# Supplementary material for: Chemical Digestion-Assisted Proteomics Reveals the Extracellular Matrix Profile of Human Periodontal Ligament and its Alterations in Cultured Cell-Derived Extracellular Matrix
Source: Mol Cell Proteomics. 2025 Nov 10;24(12):101460. doi: 10.1016/j.mcpro.2025.101460 (PMC12753232; doi:10.1016/j.mcpro.2025.101460)
Supplement: Supplementry Table S1 [file mmc1.xlsx]

## Sheet: mouseGnd_combined_modified_pep
Peptide Sequence	Modified Sequence	Prev AA	Next AA	Start	End	Peptide Length	Charges	Assigned Modifications	Protein	Protein ID	Entry Name	Gene	Protein Description	Mapped Genes	Mapped Proteins	20211104_TT5600_D_BP_MK_002_WT1 Spectral Count	20211104_TT5600_D_BP_MK_002_WT2 Spectral Count	20211104_TT5600_D_BP_MK_002_WT3 Spectral Count	20220620_TT5600_D_BP_MK_004_13__Gud_1 Spectral Count	20220620_TT5600_D_BP_MK_004_14__Gud_2 Spectral Count	20220620_TT5600_D_BP_MK_004_15__Gud_3 Spectral Count	20220620_TT5600_D_BP_MK_004_16_Gud_1 Spectral Count	20220620_TT5600_D_BP_MK_004_17_Gud_2 Spectral Count	20220620_TT5600_D_BP_MK_004_18_Gud_3 Spectral Count	20211104_TT5600_D_BP_MK_002_WT1 Intensity	20211104_TT5600_D_BP_MK_002_WT2 Intensity	20211104_TT5600_D_BP_MK_002_WT3 Intensity	20220620_TT5600_D_BP_MK_004_13__Gud_1 Intensity	20220620_TT5600_D_BP_MK_004_14__Gud_2 Intensity	20220620_TT5600_D_BP_MK_004_15__Gud_3 Intensity	20220620_TT5600_D_BP_MK_004_16_Gud_1 Intensity	20220620_TT5600_D_BP_MK_004_17_Gud_2 Intensity	20220620_TT5600_D_BP_MK_004_18_Gud_3 Intensity	20211104_TT5600_D_BP_MK_002_WT1 MaxLFQ Intensity	20211104_TT5600_D_BP_MK_002_WT2 MaxLFQ Intensity	20211104_TT5600_D_BP_MK_002_WT3 MaxLFQ Intensity	20220620_TT5600_D_BP_MK_004_13__Gud_1 MaxLFQ Intensity	20220620_TT5600_D_BP_MK_004_14__Gud_2 MaxLFQ Intensity	20220620_TT5600_D_BP_MK_004_15__Gud_3 MaxLFQ Intensity	20220620_TT5600_D_BP_MK_004_16_Gud_1 MaxLFQ Intensity	20220620_TT5600_D_BP_MK_004_17_Gud_2 MaxLFQ Intensity	20220620_TT5600_D_BP_MK_004_18_Gud_3 MaxLFQ Intensity	20211104_TT5600_D_BP_MK_002_WT1 Match Type	20211104_TT5600_D_BP_MK_002_WT2 Match Type	20211104_TT5600_D_BP_MK_002_WT3 Match Type	20220620_TT5600_D_BP_MK_004_13__Gud_1 Match Type	20220620_TT5600_D_BP_MK_004_14__Gud_2 Match Type	20220620_TT5600_D_BP_MK_004_15__Gud_3 Match Type	20220620_TT5600_D_BP_MK_004_16_Gud_1 Match Type
AAAITSDLLESL	AAAITSDLLESL	R	G	254	265	12	2		sp|Q62009|POSTN_MOUSE	Q62009	POSTN_MOUSE	Postn	Periostin			0	1	1	0	0	0	0	0	0	0	22212.9	19628.7	0	0	0	0	0	0	0	22212.9	19628.7	0	0	0	0	0	0	unmatched	MS/MS	MS/MS	unmatched	unmatched	unmatched	unmatched
AAAITSDLLESLGR	AAAITSDLLESLGR	R	D	254	267	14	2		sp|Q62009|POSTN_MOUSE	Q62009	POSTN_MOUSE	Postn	Periostin			11	10	12	4	4	4	4	4	4	9577902	10841682	9570189	6345845	5334251	6.27679e+06	6681904	6487812	7393464	9577902	10841682	9570189	6345845	5334251	6.27679e+06	6681904	6487812	7393464	MS/MS	MS/MS	MS/MS	MS/MS	MS/MS	MS/MS	MS/MS
AAANEQLTR	AAANEQLTR	R	A	96	104	9	2		sp|Q9CRB9|MIC19_MOUSE	Q9CRB9	MIC19_MOUSE	Chchd3	MICOS complex subunit Mic19			0	0	0	2	1	2	2	1	2	0	0	0	29642.1	101106	30421.6	61412.1	29658.3	39422.8	0	0	0	29642.1	101106	30421.6	61412.1	29658.3	39422.8	unmatched	unmatched	unmatched	MS/MS	MS/MS	MS/MS	MS/MS
AAAQTLER	AAAQTLER	K	F	266	273	8	2		sp|P23492|PNPH_MOUSE	P23492	PNPH_MOUSE	Pnp	Purine nucleoside phosphorylase			0	0	0	2	0	0	0	0	0	0	0	0	16737.1	0	0	0	0	0	0	0	0	0	0	0	0	0	0	unmatched	unmatched	unmatched	MS/MS	unmatched	unmatched	unmatched
AAASEGVQVK	AAASEGVQVK	K	R	201	210	10	2		sp|Q9Z2D6|MECP2_MOUSE	Q9Z2D6	MECP2_MOUSE	Mecp2	Methyl-CpG-binding protein 2			1	1	1	2	1	2	1	1	1	24376.5	27211	17559.2	26141.5	27473.6	40273.4	39001.7	30957	32728.6	24376.5	27211	17559.2	26141.5	27473.6	40273.4	39001.7	30957	32728.6	MS/MS	MS/MS	MS/MS	MS/MS	MS/MS	MS/MS	MS/MS
AAAYDKLEK	AAAYDKLEK	K	T	1412	1420	9	2		sp|O08638|MYH11_MOUSE	O08638	MYH11_MOUSE	Myh11	Myosin-11			0	0	0	0	1	1	0	0	0	0	0	0	0	20227.8	0	0	0	0	0	0	0	0	0	0	0	0	0	unmatched	unmatched	unmatched	unmatched	MS/MS	MS/MS	unmatched
AADAEAEVASLNR	AADAEAEVASLNR	K	R	79	91	13	2		sp|P21107|TPM3_MOUSE	P21107	TPM3_MOUSE	Tpm3	Tropomyosin alpha-3 chain			2	1	2	2	3	3	2	2	2	130516	144195	261546	1.10377e+06	609441	926923	562470	537219	667845	130516	144195	261546	1.10377e+06	609441	926923	562470	537219	667845	MS/MS	MS/MS	MS/MS	MS/MS	MS/MS	MS/MS	MS/MS
AADAEAEVASLNRR	AADAEAEVASLNRR	K	I	79	92	14	3		sp|P21107|TPM3_MOUSE	P21107	TPM3_MOUSE	Tpm3	Tropomyosin alpha-3 chain			0	0	0	0	0	1	0	0	0	0	0	0	106358	84423.1	135951	0	0	0	0	0	0	106358	84423.1	135951	0	0	0	unmatched	unmatched	unmatched	MBR	MBR	MS/MS	unmatched
AADVHEVR	AADVHEVR	K	K	248	255	8	2		sp|P52480|KPYM_MOUSE	P52480	KPYM_MOUSE	Pkm	Pyruvate kinase PKM			0	0	0	1	1	1	0	0	0	0	0	0	8299.39	12162	9108.69	0	0	0	0	0	0	8299.39	12162	9108.69	0	0	0	unmatched	unmatched	unmatched	MS/MS	MS/MS	MS/MS	unmatched
AAEDYGVIK	AAEDYGVIK	K	T	100	108	9	2		sp|P37804|TAGL_MOUSE	P37804	TAGL_MOUSE	Tagln	Transgelin			1	1	0	2	2	2	2	2	2	41095.4	53246.5	0	234536	144009	146375	189713	141412	193619	41095.4	53246.5	0	234536	144009	146375	189713	141412	193619	MS/MS	MS/MS	unmatched	MS/MS	MS/MS	MS/MS	MS/MS
AAEEAEEAR	AAEEAEEAR	R	E	2234	2242	9	2		sp|Q9QXS1|PLEC_MOUSE	Q9QXS1	PLEC_MOUSE	Plec	Plectin			0	0	0	1	0	0	0	0	0	0	0	0	6527.61	0	0	0	0	0	0	0	0	0	0	0	0	0	0	unmatched	unmatched	unmatched	MS/MS	unmatched	unmatched	unmatched
AAELIANSLATAGDGLIELR	AAELIANSLATAGDGLIELR	K	K	220	239	20	2,3		sp|P67778|PHB1_MOUSE	P67778	PHB1_MOUSE	Phb1	Prohibitin 1			0	0	0	1	1	1	0	1	0	0	0	0	17206.6	16971.9	11894.9	0	14577	0	0	0	0	0	16971.9	11894.9	0	14577	0	unmatched	unmatched	unmatched	MS/MS	MS/MS	MS/MS	unmatched
AAFDDAIAELDTLSEESYK	AAFDDAIAELDTLSEESYK	K	D	197	215	19	2,3		sp|P62259|1433E_MOUSE	P62259	1433E_MOUSE	Ywhae	14-3-3 protein epsilon			2	1	0	2	2	3	3	3	1	50727.3	47962.8	0	43284	42678	81289.7	34658.8	138647	17124	61029.5	57703.6	0	52074.6	51345.5	37875.4	41697.6	58804.1	12107.7	MS/MS	MS/MS	unmatched	MS/MS	MS/MS	MS/MS	MS/MS
AAFQLGSPWR	AAFQLGSPWR	R	R	87	96	10	2		sp|P47738|ALDH2_MOUSE	P47738	ALDH2_MOUSE	Aldh2	Aldehyde dehydrogenase, mitochondrial			0	0	0	1	0	1	0	1	0	0	0	0	58571.8	45319.9	41852.4	0	39831	0	0	0	0	58571.8	45319.9	41852.4	0	39831	0	unmatched	unmatched	unmatched	MS/MS	MBR	MS/MS	unmatched
AAFTMFSR	AAFTMFSR	R	F	460	467	8	2		sp|P16675|PPGB_MOUSE	P16675	PPGB_MOUSE	Ctsa	Lysosomal protective protein			0	0	0	0	0	1	0	0	0	0	0	0	0	0	28656.9	0	0	0	0	0	0	0	0	0	0	0	0	unmatched	unmatched	unmatched	unmatched	unmatched	MS/MS	unmatched
AAFVIQQSGF	AAFVIQQSGF	K	S	2446	2455	10	2		sp|Q60847|COCA1_MOUSE	Q60847	COCA1_MOUSE	Col12a1	Collagen alpha-1(XII) chain			3	3	3	1	1	1	1	1	2	686824	758121	528868	27391.2	34055.8	23312.3	33239.4	39927.3	53516.5	686824	758121	528868	27391.2	34055.8	23312.3	33239.4	39927.3	53516.5	MS/MS	MS/MS	MS/MS	MS/MS	MS/MS	MS/MS	MS/MS
AAFVIQQSGFSVF	AAFVIQQSGFSVF	K	V	2446	2458	13	2		sp|Q60847|COCA1_MOUSE	Q60847	COCA1_MOUSE	Col12a1	Collagen alpha-1(XII) chain			1	2	1	0	0	0	0	0	0	160516	225119	131082	0	0	0	0	0	0	160516	225119	131082	0	0	0	0	0	0	MS/MS	MS/MS	MS/MS	unmatched	unmatched	unmatched	unmatched
AAFVIQQSGFSVFVVGVADVDYNELANIASKPSER	AAFVIQQSGFSVFVVGVADVDYNELANIASKPSER	K	H	2446	2480	35	4		sp|Q60847|COCA1_MOUSE	Q60847	COCA1_MOUSE	Col12a1	Collagen alpha-1(XII) chain			1	1	3	0	0	0	0	0	0	15666.4	0	66719.9	0	0	0	0	0	0	15666.4	0	66719.9	0	0	0	0	0	0	MS/MS	MS/MS	MS/MS	unmatched	unmatched	unmatched	unmatched
AAGGAGAQVGGSISSGSSASSVTVTR	AAGGAGAQVGGSISSGSSASSVTVTR	K	S	600	625	26	3		sp|P48678|LMNA_MOUSE	P48678	LMNA_MOUSE	Lmna	Prelamin-A/C			3	1	2	1	2	2	1	1	1	355937	380366	408298	190031	190246	133121	112742	142541	175560	355937	380366	408298	190031	190246	133121	112742	142541	175560	MS/MS	MS/MS	MS/MS	MS/MS	MS/MS	MS/MS	MS/MS
AAGGETQEVTVR	AAGGETQEVTVR	P	G	851	862	12	2		sp|Q60847|COCA1_MOUSE	Q60847	COCA1_MOUSE	Col12a1	Collagen alpha-1(XII) chain			0	1	0	0	0	0	0	0	0	0	54117.9	0	0	0	0	0	0	0	0	0	0	0	0	0	0	0	0	unmatched	MS/MS	unmatched	unmatched	unmatched	unmatched	unmatched
AAGLLSTFR	AAGLLSTFR	R	A	1222	1230	9	2		sp|O35206|COFA1_MOUSE	O35206	COFA1_MOUSE	Col15a1	Collagen alpha-1(XV) chain			0	0	1	3	3	3	3	2	3	0	0	32054.2	742110	643282	844246	952143	697616	694971	0	0	32054.2	742110	643282	844246	952143	697616	694971	unmatched	unmatched	MS/MS	MS/MS	MS/MS	MS/MS	MS/MS
AAGSIASAQKPPAGK	AAGSIASAQKPPAGK	K	V	950	964	15	3		sp|P27546|MAP4_MOUSE	P27546	MAP4_MOUSE	Map4	Microtubule-associated protein 4			0	0	0	1	0	0	0	0	0	0	0	0	17635.2	0	0	0	0	0	0	0	0	0	0	0	0	0	0	unmatched	unmatched	unmatched	MS/MS	unmatched	unmatched	unmatched
AAGVPSASITWR	AAGVPSASITWR	R	K	1978	1989	12	2		sp|Q05793|PGBM_MOUSE	Q05793	PGBM_MOUSE	Hspg2	Basement membrane-specific heparan sulfate proteoglycan core protein			2	2	2	3	3	3	2	3	2	123743	224981	149075	532021	849995	601920	268568	663052	430652	123743	224981	149075	532021	849995	601920	268568	663052	430652	MS/MS	MS/MS	MS/MS	MS/MS	MS/MS	MS/MS	MS/MS
AAGVSVEPFWPGLFAK	AAGVSVEPFWPGLFAK	K	A	34	49	16	2		sp|P47955|RLA1_MOUSE	P47955	RLA1_MOUSE	Rplp1	Large ribosomal subunit protein P1			0	0	0	5	5	5	4	3	3	0	0	0	84519.4	94850.7	72501.4	44214	79352.2	45587.5	0	0	0	84519.4	94850.7	72501.4	44214	79352.2	45587.5	unmatched	unmatched	unmatched	MS/MS	MS/MS	MS/MS	MS/MS
AAHEEICTTNEGVMYR	AAHEEIC[57.0215]TTNEGVMYR	M	I	464	479	16	3	7C(57.0215)	sp|P11276|FINC_MOUSE	P11276	FINC_MOUSE	Fn1	Fibronectin			0	1	2	0	0	0	0	0	0	0	592396	419755	0	0	0	0	0	0	0	592396	419755	0	0	0	0	0	0	unmatched	MS/MS	MS/MS	unmatched	unmatched	unmatched	unmatched
AAHEEICTTNEGVMYR	AAHEEIC[57.0215]TTNEGVM[15.9949]YR	M	I	464	479	16	3	14M(15.9949),7C(57.0215)	sp|P11276|FINC_MOUSE	P11276	FINC_MOUSE	Fn1	Fibronectin			0	1	1	0	0	0	0	0	0	0	219435	117363	0	0	0	0	0	0	0	219435	117363	0	0	0	0	0	0	unmatched	MS/MS	MS/MS	unmatched	unmatched	unmatched	unmatched
AAIAAAAAAAAAK	AAIAAAAAAAAAK	K	A	148	160	13	2		sp|Q9CR57|RL14_MOUSE	Q9CR57	RL14_MOUSE	Rpl14	Large ribosomal subunit protein eL14			1	1	1	0	1	0	0	0	0	94595.8	120590	95473.5	0	66560.1	0	0	0	0	94595.8	120590	95473.5	0	66560.1	0	0	0	0	MS/MS	MS/MS	MS/MS	unmatched	MS/MS	unmatched	unmatched
AAIDWFDGK	AAIDWFDGK	K	E	342	350	9	2		sp|P56959|FUS_MOUSE	P56959	FUS_MOUSE	Fus	RNA-binding protein FUS			0	0	0	1	0	1	0	1	0	0	0	0	38698.6	35360.2	35724.4	0	35138.8	0	0	0	0	38698.6	35360.2	35724.4	0	35138.8	0	unmatched	unmatched	unmatched	MS/MS	MBR	MS/MS	unmatched
AAIISAEGDSK	AAIISAEGDSK	K	A	209	219	11	2		sp|P67778|PHB1_MOUSE	P67778	PHB1_MOUSE	Phb1	Prohibitin 1			0	0	0	1	0	1	1	0	1	0	0	0	53025.2	0	30001.6	62947.5	0	63414.7	0	0	0	53025.2	0	30001.6	62947.5	0	63414.7	unmatched	unmatched	unmatched	MS/MS	unmatched	MS/MS	MS/MS
AAITLAFSK	AAITLAFSK	D	K	656	664	9	2		sp|Q64511|TOP2B_MOUSE	Q64511	TOP2B_MOUSE	Top2b	DNA topoisomerase 2-beta			0	1	0	2	1	2	2	1	1	0	35757.5	0	93578.1	68984.2	95966.1	90985.8	66383.5	92959.2	0	35757.5	0	93578.1	68984.2	95966.1	90985.8	66383.5	92959.2	unmatched	MS/MS	unmatched	MS/MS	MS/MS	MS/MS	MS/MS
AALAHSEIATTQAASTK	AALAHSEIATTQAASTK	R	A	2752	2768	17	3		sp|Q9QXS1|PLEC_MOUSE	Q9QXS1	PLEC_MOUSE	Plec	Plectin			1	1	1	2	1	1	2	1	1	57805.3	85805.1	65285.6	145402	110990	79523.8	139809	158270	102001	57805.3	85805.1	65285.6	145402	110990	79523.8	139809	158270	102001	MS/MS	MS/MS	MS/MS	MS/MS	MS/MS	MS/MS	MS/MS
AALAPYNWPVWLGVHDR	AALAPYNWPVWLGVHDR	R	R	234	250	17	3		sp|O88200|CLC11_MOUSE	O88200	CLC11_MOUSE	Clec11a	C-type lectin domain family 11 member A			2	0	0	0	0	0	0	0	0	98207.8	0	0	0	0	0	0	0	0	0	0	0	0	0	0	0	0	0	MS/MS	unmatched	unmatched	unmatched	unmatched	unmatched	unmatched
AALASEEPR	AALASEEPR	R	V	383	391	9	2		sp|Q4FZC9|SYNE3_MOUSE	Q4FZC9	SYNE3_MOUSE	Syne3	Nesprin-3			1	0	1	0	0	0	0	0	0	62386.9	0	51061.5	0	0	0	0	0	0	62386.9	0	51061.5	0	0	0	0	0	0	MS/MS	unmatched	MS/MS	unmatched	unmatched	unmatched	unmatched
AALLAELASLEADALR	AALLAELASLEADALR	R	E	32	47	16	2,3		sp|Q3TW96|UAP1L_MOUSE	Q3TW96	UAP1L_MOUSE	Uap1l1	UDP-N-acetylhexosamine pyrophosphorylase-like protein 1			0	0	0	1	1	0	0	2	0	0	0	0	1721.49	1453.1	0	0	3351.79	0	0	0	0	0	1453.1	0	0	3351.79	0	unmatched	unmatched	unmatched	MS/MS	MS/MS	unmatched	unmatched
AALQELLSK	AALQELLSK	R	G	86	94	9	2		sp|P62852|RS25_MOUSE	P62852	RS25_MOUSE	Rps25	Small ribosomal subunit protein eS25			0	0	0	1	2	1	1	2	0	0	0	0	55269.5	68873.6	48867.2	85844.3	101487	0	0	0	0	55269.5	68873.6	48867.2	85844.3	101487	0	unmatched	unmatched	unmatched	MS/MS	MS/MS	MS/MS	MS/MS
AALQFLQNYTVL	AALQFLQNYTVL	R	A	886	897	12	2		sp|Q04857|CO6A1_MOUSE	Q04857	CO6A1_MOUSE	Col6a1	Collagen alpha-1(VI) chain			0	0	0	0	1	0	0	0	0	0	0	0	0	0	0	0	0	0	0	0	0	0	0	0	0	0	0	unmatched	unmatched	unmatched	unmatched	MS/MS	unmatched	unmatched
AALSGANVLTLIEK	AALSGANVLTLIEK	R	D	2362	2375	14	2		sp|Q91ZX7|LRP1_MOUSE	Q91ZX7	LRP1_MOUSE	Lrp1	Prolow-density lipoprotein receptor-related protein 1			0	0	0	2	2	1	2	1	1	0	0	0	47229.4	42268.6	42216.8	52618.3	52382.3	32945	0	0	0	47229.4	42268.6	42216.8	52618.3	52382.3	32945	unmatched	unmatched	unmatched	MS/MS	MS/MS	MS/MS	MS/MS
AALVDLEPGTMDSVR	AALVDLEPGTMDSVR	R	S	63	77	15	2		sp|Q922F4|TBB6_MOUSE	Q922F4	TBB6_MOUSE	Tubb6	Tubulin beta-6 chain			0	0	0	2	0	1	1	0	0	0	0	0	42168.4	48412.6	64501.2	84528.9	0	0	0	0	0	42168.4	48412.6	64501.2	84528.9	0	0	unmatched	unmatched	unmatched	MS/MS	MBR	MS/MS	MS/MS
AALVIDNGSGMCKAGFAGDDAPR	AALVIDNGSGMC[57.0215]KAGFAGDDAPR	I	A	6	28	23	4	12C(57.0215)	sp|P63260|ACTG_MOUSE	P63260	ACTG_MOUSE	Actg1	Actin, cytoplasmic 2			0	0	1	0	0	0	0	0	0	0	0	0	0	0	0	0	0	0	0	0	0	0	0	0	0	0	0	unmatched	unmatched	MS/MS	unmatched	unmatched	unmatched	unmatched
AANFENHSGR	AANFENHSGR	R	L	630	639	10	2		sp|Q64727|VINC_MOUSE	Q64727	VINC_MOUSE	Vcl	Vinculin			0	0	0	0	0	1	0	0	0	0	0	0	0	0	0	0	0	0	0	0	0	0	0	0	0	0	0	unmatched	unmatched	unmatched	unmatched	unmatched	MS/MS	unmatched
AANPDFPAVSSGIYVQEVVPNSPSQR	AANPDFPAVSSGIYVQEVVPNSPSQR	K	G	380	405	26	3		sp|Q9D236|HTRA3_MOUSE	Q9D236	HTRA3_MOUSE	Htra3	Serine protease HTRA3			1	0	2	0	0	0	0	0	0	449188	0	3695416	0	0	0	0	0	0	449188	0	3695416	0	0	0	0	0	0	MS/MS	unmatched	MS/MS	unmatched	unmatched	unmatched	unmatched
AANSLEAFIFETQDK	AANSLEAFIFETQDK	K	L	739	753	15	2,3		sp|Q9JKR6|HYOU1_MOUSE	Q9JKR6	HYOU1_MOUSE	Hyou1	Hypoxia up-regulated protein 1			0	0	0	2	3	2	2	1	0	0	0	0	56628.8	59728.4	41997.9	47979	0	0	0	0	0	56628.8	45376.4	41997.9	47979	0	0	unmatched	unmatched	unmatched	MS/MS	MS/MS	MS/MS	MS/MS
AANYQDTIGR	AANYQDTIGR	E	L	355	364	10	2		sp|P20152|VIME_MOUSE	P20152	VIME_MOUSE	Vim	Vimentin			0	0	0	1	0	1	0	0	0	0	0	0	38313.3	0	55572.2	0	0	0	0	0	0	38313.3	0	55572.2	0	0	0	unmatched	unmatched	unmatched	MS/MS	unmatched	MS/MS	unmatched
AAQEEYIK	AAQEEYIK	K	R	323	330	8	2		sp|P05064|ALDOA_MOUSE	P05064	ALDOA_MOUSE	Aldoa	Fructose-bisphosphate aldolase A			0	0	0	2	1	1	2	1	1	0	0	0	61406.7	84812.6	117360	96836.7	106767	111339	0	0	0	61406.7	84812.6	117360	96836.7	106767	111339	unmatched	unmatched	unmatched	MS/MS	MS/MS	MS/MS	MS/MS
AAQEEYIKR	AAQEEYIKR	K	A	323	331	9	2		sp|P05064|ALDOA_MOUSE	P05064	ALDOA_MOUSE	Aldoa	Fructose-bisphosphate aldolase A			0	0	0	1	1	1	1	0	0	0	0	0	36886.8	51815.8	49998.7	33187.8	0	0	0	0	0	36886.8	51815.8	49998.7	33187.8	0	0	unmatched	unmatched	unmatched	MS/MS	MS/MS	MS/MS	MS/MS
AAQHGMDDDGTGQK	AAQHGMDDDGTGQK	M	Q	432	445	14	3		sp|P13020|GELS_MOUSE	P13020	GELS_MOUSE	Gsn	Gelsolin	GSN	contam_sp|P06396|GELS_HUMAN	1	0	0	0	0	0	0	0	0	11415.6	0	0	0	0	0	0	0	0	0	0	0	0	0	0	0	0	0	MS/MS	unmatched	unmatched	unmatched	unmatched	unmatched	unmatched
AAQLATEIADIK	AAQLATEIADIK	K	S	165	176	12	2		sp|Q8BL66|EEA1_MOUSE	Q8BL66	EEA1_MOUSE	Eea1	Early endosome antigen 1			0	0	0	0	0	1	0	0	0	0	0	0	0	0	46388	0	0	0	0	0	0	0	0	0	0	0	0	unmatched	unmatched	unmatched	unmatched	unmatched	MS/MS	unmatched
AAQLDGLEAR	AAQLDGLEAR	K	M	1771	1780	10	2		sp|Q61292|LAMB2_MOUSE	Q61292	LAMB2_MOUSE	Lamb2	Laminin subunit beta-2			0	0	0	1	1	1	0	0	0	0	0	0	0	0	61681.2	0	0	0	0	0	0	0	0	0	0	0	0	unmatched	unmatched	unmatched	MS/MS	MS/MS	MS/MS	unmatched
AAQNSGEAEYIEK	AAQNSGEAEYIEK	K	V	1662	1674	13	2		sp|P02469|LAMB1_MOUSE	P02469	LAMB1_MOUSE	Lamb1	Laminin subunit beta-1			0	0	0	0	0	1	0	0	0	0	0	0	0	22393.2	32072.8	0	0	0	0	0	0	0	22393.2	32072.8	0	0	0	unmatched	unmatched	unmatched	unmatched	MBR	MS/MS	unmatched
AASADSTTEGTPTDGFTVLSTK	AASADSTTEGTPTDGFTVLSTK	K	S	168	189	22	3		sp|Q9QZQ8|H2AY_MOUSE	Q9QZQ8	H2AY_MOUSE	Macroh2a1	Core histone macro-H2A.1			1	0	0	0	0	0	0	0	0	121975	0	0	0	47049.4	37357.3	0	0	0	121975	0	0	0	47049.4	37357.3	0	0	0	MS/MS	unmatched	unmatched	unmatched	MBR	MBR	unmatched
AASYFFDGSSYAVVR	AASYFFDGSSYAVVR	R	D	1042	1056	15	2		sp|P97927|LAMA4_MOUSE	P97927	LAMA4_MOUSE	Lama4	Laminin subunit alpha-4			0	0	0	1	1	1	0	0	1	0	0	0	69945.9	0	63719.3	0	0	98798.8	0	0	0	69945.9	0	63719.3	0	0	98798.8	unmatched	unmatched	unmatched	MS/MS	MS/MS	MS/MS	unmatched
AATLLEQVTSSVR	AATLLEQVTSSVR	R	D	514	526	13	2		sp|Q4FZC9|SYNE3_MOUSE	Q4FZC9	SYNE3_MOUSE	Syne3	Nesprin-3			1	1	1	0	0	0	0	0	0	70035.7	73463.4	64893.5	0	0	0	0	0	0	70035.7	73463.4	64893.5	0	0	0	0	0	0	MS/MS	MS/MS	MS/MS	unmatched	unmatched	unmatched	unmatched
AATQFWR	AATQFWR	R	N	422	428	7	2		sp|P08003|PDIA4_MOUSE	P08003	PDIA4_MOUSE	Pdia4	Protein disulfide-isomerase A4			0	0	0	0	0	1	0	0	0	0	0	0	0	0	27525	0	0	0	0	0	0	0	0	0	0	0	0	unmatched	unmatched	unmatched	unmatched	unmatched	MS/MS	unmatched
AATSPALFNR	AATSPALFNR	R	C	3077	3086	10	2		sp|Q9JHU4|DYHC1_MOUSE	Q9JHU4	DYHC1_MOUSE	Dync1h1	Cytoplasmic dynein 1 heavy chain 1			0	0	0	1	0	0	0	0	0	0	0	0	49624.8	0	0	0	0	0	0	0	0	0	0	0	0	0	0	unmatched	unmatched	unmatched	MS/MS	unmatched	unmatched	unmatched
AAVAASGLNTVLEGDGQFTLLAPTNEAFEK	AAVAASGLNTVLEGDGQFTLLAPTNEAFEK	R	I	258	287	30	3		sp|P82198|BGH3_MOUSE	P82198	BGH3_MOUSE	Tgfbi	Transforming growth factor-beta-induced protein ig-h3			0	0	0	0	1	0	0	0	0	0	0	0	0	7434.55	0	0	0	0	0	0	0	0	0	0	0	0	0	unmatched	unmatched	unmatched	unmatched	MS/MS	unmatched	unmatched
AAVAGEDGR	AAVAGEDGR	R	M	65	73	9	2		sp|Q9Z204|HNRPC_MOUSE	Q9Z204	HNRPC_MOUSE	Hnrnpc	Heterogeneous nuclear ribonucleoproteins C1/C2			0	0	0	1	0	0	0	0	1	0	0	0	20729	0	0	0	0	21205.2	0	0	0	20729	0	0	0	0	21205.2	unmatched	unmatched	unmatched	MS/MS	unmatched	unmatched	unmatched
AAVASLLQSVQVPEFTPK	AAVASLLQSVQVPEFTPK	R	S	785	802	18	3		sp|Q02053|UBA1_MOUSE	Q02053	UBA1_MOUSE	Uba1	Ubiquitin-like modifier-activating enzyme 1			0	0	0	1	0	0	0	0	0	0	0	0	17722.7	0	0	0	0	0	0	0	0	0	0	0	0	0	0	unmatched	unmatched	unmatched	MS/MS	unmatched	unmatched	unmatched
AAVENLPTFLVELSR	AAVENLPTFLVELSR	R	V	28	42	15	2		sp|P70168|IMB1_MOUSE	P70168	IMB1_MOUSE	Kpnb1	Importin subunit beta-1			0	0	0	1	0	0	1	0	0	0	0	0	9525.29	0	0	8401.15	0	0	0	0	0	9525.29	0	0	8401.15	0	0	unmatched	unmatched	unmatched	MS/MS	unmatched	unmatched	MS/MS
AAVESLGFILFR	AAVESLGFILFR	R	T	617	628	12	2		sp|Q3TXS7|PSMD1_MOUSE	Q3TXS7	PSMD1_MOUSE	Psmd1	26S proteasome non-ATPase regulatory subunit 1			0	0	0	2	2	1	1	1	1	0	0	0	11698.2	17912.4	14277.8	8421.77	10674.9	11358.9	0	0	0	11698.2	17912.4	14277.8	8421.77	10674.9	11358.9	unmatched	unmatched	unmatched	MS/MS	MS/MS	MS/MS	MS/MS
AAVIEYLAAEILELAGNAAR	AAVIEYLAAEILELAGNAAR	M	D	50	69	20	3		sp|Q8CCK0|H2AW_MOUSE	Q8CCK0	H2AW_MOUSE	Macroh2a2	Core histone macro-H2A.2			0	0	1	0	0	0	0	0	0	0	0	0	0	0	0	0	0	0	0	0	0	0	0	0	0	0	0	unmatched	unmatched	MS/MS	unmatched	unmatched	unmatched	unmatched
AAVLEYLTAEILELAGN	AAVLEYLTAEILELAGN	M	A	50	66	17	2		sp|Q9QZQ8|H2AY_MOUSE	Q9QZQ8	H2AY_MOUSE	Macroh2a1	Core histone macro-H2A.1	H2ac11, H2ac12, H2ac13, H2ac15, H2ac20, H2ac21, H2ac25, H2ac4, H2ac6, H2ac7, H2ac8, H2aj, H2ax, Hist1h2af, Hist1h2an, Hist1h2ao, Hist1h2ap, Hist2h2aa1	sp|C0HKE1|H2A1B_MOUSE, sp|C0HKE2|H2A1C_MOUSE, sp|C0HKE3|H2A1D_MOUSE, sp|C0HKE4|H2A1E_MOUSE, sp|C0HKE5|H2A1G_MOUSE, sp|C0HKE6|H2A1I_MOUSE, sp|C0HKE7|H2A1N_MOUSE, sp|C0HKE8|H2A1O_MOUSE, sp|C0HKE9|H2A1P_MOUSE, sp|P27661|H2AX_MOUSE, sp|Q64522|H2A2B_MOUSE, sp|Q64523|H2A2C_MOUSE, sp|Q6GSS7|H2A2A_MOUSE, sp|Q8BFU2|H2A3_MOUSE, sp|Q8CGP5|H2A1F_MOUSE, sp|Q8CGP6|H2A1H_MOUSE, sp|Q8CGP7|H2A1K_MOUSE, sp|Q8R1M2|…	1	0	0	0	0	0	0	0	0	0	0	0	0	0	0	0	0	0	0	0	0	0	0	0	0	0	0	MS/MS	unmatched	unmatched	unmatched	unmatched	unmatched	unmatched
AAVLEYLTAEILELAGNAAR	AAVLEYLTAEILELAGNAAR	M	D	50	69	20	3		sp|Q9QZQ8|H2AY_MOUSE	Q9QZQ8	H2AY_MOUSE	Macroh2a1	Core histone macro-H2A.1	H2ac11, H2ac12, H2ac13, H2ac15, H2ac20, H2ac21, H2ac25, H2ac4, H2ac6, H2ac7, H2ac8, H2aj, H2ax, Hist1h2af, Hist1h2an, Hist1h2ao, Hist1h2ap, Hist2h2aa1	sp|C0HKE1|H2A1B_MOUSE, sp|C0HKE2|H2A1C_MOUSE, sp|C0HKE3|H2A1D_MOUSE, sp|C0HKE4|H2A1E_MOUSE, sp|C0HKE5|H2A1G_MOUSE, sp|C0HKE6|H2A1I_MOUSE, sp|C0HKE7|H2A1N_MOUSE, sp|C0HKE8|H2A1O_MOUSE, sp|C0HKE9|H2A1P_MOUSE, sp|P27661|H2AX_MOUSE, sp|Q64522|H2A2B_MOUSE, sp|Q64523|H2A2C_MOUSE, sp|Q6GSS7|H2A2A_MOUSE, sp|Q8BFU2|H2A3_MOUSE, sp|Q8CGP5|H2A1F_MOUSE, sp|Q8CGP6|H2A1H_MOUSE, sp|Q8CGP7|H2A1K_MOUSE, sp|Q8R1M2|…	1	1	1	0	0	0	0	0	0	281600	95183.8	325289	0	0	0	0	0	0	281600	95183.8	325289	0	0	0	0	0	0	MS/MS	MS/MS	MS/MS	unmatched	unmatched	unmatched	unmatched
AAVLGENGR	AAVLGENGR	R	V	70	78	9	2		sp|Q64012|RALY_MOUSE	Q64012	RALY_MOUSE	Raly	RNA-binding protein Raly			0	0	0	1	0	0	0	0	0	0	0	0	23936.6	0	0	0	0	0	0	0	0	0	0	0	0	0	0	unmatched	unmatched	unmatched	MS/MS	unmatched	unmatched	unmatched
AAVPSGASTGIYEALELR	AAVPSGASTGIYEALELR	R	D	33	50	18	2,3		sp|P17182|ENOA_MOUSE	P17182	ENOA_MOUSE	Eno1	Alpha-enolase	Eno2, Eno3	sp|P17183|ENOG_MOUSE, sp|P21550|ENOB_MOUSE	0	0	0	4	3	3	3	3	2	0	0	0	244716	246568	197810	204539	69240.8	279789	0	0	0	244716	246568	197810	204539	69240.8	279789	unmatched	unmatched	unmatched	MS/MS	MS/MS	MS/MS	MS/MS
AAYEAELGDAR	AAYEAELGDAR	K	K	79	89	11	2		sp|P48678|LMNA_MOUSE	P48678	LMNA_MOUSE	Lmna	Prelamin-A/C			2	2	2	3	2	3	3	2	2	734859	532491	573229	567631	710382	745377	549972	646784	895254	734859	532491	573229	567631	710382	745377	549972	646784	895254	MS/MS	MS/MS	MS/MS	MS/MS	MS/MS	MS/MS	MS/MS
AAYEAELGDARK	AAYEAELGDARK	K	T	79	90	12	3		sp|P48678|LMNA_MOUSE	P48678	LMNA_MOUSE	Lmna	Prelamin-A/C			0	0	0	1	1	2	1	1	0	0	0	0	72129.7	91778.8	95437.7	31533.3	85392.3	0	0	0	0	72129.7	91778.8	95437.7	31533.3	85392.3	0	unmatched	unmatched	unmatched	MS/MS	MS/MS	MS/MS	MS/MS
AAYFGIYDTAK	AAYFGIYDTAK	R	G	189	199	11	2		sp|P51881|ADT2_MOUSE	P51881	ADT2_MOUSE	Slc25a5	ADP/ATP translocase 2			0	0	0	0	1	0	0	0	0	0	0	0	0	23930.5	0	0	0	0	0	0	0	0	0	0	0	0	0	unmatched	unmatched	unmatched	unmatched	MS/MS	unmatched	unmatched
AAYFGVYDTAK	AAYFGVYDTAK	R	G	189	199	11	2		sp|P48962|ADT1_MOUSE	P48962	ADT1_MOUSE	Slc25a4	ADP/ATP translocase 1			1	1	1	0	1	0	0	0	0	76656.6	104178	97894.7	0	33413.4	0	0	0	0	76656.6	104178	97894.7	0	33413.4	0	0	0	0	MS/MS	MS/MS	MS/MS	unmatched	MS/MS	unmatched	unmatched
AAYNLVR	AAYNLVR	R	D	12	18	7	2		sp|Q9CQI6|COTL1_MOUSE	Q9CQI6	COTL1_MOUSE	Cotl1	Coactosin-like protein			0	0	0	0	0	2	1	1	0	0	0	0	0	65791.7	101115	0	45570.1	0	0	0	0	0	65791.7	101115	0	45570.1	0	unmatched	unmatched	unmatched	unmatched	MBR	MS/MS	MS/MS
ACGCAAAPDVK	AC[57.0215]GC[57.0215]AAAPDVK	R	E	110	120	11	2	2C(57.0215),4C(57.0215)	sp|Q80YX1|TENA_MOUSE	Q80YX1	TENA_MOUSE	Tnc	Tenascin			0	2	2	0	0	0	0	0	0	0	143015	115980	0	0	0	0	0	0	0	143015	115980	0	0	0	0	0	0	unmatched	MS/MS	MS/MS	unmatched	unmatched	unmatched	unmatched
ACSLGPCER	AC[57.0215]SLGPC[57.0215]ER	R	T	864	872	9	2	2C(57.0215),7C(57.0215)	sp|Q80T21|ATL4_MOUSE	Q80T21	ATL4_MOUSE	Adamtsl4	ADAMTS-like protein 4			0	1	1	0	0	0	0	0	0	0	95257.8	61212.5	0	0	0	0	0	0	0	95257.8	61212.5	0	0	0	0	0	0	unmatched	MS/MS	MS/MS	unmatched	unmatched	unmatched	unmatched
ADANLEAGSLK	ADANLEAGSLK	G	E	25	35	11	2		sp|Q61554|FBN1_MOUSE	Q61554	FBN1_MOUSE	Fbn1	Fibrillin-1			0	0	0	0	1	0	0	0	0	0	0	0	0	0	0	0	0	0	0	0	0	0	0	0	0	0	0	unmatched	unmatched	unmatched	unmatched	MS/MS	unmatched	unmatched
ADDADEFGYSR	ADDADEFGYSR	R	-	900	910	11	2		sp|Q78PY7|SND1_MOUSE	Q78PY7	SND1_MOUSE	Snd1	Staphylococcal nuclease domain-containing protein 1			0	0	0	1	0	0	0	0	0	0	0	0	44680.3	21366	0	0	0	0	0	0	0	44680.3	21366	0	0	0	0	unmatched	unmatched	unmatched	MS/MS	MBR	unmatched	unmatched
ADDANVVR	ADDANVVR	R	D	1207	1214	8	2		sp|P11087|CO1A1_MOUSE	P11087	CO1A1_MOUSE	Col1a1	Collagen alpha-1(I) chain			1	1	1	1	1	2	0	0	1	61930.7	96555.5	50464.6	38366.2	68722.2	77735.4	0	0	0	61930.7	96555.5	50464.6	38366.2	68722.2	77735.4	0	0	0	MS/MS	MS/MS	MS/MS	MS/MS	MS/MS	MS/MS	unmatched
ADDILANPPR	ADDILANPPR	R	L	1551	1560	10	2		sp|P39061|COIA1_MOUSE	P39061	COIA1_MOUSE	Col18a1	Collagen alpha-1(XVIII) chain			1	1	1	4	2	3	2	0	1	57344.5	67717.4	72242.5	96858.1	84917	103829	71995.5	0	74468.7	57344.5	67717.4	72242.5	96858.1	84917	103829	71995.5	0	74468.7	MS/MS	MS/MS	MS/MS	MS/MS	MS/MS	MS/MS	MS/MS
ADDPSSYMEVVQAANASGNWEELVK	ADDPSSYMEVVQAANASGNWEELVK	K	Y	1131	1155	25	3		sp|Q68FD5|CLH1_MOUSE	Q68FD5	CLH1_MOUSE	Cltc	Clathrin heavy chain 1			0	0	0	1	1	0	0	0	0	0	0	0	32102.2	29240.9	0	0	0	0	0	0	0	32102.2	29240.9	0	0	0	0	unmatched	unmatched	unmatched	MS/MS	MS/MS	unmatched	unmatched
ADDYEQVK	ADDYEQVK	R	N	258	265	8	2		sp|P51863|VA0D1_MOUSE	P51863	VA0D1_MOUSE	Atp6v0d1	V-type proton ATPase subunit d 1			0	0	0	1	0	0	0	0	0	0	0	0	24665.9	0	0	0	0	0	0	0	0	0	0	0	0	0	0	unmatched	unmatched	unmatched	MS/MS	unmatched	unmatched	unmatched
ADEGISFR	ADEGISFR	K	G	121	128	8	2		sp|P35700|PRDX1_MOUSE	P35700	PRDX1_MOUSE	Prdx1	Peroxiredoxin-1	PRDX1	contam_sp|Q06830|PRDX1_HUMAN	0	1	0	2	3	3	2	2	2	0	64389.4	0	241992	182800	178143	139459	142096	181177	0	64389.4	0	241992	182800	178143	139459	142096	181177	unmatched	MS/MS	unmatched	MS/MS	MS/MS	MS/MS	MS/MS
ADEVELK	ADEVELK	N	M	1338	1344	7	2		sp|Q60847|COCA1_MOUSE	Q60847	COCA1_MOUSE	Col12a1	Collagen alpha-1(XII) chain			0	0	1	0	0	0	0	0	0	0	0	72010.8	0	0	0	0	0	0	0	0	0	0	0	0	0	0	0	unmatched	unmatched	MS/MS	unmatched	unmatched	unmatched	unmatched
ADEWLMK	ADEWLMK	K	N	581	587	7	2		sp|Q8VDD5|MYH9_MOUSE	Q8VDD5	MYH9_MOUSE	Myh9	Myosin-9	Myh10	sp|Q61879|MYH10_MOUSE	3	2	2	3	3	3	2	3	3	552917	312299	490088	371131	556014	507159	204302	317401	298105	552917	312299	490088	371131	556014	507159	204302	317401	298105	MS/MS	MS/MS	MS/MS	MS/MS	MS/MS	MS/MS	MS/MS
ADEWLMK	ADEWLM[15.9949]K	K	N	581	587	7	2	6M(15.9949)	sp|Q8VDD5|MYH9_MOUSE	Q8VDD5	MYH9_MOUSE	Myh9	Myosin-9	Myh10	sp|Q61879|MYH10_MOUSE	3	1	2	1	3	3	0	0	0	121155	73770.3	111144	56689.8	59995.1	69760.3	0	0	0	121155	73770.3	111144	56689.8	59995.1	69760.3	0	0	0	MS/MS	MS/MS	MS/MS	MS/MS	MS/MS	MS/MS	unmatched
ADFADISILSDF	ADFADISILSDF	R	-	135	146	12	2		sp|Q9D8M3|HRG1_MOUSE	Q9D8M3	HRG1_MOUSE	Slc48a1	Heme transporter HRG1			0	1	0	1	1	1	0	0	0	0	4864.62	0	2646.37	1701.39	2087.22	0	0	0	0	4864.62	0	2646.37	1701.39	2087.22	0	0	0	unmatched	MS/MS	unmatched	MS/MS	MS/MS	MS/MS	unmatched
ADFCIIHYAGK	ADFC[57.0215]IIHYAGK	K	V	566	576	11	3	4C(57.0215)	sp|Q8VDD5|MYH9_MOUSE	Q8VDD5	MYH9_MOUSE	Myh9	Myosin-9	Myh10	sp|Q61879|MYH10_MOUSE	0	1	2	0	0	0	0	0	0	0	94008.5	166833	0	0	0	0	0	0	0	94008.5	166833	0	0	0	0	0	0	unmatched	MS/MS	MS/MS	unmatched	unmatched	unmatched	unmatched
ADFQELGAK	ADFQELGAK	R	F	284	292	9	2		sp|A6H6E2|MMRN2_MOUSE	A6H6E2	MMRN2_MOUSE	Mmrn2	Multimerin-2			0	0	0	0	0	1	0	0	0	0	0	0	0	31330	28879.9	0	0	0	0	0	0	0	31330	28879.9	0	0	0	unmatched	unmatched	unmatched	unmatched	MBR	MS/MS	unmatched
ADFSGMSSK	ADFSGMSSK	R	Q	301	309	9	2		sp|Q60854|SPB6_MOUSE	Q60854	SPB6_MOUSE	Serpinb6	Serpin B6			0	0	0	1	0	1	0	0	0	0	0	0	27927.3	0	0	0	0	0	0	0	0	0	0	0	0	0	0	unmatched	unmatched	unmatched	MS/MS	unmatched	MS/MS	unmatched
ADGEYWLGLQNLHLLTLK	ADGEYWLGLQNLHLLTLK	R	Q	108	125	18	3		sp|Q9D1H9|MFAP4_MOUSE	Q9D1H9	MFAP4_MOUSE	Mfap4	Microfibril-associated glycoprotein 4			2	2	2	0	0	0	0	0	0	237707	323953	239635	0	0	0	0	0	0	237707	323953	239635	0	0	0	0	0	0	MS/MS	MS/MS	MS/MS	unmatched	unmatched	unmatched	unmatched
ADGSGSVVLR	ADGSGSVVLR	K	N	1816	1825	10	2		sp|Q91ZX7|LRP1_MOUSE	Q91ZX7	LRP1_MOUSE	Lrp1	Prolow-density lipoprotein receptor-related protein 1			0	0	0	0	1	0	0	0	0	0	0	0	0	44691.1	0	0	0	0	0	0	0	0	0	0	0	0	0	unmatched	unmatched	unmatched	unmatched	MS/MS	unmatched	unmatched
ADGSTQVIDTK	ADGSTQVIDTK	K	N	167	177	11	2		sp|O08749|DLDH_MOUSE	O08749	DLDH_MOUSE	Dld	Dihydrolipoyl dehydrogenase, mitochondrial			0	0	0	0	0	1	0	0	0	0	0	0	0	0	0	0	0	0	0	0	0	0	0	0	0	0	0	unmatched	unmatched	unmatched	unmatched	unmatched	MS/MS	unmatched
ADGVPPPQITWIMPDNIFLTAPYYGGR	ADGVPPPQITWIMPDNIFLTAPYYGGR	R	I	2234	2260	27	3		sp|Q3V1M1|IGS10_MOUSE	Q3V1M1	IGS10_MOUSE	Igsf10	Immunoglobulin superfamily member 10			1	0	0	0	0	0	0	0	0	0	0	0	0	0	0	0	0	0	0	0	0	0	0	0	0	0	0	MS/MS	unmatched	unmatched	unmatched	unmatched	unmatched	unmatched
ADGYVLEGK	ADGYVLEGK	R	E	185	193	9	2		sp|P62242|RS8_MOUSE	P62242	RS8_MOUSE	Rps8	Small ribosomal subunit protein eS8			1	1	0	1	2	1	0	0	0	58652.9	103561	0	41441.2	66217.9	45929.1	0	0	0	58652.9	103561	0	41441.2	66217.9	45929.1	0	0	0	MS/MS	MS/MS	unmatched	MS/MS	MS/MS	MS/MS	unmatched
ADHGEPIGR	ADHGEPIGR	R	G	169	177	9	2		sp|P11499|HS90B_MOUSE	P11499	HS90B_MOUSE	Hsp90ab1	Heat shock protein HSP 90-beta			0	0	0	2	1	2	1	1	1	0	0	0	33271.5	23975.1	27206	33836.7	24990.2	32891.8	0	0	0	33271.5	23975.1	27206	33836.7	24990.2	32891.8	unmatched	unmatched	unmatched	MS/MS	MS/MS	MS/MS	MS/MS
ADHHATNGVVHLIDK	ADHHATNGVVHLIDK	K	V	220	234	15	4		sp|P82198|BGH3_MOUSE	P82198	BGH3_MOUSE	Tgfbi	Transforming growth factor-beta-induced protein ig-h3			0	0	0	1	0	1	0	0	0	0	0	0	31400.9	0	0	0	0	0	0	0	0	0	0	0	0	0	0	unmatched	unmatched	unmatched	MS/MS	unmatched	MS/MS	unmatched
ADIDSYR	ADIDSYR	K	I	918	924	7	2		sp|Q80YX1|TENA_MOUSE	Q80YX1	TENA_MOUSE	Tnc	Tenascin			2	1	2	1	2	3	1	2	2	121015	113222	100578	305976	144921	227730	46478.5	59513.1	72745	121015	113222	100578	305976	144921	227730	46478.5	59513.1	72745	MS/MS	MS/MS	MS/MS	MS/MS	MS/MS	MS/MS	MS/MS
ADIEMPFDPSK	ADIEMPFDPSK	K	V	1125	1135	11	2		sp|Q80X90|FLNB_MOUSE	Q80X90	FLNB_MOUSE	Flnb	Filamin-B			0	0	0	2	1	0	0	0	0	0	0	0	72858.7	46788.4	0	0	0	0	0	0	0	72858.7	46788.4	0	0	0	0	unmatched	unmatched	unmatched	MS/MS	MS/MS	unmatched	unmatched
ADIQMALEEAEAALEHEEAK	ADIQMALEEAEAALEHEEAK	K	I	1539	1558	20	3		sp|P13541|MYH3_MOUSE	P13541	MYH3_MOUSE	Myh3	Myosin-3			1	0	0	0	0	0	0	0	0	39481.7	0	0	0	0	0	0	0	0	0	0	0	0	0	0	0	0	0	MS/MS	unmatched	unmatched	unmatched	unmatched	unmatched	unmatched
ADIVFLTDASW	ADIVFLTDASW	K	S	2324	2334	11	2		sp|Q60847|COCA1_MOUSE	Q60847	COCA1_MOUSE	Col12a1	Collagen alpha-1(XII) chain			0	1	0	0	0	0	0	0	0	0	8189.17	0	0	0	0	0	0	0	0	0	0	0	0	0	0	0	0	unmatched	MS/MS	unmatched	unmatched	unmatched	unmatched	unmatched
ADIVFLTDASWSIGDDNFNK	ADIVFLTDASWSIGDDNFNK	K	V	2324	2343	20	2,3		sp|Q60847|COCA1_MOUSE	Q60847	COCA1_MOUSE	Col12a1	Collagen alpha-1(XII) chain			59	29	52	0	1	0	0	0	0	379672	315504	262831	0	15019.4	0	0	0	0	259629	239702	199684	0	102815	0	0	0	0	MS/MS	MS/MS	MS/MS	unmatched	MS/MS	unmatched	unmatched
ADIVFLVDGSY	ADIVFLVDGSY	K	S	439	449	11	2		sp|Q60847|COCA1_MOUSE	Q60847	COCA1_MOUSE	Col12a1	Collagen alpha-1(XII) chain			1	0	0	0	0	0	0	0	0	16537.8	0	0	0	0	0	0	0	0	0	0	0	0	0	0	0	0	0	MS/MS	unmatched	unmatched	unmatched	unmatched	unmatched	unmatched
ADIVFLVDGSYSIGIANFVK	ADIVFLVDGSYSIGIANFVK	K	V	439	458	20	2,3		sp|Q60847|COCA1_MOUSE	Q60847	COCA1_MOUSE	Col12a1	Collagen alpha-1(XII) chain			29	9	33	0	0	0	0	0	0	79221.8	21452.8	32879.2	0	0	0	0	0	0	65670.1	21452.8	32879.2	0	0	0	0	0	0	MS/MS	MS/MS	MS/MS	unmatched	unmatched	unmatched	unmatched
ADKDQASDGLSSALLILYLDSAR	ADKDQASDGLSSALLILYLDSAR	R	N	448	470	23	3		sp|Q3TZZ7|ESYT2_MOUSE	Q3TZZ7	ESYT2_MOUSE	Esyt2	Extended synaptotagmin-2			0	0	0	1	0	0	0	0	0	0	0	0	10293.6	0	0	0	0	0	0	0	0	0	0	0	0	0	0	unmatched	unmatched	unmatched	MS/MS	unmatched	unmatched	unmatched
ADKLAEEHGS	ADKLAEEHGS	K	-	520	529	10	2		sp|P56480|ATPB_MOUSE	P56480	ATPB_MOUSE	Atp5f1b	ATP synthase F(1) complex catalytic subunit beta, mitochondrial			0	0	0	1	0	0	0	0	0	0	0	0	6690.16	0	0	0	0	0	0	0	0	0	0	0	0	0	0	unmatched	unmatched	unmatched	MS/MS	unmatched	unmatched	unmatched
ADLAAVEAK	ADLAAVEAK	K	V	3461	3469	9	2		sp|Q9JHU4|DYHC1_MOUSE	Q9JHU4	DYHC1_MOUSE	Dync1h1	Cytoplasmic dynein 1 heavy chain 1			0	0	0	1	0	0	0	0	0	0	0	0	22938.8	0	0	0	0	0	0	0	0	0	0	0	0	0	0	unmatched	unmatched	unmatched	MS/MS	unmatched	unmatched	unmatched
ADLDELLVR	ADLDELLVR	L	A	1486	1494	9	2		sp|Q05793|PGBM_MOUSE	Q05793	PGBM_MOUSE	Hspg2	Basement membrane-specific heparan sulfate proteoglycan core protein			0	0	0	0	0	1	0	0	0	0	0	0	0	0	41720.5	0	0	0	0	0	0	0	0	0	0	0	0	unmatched	unmatched	unmatched	unmatched	unmatched	MS/MS	unmatched
ADLEMQIESLTEELAYLK	ADLEMQIESLTEELAYLK	K	K	267	284	18	3		contam_sp|P13645|K1C10_HUMAN	P13645	K1C10_HUMAN	KRT10	Keratin, type I cytoskeletal 10			2	2	3	0	2	0	0	0	0	39317.9	17210.8	30789.4	0	9796.95	0	0	0	0	39317.9	17210.8	30789.4	0	9796.95	0	0	0	0	MS/MS	MS/MS	MS/MS	unmatched	MS/MS	unmatched	unmatched
ADLEMQIESLTEELAYLKK	ADLEMQIESLTEELAYLKK	K	N	267	285	19	3		contam_sp|P13645|K1C10_HUMAN	P13645	K1C10_HUMAN	KRT10	Keratin, type I cytoskeletal 10			0	0	0	0	2	0	0	0	0	0	0	0	0	46829.2	0	0	0	0	0	0	0	0	0	0	0	0	0	unmatched	unmatched	unmatched	unmatched	MS/MS	unmatched	unmatched
ADLEMQIESLKEELAYLK	ADLEM[15.9949]QIESLKEELAYLK	R	K	239	256	18	3	5M(15.9949)	sp|Q61781|K1C14_MOUSE	Q61781	K1C14_MOUSE	Krt14	Keratin, type I cytoskeletal 14			0	0	2	0	0	0	0	0	0	0	0	23090.8	0	0	0	0	0	0	0	0	0	0	0	0	0	0	0	unmatched	unmatched	MS/MS	unmatched	unmatched	unmatched	unmatched
ADLEMQIESLTEELAYLK	ADLEM[15.9949]QIESLTEELAYLK	K	K	267	284	18	3	5M(15.9949)	contam_sp|P13645|K1C10_HUMAN	P13645	K1C10_HUMAN	KRT10	Keratin, type I cytoskeletal 10			4	3	4	0	3	0	0	0	0	45824.6	24305.7	83555.9	0	7250.58	0	0	0	0	45824.6	24305.7	83555.9	0	7250.58	0	0	0	0	MS/MS	MS/MS	MS/MS	unmatched	MS/MS	unmatched	unmatched
ADLEMQIESLTEELAYLKK	ADLEM[15.9949]QIESLTEELAYLKK	K	N	267	285	19	3	5M(15.9949)	contam_sp|P13645|K1C10_HUMAN	P13645	K1C10_HUMAN	KRT10	Keratin, type I cytoskeletal 10			0	0	0	0	3	0	0	0	0	0	0	0	0	24313.1	0	0	0	0	0	0	0	0	0	0	0	0	0	unmatched	unmatched	unmatched	unmatched	MS/MS	unmatched	unmatched
ADLINNLGTIAK	ADLINNLGTIAK	K	S	96	107	12	2		sp|P11499|HS90B_MOUSE	P11499	HS90B_MOUSE	Hsp90ab1	Heat shock protein HSP 90-beta	Hsp90aa1	sp|P07901|HS90A_MOUSE	0	1	0	2	2	2	2	2	2	0	63128.4	0	311692	307214	262985	303828	259318	258721	0	63128.4	0	311692	307214	262985	303828	259318	258721	unmatched	MS/MS	unmatched	MS/MS	MS/MS	MS/MS	MS/MS
ADLPTGATTSAPVMLR	ADLPTGATTSAPVMLR	R	V	1511	1526	16	2		sp|Q62230|SN_MOUSE	Q62230	SN_MOUSE	Siglec1	Sialoadhesin			0	0	0	0	0	1	0	0	0	0	0	0	0	53209.3	25689.5	0	0	0	0	0	0	0	53209.3	25689.5	0	0	0	unmatched	unmatched	unmatched	unmatched	MBR	MS/MS	unmatched
ADLQTFNESAYAVYDFFQVASSK	ADLQTFNESAYAVYDFFQVASSK	R	E	1424	1446	23	3		sp|Q80Z71|TENN_MOUSE	Q80Z71	TENN_MOUSE	Tnn	Tenascin-N			0	0	0	3	2	2	0	0	0	0	0	0	45567	14618	0	0	0	0	0	0	0	45567	14618	0	0	0	0	unmatched	unmatched	unmatched	MS/MS	MS/MS	MS/MS	unmatched
ADLSAVQSWVAR	ADLSAVQSWVAR	R	H	161	172	12	2		sp|P48759|PTX3_MOUSE	P48759	PTX3_MOUSE	Ptx3	Pentraxin-related protein PTX3			0	0	0	2	0	0	1	1	2	0	0	0	267749	0	0	157969	205614	225942	0	0	0	267749	0	0	157969	205614	225942	unmatched	unmatched	unmatched	MS/MS	unmatched	unmatched	MS/MS
ADMEDLMSSK	ADMEDLMSSK	R	D	1511	1520	10	2		sp|Q61879|MYH10_MOUSE	Q61879	MYH10_MOUSE	Myh10	Myosin-10			0	1	0	1	2	2	2	2	2	0	101918	0	117290	130520	105835	118217	142884	130237	0	101918	0	117290	130520	105835	118217	142884	130237	unmatched	MS/MS	unmatched	MS/MS	MS/MS	MS/MS	MS/MS
ADMEDLMSSK	ADMEDLM[15.9949]SSK	R	D	1511	1520	10	2	7M(15.9949)	sp|Q61879|MYH10_MOUSE	Q61879	MYH10_MOUSE	Myh10	Myosin-10			1	0	1	0	0	0	0	0	0	43220.8	0	50185	0	0	0	0	0	0	43220.8	0	50185	0	0	0	0	0	0	MS/MS	unmatched	MS/MS	unmatched	unmatched	unmatched	unmatched
ADMVIEAVFEDLGVK	ADMVIEAVFEDLGVK	K	H	441	455	15	2		sp|Q8BMS1|ECHA_MOUSE	Q8BMS1	ECHA_MOUSE	Hadha	Trifunctional enzyme subunit alpha, mitochondrial			0	0	0	1	1	0	0	1	0	0	0	0	3078.42	2803.64	0	0	3292.5	0	0	0	0	3078.42	2803.64	0	0	3292.5	0	unmatched	unmatched	unmatched	MS/MS	MS/MS	unmatched	unmatched
ADNSATGFGTGTR	ADNSATGFGTGTR	K	A	922	934	13	2		sp|P97449|AMPN_MOUSE	P97449	AMPN_MOUSE	Anpep	Aminopeptidase N			0	0	0	0	2	1	0	0	0	0	0	0	0	88020.1	121101	0	0	0	0	0	0	0	88020.1	121101	0	0	0	unmatched	unmatched	unmatched	unmatched	MS/MS	MS/MS	unmatched
ADPSQDVR	ADPSQDVR	R	V	862	869	8	2		sp|Q04857|CO6A1_MOUSE	Q04857	CO6A1_MOUSE	Col6a1	Collagen alpha-1(VI) chain			2	3	2	1	1	2	0	2	4	323343	499596	427542	117673	124639	236080	0	83988.6	212537	323343	499596	427542	117673	124639	236080	0	83988.6	212537	MS/MS	MS/MS	MS/MS	MS/MS	MS/MS	MS/MS	unmatched
ADSSNDEAVADTSR	ADSSNDEAVADTSR	K	R	676	689	14	2		sp|P97927|LAMA4_MOUSE	P97927	LAMA4_MOUSE	Lama4	Laminin subunit alpha-4			0	0	0	1	0	1	1	0	1	0	0	0	43571	0	45670.4	34925.8	0	33553.3	0	0	0	43571	0	45670.4	34925.8	0	33553.3	unmatched	unmatched	unmatched	MS/MS	unmatched	MS/MS	MS/MS
ADTFQGLK	ADTFQGLK	K	N	210	217	8	2		sp|Q9JK53|PRELP_MOUSE	Q9JK53	PRELP_MOUSE	Prelp	Prolargin			3	2	2	3	3	3	2	2	3	1512780	1.76283e+06	1448872	972203	982554	1.22418e+06	719059	507358	658665	1512780	1.76283e+06	1448872	972203	982554	1.22418e+06	719059	507358	658665	MS/MS	MS/MS	MS/MS	MS/MS	MS/MS	MS/MS	MS/MS
ADTFQGLKNLMQLNLAHNILR	ADTFQGLK[15.9949]NLM[15.9949]QLNLAHNILR	K	K	210	230	21	3	11M(15.9949),8K(15.9949)	sp|Q9JK53|PRELP_MOUSE	Q9JK53	PRELP_MOUSE	Prelp	Prolargin			0	1	0	0	0	0	0	0	0	0	0	0	0	0	0	0	0	0	0	0	0	0	0	0	0	0	0	unmatched	MS/MS	unmatched	unmatched	unmatched	unmatched	unmatched
ADVEVPPEK	ADVEVPPEK	R	N	79	87	9	2		sp|Q640N1|AEBP1_MOUSE	Q640N1	AEBP1_MOUSE	Aebp1	Adipocyte enhancer-binding protein 1			1	0	0	1	1	1	0	1	1	0	0	0	36661.7	26694.8	587609	0	69648.3	85535.9	0	0	0	36661.7	26694.8	587609	0	69648.3	85535.9	MS/MS	unmatched	unmatched	MS/MS	MS/MS	MS/MS	unmatched
ADVVESWIGEK	ADVVESWIGEK	K	E	1985	1995	11	2		sp|P16546|SPTN1_MOUSE	P16546	SPTN1_MOUSE	Sptan1	Spectrin alpha chain, non-erythrocytic 1	Spta1	sp|P08032|SPTA1_MOUSE	0	0	0	2	2	2	1	1	1	0	0	0	81907.1	106653	111929	0	87563.3	51181	0	0	0	81907.1	106653	111929	0	87563.3	51181	unmatched	unmatched	unmatched	MS/MS	MS/MS	MS/MS	MS/MS
ADYAQLLEDMQNAFR	ADYAQLLEDMQNAFR	K	S	599	613	15	2		sp|P50516|VATA_MOUSE	P50516	VATA_MOUSE	Atp6v1a	V-type proton ATPase catalytic subunit A			0	0	0	2	0	1	0	0	0	0	0	0	16787.1	0	0	0	0	0	0	0	0	0	0	0	0	0	0	unmatched	unmatched	unmatched	MS/MS	unmatched	MS/MS	unmatched
AEADIVLLVDGS	AEADIVLLVDGS	R	W	1196	1207	12	2		sp|Q60847|COCA1_MOUSE	Q60847	COCA1_MOUSE	Col12a1	Collagen alpha-1(XII) chain			0	0	2	0	0	0	0	0	0	0	0	13494.6	0	0	0	0	0	0	0	0	0	0	0	0	0	0	0	unmatched	unmatched	MS/MS	unmatched	unmatched	unmatched	unmatched
AEADIVLLVDGSWSIGR	AEADIVLLVDGSWSIGR	R	A	1196	1212	17	2,3		sp|Q60847|COCA1_MOUSE	Q60847	COCA1_MOUSE	Col12a1	Collagen alpha-1(XII) chain			100	27	66	0	0	0	0	0	0	205245	80551.9	124311	0	0	0	0	0	0	122028	47668	74674	0	0	0	0	0	0	MS/MS	MS/MS	MS/MS	unmatched	unmatched	unmatched	unmatched
AEADVASLNR	AEADVASLNR	D	R	81	90	10	2		sp|P58771|TPM1_MOUSE	P58771	TPM1_MOUSE	Tpm1	Tropomyosin alpha-1 chain	Tpm2	sp|P58774|TPM2_MOUSE	0	0	0	3	1	1	2	2	2	0	0	0	348947	399432	738516	753395	256631	587894	0	0	0	348947	399432	738516	753395	256631	587894	unmatched	unmatched	unmatched	MS/MS	MS/MS	MS/MS	MS/MS
AEAEQMAK	AEAEQMAK	R	K	333	340	8	2		sp|O08917|FLOT1_MOUSE	O08917	FLOT1_MOUSE	Flot1	Flotillin-1			0	0	0	0	0	1	0	0	0	0	0	0	0	0	0	0	0	0	0	0	0	0	0	0	0	0	0	unmatched	unmatched	unmatched	unmatched	unmatched	MS/MS	unmatched
AEAESLYQSK	AEAESLYQSK	K	Y	367	376	10	2		contam_sp|P04264|K2C1_HUMAN	P04264	K2C1_HUMAN	KRT1	Keratin, type II cytoskeletal 1			1	1	1	0	2	1	0	0	0	69422.1	72104.5	128101	0	269376	53671.3	0	0	0	69422.1	72104.5	128101	0	269376	53671.3	0	0	0	MS/MS	MS/MS	MS/MS	unmatched	MS/MS	MS/MS	unmatched
AEAGDNLGALVR	AEAGDNLGALVR	R	G	316	327	12	2		sp|Q8BFR5|EFTU_MOUSE	Q8BFR5	EFTU_MOUSE	Tufm	Elongation factor Tu, mitochondrial			0	0	0	0	0	1	0	0	0	0	0	0	0	0	66290.2	0	0	0	0	0	0	0	0	0	0	0	0	unmatched	unmatched	unmatched	unmatched	unmatched	MS/MS	unmatched
AEAVGEQAR	AEAVGEQAR	K	G	99	107	9	2		sp|Q8JZQ9|EIF3B_MOUSE	Q8JZQ9	EIF3B_MOUSE	Eif3b	Eukaryotic translation initiation factor 3 subunit B			0	0	0	1	0	0	0	0	0	0	0	0	0	0	0	0	0	0	0	0	0	0	0	0	0	0	0	unmatched	unmatched	unmatched	MS/MS	unmatched	unmatched	unmatched
AEDGSVIDYELIDQDAR	AEDGSVIDYELIDQDAR	R	E	180	196	17	2		sp|P07356|ANXA2_MOUSE	P07356	ANXA2_MOUSE	Anxa2	Annexin A2			0	0	0	2	1	1	1	0	0	0	0	0	182502	208577	121169	110802	0	0	0	0	0	182502	208577	121169	110802	0	0	unmatched	unmatched	unmatched	MS/MS	MS/MS	MS/MS	MS/MS
AEEDIDPNSVHSVPR	AEEDIDPNSVHSVPR	R	G	407	421	15	3		sp|P37889|FBLN2_MOUSE	P37889	FBLN2_MOUSE	Fbln2	Fibulin-2			3	2	2	3	3	3	3	3	3	264302	373956	350160	535316	366057	399177	696620	453985	838480	264302	373956	350160	535316	366057	399177	696620	453985	838480	MS/MS	MS/MS	MS/MS	MS/MS	MS/MS	MS/MS	MS/MS
AEEILEK	AEEILEK	K	G	79	85	7	2		sp|Q9CXW4|RL11_MOUSE	Q9CXW4	RL11_MOUSE	Rpl11	Large ribosomal subunit protein uL5			1	0	1	2	0	2	0	0	1	38825.9	0	33291.7	101379	101379	95193.2	0	0	76927.6	38825.9	0	33291.7	101379	101379	95193.2	0	0	76927.6	MS/MS	unmatched	MS/MS	MS/MS	MBR	MS/MS	unmatched
AEEYEFLTPMEEAPK	AEEYEFLTPMEEAPK	R	G	153	167	15	2		sp|Q99PT1|GDIR1_MOUSE	Q99PT1	GDIR1_MOUSE	Arhgdia	Rho GDP-dissociation inhibitor 1			0	0	0	2	0	0	1	0	0	0	0	0	96497.5	81770.8	0	85406.1	0	0	0	0	0	96497.5	81770.8	0	85406.1	0	0	unmatched	unmatched	unmatched	MS/MS	MBR	unmatched	MS/MS
AEFTVETR	AEFTVETR	R	S	302	309	8	2		sp|Q8BTM8|FLNA_MOUSE	Q8BTM8	FLNA_MOUSE	Flna	Filamin-A			0	0	0	1	1	0	0	0	0	0	0	0	49905.3	34180.9	0	0	0	0	0	0	0	49905.3	34180.9	0	0	0	0	unmatched	unmatched	unmatched	MS/MS	MS/MS	unmatched	unmatched
AEFVEVTK	AEFVEVTK	K	L	249	256	8	2		contam_sp|P02769|ALBU_BOVIN	P02769	ALBU_BOVIN	ALB	Albumin			1	1	0	3	3	3	2	2	2	55595.7	105910	0	606709	383662	179810	431015	183857	151312	55595.7	105910	0	606709	383662	179810	431015	183857	151312	MS/MS	MS/MS	unmatched	MS/MS	MS/MS	MS/MS	MS/MS
AEGDAAALNR	AEGDAAALNR	K	R	45	54	10	2		sp|Q6IRU2|TPM4_MOUSE	Q6IRU2	TPM4_MOUSE	Tpm4	Tropomyosin alpha-4 chain			1	0	1	3	2	2	2	2	2	33747.9	0	36947.9	266030	232686	411862	323763	190317	356011	33747.9	0	36947.9	266030	232686	411862	323763	190317	356011	MS/MS	unmatched	MS/MS	MS/MS	MS/MS	MS/MS	MS/MS
AEGPGLNR	AEGPGLNR	K	T	877	884	8	2		sp|Q8BTM8|FLNA_MOUSE	Q8BTM8	FLNA_MOUSE	Flna	Filamin-A			0	0	0	0	1	1	2	1	0	0	0	0	0	86666.3	38189.1	81655	31530.2	0	0	0	0	0	86666.3	38189.1	81655	31530.2	0	unmatched	unmatched	unmatched	unmatched	MS/MS	MS/MS	MS/MS
AEHCVNTPGSFQCYK	AEHC[57.0215]VNTPGSFQC[57.0215]YK	R	A	770	784	15	3	13C(57.0215),4C(57.0215)	sp|P37889|FBLN2_MOUSE	P37889	FBLN2_MOUSE	Fbln2	Fibulin-2			0	1	1	0	0	0	0	0	0	0	336900	251796	0	0	0	0	0	0	0	336900	251796	0	0	0	0	0	0	unmatched	MS/MS	MS/MS	unmatched	unmatched	unmatched	unmatched
AEHCVNTPGSFQCYK	AEHC[57.0215]VNTP[15.9949]GSFQC[57.0215]YK	R	A	770	784	15	3	13C(57.0215),4C(57.0215),8P(15.9949)	sp|P37889|FBLN2_MOUSE	P37889	FBLN2_MOUSE	Fbln2	Fibulin-2			0	0	1	0	0	0	0	0	0	0	0	86819.4	0	0	0	0	0	0	0	0	0	0	0	0	0	0	0	unmatched	unmatched	MS/MS	unmatched	unmatched	unmatched	unmatched
AEIDMLDIR	AEIDMLDIR	R	A	276	284	9	2		sp|P97429|ANXA4_MOUSE	P97429	ANXA4_MOUSE	Anxa4	Annexin A4			0	0	0	2	0	0	1	1	0	0	0	0	50078.7	0	0	49683.6	67284.7	0	0	0	0	50078.7	0	0	49683.6	67284.7	0	unmatched	unmatched	unmatched	MS/MS	unmatched	unmatched	MS/MS
AEILELAGNAAR	AEILELAGNAAR	T	D	58	69	12	2		sp|Q9QZQ8|H2AY_MOUSE	Q9QZQ8	H2AY_MOUSE	Macroh2a1	Core histone macro-H2A.1	H2ac11, H2ac12, H2ac13, H2ac15, H2ac20, H2ac21, H2ac25, H2ac4, H2ac6, H2ac7, H2ac8, H2aj, H2ax, Hist1h2af, Hist1h2an, Hist1h2ao, Hist1h2ap, Hist2h2aa1, Macroh2a2	sp|C0HKE1|H2A1B_MOUSE, sp|C0HKE2|H2A1C_MOUSE, sp|C0HKE3|H2A1D_MOUSE, sp|C0HKE4|H2A1E_MOUSE, sp|C0HKE5|H2A1G_MOUSE, sp|C0HKE6|H2A1I_MOUSE, sp|C0HKE7|H2A1N_MOUSE, sp|C0HKE8|H2A1O_MOUSE, sp|C0HKE9|H2A1P_MOUSE, sp|P27661|H2AX_MOUSE, sp|Q64522|H2A2B_MOUSE, sp|Q64523|H2A2C_MOUSE, sp|Q6GSS7|H2A2A_MOUSE, sp|Q8BFU2|H2A3_MOUSE, sp|Q8CCK0|H2AW_MOUSE, sp|Q8CGP5|H2A1F_MOUSE, sp|Q8CGP6|H2A1H_MOUSE, sp|Q8CGP7|H…	0	0	0	0	1	0	0	0	0	0	0	0	0	0	0	0	0	0	0	0	0	0	0	0	0	0	0	unmatched	unmatched	unmatched	unmatched	MS/MS	unmatched	unmatched
AEISFEDR	AEISFEDR	K	K	2281	2288	8	2		sp|Q8BTM8|FLNA_MOUSE	Q8BTM8	FLNA_MOUSE	Flna	Filamin-A			0	0	0	1	1	1	1	0	1	0	0	0	60446.7	41470.1	51814.3	81921.1	0	90113.5	0	0	0	60446.7	41470.1	51814.3	81921.1	0	90113.5	unmatched	unmatched	unmatched	MS/MS	MS/MS	MS/MS	MS/MS
AEISSIQENK	AEISSIQENK	K	D	314	323	10	2		sp|Q9EP71|RAI14_MOUSE	Q9EP71	RAI14_MOUSE	Rai14	Ankycorbin			0	0	0	1	1	1	0	0	0	0	0	0	36151.9	23719.9	34014.4	0	0	0	0	0	0	36151.9	23719.9	34014.4	0	0	0	unmatched	unmatched	unmatched	MS/MS	MS/MS	MS/MS	unmatched
AELDGSER	AELDGSER	R	K	1241	1248	8	2		sp|O88322|NID2_MOUSE	O88322	NID2_MOUSE	Nid2	Nidogen-2			1	1	1	2	2	2	2	1	2	22319.2	24818.7	17476.1	57190	54986.3	64063.4	47629.1	28258.9	64735.5	22319.2	24818.7	17476.1	57190	54986.3	64063.4	47629.1	28258.9	64735.5	MS/MS	MS/MS	MS/MS	MS/MS	MS/MS	MS/MS	MS/MS
AELELELGR	AELELELGR	K	I	2087	2095	9	2		sp|Q9QXS1|PLEC_MOUSE	Q9QXS1	PLEC_MOUSE	Plec	Plectin			0	1	0	1	1	1	0	1	1	0	34240.5	0	0	46979.9	42195.9	0	91565	0	0	34240.5	0	0	46979.9	42195.9	0	91565	0	unmatched	MS/MS	unmatched	MS/MS	MS/MS	MS/MS	unmatched
AELLLEEAKR	AELLLEEAKR	R	A	1571	1580	10	2		sp|P02469|LAMB1_MOUSE	P02469	LAMB1_MOUSE	Lamb1	Laminin subunit beta-1			0	0	0	1	0	0	0	0	0	0	0	0	30549.7	0	0	0	0	0	0	0	0	0	0	0	0	0	0	unmatched	unmatched	unmatched	MS/MS	unmatched	unmatched	unmatched
AELNEFLTR	AELNEFLTR	K	E	19	27	9	2		sp|P62908|RS3_MOUSE	P62908	RS3_MOUSE	Rps3	Small ribosomal subunit protein uS3			0	0	0	2	1	2	2	2	1	0	0	0	241646	212572	206143	262308	224909	237164	0	0	0	241646	212572	206143	262308	224909	237164	unmatched	unmatched	unmatched	MS/MS	MS/MS	MS/MS	MS/MS
AEMDLSGR	AEMDLSGR	K	G	246	253	8	2		sp|Q8BH61|F13A_MOUSE	Q8BH61	F13A_MOUSE	F13a1	Coagulation factor XIII A chain			0	0	0	3	2	2	2	2	3	0	0	0	67869.1	88744.7	103290	81145	72873.4	84245.1	0	0	0	67869.1	88744.7	103290	81145	72873.4	84245.1	unmatched	unmatched	unmatched	MS/MS	MS/MS	MS/MS	MS/MS
AEMEDLVSSK	AEMEDLVSSK	K	D	1511	1520	10	2		sp|O08638|MYH11_MOUSE	O08638	MYH11_MOUSE	Myh11	Myosin-11			0	0	0	0	0	1	0	0	0	0	0	0	0	35939.2	43411	0	0	0	0	0	0	0	35939.2	43411	0	0	0	unmatched	unmatched	unmatched	unmatched	MBR	MS/MS	unmatched
AEMEVLLASK	AEMEVLLASK	R	A	1907	1916	10	2		sp|Q9QXS1|PLEC_MOUSE	Q9QXS1	PLEC_MOUSE	Plec	Plectin			0	0	1	1	1	1	1	1	1	0	0	59363.6	72559	77033.3	57733.8	83928.2	92753.3	85755.8	0	0	59363.6	72559	77033.3	57733.8	83928.2	92753.3	85755.8	unmatched	unmatched	MS/MS	MS/MS	MS/MS	MS/MS	MS/MS
AEMLQALASLEAVLLQTVYNTK	AEMLQALASLEAVLLQTVYNTK	R	M	680	701	22	3		sp|Q05793|PGBM_MOUSE	Q05793	PGBM_MOUSE	Hspg2	Basement membrane-specific heparan sulfate proteoglycan core protein			1	0	0	0	0	0	0	0	0	11686.6	0	0	0	0	0	0	0	0	0	0	0	0	0	0	0	0	0	MS/MS	unmatched	unmatched	unmatched	unmatched	unmatched	unmatched
AEMDLSGR	AEM[15.9949]DLSGR	K	G	246	253	8	2	3M(15.9949)	sp|Q8BH61|F13A_MOUSE	Q8BH61	F13A_MOUSE	F13a1	Coagulation factor XIII A chain			0	0	0	1	0	1	0	0	0	0	0	0	26995.7	0	16239	0	0	0	0	0	0	26995.7	0	16239	0	0	0	unmatched	unmatched	unmatched	MS/MS	unmatched	MS/MS	unmatched
AEMLQALASLEAVLLQTVYNTK	AEM[15.9949]LQALASLEAVLLQTVYNTK	R	M	680	701	22	3	3M(15.9949)	sp|Q05793|PGBM_MOUSE	Q05793	PGBM_MOUSE	Hspg2	Basement membrane-specific heparan sulfate proteoglycan core protein			1	0	0	1	1	0	0	0	0	53978.6	0	0	4282.84	1897.75	0	0	0	0	53978.6	0	0	4282.84	1897.75	0	0	0	0	MS/MS	unmatched	unmatched	MS/MS	MS/MS	unmatched	unmatched
AENFFILR	AENFFILR	R	R	98	105	8	2		sp|P59999|ARPC4_MOUSE	P59999	ARPC4_MOUSE	Arpc4	Actin-related protein 2/3 complex subunit 4			2	1	1	2	2	2	2	2	2	97505.8	101934	99237.5	94246.4	85128.9	101277	60066.1	77383.5	76056.2	97505.8	101934	99237.5	94246.4	85128.9	101277	60066.1	77383.5	76056.2	MS/MS	MS/MS	MS/MS	MS/MS	MS/MS	MS/MS	MS/MS
AENSQLTER	AENSQLTER	R	I	1151	1159	9	2		sp|Q99PL5|RRBP1_MOUSE	Q99PL5	RRBP1_MOUSE	Rrbp1	Ribosome-binding protein 1			1	1	1	2	2	2	1	1	1	21020.3	50844	25446.8	39747.7	49246.6	45333.6	30263.1	24408.7	31423.2	21020.3	50844	25446.8	39747.7	49246.6	45333.6	30263.1	24408.7	31423.2	MS/MS	MS/MS	MS/MS	MS/MS	MS/MS	MS/MS	MS/MS
AEQQTADQLLAR	AEQQTADQLLAR	K	A	1328	1339	12	2		sp|P02468|LAMC1_MOUSE	P02468	LAMC1_MOUSE	Lamc1	Laminin subunit gamma-1			0	0	0	1	1	1	0	0	2	0	0	0	66949.6	0	68434.3	0	0	108558	0	0	0	66949.6	0	68434.3	0	0	108558	unmatched	unmatched	unmatched	MS/MS	MS/MS	MS/MS	unmatched
AEVDDVIQVR	AEVDDVIQVR	R	F	1610	1619	10	2		sp|O88783|FA5_MOUSE	O88783	FA5_MOUSE	F5	Coagulation factor V			0	0	0	1	0	1	0	0	0	0	0	0	0	0	65390.4	0	0	0	0	0	0	0	0	0	0	0	0	unmatched	unmatched	unmatched	MS/MS	unmatched	MS/MS	unmatched
AEVGVPAEFGIWTR	AEVGVPAEFGIWTR	R	E	2251	2264	14	2		sp|Q8BTM8|FLNA_MOUSE	Q8BTM8	FLNA_MOUSE	Flna	Filamin-A			0	1	1	3	2	2	2	2	2	0	104810	71526.8	202103	207060	156675	119737	217622	116985	0	104810	71526.8	202103	207060	156675	119737	217622	116985	unmatched	MS/MS	MS/MS	MS/MS	MS/MS	MS/MS	MS/MS
AEVQKLQMEAPHIIVGTPGR	AEVQKLQMEAPHIIVGTPGR	R	V	142	161	20	4		sp|P60843|IF4A1_MOUSE	P60843	IF4A1_MOUSE	Eif4a1	Eukaryotic initiation factor 4A-I			0	0	0	0	0	0	1	0	1	0	0	0	0	0	0	0	0	0	0	0	0	0	0	0	0	0	0	unmatched	unmatched	unmatched	unmatched	unmatched	unmatched	MS/MS
AEVSIQNNK	AEVSIQNNK	K	D	1178	1186	9	2		sp|Q80X90|FLNB_MOUSE	Q80X90	FLNB_MOUSE	Flnb	Filamin-B			0	0	0	1	0	1	1	0	1	0	0	0	59180.7	39202.6	40855.8	46950.6	0	0	0	0	0	59180.7	39202.6	40855.8	46950.6	0	0	unmatched	unmatched	unmatched	MS/MS	MBR	MS/MS	MS/MS
AEWSPPGDNVF	AEWSPPGDNVF	K	S	650	660	11	2		sp|Q60847|COCA1_MOUSE	Q60847	COCA1_MOUSE	Col12a1	Collagen alpha-1(XII) chain			5	4	5	0	0	0	0	0	0	295583	351800	427426	0	0	0	0	0	0	295583	351800	427426	0	0	0	0	0	0	MS/MS	MS/MS	MS/MS	unmatched	unmatched	unmatched	unmatched
AEWSPPGDNVFSY	AEWSPPGDNVFSY	K	H	650	662	13	2		sp|Q60847|COCA1_MOUSE	Q60847	COCA1_MOUSE	Col12a1	Collagen alpha-1(XII) chain			2	2	2	0	0	0	0	0	0	128627	104949	115299	0	0	0	0	0	0	128627	104949	115299	0	0	0	0	0	0	MS/MS	MS/MS	MS/MS	unmatched	unmatched	unmatched	unmatched
AEWSPPGDNVFSYHVT	AEWSPPGDNVFSYHVT	K	Y	650	665	16	2		sp|Q60847|COCA1_MOUSE	Q60847	COCA1_MOUSE	Col12a1	Collagen alpha-1(XII) chain			1	1	1	0	0	0	0	0	0	118457	0	0	0	0	0	0	0	0	0	0	0	0	0	0	0	0	0	MS/MS	MS/MS	MS/MS	unmatched	unmatched	unmatched	unmatched
AEWSPPGDNVFSYHVTYK	AEWSPPGDNVFSYHVTYK	K	D	650	667	18	2,3		sp|Q60847|COCA1_MOUSE	Q60847	COCA1_MOUSE	Col12a1	Collagen alpha-1(XII) chain			5	4	5	3	3	3	2	3	2	1.30636e+06	1.42132e+06	1.31367e+06	683617	1076223	496014	226624	784589	325541	1.30636e+06	1.42132e+06	1.31367e+06	683617	874111	496014	226624	784589	325541	MS/MS	MS/MS	MS/MS	MS/MS	MS/MS	MS/MS	MS/MS
AFAASGAVEQR	AFAASGAVEQR	R	Y	202	212	11	2		sp|O54775|CCN4_MOUSE	O54775	CCN4_MOUSE	Ccn4	CCN family member 4			0	0	0	0	1	1	0	0	0	0	0	0	0	29549.9	37235.1	0	0	0	0	0	0	0	29549.9	37235.1	0	0	0	unmatched	unmatched	unmatched	unmatched	MS/MS	MS/MS	unmatched
AFADAMEVIPSTLAENAGLNPISTVTELR	AFADAMEVIPSTLAENAGLNPISTVTELR	R	N	453	481	29	3		sp|P80315|TCPD_MOUSE	P80315	TCPD_MOUSE	Cct4	T-complex protein 1 subunit delta			0	0	0	1	1	0	0	0	0	0	0	0	6679.71	0	0	0	0	0	0	0	0	0	0	0	0	0	0	unmatched	unmatched	unmatched	MS/MS	MS/MS	unmatched	unmatched
AFAFVTFADDK	AFAFVTFADDK	R	V	228	238	11	2		sp|Q921F2|TADBP_MOUSE	Q921F2	TADBP_MOUSE	Tardbp	TAR DNA-binding protein 43			1	0	1	1	1	1	0	1	1	59244.1	0	55463	35395.5	16149.4	33124.1	0	13960.8	77587.2	59244.1	0	55463	35395.5	16149.4	33124.1	0	13960.8	77587.2	MS/MS	unmatched	MS/MS	MS/MS	MS/MS	MS/MS	unmatched
AFALYSEDEGVLR	AFALYSEDEGVLR	R	F	752	764	13	2		sp|O88322|NID2_MOUSE	O88322	NID2_MOUSE	Nid2	Nidogen-2			2	2	2	2	2	2	2	2	2	125664	169068	131662	359890	254372	340303	121769	187955	182964	125664	169068	131662	359890	254372	340303	121769	187955	182964	MS/MS	MS/MS	MS/MS	MS/MS	MS/MS	MS/MS	MS/MS
AFAMIIDK	AFAMIIDK	K	L	71	78	8	2		sp|P60335|PCBP1_MOUSE	P60335	PCBP1_MOUSE	Pcbp1	Poly(rC)-binding protein 1	Pcbp2	sp|Q61990|PCBP2_MOUSE	0	0	0	0	0	1	0	0	0	0	0	0	0	0	36241.9	0	0	0	0	0	0	0	0	0	0	0	0	unmatched	unmatched	unmatched	unmatched	unmatched	MS/MS	unmatched
AFAYLQVPER	AFAYLQVPER	K	V	2973	2982	10	2		sp|Q05793|PGBM_MOUSE	Q05793	PGBM_MOUSE	Hspg2	Basement membrane-specific heparan sulfate proteoglycan core protein			2	3	2	5	3	5	0	1	3	141319	156605	127222	482697	957480	677035	0	5.05879e+06	1.71061e+06	141319	156605	127222	482697	957480	677035	0	5.05879e+06	1.71061e+06	MS/MS	MS/MS	MS/MS	MS/MS	MS/MS	MS/MS	unmatched
AFDITYVR	AFDITYVR	K	L	140	147	8	2		sp|P02468|LAMC1_MOUSE	P02468	LAMC1_MOUSE	Lamc1	Laminin subunit gamma-1			0	0	0	2	1	2	0	0	0	0	0	0	82791.2	113651	141664	0	0	0	0	0	0	82791.2	113651	141664	0	0	0	unmatched	unmatched	unmatched	MS/MS	MS/MS	MS/MS	unmatched
AFEDEMSGR	AFEDEMSGR	R	S	682	690	9	2		sp|Q62261|SPTB2_MOUSE	Q62261	SPTB2_MOUSE	Sptbn1	Spectrin beta chain, non-erythrocytic 1			0	0	0	1	1	1	0	0	0	0	0	0	45864.4	54935.6	41830.4	0	0	0	0	0	0	45864.4	54935.6	41830.4	0	0	0	unmatched	unmatched	unmatched	MS/MS	MS/MS	MS/MS	unmatched
AFENVTDLQWLILDHNLLENSK	AFENVTDLQWLILDHNLLENSK	K	I	85	106	22	3		sp|P51885|LUM_MOUSE	P51885	LUM_MOUSE	Lum	Lumican			0	0	1	3	2	1	0	0	0	0	0	29540.8	101062	125869	0	0	0	0	0	0	29540.8	101062	125869	0	0	0	0	unmatched	unmatched	MS/MS	MS/MS	MS/MS	MS/MS	unmatched
AFGENAVVQLISLQK	AFGENAVVQLISLQK	K	A	682	696	15	2		sp|Q99KC8|VMA5A_MOUSE	Q99KC8	VMA5A_MOUSE	Vwa5a	von Willebrand factor A domain-containing protein 5A			0	0	0	1	1	1	0	0	0	0	0	0	11785.1	12335.4	7288.17	0	0	0	0	0	0	11785.1	12335.4	7288.17	0	0	0	unmatched	unmatched	unmatched	MS/MS	MS/MS	MS/MS	unmatched
AFGIVECVLCTCNVTK	AFGIVEC[57.0215]VLC[57.0215]TC[57.0215]NVTK	R	Q	274	289	16	2,3	10C(57.0215),12C(57.0215),7C(57.0215)	sp|Q920C1|CRDL1_MOUSE	Q920C1	CRDL1_MOUSE	Chrdl1	Chordin-like protein 1			0	2	0	0	0	0	0	0	0	0	116442	0	0	0	0	0	0	0	0	0	0	0	0	0	0	0	0	unmatched	MS/MS	unmatched	unmatched	unmatched	unmatched	unmatched
AFGPGIEGK	AFGPGIEGK	K	D	1233	1241	9	2		sp|Q80X90|FLNB_MOUSE	Q80X90	FLNB_MOUSE	Flnb	Filamin-B			0	0	0	1	2	0	0	0	0	0	0	0	50924.4	49106.8	43352.1	0	0	0	0	0	0	50924.4	49106.8	43352.1	0	0	0	unmatched	unmatched	unmatched	MS/MS	MS/MS	MBR	unmatched
AFGPGLQGGNAGSPAR	AFGPGLQGGNAGSPAR	K	F	1072	1087	16	2		sp|Q8BTM8|FLNA_MOUSE	Q8BTM8	FLNA_MOUSE	Flna	Filamin-A			0	0	0	2	2	2	0	0	0	0	0	0	133400	121748	72482.4	0	0	0	0	0	0	133400	121748	72482.4	0	0	0	unmatched	unmatched	unmatched	MS/MS	MS/MS	MS/MS	unmatched
AFGWYPHLGR	AFGWYPHLGR	R	L	337	346	10	3		sp|P21956|MFGM_MOUSE	P21956	MFGM_MOUSE	Mfge8	Lactadherin			0	0	0	1	0	0	0	0	0	0	0	0	21447.3	0	0	0	0	0	0	0	0	0	0	0	0	0	0	unmatched	unmatched	unmatched	MS/MS	unmatched	unmatched	unmatched
AFGYYGPLR	AFGYYGPLR	R	S	29	37	9	2		sp|P84104|SRSF3_MOUSE	P84104	SRSF3_MOUSE	Srsf3	Serine/arginine-rich splicing factor 3			1	1	1	2	2	1	0	0	0	47569.6	52824.5	63852.4	53442.1	56458.2	49901.5	0	0	0	47569.6	52824.5	63852.4	53442.1	56458.2	49901.5	0	0	0	MS/MS	MS/MS	MS/MS	MS/MS	MS/MS	MS/MS	unmatched
AFHNEAQVNPER	AFHNEAQVNPER	R	K	469	480	12	3		sp|P11983|TCPA_MOUSE	P11983	TCPA_MOUSE	Tcp1	T-complex protein 1 subunit alpha			0	0	0	1	0	0	0	0	0	0	0	0	42555.4	0	0	0	0	0	0	0	0	0	0	0	0	0	0	unmatched	unmatched	unmatched	MS/MS	unmatched	unmatched	unmatched
AFINQPTAELHPN	AFINQPTAELHPN	N	G	2561	2573	13	2		sp|Q60847|COCA1_MOUSE	Q60847	COCA1_MOUSE	Col12a1	Collagen alpha-1(XII) chain			1	1	0	0	0	0	0	0	0	215034	427330	0	0	0	0	0	0	0	215034	427330	0	0	0	0	0	0	0	MS/MS	MS/MS	unmatched	unmatched	unmatched	unmatched	unmatched
AFINQPTAELHPNGLPPSYTIILLFR	AFINQPTAELHPNGLPPSYTIILLFR	N	L	2561	2586	26	3		sp|Q60847|COCA1_MOUSE	Q60847	COCA1_MOUSE	Col12a1	Collagen alpha-1(XII) chain			1	0	1	0	0	0	0	0	0	0	0	0	0	0	0	0	0	0	0	0	0	0	0	0	0	0	0	MS/MS	unmatched	MS/MS	unmatched	unmatched	unmatched	unmatched
AFITNIPFDVK	AFITNIPFDVK	R	W	72	82	11	2		sp|Q9D0E1|HNRPM_MOUSE	Q9D0E1	HNRPM_MOUSE	Hnrnpm	Heterogeneous nuclear ribonucleoprotein M			0	0	0	3	4	3	0	0	0	0	0	0	53491.2	42938.6	54015.8	0	0	0	0	0	0	53491.2	42938.6	54015.8	0	0	0	unmatched	unmatched	unmatched	MS/MS	MS/MS	MS/MS	unmatched
AFLADPSAFAAAAPAAAATTAAPAAAAAPAK	AFLADPSAFAAAAPAAAATTAAPAAAAAPAK	K	A	267	297	31	3		sp|P14869|RLA0_MOUSE	P14869	RLA0_MOUSE	Rplp0	Large ribosomal subunit protein uL10			0	0	0	1	1	2	0	0	0	0	0	0	104240	68570.6	75485.4	0	0	0	0	0	0	104240	68570.6	75485.4	0	0	0	unmatched	unmatched	unmatched	MS/MS	MS/MS	MS/MS	unmatched
AFLEVLAK	AFLEVLAK	R	S	461	468	8	2		sp|Q60847|COCA1_MOUSE	Q60847	COCA1_MOUSE	Col12a1	Collagen alpha-1(XII) chain			3	3	3	3	3	3	3	2	3	2.14006e+06	2.80308e+06	2.46447e+06	649158	1.06803e+06	579283	319966	616059	290733	2.14006e+06	2.80308e+06	2.46447e+06	649158	1.06803e+06	579283	319966	616059	290733	MS/MS	MS/MS	MS/MS	MS/MS	MS/MS	MS/MS	MS/MS
AFLHIPAK	AFLHIPAK	K	V	969	976	8	2		sp|P10493|NID1_MOUSE	P10493	NID1_MOUSE	Nid1	Nidogen-1			0	0	0	1	2	2	0	0	0	0	0	0	69839.1	50682	63393.1	0	0	0	0	0	0	69839.1	50682	63393.1	0	0	0	unmatched	unmatched	unmatched	MS/MS	MS/MS	MS/MS	unmatched
AFLSSHLQDLSTVVR	AFLSSHLQDLSTVVR	R	K	1231	1245	15	3		sp|O35206|COFA1_MOUSE	O35206	COFA1_MOUSE	Col15a1	Collagen alpha-1(XV) chain			1	0	0	3	2	2	2	2	2	47344.7	0	0	567965	511956	539584	211699	255756	236854	47344.7	0	0	567965	511956	539584	211699	255756	236854	MS/MS	unmatched	unmatched	MS/MS	MS/MS	MS/MS	MS/MS
AFLTLAEDILR	AFLTLAEDILR	K	K	162	172	11	2		sp|P61027|RAB10_MOUSE	P61027	RAB10_MOUSE	Rab10	Ras-related protein Rab-10			1	1	1	2	2	1	0	0	0	28453	19110	15647.3	13708.6	16520.6	11490.8	0	0	0	28453	19110	15647.3	13708.6	16520.6	11490.8	0	0	0	MS/MS	MS/MS	MS/MS	MS/MS	MS/MS	MS/MS	unmatched
AFMTADLPNELIELLEK	AFMTADLPNELIELLEK	K	I	994	1010	17	2,3		sp|Q68FD5|CLH1_MOUSE	Q68FD5	CLH1_MOUSE	Cltc	Clathrin heavy chain 1			0	0	1	0	1	1	0	0	0	0	0	12675.4	0	3040.15	4355.86	0	0	0	0	0	12675.4	0	3040.15	0	0	0	0	unmatched	unmatched	MS/MS	unmatched	MS/MS	MS/MS	unmatched
AFMTADLPNELIELLEK	AFM[15.9949]TADLPNELIELLEK	K	I	994	1010	17	2	3M(15.9949)	sp|Q68FD5|CLH1_MOUSE	Q68FD5	CLH1_MOUSE	Cltc	Clathrin heavy chain 1			0	0	0	0	1	0	0	0	0	0	0	0	0	4269.69	0	0	0	0	0	0	0	0	0	0	0	0	0	unmatched	unmatched	unmatched	unmatched	MS/MS	unmatched	unmatched
AFQINTFNLK	AFQINTFNLK	R	V	347	356	10	2		sp|P17047|LAMP2_MOUSE	P17047	LAMP2_MOUSE	Lamp2	Lysosome-associated membrane glycoprotein 2			0	0	0	1	1	1	0	0	0	0	0	0	52090.7	50224.9	38110.3	0	0	0	0	0	0	52090.7	50224.9	38110.3	0	0	0	unmatched	unmatched	unmatched	MS/MS	MS/MS	MS/MS	unmatched
AFSDDTLSMDQR	AFSDDTLSMDQR	N	L	414	425	12	2		sp|Q62009|POSTN_MOUSE	Q62009	POSTN_MOUSE	Postn	Periostin			2	2	1	0	0	0	0	0	0	189582	234967	156119	0	21153.5	0	0	0	0	189582	234967	156119	0	21153.5	0	0	0	0	MS/MS	MS/MS	MS/MS	unmatched	MBR	unmatched	unmatched
AFSPLRK	AFSPLRK	K	L	134	140	7	2		sp|P28653|PGS1_MOUSE	P28653	PGS1_MOUSE	Bgn	Biglycan			0	0	0	1	0	1	0	1	0	0	0	0	122838	182286	120852	0	36359.9	0	0	0	0	122838	182286	120852	0	36359.9	0	unmatched	unmatched	unmatched	MS/MS	MBR	MS/MS	unmatched
AFSYYGPLR	AFSYYGPLR	R	T	59	67	9	2		sp|Q8BL97|SRSF7_MOUSE	Q8BL97	SRSF7_MOUSE	Srsf7	Serine/arginine-rich splicing factor 7			0	0	0	1	1	0	0	0	0	0	0	0	50531	26339.7	0	0	0	0	0	0	0	50531	26339.7	0	0	0	0	unmatched	unmatched	unmatched	MS/MS	MS/MS	unmatched	unmatched
AFVEFLTDEIK	AFVEFLTDEIK	K	E	78	88	11	2		sp|O35658|C1QBP_MOUSE	O35658	C1QBP_MOUSE	C1qbp	Complement component 1 Q subcomponent-binding protein, mitochondrial			0	0	0	1	0	0	0	0	0	0	0	0	15093.1	0	0	0	0	0	0	0	0	0	0	0	0	0	0	unmatched	unmatched	unmatched	MS/MS	unmatched	unmatched	unmatched
AFVEFLTDEIKEEK	AFVEFLTDEIKEEK	K	K	78	91	14	3		sp|O35658|C1QBP_MOUSE	O35658	C1QBP_MOUSE	C1qbp	Complement component 1 Q subcomponent-binding protein, mitochondrial			0	0	0	1	0	0	0	0	0	0	0	0	35898.4	0	0	0	0	0	0	0	0	0	0	0	0	0	0	unmatched	unmatched	unmatched	MS/MS	unmatched	unmatched	unmatched
AFVHWYVGEGMEEGEFSEAR	AFVHWYVGEGMEEGEFSEAR	R	E	403	422	20	3		sp|P68369|TBA1A_MOUSE	P68369	TBA1A_MOUSE	Tuba1a	Tubulin alpha-1A chain	Tuba1b, Tuba1c, Tuba3a, Tuba4a, Tuba8	sp|P05213|TBA1B_MOUSE, sp|P05214|TBA3_MOUSE, sp|P68368|TBA4A_MOUSE, sp|P68373|TBA1C_MOUSE, sp|Q9JJZ2|TBA8_MOUSE	1	2	1	2	1	2	0	1	0	248473	340823	247621	126940	128642	107376	0	76922.3	0	248473	340823	247621	126940	128642	107376	0	76922.3	0	MS/MS	MS/MS	MS/MS	MS/MS	MS/MS	MS/MS	unmatched
AFVHWYVGEGMEEGEFSEAR	AFVHWYVGEGM[15.9949]EEGEFSEAR	R	E	403	422	20	3	11M(15.9949)	sp|P68369|TBA1A_MOUSE	P68369	TBA1A_MOUSE	Tuba1a	Tubulin alpha-1A chain	Tuba1b, Tuba1c, Tuba3a, Tuba4a, Tuba8	sp|P05213|TBA1B_MOUSE, sp|P05214|TBA3_MOUSE, sp|P68368|TBA4A_MOUSE, sp|P68373|TBA1C_MOUSE, sp|Q9JJZ2|TBA8_MOUSE	1	1	0	0	0	0	0	0	0	64534.5	115952	0	0	43774.1	0	0	0	0	64534.5	115952	0	0	43774.1	0	0	0	0	MS/MS	MS/MS	unmatched	unmatched	MBR	unmatched	unmatched
AGAAGPIGIPGR	AGAAGPIGIP[15.9949]GR	P	P	1095	1106	12	2	10P(15.9949)	sp|O88207|CO5A1_MOUSE	O88207	CO5A1_MOUSE	Col5a1	Collagen alpha-1(V) chain			1	0	0	0	0	0	0	0	0	33157.4	0	0	0	0	0	0	0	0	0	0	0	0	0	0	0	0	0	MS/MS	unmatched	unmatched	unmatched	unmatched	unmatched	unmatched
AGAAGPSGPAGPR	AGAAGPSGPAGPR	E	G	702	714	13	2		sp|Q01149|CO1A2_MOUSE	Q01149	CO1A2_MOUSE	Col1a2	Collagen alpha-2(I) chain			0	1	0	0	0	0	0	0	0	0	33885.9	0	0	0	0	0	0	0	0	0	0	0	0	0	0	0	0	unmatched	MS/MS	unmatched	unmatched	unmatched	unmatched	unmatched
AGAALVQEDHVR	AGAALVQEDHVR	D	S	211	222	12	3		sp|A1L314|MPEG1_MOUSE	A1L314	MPEG1_MOUSE	Mpeg1	Macrophage-expressed gene 1 protein			0	0	0	0	1	1	1	1	1	0	0	0	83468.5	68804.4	84096.4	104161	98762	113234	0	0	0	83468.5	68804.4	84096.4	104161	98762	113234	unmatched	unmatched	unmatched	MBR	MS/MS	MS/MS	MS/MS
AGAGGGGGAVGPQPSAK	AGAGGGGGAVGPQPSAK	R	P	40	56	17	2		sp|Q9CXS4|CENPV_MOUSE	Q9CXS4	CENPV_MOUSE	Cenpv	Centromere protein V			1	0	0	0	0	0	0	0	0	27071	0	0	0	0	0	0	0	0	0	0	0	0	0	0	0	0	0	MS/MS	unmatched	unmatched	unmatched	unmatched	unmatched	unmatched
AGAGGGGGAVGPQPSAKPR	AGAGGGGGAVGPQPSAKPR	R	P	40	58	19	3		sp|Q9CXS4|CENPV_MOUSE	Q9CXS4	CENPV_MOUSE	Cenpv	Centromere protein V			0	0	0	1	0	0	0	0	0	0	0	0	15217.5	0	0	0	0	0	0	0	0	0	0	0	0	0	0	unmatched	unmatched	unmatched	MS/MS	unmatched	unmatched	unmatched
AGALHYSDEVEIIR	AGALHYSDEVEIIR	N	G	87	100	14	3		sp|Q04857|CO6A1_MOUSE	Q04857	CO6A1_MOUSE	Col6a1	Collagen alpha-1(VI) chain			1	2	1	0	0	0	0	0	0	128377	145179	118209	0	0	0	0	0	0	128377	145179	118209	0	0	0	0	0	0	MS/MS	MS/MS	MS/MS	unmatched	unmatched	unmatched	unmatched
AGALLPAIR	AGALLPAIR	R	E	2183	2191	9	2		sp|Q61001|LAMA5_MOUSE	Q61001	LAMA5_MOUSE	Lama5	Laminin subunit alpha-5			0	0	0	0	0	1	0	0	0	0	0	0	0	0	32730.5	0	0	0	0	0	0	0	0	0	0	0	0	unmatched	unmatched	unmatched	unmatched	unmatched	MS/MS	unmatched
AGDGVNVVVTGGR	AGDGVNVVVTGGR	K	L	1037	1049	13	2		sp|Q8K482|EMIL2_MOUSE	Q8K482	EMIL2_MOUSE	Emilin2	EMILIN-2			0	0	0	0	1	1	0	0	1	0	0	0	0	68761.5	64849.3	0	0	92358.6	0	0	0	0	68761.5	64849.3	0	0	92358.6	unmatched	unmatched	unmatched	unmatched	MS/MS	MS/MS	unmatched
AGDKDHLTK	AGDKDHLTK	F	E	20	28	9	2		sp|P08207|S10AA_MOUSE	P08207	S10AA_MOUSE	S100a10	Protein S100-A10			0	0	0	1	0	0	0	0	0	0	0	0	9799.25	0	0	0	0	0	0	0	0	0	0	0	0	0	0	unmatched	unmatched	unmatched	MS/MS	unmatched	unmatched	unmatched
AGDQGVPGEPGAVGPLGPR	AGDQGVPGEP[15.9949]GAVGPLGPR	K	G	690	708	19	2	10P(15.9949)	sp|Q3U962|CO5A2_MOUSE	Q3U962	CO5A2_MOUSE	Col5a2	Collagen alpha-2(V) chain			0	0	0	0	1	0	0	0	0	0	0	0	0	74312.5	61527.4	0	0	0	0	0	0	0	74312.5	61527.4	0	0	0	unmatched	unmatched	unmatched	unmatched	MS/MS	MBR	unmatched
AGEAPRPPPVLSR	AGEAPRPPPVLSR	R	H	518	530	13	3		sp|O08999|LTBP2_MOUSE	O08999	LTBP2_MOUSE	Ltbp2	Latent-transforming growth factor beta-binding protein 2			1	1	1	0	0	0	1	0	0	111359	137462	90585.9	0	0	0	70346.4	0	0	111359	137462	90585.9	0	0	0	70346.4	0	0	MS/MS	MS/MS	MS/MS	unmatched	unmatched	unmatched	MS/MS
AGEDGHPGKPGRPGER	AGEDGHPGKPGRP[15.9949]GER	K	G	147	162	16	4	13P(15.9949)	sp|Q01149|CO1A2_MOUSE	Q01149	CO1A2_MOUSE	Col1a2	Collagen alpha-2(I) chain			0	1	0	0	0	0	0	0	0	0	78989.1	0	0	0	0	0	0	0	0	0	0	0	0	0	0	0	0	unmatched	MS/MS	unmatched	unmatched	unmatched	unmatched	unmatched
AGEDGHPGKPGRPGER	AGEDGHPGK[15.9949]PGRP[15.9949]GER	K	G	147	162	16	4	13P(15.9949),9K(15.9949)	sp|Q01149|CO1A2_MOUSE	Q01149	CO1A2_MOUSE	Col1a2	Collagen alpha-2(I) chain			0	1	0	0	0	0	0	0	0	0	887804	0	0	0	0	0	0	0	0	0	0	0	0	0	0	0	0	unmatched	MS/MS	unmatched	unmatched	unmatched	unmatched	unmatched
AGEDGHPGKPGR	AGEDGHPGK[15.9949]P[15.9949]GR	K	P	147	158	12	3	10P(15.9949),9K(15.9949)	sp|Q01149|CO1A2_MOUSE	Q01149	CO1A2_MOUSE	Col1a2	Collagen alpha-2(I) chain			1	0	0	0	0	0	0	0	0	2824.24	0	0	0	0	0	0	0	0	0	0	0	0	0	0	0	0	0	MS/MS	unmatched	unmatched	unmatched	unmatched	unmatched	unmatched
AGFAGDDAPR	AGFAGDDAPR	K	A	19	28	10	2		sp|P60710|ACTB_MOUSE	P60710	ACTB_MOUSE	Actb	Actin, cytoplasmic 1	Acta1, Acta2, Actc1, Actg1, Actg2	sp|P62737|ACTA_MOUSE, sp|P63260|ACTG_MOUSE, sp|P63268|ACTH_MOUSE, sp|P68033|ACTC_MOUSE, sp|P68134|ACTS_MOUSE	4	3	3	6	5	6	5	4	5	3.97701e+06	3.70381e+06	3.39741e+06	13313846	11818800	16058024	16321919	12786486	15554083	3.97701e+06	3.70381e+06	3.39741e+06	13313846	11818800	16058024	16321919	12786486	15554083	MS/MS	MS/MS	MS/MS	MS/MS	MS/MS	MS/MS	MS/MS
AGFAGDQIPK	AGFAGDQIPK	K	Y	23	32	10	2		sp|P61164|ACTZ_MOUSE	P61164	ACTZ_MOUSE	Actr1a	Alpha-centractin	Actr1b	sp|Q8R5C5|ACTY_MOUSE	0	0	0	1	1	0	0	0	0	0	0	0	58680.3	30967	0	0	0	0	0	0	0	58680.3	30967	0	0	0	0	unmatched	unmatched	unmatched	MS/MS	MS/MS	unmatched	unmatched
AGFALQQDQR	AGFALQQDQR	R	S	286	295	10	2		sp|O89029|MATN4_MOUSE	O89029	MATN4_MOUSE	Matn4	Matrilin-4			1	1	1	0	0	0	0	0	0	93971.5	106724	109599	0	0	0	0	0	0	93971.5	106724	109599	0	0	0	0	0	0	MS/MS	MS/MS	MS/MS	unmatched	unmatched	unmatched	unmatched
AGGETQEVTVR	AGGETQEVTVR	A	G	852	862	11	2		sp|Q60847|COCA1_MOUSE	Q60847	COCA1_MOUSE	Col12a1	Collagen alpha-1(XII) chain			1	0	1	0	0	0	0	0	0	56982.1	0	58249.7	0	0	0	0	0	0	56982.1	0	58249.7	0	0	0	0	0	0	MS/MS	unmatched	MS/MS	unmatched	unmatched	unmatched	unmatched
AGGGGAGGGAGGGRSPV	AGGGGAGGGAGGGRSPV	G	R	78	94	17	2		sp|P70390|SHOX2_MOUSE	P70390	SHOX2_MOUSE	Shox2	Short stature homeobox protein 2			2	0	0	1	1	0	0	0	0	518008	0	0	12620.7	16981.6	0	0	0	0	518008	0	0	12620.7	16981.6	0	0	0	0	MS/MS	unmatched	unmatched	MS/MS	MS/MS	unmatched	unmatched
AGGTFTGEALQYTR	AGGTFTGEALQYTR	M	D	697	710	14	2		sp|Q04857|CO6A1_MOUSE	Q04857	CO6A1_MOUSE	Col6a1	Collagen alpha-1(VI) chain			2	2	2	0	0	0	0	0	0	587120	826295	570352	0	0	0	0	0	0	587120	826295	570352	0	0	0	0	0	0	MS/MS	MS/MS	MS/MS	unmatched	unmatched	unmatched	unmatched
AGIEIFVVVVGPQVNEPHIR	AGIEIFVVVVGPQVNEPHIR	R	V	962	981	20	3		sp|Q04857|CO6A1_MOUSE	Q04857	CO6A1_MOUSE	Col6a1	Collagen alpha-1(VI) chain			5	3	3	0	0	0	0	0	0	228056	101373	73254.8	0	0	0	0	0	0	228056	101373	73254.8	0	0	0	0	0	0	MS/MS	MS/MS	MS/MS	unmatched	unmatched	unmatched	unmatched
AGIFQSAK	AGIFQSAK	K	-	69	76	8	2		sp|Q9CPQ1|COX6C_MOUSE	Q9CPQ1	COX6C_MOUSE	Cox6c	Cytochrome c oxidase subunit 6C			0	0	0	1	0	1	0	0	0	0	0	0	40808.2	0	25641.3	0	0	0	0	0	0	40808.2	0	25641.3	0	0	0	unmatched	unmatched	unmatched	MS/MS	unmatched	MS/MS	unmatched
AGIFTGGSLLPVR	AGIFTGGSLLPVR	K	L	577	589	13	2		sp|A1L314|MPEG1_MOUSE	A1L314	MPEG1_MOUSE	Mpeg1	Macrophage-expressed gene 1 protein			0	0	0	0	1	0	0	0	0	0	0	0	0	19682.5	0	0	0	0	0	0	0	0	0	0	0	0	0	unmatched	unmatched	unmatched	unmatched	MS/MS	unmatched	unmatched
AGKEPGLQIWR	AGKEPGLQIWR	K	V	60	70	11	2,3		sp|P13020|GELS_MOUSE	P13020	GELS_MOUSE	Gsn	Gelsolin	GSN	contam_sp|P06396|GELS_HUMAN	0	0	0	2	2	3	1	1	0	0	0	0	163333	94330.5	194961	47566.4	62818.7	0	0	0	0	163333	94330.5	134430	47566.4	62818.7	0	unmatched	unmatched	unmatched	MS/MS	MS/MS	MS/MS	MS/MS
AGKLDPHLVLDQLR	AGKLDPHLVLDQLR	K	C	680	693	14	3		sp|Q8VDD5|MYH9_MOUSE	Q8VDD5	MYH9_MOUSE	Myh9	Myosin-9	Myh10	sp|Q61879|MYH10_MOUSE	0	0	0	1	1	1	0	0	0	0	0	0	27691	59132.3	40955.6	0	0	0	0	0	0	27691	59132.3	40955.6	0	0	0	unmatched	unmatched	unmatched	MS/MS	MS/MS	MS/MS	unmatched
AGLAPLEVR	AGLAPLEVR	K	V	1450	1458	9	2		sp|Q80X90|FLNB_MOUSE	Q80X90	FLNB_MOUSE	Flnb	Filamin-B			0	0	0	2	2	2	1	1	1	0	0	0	59211.6	66275.2	66107.6	92266.2	90717.4	78629.3	0	0	0	59211.6	66275.2	66107.6	92266.2	90717.4	78629.3	unmatched	unmatched	unmatched	MS/MS	MS/MS	MS/MS	MS/MS
AGLPGPKGDR	AGLP[15.9949]GPK[15.9949]GDR	A	G	725	734	10	2	4P(15.9949),7K(15.9949)	sp|P11087|CO1A1_MOUSE	P11087	CO1A1_MOUSE	Col1a1	Collagen alpha-1(I) chain			5	2	5	3	4	2	1	2	0	68355.7	190157	95896.1	46382.6	126447	34869.1	46393	90069.2	0	68355.7	190157	95896.1	46382.6	126447	34869.1	46393	90069.2	0	MS/MS	MS/MS	MS/MS	MS/MS	MS/MS	MS/MS	MS/MS
AGLQFPVGR	AGLQFPVGR	R	V	22	30	9	2		sp|P27661|H2AX_MOUSE	P27661	H2AX_MOUSE	H2ax	Histone H2AX	H2ac11, H2ac12, H2ac13, H2ac15, H2ac20, H2ac21, H2ac25, H2ac4, H2ac6, H2ac7, H2ac8, H2aj, H2az1, H2az2, Hist1h2af, Hist1h2an, Hist1h2ao, Hist1h2ap, Hist2h2aa1	sp|C0HKE1|H2A1B_MOUSE, sp|C0HKE2|H2A1C_MOUSE, sp|C0HKE3|H2A1D_MOUSE, sp|C0HKE4|H2A1E_MOUSE, sp|C0HKE5|H2A1G_MOUSE, sp|C0HKE6|H2A1I_MOUSE, sp|C0HKE7|H2A1N_MOUSE, sp|C0HKE8|H2A1O_MOUSE, sp|C0HKE9|H2A1P_MOUSE, sp|P0C0S6|H2AZ_MOUSE, sp|Q3THW5|H2AV_MOUSE, sp|Q64522|H2A2B_MOUSE, sp|Q64523|H2A2C_MOUSE, sp|Q6GSS7|H2A2A_MOUSE, sp|Q8BFU2|H2A3_MOUSE, sp|Q8CGP5|H2A1F_MOUSE, sp|Q8CGP6|H2A1H_MOUSE, sp|Q8CGP7|H…	7	7	7	7	7	6	6	7	6	5.01463e+06	5.31223e+06	5.02781e+06	5962534	8414362	5.09125e+06	6519461	9724569	5.0794e+06	5.01463e+06	5.31223e+06	5.02781e+06	5962534	8414362	5.09125e+06	6519461	9724569	5.0794e+06	MS/MS	MS/MS	MS/MS	MS/MS	MS/MS	MS/MS	MS/MS
AGLSSGFVGCVR	AGLSSGFVGC[57.0215]VR	K	E	3128	3139	12	2	10C(57.0215)	sp|Q05793|PGBM_MOUSE	Q05793	PGBM_MOUSE	Hspg2	Basement membrane-specific heparan sulfate proteoglycan core protein			0	1	1	0	0	0	0	0	0	0	117934	124874	0	0	0	0	0	0	0	117934	124874	0	0	0	0	0	0	unmatched	MS/MS	MS/MS	unmatched	unmatched	unmatched	unmatched
AGMEWYQK	AGMEWYQK	R	C	98	105	8	2		sp|Q9QZZ6|DERM_MOUSE	Q9QZZ6	DERM_MOUSE	Dpt	Dermatopontin			1	1	1	0	0	0	0	0	0	78110.4	101731	89961.4	0	0	0	0	0	0	78110.4	101731	89961.4	0	0	0	0	0	0	MS/MS	MS/MS	MS/MS	unmatched	unmatched	unmatched	unmatched
AGMTHIVR	AGMTHIVR	K	E	51	58	8	2		sp|P27659|RL3_MOUSE	P27659	RL3_MOUSE	Rpl3	Large ribosomal subunit protein uL3			0	0	0	0	1	0	0	1	0	0	0	0	0	33297.6	0	0	0	0	0	0	0	0	0	0	0	0	0	unmatched	unmatched	unmatched	unmatched	MS/MS	unmatched	unmatched
AGNLGGGVVTIER	AGNLGGGVVTIER	K	S	53	65	13	2		sp|P67984|RL22_MOUSE	P67984	RL22_MOUSE	Rpl22	Large ribosomal subunit protein eL22			0	0	0	1	2	2	1	1	1	0	0	0	101489	117362	60402.9	131135	109463	96905.8	0	0	0	101489	117362	60402.9	131135	109463	96905.8	unmatched	unmatched	unmatched	MS/MS	MS/MS	MS/MS	MS/MS
AGNNMLLVGVHGPR	AGNNMLLVGVHGPR	K	T	2585	2598	14	3		sp|Q8BTM8|FLNA_MOUSE	Q8BTM8	FLNA_MOUSE	Flna	Filamin-A			0	0	0	2	1	2	0	1	0	0	0	0	83220.4	104660	83467.3	0	72529.9	0	0	0	0	83220.4	104660	83467.3	0	72529.9	0	unmatched	unmatched	unmatched	MS/MS	MS/MS	MS/MS	unmatched
AGPAGNPGADGQPGAK	AGPAGNP[15.9949]GADGQPGAK[15.9949]	A	G	371	386	16	2	16K(15.9949),7P(15.9949)	sp|P11087|CO1A1_MOUSE	P11087	CO1A1_MOUSE	Col1a1	Collagen alpha-1(I) chain			0	1	0	0	0	0	0	0	0	0	5186.75	0	0	0	0	0	0	0	0	0	0	0	0	0	0	0	0	unmatched	MS/MS	unmatched	unmatched	unmatched	unmatched	unmatched
AGPAGPIGPAGAR	AGPAGPIGPAGAR	P	G	1061	1073	13	2		sp|P11087|CO1A1_MOUSE	P11087	CO1A1_MOUSE	Col1a1	Collagen alpha-1(I) chain			0	1	0	0	0	0	0	0	0	0	79974.1	0	0	0	0	0	0	0	0	0	0	0	0	0	0	0	0	unmatched	MS/MS	unmatched	unmatched	unmatched	unmatched	unmatched
AGPAVPQEAIPLQK	AGPAVPQEAIPLQK	K	E	107	120	14	2		sp|Q61508|ECM1_MOUSE	Q61508	ECM1_MOUSE	Ecm1	Extracellular matrix protein 1			0	0	0	1	0	1	1	0	1	0	0	0	57484.4	54681.1	60504.4	74916.9	0	102079	0	0	0	57484.4	54681.1	60504.4	74916.9	0	102079	unmatched	unmatched	unmatched	MS/MS	MBR	MS/MS	MS/MS
AGPIWDLR	AGPIWDLR	K	L	185	192	8	2		sp|Q7TMK9|HNRPQ_MOUSE	Q7TMK9	HNRPQ_MOUSE	Syncrip	Heterogeneous nuclear ribonucleoprotein Q			0	0	1	2	2	2	2	2	1	0	0	50016.3	71400.1	67404.3	53463.2	81296.6	85306.8	60287.4	0	0	50016.3	71400.1	67404.3	53463.2	81296.6	85306.8	60287.4	unmatched	unmatched	MS/MS	MS/MS	MS/MS	MS/MS	MS/MS
AGPMGLTGR	AGPMGLTGR	P	P	561	569	9	2		sp|O88207|CO5A1_MOUSE	O88207	CO5A1_MOUSE	Col5a1	Collagen alpha-1(V) chain			1	1	1	0	0	0	0	0	0	73398.2	121151	99759.6	0	0	0	0	0	0	73398.2	121151	99759.6	0	0	0	0	0	0	MS/MS	MS/MS	MS/MS	unmatched	unmatched	unmatched	unmatched
AGPPGADGQPGAK	AGPP[15.9949]GADGQPGAK	F	G	803	815	13	2	4P(15.9949)	sp|P11087|CO1A1_MOUSE	P11087	CO1A1_MOUSE	Col1a1	Collagen alpha-1(I) chain	Col2a1	sp|P28481|CO2A1_MOUSE	4	6	5	0	0	0	0	1	0	54016.4	94767.9	37968.2	0	0	0	0	13262.2	0	54016.4	94767.9	37968.2	0	0	0	0	13262.2	0	MS/MS	MS/MS	MS/MS	unmatched	unmatched	unmatched	unmatched
AGPPGADGQPGAK	AGPP[15.9949]GADGQPGAK[15.9949]	F	G	803	815	13	2	13K(15.9949),4P(15.9949)	sp|P11087|CO1A1_MOUSE	P11087	CO1A1_MOUSE	Col1a1	Collagen alpha-1(I) chain	Col2a1	sp|P28481|CO2A1_MOUSE	3	4	4	0	0	0	1	1	0	41560.7	67361.8	32173.9	0	0	0	11780.5	0	0	41560.7	67361.8	32173.9	0	0	0	11780.5	0	0	MS/MS	MS/MS	MS/MS	unmatched	unmatched	unmatched	MS/MS
AGPAKSPYQLVLQHSR	AGP[15.9949]AKSPYQLVLQHSR	L	L	23	38	16	4	3P(15.9949)	sp|P82198|BGH3_MOUSE	P82198	BGH3_MOUSE	Tgfbi	Transforming growth factor-beta-induced protein ig-h3			0	0	0	0	0	0	0	0	1	0	0	0	0	0	0	0	0	0	0	0	0	0	0	0	0	0	0	unmatched	unmatched	unmatched	unmatched	unmatched	unmatched	unmatched
AGQAVDDFIEK	AGQAVDDFIEK	K	L	77	87	11	2		sp|Q9DCD0|6PGD_MOUSE	Q9DCD0	6PGD_MOUSE	Pgd	6-phosphogluconate dehydrogenase, decarboxylating			0	0	0	1	0	0	0	0	0	0	0	0	0	0	0	0	0	0	0	0	0	0	0	0	0	0	0	unmatched	unmatched	unmatched	MS/MS	unmatched	unmatched	unmatched
AGQSVIGLQMGTNK	AGQSVIGLQMGTNK	K	C	159	172	14	2		sp|Q9DAW9|CNN3_MOUSE	Q9DAW9	CNN3_MOUSE	Cnn3	Calponin-3			0	0	0	1	1	1	1	0	1	0	0	0	124752	67945	91046.3	127430	0	111907	0	0	0	124752	67945	91046.3	127430	0	111907	unmatched	unmatched	unmatched	MS/MS	MS/MS	MS/MS	MS/MS
AGQVVTIWASGAGATHSPPTDLVWK	AGQVVTIWASGAGATHSPPTDLVWK	K	A	491	515	25	3,4		sp|P48678|LMNA_MOUSE	P48678	LMNA_MOUSE	Lmna	Prelamin-A/C			7	4	2	4	5	2	0	0	0	348528	306152	218286	79075.1	154135	117034	0	0	0	276603	306152	218286	79075.1	154135	117034	0	0	0	MS/MS	MS/MS	MS/MS	MS/MS	MS/MS	MS/MS	unmatched
AGSGSFTDVR	AGSGSFTDVR	S	T	281	290	10	2		sp|P11276|FINC_MOUSE	P11276	FINC_MOUSE	Fn1	Fibronectin			0	0	0	1	0	0	0	0	0	0	0	0	32969.9	0	0	0	0	0	0	0	0	0	0	0	0	0	0	unmatched	unmatched	unmatched	MS/MS	unmatched	unmatched	unmatched
AGTFQAFEQFGQQLLAHGHYASPEIK	AGTFQAFEQFGQQLLAHGHYASPEIK	R	E	1392	1417	26	4		sp|P16546|SPTN1_MOUSE	P16546	SPTN1_MOUSE	Sptan1	Spectrin alpha chain, non-erythrocytic 1			0	1	0	1	1	0	0	1	0	0	55767	0	28071.4	41379.3	0	0	31764.4	0	0	55767	0	28071.4	41379.3	0	0	31764.4	0	unmatched	MS/MS	unmatched	MS/MS	MS/MS	unmatched	unmatched
AGTLDLSLSLPGK	AGTLDLSLSLPGK	K	Q	125	137	13	2		sp|P35441|TSP1_MOUSE	P35441	TSP1_MOUSE	Thbs1	Thrombospondin-1			2	2	2	3	3	3	3	3	3	274580	223392	178531	1.05423e+06	1.1752e+06	1.39416e+06	883740	1.48037e+06	1.28124e+06	274580	223392	178531	1.05423e+06	1.1752e+06	1.39416e+06	883740	1.48037e+06	1.28124e+06	MS/MS	MS/MS	MS/MS	MS/MS	MS/MS	MS/MS	MS/MS
AGTLSITEFADMLSGNAGGFR	AGTLSITEFADMLSGNAGGFR	R	S	4368	4388	21	2,3		sp|Q9QXS1|PLEC_MOUSE	Q9QXS1	PLEC_MOUSE	Plec	Plectin			2	2	2	2	2	2	2	1	3	58582.4	62584.2	65692.9	23306.2	56810.3	15010.3	14070	23939.3	25426.5	79807.8	85259.5	89494.6	18688.3	29093	12036.1	11282.2	32613	12630.1	MS/MS	MS/MS	MS/MS	MS/MS	MS/MS	MS/MS	MS/MS
AGTLSITEFADMLSGNAGGFR	AGTLSITEFADM[15.9949]LSGNAGGFR	R	S	4368	4388	21	3	12M(15.9949)	sp|Q9QXS1|PLEC_MOUSE	Q9QXS1	PLEC_MOUSE	Plec	Plectin			0	0	0	1	0	0	0	0	0	0	0	0	0	0	0	0	0	0	0	0	0	0	0	0	0	0	0	unmatched	unmatched	unmatched	MS/MS	unmatched	unmatched	unmatched
AGTQIENIDEDFRDGLK	AGTQIENIDEDFRDGLK	K	L	68	84	17	3		sp|P57780|ACTN4_MOUSE	P57780	ACTN4_MOUSE	Actn4	Alpha-actinin-4			0	0	0	1	1	1	0	0	0	0	0	0	76480.8	92400.8	53978.2	0	0	0	0	0	0	76480.8	92400.8	53978.2	0	0	0	unmatched	unmatched	unmatched	MS/MS	MS/MS	MS/MS	unmatched
AGTQIENIEEDFR	AGTQIENIEEDFR	K	D	48	60	13	2		sp|Q7TPR4|ACTN1_MOUSE	Q7TPR4	ACTN1_MOUSE	Actn1	Alpha-actinin-1	Actn2, Actn3	sp|O88990|ACTN3_MOUSE, sp|Q9JI91|ACTN2_MOUSE	0	1	1	1	0	1	0	0	0	0	100244	71670.7	49804.7	0	48600.5	0	0	0	0	100244	71670.7	49804.7	0	48600.5	0	0	0	unmatched	MS/MS	MS/MS	MS/MS	unmatched	MS/MS	unmatched
AGTQIENIEEDFRDGLK	AGTQIENIEEDFRDGLK	K	L	48	64	17	3		sp|Q7TPR4|ACTN1_MOUSE	Q7TPR4	ACTN1_MOUSE	Actn1	Alpha-actinin-1			0	0	0	1	1	0	0	0	0	0	0	0	45960.4	39911.4	0	0	0	0	0	0	0	45960.4	39911.4	0	0	0	0	unmatched	unmatched	unmatched	MS/MS	MS/MS	unmatched	unmatched
AGTQLLAGLR	AGTQLLAGLR	K	F	719	728	10	2		sp|P43406|ITAV_MOUSE	P43406	ITAV_MOUSE	Itgav	Integrin alpha-V			0	0	0	1	0	0	0	0	0	0	0	0	24717.6	0	0	0	0	0	0	0	0	0	0	0	0	0	0	unmatched	unmatched	unmatched	MS/MS	unmatched	unmatched	unmatched
AGVAPLQVK	AGVAPLQVK	K	V	1478	1486	9	2		sp|Q8BTM8|FLNA_MOUSE	Q8BTM8	FLNA_MOUSE	Flna	Filamin-A			0	0	0	3	1	2	3	2	2	0	0	0	104365	48098.9	73464.9	88621.9	70111.3	63114.1	0	0	0	104365	48098.9	73464.9	88621.9	70111.3	63114.1	unmatched	unmatched	unmatched	MS/MS	MS/MS	MS/MS	MS/MS
AGVATPGLTEDQLWR	AGVATPGLTEDQLWR	R	A	55	69	15	2		sp|Q91V61|SFXN3_MOUSE	Q91V61	SFXN3_MOUSE	Sfxn3	Sideroflexin-3			0	0	0	0	1	1	0	0	0	0	0	0	0	71073.1	73245.9	0	0	0	0	0	0	0	71073.1	73245.9	0	0	0	unmatched	unmatched	unmatched	unmatched	MS/MS	MS/MS	unmatched
AGVIFPVGR	AGVIFPVGR	K	M	19	27	9	2		sp|Q9QZQ8|H2AY_MOUSE	Q9QZQ8	H2AY_MOUSE	Macroh2a1	Core histone macro-H2A.1	Macroh2a2	sp|Q8CCK0|H2AW_MOUSE	3	3	2	2	3	2	2	3	2	376224	478801	303863	130107	223345	156427	126631	203207	150654	376224	478801	303863	130107	223345	156427	126631	203207	150654	MS/MS	MS/MS	MS/MS	MS/MS	MS/MS	MS/MS	MS/MS
AGVLAGHDNR	AGVLAGHDNR	R	V	305	314	10	2		sp|P62880|GBB2_MOUSE	P62880	GBB2_MOUSE	Gnb2	Guanine nucleotide-binding protein G(I)/G(S)/G(T) subunit beta-2	Gnb1	sp|P62874|GBB1_MOUSE	0	0	0	1	1	1	1	1	1	0	0	0	29753.5	37517.1	39055.8	34706.4	36481.3	28173.5	0	0	0	29753.5	37517.1	39055.8	34706.4	36481.3	28173.5	unmatched	unmatched	unmatched	MS/MS	MS/MS	MS/MS	MS/MS
AGVLAHLEEER	AGVLAHLEEER	R	D	765	775	11	2,3		sp|Q8VDD5|MYH9_MOUSE	Q8VDD5	MYH9_MOUSE	Myh9	Myosin-9	Myh10	sp|Q61879|MYH10_MOUSE	2	2	2	3	3	3	3	3	3	1.01919e+06	719730	940779	482109	752628	1.55868e+06	476259	687859	885846	1.01919e+06	719730	940779	482109	752628	800267	476259	687859	885846	MS/MS	MS/MS	MS/MS	MS/MS	MS/MS	MS/MS	MS/MS
AGVMALANLLQIQR	AGVMALANLLQIQR	K	H	132	145	14	2		sp|Q9CQE8|RTRAF_MOUSE	Q9CQE8	RTRAF_MOUSE	RTRAF	RNA transcription, translation and transport factor protein			0	0	0	2	1	2	0	1	0	0	0	0	15635.1	18348.6	9932.33	0	14837.4	0	0	0	0	15635.1	18348.6	9932.33	0	14837.4	0	unmatched	unmatched	unmatched	MS/MS	MS/MS	MS/MS	unmatched
AGVMGPPGNR	AGVMGPP[15.9949]GNR	R	G	420	429	10	2	7P(15.9949)	sp|Q01149|CO1A2_MOUSE	Q01149	CO1A2_MOUSE	Col1a2	Collagen alpha-2(I) chain			8	9	8	7	9	6	7	7	7	1.33382e+06	1.87371e+06	999975	682717	1.50978e+06	507910	809479	1663608	672456	1.33382e+06	1.87371e+06	999975	682717	1.50978e+06	507910	809479	1663608	672456	MS/MS	MS/MS	MS/MS	MS/MS	MS/MS	MS/MS	MS/MS
AGVMGPPGNR	AGVM[15.9949]GPP[15.9949]GNR	R	G	420	429	10	2	4M(15.9949),7P(15.9949)	sp|Q01149|CO1A2_MOUSE	Q01149	CO1A2_MOUSE	Col1a2	Collagen alpha-2(I) chain			11	15	10	9	7	5	3	7	6	400044	1.16146e+06	464672	235680	613819	187127	205123	514554	173903	400044	1.16146e+06	464672	235680	613819	187127	205123	514554	173903	MS/MS	MS/MS	MS/MS	MS/MS	MS/MS	MS/MS	MS/MS
AGVNFSEFTGVWK	AGVNFSEFTGVWK	K	Y	78	90	13	2		sp|P12815|PDCD6_MOUSE	P12815	PDCD6_MOUSE	Pdcd6	Programmed cell death protein 6			0	0	0	1	1	1	0	1	0	0	0	0	25120.6	44812.3	27549.6	0	30371.9	0	0	0	0	25120.6	44812.3	27549.6	0	30371.9	0	unmatched	unmatched	unmatched	MS/MS	MS/MS	MS/MS	unmatched
AGVNTVTTLVENK	AGVNTVTTLVENK	R	K	138	150	13	2		sp|P12970|RL7A_MOUSE	P12970	RL7A_MOUSE	Rpl7a	Large ribosomal subunit protein eL8			1	1	1	1	1	1	1	1	1	114980	95965.1	110053	41217.9	164485	48624	121995	191911	110137	114980	95965.1	110053	41217.9	164485	48624	121995	191911	110137	MS/MS	MS/MS	MS/MS	MS/MS	MS/MS	MS/MS	MS/MS
AGYQSTLTR	AGYQSTLTR	R	T	519	527	9	2		sp|Q61554|FBN1_MOUSE	Q61554	FBN1_MOUSE	Fbn1	Fibrillin-1			0	1	1	2	2	2	2	2	1	0	374515	76671.2	203316	468648	74101	181022	358068	98100.9	0	374515	76671.2	203316	468648	74101	181022	358068	98100.9	unmatched	MS/MS	MS/MS	MS/MS	MS/MS	MS/MS	MS/MS
AGYTDQVVIGMDVAASEFYR	AGYTDQVVIGMDVAASEFYR	K	S	234	253	20	2,3		sp|P17182|ENOA_MOUSE	P17182	ENOA_MOUSE	Eno1	Alpha-enolase			0	0	0	2	1	0	0	0	0	0	0	0	41940.8	14657.7	0	0	0	0	0	0	0	20654.7	17455.1	0	0	0	0	unmatched	unmatched	unmatched	MS/MS	MS/MS	unmatched	unmatched
AHAFVVQQR	AHAFVVQQR	K	E	2198	2206	9	2		sp|Q9QXS1|PLEC_MOUSE	Q9QXS1	PLEC_MOUSE	Plec	Plectin			0	0	0	1	1	2	1	0	0	0	0	0	30929.1	72243.7	53868	75341.2	0	0	0	0	0	30929.1	72243.7	53868	75341.2	0	0	unmatched	unmatched	unmatched	MS/MS	MS/MS	MS/MS	MS/MS
AHFLQGAFSEEELAR	AHFLQGAFSEEELAR	R	L	1055	1069	15	3		sp|Q8R4Y4|STAB1_MOUSE	Q8R4Y4	STAB1_MOUSE	Stab1	Stabilin-1			0	0	0	1	0	0	0	0	0	0	0	0	29088.5	0	0	0	0	0	0	0	0	0	0	0	0	0	0	unmatched	unmatched	unmatched	MS/MS	unmatched	unmatched	unmatched
AHGGYSVFAGVGER	AHGGYSVFAGVGER	K	T	226	239	14	3		sp|P56480|ATPB_MOUSE	P56480	ATPB_MOUSE	Atp5f1b	ATP synthase F(1) complex catalytic subunit beta, mitochondrial			0	0	0	1	0	0	1	0	0	0	0	0	63241.8	43649.5	0	75038.6	0	0	0	0	0	63241.8	43649.5	0	75038.6	0	0	unmatched	unmatched	unmatched	MS/MS	MBR	unmatched	MS/MS
AHGNSGMVR	AHGNSGMVR	R	A	77	85	9	2		sp|O55142|RL35A_MOUSE	O55142	RL35A_MOUSE	Rpl35a	Large ribosomal subunit protein eL33			0	1	1	1	0	1	0	0	0	0	16640.5	10257.5	12338.7	0	12210.5	0	0	0	0	16640.5	10257.5	12338.7	0	12210.5	0	0	0	unmatched	MS/MS	MS/MS	MS/MS	unmatched	MS/MS	unmatched
AHLEDAGER	AHLEDAGER	I	L	89	97	9	2		sp|Q8BVW3|TRI14_MOUSE	Q8BVW3	TRI14_MOUSE	Trim14	Tripartite motif-containing protein 14			0	0	0	2	1	0	1	1	1	0	0	0	0	0	0	0	0	0	0	0	0	0	0	0	0	0	0	unmatched	unmatched	unmatched	MS/MS	MS/MS	unmatched	MS/MS
AHLGTALK	AHLGTALK	K	A	30	37	8	2		sp|P62267|RS23_MOUSE	P62267	RS23_MOUSE	Rps23	Small ribosomal subunit protein uS12			0	0	0	0	1	1	0	0	0	0	0	0	0	29633.3	25399.3	0	0	0	0	0	0	0	29633.3	25399.3	0	0	0	unmatched	unmatched	unmatched	unmatched	MS/MS	MS/MS	unmatched
AHLPLDINFR	AHLPLDINFR	R	G	1185	1194	10	2		sp|P97927|LAMA4_MOUSE	P97927	LAMA4_MOUSE	Lama4	Laminin subunit alpha-4			0	0	0	0	0	1	0	0	0	0	0	0	0	0	39166.1	0	0	0	0	0	0	0	0	0	0	0	0	unmatched	unmatched	unmatched	unmatched	unmatched	MS/MS	unmatched
AHLYSLR	AHLYSLR	R	C	421	427	7	2		sp|P97873|LOXL1_MOUSE	P97873	LOXL1_MOUSE	Loxl1	Lysyl oxidase homolog 1			1	1	1	0	0	0	0	0	0	61789.9	76139.4	79094.2	0	0	0	0	0	0	61789.9	76139.4	79094.2	0	0	0	0	0	0	MS/MS	MS/MS	MS/MS	unmatched	unmatched	unmatched	unmatched
AHNQDLGLAGSCLAR	AHNQDLGLAGSC[57.0215]LAR	K	F	1521	1535	15	3	12C(57.0215)	sp|P08122|CO4A2_MOUSE	P08122	CO4A2_MOUSE	Col4a2	Collagen alpha-2(IV) chain			0	1	0	0	0	0	0	0	0	0	81480.9	0	0	0	0	0	0	0	0	0	0	0	0	0	0	0	0	unmatched	MS/MS	unmatched	unmatched	unmatched	unmatched	unmatched
AHSEVAQVR	AHSEVAQVR	K	S	816	824	9	2		sp|Q9EP71|RAI14_MOUSE	Q9EP71	RAI14_MOUSE	Rai14	Ankycorbin			1	0	1	0	0	1	0	0	0	11375.4	0	10214.6	0	0	8294.75	0	0	0	11375.4	0	10214.6	0	0	8294.75	0	0	0	MS/MS	unmatched	MS/MS	unmatched	unmatched	MS/MS	unmatched
AHSIQIMK	AHSIQIMK	R	V	121	128	8	2		sp|P62717|RL18A_MOUSE	P62717	RL18A_MOUSE	Rpl18a	Large ribosomal subunit protein eL20			1	0	1	1	0	0	1	0	0	20016.9	0	59486.3	24149.1	45204.1	0	0	0	0	20016.9	0	59486.3	24149.1	45204.1	0	0	0	0	MS/MS	unmatched	MS/MS	MS/MS	MBR	unmatched	MS/MS
AHSPLGKANTSLELLLEGVR	AHSPLGK[15.9949]ANTSLELLLEGVR	S	V	1239	1258	20	3	7K(15.9949)	sp|Q62230|SN_MOUSE	Q62230	SN_MOUSE	Siglec1	Sialoadhesin			0	0	0	0	1	0	0	0	0	0	0	0	0	0	0	0	0	0	0	0	0	0	0	0	0	0	0	unmatched	unmatched	unmatched	unmatched	MS/MS	unmatched	unmatched
AHSPLGKANTSLELLLEGVR	AHSP[15.9949]LGKANTSLELLLEGVR	S	V	1239	1258	20	3	4P(15.9949)	sp|Q62230|SN_MOUSE	Q62230	SN_MOUSE	Siglec1	Sialoadhesin			0	0	0	1	0	2	0	0	0	0	0	0	0	0	0	0	0	0	0	0	0	0	0	0	0	0	0	unmatched	unmatched	unmatched	MS/MS	unmatched	MS/MS	unmatched
AHSSMVGVNLPQK	AHSSMVGVNLPQK	R	A	172	184	13	2,3		sp|P09411|PGK1_MOUSE	P09411	PGK1_MOUSE	Pgk1	Phosphoglycerate kinase 1			0	0	0	1	2	2	2	0	0	0	0	0	129934	117726	174502	129482	0	0	0	0	0	129934	117726	114608	129482	0	0	unmatched	unmatched	unmatched	MS/MS	MS/MS	MS/MS	MS/MS
AHSVEECR	AHSVEEC[57.0215]R	R	C	725	732	8	2	7C(57.0215)	sp|Q05793|PGBM_MOUSE	Q05793	PGBM_MOUSE	Hspg2	Basement membrane-specific heparan sulfate proteoglycan core protein			0	0	1	0	0	0	0	0	0	0	0	7588.54	0	0	0	0	0	0	0	0	0	0	0	0	0	0	0	unmatched	unmatched	MS/MS	unmatched	unmatched	unmatched	unmatched
AIAELGIYPAVDPLDSTSR	AIAELGIYPAVDPLDSTSR	R	I	388	406	19	2		sp|P56480|ATPB_MOUSE	P56480	ATPB_MOUSE	Atp5f1b	ATP synthase F(1) complex catalytic subunit beta, mitochondrial			0	0	0	2	2	1	2	1	1	0	0	0	156565	122206	57807.6	145774	41820.2	82564.5	0	0	0	156565	122206	57807.6	145774	41820.2	82564.5	unmatched	unmatched	unmatched	MS/MS	MS/MS	MS/MS	MS/MS
AIAFQDCPVDLF	AIAFQDC[57.0215]PVDLF	K	F	27	38	12	2	7C(57.0215)	sp|Q04857|CO6A1_MOUSE	Q04857	CO6A1_MOUSE	Col6a1	Collagen alpha-1(VI) chain			0	2	2	0	0	0	0	0	0	0	62905.3	39249.9	0	0	0	0	0	0	0	62905.3	39249.9	0	0	0	0	0	0	unmatched	MS/MS	MS/MS	unmatched	unmatched	unmatched	unmatched
AIAFQDCPVDLFF	AIAFQDC[57.0215]PVDLFF	K	V	27	39	13	2	7C(57.0215)	sp|Q04857|CO6A1_MOUSE	Q04857	CO6A1_MOUSE	Col6a1	Collagen alpha-1(VI) chain			0	0	1	0	0	0	0	0	0	0	0	10207.9	0	0	0	0	0	0	0	0	0	0	0	0	0	0	0	unmatched	unmatched	MS/MS	unmatched	unmatched	unmatched	unmatched
AIAGTGANVIVTGGK	AIAGTGANVIVTGGK	K	V	282	296	15	2		sp|P42932|TCPQ_MOUSE	P42932	TCPQ_MOUSE	Cct8	T-complex protein 1 subunit theta			0	0	0	1	1	1	0	0	0	0	0	0	80931.3	79656.2	80770	0	0	0	0	0	0	80931.3	79656.2	80770	0	0	0	unmatched	unmatched	unmatched	MS/MS	MS/MS	MS/MS	unmatched
AIDLFTDAIK	AIDLFTDAIK	K	L	132	141	10	2		sp|Q99L47|F10A1_MOUSE	Q99L47	F10A1_MOUSE	St13	Hsc70-interacting protein			0	0	0	2	1	2	1	0	0	0	0	0	55079.8	39596.2	33253.2	31666.6	0	0	0	0	0	55079.8	39596.2	33253.2	31666.6	0	0	unmatched	unmatched	unmatched	MS/MS	MS/MS	MS/MS	MS/MS
AIELEDLLR	AIELEDLLR	Q	Y	244	252	9	2		sp|P28653|PGS1_MOUSE	P28653	PGS1_MOUSE	Bgn	Biglycan			1	1	1	1	0	0	0	0	0	67214.6	51995.7	40326.9	14063.4	0	0	0	0	0	67214.6	51995.7	40326.9	14063.4	0	0	0	0	0	MS/MS	MS/MS	MS/MS	MS/MS	unmatched	unmatched	unmatched
AIFLADGNVFTTGFSR	AIFLADGNVFTTGFSR	R	M	224	239	16	2		sp|Q9WUM4|COR1C_MOUSE	Q9WUM4	COR1C_MOUSE	Coro1c	Coronin-1C			1	0	1	1	2	1	0	0	1	85525.9	0	61791	157899	0	119426	0	0	109333	85525.9	0	61791	157899	0	119426	0	0	109333	MS/MS	unmatched	MS/MS	MS/MS	MS/MS	MS/MS	unmatched
AIFQAIAAK	AIFQAIAAK	K	V	155	163	9	2		sp|Q9DCD0|6PGD_MOUSE	Q9DCD0	6PGD_MOUSE	Pgd	6-phosphogluconate dehydrogenase, decarboxylating			0	0	0	1	1	1	0	0	0	0	0	0	44714	45509.1	37451.5	0	0	0	0	0	0	44714	45509.1	37451.5	0	0	0	unmatched	unmatched	unmatched	MS/MS	MS/MS	MS/MS	unmatched
AIGEEWER	AIGEEWER	Y	L	2306	2313	8	2		sp|P11276|FINC_MOUSE	P11276	FINC_MOUSE	Fn1	Fibronectin			1	1	1	2	2	2	1	2	2	58220.1	95751.5	82564.2	122075	270221	273300	153573	298123	206829	58220.1	95751.5	82564.2	122075	270221	273300	153573	298123	206829	MS/MS	MS/MS	MS/MS	MS/MS	MS/MS	MS/MS	MS/MS
AIGGELASIK	AIGGELASIK	K	S	682	691	10	2		sp|Q61830|MRC1_MOUSE	Q61830	MRC1_MOUSE	Mrc1	Macrophage mannose receptor 1			0	0	0	1	1	1	0	0	0	0	0	0	41975.4	33875.1	45266.6	0	0	0	0	0	0	41975.4	33875.1	45266.6	0	0	0	unmatched	unmatched	unmatched	MS/MS	MS/MS	MS/MS	unmatched
AIHQLYLDSNK	AIHQLYLDSNK	Q	I	239	249	11	3		sp|Q9JK53|PRELP_MOUSE	Q9JK53	PRELP_MOUSE	Prelp	Prolargin			1	1	1	0	0	0	0	0	0	121962	111086	103617	0	0	0	0	0	0	121962	111086	103617	0	0	0	0	0	0	MS/MS	MS/MS	MS/MS	unmatched	unmatched	unmatched	unmatched
AIIIFVPVPQLK	AIIIFVPVPQLK	K	S	59	70	12	2		sp|P62082|RS7_MOUSE	P62082	RS7_MOUSE	Rps7	Small ribosomal subunit protein eS7			1	1	0	3	3	2	1	2	1	33986.2	31521.9	0	15346.2	28521.2	15412.1	13754.6	22329.1	10075.8	33986.2	31521.9	0	15346.2	28521.2	15412.1	13754.6	22329.1	10075.8	MS/MS	MS/MS	unmatched	MS/MS	MS/MS	MS/MS	MS/MS
AIISWMEK	AIISWMEK	R	N	737	744	8	2		sp|Q640N1|AEBP1_MOUSE	Q640N1	AEBP1_MOUSE	Aebp1	Adipocyte enhancer-binding protein 1			1	2	1	2	1	2	2	1	1	167818	146816	232675	192596	162416	241421	100553	169517	104995	167818	146816	232675	192596	162416	241421	100553	169517	104995	MS/MS	MS/MS	MS/MS	MS/MS	MS/MS	MS/MS	MS/MS
AILAELTGR	AILAELTGR	R	R	133	141	9	2		sp|P35486|ODPA_MOUSE	P35486	ODPA_MOUSE	Pdha1	Pyruvate dehydrogenase E1 component subunit alpha, somatic form, mitochondrial			0	0	0	1	0	1	1	0	0	0	0	0	53377.5	48280.2	41764.4	51047.9	0	0	0	0	0	53377.5	48280.2	41764.4	51047.9	0	0	unmatched	unmatched	unmatched	MS/MS	MBR	MS/MS	MS/MS
AILEYLTAEVLELAGNASK	AILEYLTAEVLELAGNASK	A	D	57	75	19	3		sp|P0C0S6|H2AZ_MOUSE	P0C0S6	H2AZ_MOUSE	H2az1	Histone H2A.Z	H2az2	sp|Q3THW5|H2AV_MOUSE	0	1	1	0	0	0	0	0	0	0	8148.53	21563.5	0	0	0	0	0	0	0	8148.53	21563.5	0	0	0	0	0	0	unmatched	MS/MS	MS/MS	unmatched	unmatched	unmatched	unmatched
AILFLPMSAK	AILFLPMSAK	K	S	144	153	10	2		sp|P15655|FGF2_MOUSE	P15655	FGF2_MOUSE	Fgf2	Fibroblast growth factor 2			0	0	0	0	0	1	0	0	0	0	0	0	0	0	0	0	0	0	0	0	0	0	0	0	0	0	0	unmatched	unmatched	unmatched	unmatched	unmatched	MS/MS	unmatched
AILQQAR	AILQQAR	Q	L	548	554	7	2		sp|O88207|CO5A1_MOUSE	O88207	CO5A1_MOUSE	Col5a1	Collagen alpha-1(V) chain	Col11a1, Col11a2	sp|Q61245|COBA1_MOUSE, sp|Q64739|COBA2_MOUSE	0	1	1	0	0	0	0	0	0	0	105422	105389	0	0	0	0	0	0	0	105422	105389	0	0	0	0	0	0	unmatched	MS/MS	MS/MS	unmatched	unmatched	unmatched	unmatched
AILVDLEPGTMDSVR	AILVDLEPGTMDSVR	R	S	63	77	15	2		sp|P99024|TBB5_MOUSE	P99024	TBB5_MOUSE	Tubb5	Tubulin beta-5 chain	Tubb2a, Tubb2b, Tubb3	sp|Q7TMM9|TBB2A_MOUSE, sp|Q9CWF2|TBB2B_MOUSE, sp|Q9ERD7|TBB3_MOUSE	2	3	3	4	4	3	3	4	4	247431	549265	351934	607011	420359	578114	513298	430368	525700	247431	549265	351934	607011	420359	578114	513298	430368	525700	MS/MS	MS/MS	MS/MS	MS/MS	MS/MS	MS/MS	MS/MS
AILVDLEPGTMDSVR	AILVDLEPGTM[15.9949]DSVR	R	S	63	77	15	2	11M(15.9949)	sp|P99024|TBB5_MOUSE	P99024	TBB5_MOUSE	Tubb5	Tubulin beta-5 chain	Tubb2a, Tubb2b, Tubb3	sp|Q7TMM9|TBB2A_MOUSE, sp|Q9CWF2|TBB2B_MOUSE, sp|Q9ERD7|TBB3_MOUSE	2	2	1	2	2	2	2	2	1	59500.9	154398	71630.6	214719	129990	158053	162901	164879	151125	59500.9	154398	71630.6	214719	129990	158053	162901	164879	151125	MS/MS	MS/MS	MS/MS	MS/MS	MS/MS	MS/MS	MS/MS
AIMTYVSSFYHAF	AIMTYVSSFYHAF	K	S	257	269	13	2		sp|P57780|ACTN4_MOUSE	P57780	ACTN4_MOUSE	Actn4	Alpha-actinin-4	Actn1	sp|Q7TPR4|ACTN1_MOUSE	1	1	1	0	0	0	0	0	0	51082.7	46916.7	40132.7	0	0	0	0	0	0	51082.7	46916.7	40132.7	0	0	0	0	0	0	MS/MS	MS/MS	MS/MS	unmatched	unmatched	unmatched	unmatched
AIMTYVSSFYHAFSGAQK	AIMTYVSSFYHAFSGAQK	K	A	257	274	18	3		sp|P57780|ACTN4_MOUSE	P57780	ACTN4_MOUSE	Actn4	Alpha-actinin-4	Actn1	sp|Q7TPR4|ACTN1_MOUSE	1	1	1	0	1	0	0	0	0	59983.3	74351.5	70411.5	0	22599.7	0	0	0	0	59983.3	74351.5	70411.5	0	22599.7	0	0	0	0	MS/MS	MS/MS	MS/MS	unmatched	MS/MS	unmatched	unmatched
AINQGGLTSVAVR	AINQGGLTSVAVR	K	G	31	43	13	2		sp|Q9QUM9|PSA6_MOUSE	Q9QUM9	PSA6_MOUSE	Psma6	Proteasome subunit alpha type-6			0	0	0	1	0	1	0	0	0	0	0	0	71645.1	0	43849	0	0	0	0	0	0	71645.1	0	43849	0	0	0	unmatched	unmatched	unmatched	MS/MS	unmatched	MS/MS	unmatched
AINTFPYR	AINTFPYR	K	G	506	513	8	2		sp|Q60847|COCA1_MOUSE	Q60847	COCA1_MOUSE	Col12a1	Collagen alpha-1(XII) chain			7	7	7	8	8	7	4	5	3	1.21565e+06	1.42641e+06	1316916	454372	577112	393855	246570	400975	286854	1.21565e+06	1.42641e+06	1316916	454372	577112	393855	246570	400975	286854	MS/MS	MS/MS	MS/MS	MS/MS	MS/MS	MS/MS	MS/MS
AINVQEEK	AINVQEEK	K	I	1493	1500	8	2		sp|P16546|SPTN1_MOUSE	P16546	SPTN1_MOUSE	Sptan1	Spectrin alpha chain, non-erythrocytic 1			0	0	0	0	1	2	1	1	1	0	0	0	0	82057.4	87556.1	62371.9	64659	57440.2	0	0	0	0	82057.4	87556.1	62371.9	64659	57440.2	unmatched	unmatched	unmatched	unmatched	MS/MS	MS/MS	MS/MS
AIPDLTAPVAAVQAAVSNLVR	AIPDLTAPVAAVQAAVSNLVR	K	V	36	56	21	3		sp|Q64727|VINC_MOUSE	Q64727	VINC_MOUSE	Vcl	Vinculin			2	3	3	2	4	2	1	4	0	8817.27	11761	12536	5249.06	10140.7	6303.38	4698.96	11874	0	8817.27	11761	12536	5249.06	10140.7	6303.38	4698.96	11874	0	MS/MS	MS/MS	MS/MS	MS/MS	MS/MS	MS/MS	MS/MS
AISAHFDDSSSSSLK	AISAHFDDSSSSSLK	K	N	333	347	15	3		sp|Q8CCK0|H2AW_MOUSE	Q8CCK0	H2AW_MOUSE	Macroh2a2	Core histone macro-H2A.2			1	1	1	0	0	0	0	0	0	177413	128323	120360	0	0	0	0	0	0	177413	128323	120360	0	0	0	0	0	0	MS/MS	MS/MS	MS/MS	unmatched	unmatched	unmatched	unmatched
AISDELDHALNDMTSI	AISDELDHALNDMTSI	K	-	270	285	16	2		sp|P21107|TPM3_MOUSE	P21107	TPM3_MOUSE	Tpm3	Tropomyosin alpha-3 chain			0	0	0	2	2	2	2	1	2	0	0	0	46355.2	40891.5	61613.9	38074.9	25176.3	56744.4	0	0	0	46355.2	40891.5	61613.9	38074.9	25176.3	56744.4	unmatched	unmatched	unmatched	MS/MS	MS/MS	MS/MS	MS/MS
AISEELDNALNDITSL	AISEELDNALNDITSL	K	-	269	284	16	2		sp|P58774|TPM2_MOUSE	P58774	TPM2_MOUSE	Tpm2	Tropomyosin beta chain			0	0	1	0	0	0	0	0	0	0	0	11329.1	0	0	0	0	0	0	0	0	0	0	0	0	0	0	0	unmatched	unmatched	MS/MS	unmatched	unmatched	unmatched	unmatched
AISESAYR	AISESAYR	Y	C	156	163	8	2		sp|Q61879|MYH10_MOUSE	Q61879	MYH10_MOUSE	Myh10	Myosin-10			0	0	1	0	0	0	0	0	0	0	0	55550.4	0	0	0	0	0	0	0	0	0	0	0	0	0	0	0	unmatched	unmatched	MS/MS	unmatched	unmatched	unmatched	unmatched
AISSYFVSTMSSSIK	AISSYFVSTMSSSIK	K	T	330	344	15	2,3		sp|Q9QZQ8|H2AY_MOUSE	Q9QZQ8	H2AY_MOUSE	Macroh2a1	Core histone macro-H2A.1			1	1	1	0	1	0	0	0	0	59457.7	149700	117268	0	125504	144679	0	0	0	0	149700	117268	0	125504	144679	0	0	0	MS/MS	MS/MS	MS/MS	unmatched	MS/MS	MBR	unmatched
AITDTAYR	AITDTAYR	Y	S	152	159	8	2		sp|Q8VDD5|MYH9_MOUSE	Q8VDD5	MYH9_MOUSE	Myh9	Myosin-9			1	0	1	1	2	2	1	1	2	251024	0	197874	45141.9	34442.2	38361.3	52760.1	77855.2	89804.2	251024	0	197874	45141.9	34442.2	38361.3	52760.1	77855.2	89804.2	MS/MS	unmatched	MS/MS	MS/MS	MS/MS	MS/MS	MS/MS
AITGASLADIMAK	AITGASLADIMAK	R	R	81	93	13	2		sp|Q8BP67|RL24_MOUSE	Q8BP67	RL24_MOUSE	Rpl24	Large ribosomal subunit protein eL24			2	1	2	1	2	1	0	1	0	116426	160248	132008	42539.5	132008	39869.5	0	90586.5	0	116426	160248	132008	42539.5	132008	39869.5	0	90586.5	0	MS/MS	MS/MS	MS/MS	MS/MS	MS/MS	MS/MS	unmatched
AITHLNNNFMFGQK	AITHLNNNFMFGQK	R	M	432	445	14	3		sp|Q8R081|HNRPL_MOUSE	Q8R081	HNRPL_MOUSE	Hnrnpl	Heterogeneous nuclear ribonucleoprotein L			1	0	1	0	1	1	0	0	0	72780.6	0	109815	0	86012.8	84392.1	0	0	0	72780.6	0	109815	0	86012.8	84392.1	0	0	0	MS/MS	unmatched	MS/MS	unmatched	MS/MS	MS/MS	unmatched
AITSAYYR	AITSAYYR	R	G	75	82	8	2		sp|P46638|RB11B_MOUSE	P46638	RB11B_MOUSE	Rab11b	Ras-related protein Rab-11B	Rab11a, Rab25	sp|P62492|RB11A_MOUSE, sp|Q9WTL2|RAB25_MOUSE	0	0	0	1	0	0	0	0	0	0	0	0	35777.1	0	0	0	0	0	0	0	0	0	0	0	0	0	0	unmatched	unmatched	unmatched	MS/MS	unmatched	unmatched	unmatched
AITSDLLESLGR	AITSDLLESLGR	A	D	256	267	12	2		sp|Q62009|POSTN_MOUSE	Q62009	POSTN_MOUSE	Postn	Periostin			0	0	0	0	1	1	0	0	0	0	0	0	0	31579.4	24872.2	0	0	0	0	0	0	0	31579.4	24872.2	0	0	0	unmatched	unmatched	unmatched	unmatched	MS/MS	MS/MS	unmatched
AITVDPIR	AITVDPIR	R	G	1261	1268	8	2		sp|O88322|NID2_MOUSE	O88322	NID2_MOUSE	Nid2	Nidogen-2			1	1	1	2	2	2	2	2	2	92646.8	116223	90284.6	205091	141914	231641	164994	179712	0	92646.8	116223	90284.6	205091	141914	231641	164994	179712	0	MS/MS	MS/MS	MS/MS	MS/MS	MS/MS	MS/MS	MS/MS
AIVAGDQNVEYK	AIVAGDQNVEYK	K	G	107	118	12	2		sp|P97447|FHL1_MOUSE	P97447	FHL1_MOUSE	Fhl1	Four and a half LIM domains protein 1			0	0	0	1	1	1	0	0	0	0	0	0	50167.8	42243.6	46944.7	0	0	0	0	0	0	50167.8	42243.6	46944.7	0	0	0	unmatched	unmatched	unmatched	MS/MS	MS/MS	MS/MS	unmatched
AIVAIENPADVSVISSR	AIVAIENPADVSVISSR	R	N	64	80	17	2		sp|P14206|RSSA_MOUSE	P14206	RSSA_MOUSE	Rpsa	Small ribosomal subunit protein uS2			1	0	0	1	1	1	2	0	0	101256	0	0	115389	63513.5	84115.2	96822.6	0	0	101256	0	0	115389	63513.5	84115.2	96822.6	0	0	MS/MS	unmatched	unmatched	MS/MS	MS/MS	MS/MS	MS/MS
AIVQLKPR	AIVQLKPR	K	N	935	942	8	2		sp|Q9QXS1|PLEC_MOUSE	Q9QXS1	PLEC_MOUSE	Plec	Plectin			0	0	0	0	1	0	0	0	0	0	0	0	0	28113.3	0	0	0	0	0	0	0	0	0	0	0	0	0	unmatched	unmatched	unmatched	unmatched	MS/MS	unmatched	unmatched
AIVSTPGPEGK	AIVSTPGPEGK	K	P	1157	1167	11	2		sp|P39061|COIA1_MOUSE	P39061	COIA1_MOUSE	Col18a1	Collagen alpha-1(XVIII) chain			0	0	0	2	2	2	2	0	2	0	0	0	42441.7	22856.5	39112.7	78776.2	0	60770.5	0	0	0	42441.7	22856.5	39112.7	78776.2	0	60770.5	unmatched	unmatched	unmatched	MS/MS	MS/MS	MS/MS	MS/MS
AIWQITDR	AIWQITDR	F	D	2597	2604	8	2		sp|Q60847|COCA1_MOUSE	Q60847	COCA1_MOUSE	Col12a1	Collagen alpha-1(XII) chain			1	2	2	0	0	0	0	0	0	182456	188421	159063	0	0	0	0	0	0	182456	188421	159063	0	0	0	0	0	0	MS/MS	MS/MS	MS/MS	unmatched	unmatched	unmatched	unmatched
AKDEQSAVSMLK	AKDEQSAVSMLK	K	K	1621	1632	12	3		sp|Q62261|SPTB2_MOUSE	Q62261	SPTB2_MOUSE	Sptbn1	Spectrin beta chain, non-erythrocytic 1			0	0	0	0	1	1	0	0	0	0	0	0	0	37444.8	52020.2	0	0	0	0	0	0	0	37444.8	52020.2	0	0	0	unmatched	unmatched	unmatched	unmatched	MS/MS	MS/MS	unmatched
AKEILQEEEDLAEIVQLVGK	AKEILQEEEDLAEIVQLVGK	K	A	479	498	20	3		sp|P50516|VATA_MOUSE	P50516	VATA_MOUSE	Atp6v1a	V-type proton ATPase catalytic subunit A			0	0	0	1	0	0	0	0	0	0	0	0	7307.36	0	0	0	0	0	0	0	0	0	0	0	0	0	0	unmatched	unmatched	unmatched	MS/MS	unmatched	unmatched	unmatched
AKFEELNMDLFR	AKFEELNMDLFR	R	S	326	337	12	3		sp|P20029|BIP_MOUSE	P20029	BIP_MOUSE	Hspa5	Endoplasmic reticulum chaperone BiP			1	1	1	3	3	3	2	2	2	74178.7	93771.6	66518.4	644913	419627	364591	251358	306470	189413	74178.7	93771.6	66518.4	644913	419627	364591	251358	306470	189413	MS/MS	MS/MS	MS/MS	MS/MS	MS/MS	MS/MS	MS/MS
AKFEELNMDLFR	AKFEELNM[15.9949]DLFR	R	S	326	337	12	2,3	8M(15.9949)	sp|P20029|BIP_MOUSE	P20029	BIP_MOUSE	Hspa5	Endoplasmic reticulum chaperone BiP			0	0	0	2	2	2	1	0	0	0	0	0	147613	228759	187077	82532.7	0	0	0	0	0	147613	128448	104352	82532.7	0	0	unmatched	unmatched	unmatched	MS/MS	MS/MS	MS/MS	MS/MS
AKLEQLFQDEVAK	AKLEQLFQDEVAK	K	A	2659	2671	13	2,3		sp|Q9QXS1|PLEC_MOUSE	Q9QXS1	PLEC_MOUSE	Plec	Plectin			0	0	0	1	2	1	0	1	0	0	0	0	66502.2	93650.9	62787.2	0	47019.8	0	0	0	0	66502.2	0	62787.2	0	47019.8	0	unmatched	unmatched	unmatched	MS/MS	MS/MS	MS/MS	unmatched
AKLQEMESAVK	AKLQEMESAVK	K	S	1792	1802	11	2,3		sp|Q8VDD5|MYH9_MOUSE	Q8VDD5	MYH9_MOUSE	Myh9	Myosin-9			0	0	0	1	1	0	0	1	0	0	0	0	25253.5	25082.4	0	0	54228.9	0	0	0	0	25253.5	25082.4	0	0	0	0	unmatched	unmatched	unmatched	MS/MS	MS/MS	unmatched	unmatched
AKPAETPAPAHK	AKPAETPAPAHK	K	A	154	165	12	3		sp|Q9D2G2|ODO2_MOUSE	Q9D2G2	ODO2_MOUSE	Dlst	Dihydrolipoyllysine-residue succinyltransferase component of 2-oxoglutarate dehydrogenase complex, mitochondrial			0	0	0	1	0	1	0	1	0	0	0	0	13468.8	0	9690.42	0	9263.66	0	0	0	0	13468.8	0	9690.42	0	9263.66	0	unmatched	unmatched	unmatched	MS/MS	unmatched	MS/MS	unmatched
AKQTLENER	AKQTLENER	K	G	1218	1226	9	2		sp|Q8VDD5|MYH9_MOUSE	Q8VDD5	MYH9_MOUSE	Myh9	Myosin-9			0	0	0	0	1	1	0	0	0	0	0	0	0	17013.3	16555.4	0	0	0	0	0	0	0	17013.3	16555.4	0	0	0	unmatched	unmatched	unmatched	unmatched	MS/MS	MS/MS	unmatched
AKFDRYRLNYSLPTGQSMEVQLPK	AK[15.9949]FDRYRLNYSLPTGQSMEVQLPK	L	D	1010	1033	24	3	2K(15.9949)	sp|Q80YX1|TENA_MOUSE	Q80YX1	TENA_MOUSE	Tnc	Tenascin			0	0	0	2	3	2	0	0	0	0	0	0	0	0	0	0	0	0	0	0	0	0	0	0	0	0	0	unmatched	unmatched	unmatched	MS/MS	MS/MS	MS/MS	unmatched
ALAAAGYDVEK	ALAAAGYDVEK	K	N	65	75	11	2		sp|P15864|H12_MOUSE	P15864	H12_MOUSE	H1-2	Histone H1.2	H1-3, H1-4, H1-6	sp|P43274|H14_MOUSE, sp|P43277|H13_MOUSE, sp|Q07133|H1T_MOUSE	2	2	2	2	3	2	2	3	2	244906	474868	431539	386635	647055	108708	348346	493621	96071.3	244906	474868	431539	386635	647055	108708	348346	493621	96071.3	MS/MS	MS/MS	MS/MS	MS/MS	MS/MS	MS/MS	MS/MS
ALAAGGVGSIVR	ALAAGGVGSIVR	K	V	132	143	12	2		sp|Q9CPW4|ARPC5_MOUSE	Q9CPW4	ARPC5_MOUSE	Arpc5	Actin-related protein 2/3 complex subunit 5			1	1	1	2	2	2	2	2	2	98596.3	101585	103646	170905	90909.8	134432	160294	134175	181370	98596.3	101585	103646	170905	90909.8	134432	160294	134175	181370	MS/MS	MS/MS	MS/MS	MS/MS	MS/MS	MS/MS	MS/MS
ALAAGGYDVEK	ALAAGGYDVEK	K	N	65	75	11	2		sp|P43276|H15_MOUSE	P43276	H15_MOUSE	H1-5	Histone H1.5			1	1	1	2	2	0	1	1	0	161314	277606	256328	124175	300703	0	135128	257106	0	161314	277606	256328	124175	300703	0	135128	257106	0	MS/MS	MS/MS	MS/MS	MS/MS	MS/MS	unmatched	MS/MS
ALADLDELLVR	ALADLDELLVR	M	A	1484	1494	11	2		sp|Q05793|PGBM_MOUSE	Q05793	PGBM_MOUSE	Hspg2	Basement membrane-specific heparan sulfate proteoglycan core protein			1	1	1	2	1	2	2	2	1	38693.6	37358.9	28571.8	24164.9	32828.5	28968.3	43366.9	37806.7	42902	38693.6	37358.9	28571.8	24164.9	32828.5	28968.3	43366.9	37806.7	42902	MS/MS	MS/MS	MS/MS	MS/MS	MS/MS	MS/MS	MS/MS
ALAEEAAK	ALAEEAAK	K	K	1345	1352	8	2		sp|P02468|LAMC1_MOUSE	P02468	LAMC1_MOUSE	Lamc1	Laminin subunit gamma-1			1	1	1	1	0	2	1	1	1	21793.9	14787.4	11284.2	0	0	71716.3	0	0	0	21793.9	14787.4	11284.2	0	0	71716.3	0	0	0	MS/MS	MS/MS	MS/MS	MS/MS	unmatched	MS/MS	MS/MS
ALAEEAKR	ALAEEAKR	R	Q	1953	1960	8	2		sp|Q9QXS1|PLEC_MOUSE	Q9QXS1	PLEC_MOUSE	Plec	Plectin			0	0	0	1	1	0	0	1	0	0	0	0	14116.1	15183.1	0	0	9482.76	0	0	0	0	14116.1	15183.1	0	0	9482.76	0	unmatched	unmatched	unmatched	MS/MS	MS/MS	unmatched	unmatched
ALAENSGVK	ALAENSGVK	R	A	451	459	9	2		sp|P42932|TCPQ_MOUSE	P42932	TCPQ_MOUSE	Cct8	T-complex protein 1 subunit theta			0	0	0	1	0	0	0	0	0	0	0	0	50708.5	0	0	0	0	0	0	0	0	0	0	0	0	0	0	unmatched	unmatched	unmatched	MS/MS	unmatched	unmatched	unmatched
ALALGALQN	ALALGALQN	K	I	2387	2395	9	2		sp|Q60847|COCA1_MOUSE	Q60847	COCA1_MOUSE	Col12a1	Collagen alpha-1(XII) chain			2	2	2	0	0	0	0	0	0	278456	386632	278434	0	0	0	0	0	0	278456	386632	278434	0	0	0	0	0	0	MS/MS	MS/MS	MS/MS	unmatched	unmatched	unmatched	unmatched
ALALGALQNIR	ALALGALQNIR	K	Y	2387	2397	11	2		sp|Q60847|COCA1_MOUSE	Q60847	COCA1_MOUSE	Col12a1	Collagen alpha-1(XII) chain			3	4	3	3	3	3	3	3	3	6007692	8268207	7.09185e+06	3.4881e+06	5.49282e+06	3234217	3451915	5.68935e+06	3199148	6007692	8268207	7.09185e+06	3.4881e+06	5.49282e+06	3234217	3451915	5.68935e+06	3199148	MS/MS	MS/MS	MS/MS	MS/MS	MS/MS	MS/MS	MS/MS
ALAPEYAK	ALAPEYAK	K	A	60	67	8	2		sp|P09103|PDIA1_MOUSE	P09103	PDIA1_MOUSE	P4hb	Protein disulfide-isomerase			0	0	0	2	2	2	2	2	2	0	0	0	172859	98446.1	98131.4	150255	88027.8	96335.9	0	0	0	172859	98446.1	98131.4	150255	88027.8	96335.9	unmatched	unmatched	unmatched	MS/MS	MS/MS	MS/MS	MS/MS
ALAPSTMK	ALAPSTMK	T	I	319	326	8	2		sp|P60710|ACTB_MOUSE	P60710	ACTB_MOUSE	Actb	Actin, cytoplasmic 1	Acta1, Acta2, Actc1, Actg1, Actg2	sp|P62737|ACTA_MOUSE, sp|P63260|ACTG_MOUSE, sp|P63268|ACTH_MOUSE, sp|P68033|ACTC_MOUSE, sp|P68134|ACTS_MOUSE	1	0	1	0	0	0	0	0	0	68749.7	0	63653.5	0	0	0	0	0	0	68749.7	0	63653.5	0	0	0	0	0	0	MS/MS	unmatched	MS/MS	unmatched	unmatched	unmatched	unmatched
ALAPTWEQLALGLEHSETVK	ALAPTWEQLALGLEHSETVK	K	I	208	227	20	3		sp|Q91W90|TXND5_MOUSE	Q91W90	TXND5_MOUSE	Txndc5	Thioredoxin domain-containing protein 5			1	1	0	2	2	2	0	1	2	60272.3	70924.6	0	73769.5	106365	70741	0	66145.3	46521	60272.3	70924.6	0	73769.5	106365	70741	0	66145.3	46521	MS/MS	MS/MS	unmatched	MS/MS	MS/MS	MS/MS	unmatched
ALASIDSK	ALASIDSK	R	L	269	276	8	2		sp|Q64727|VINC_MOUSE	Q64727	VINC_MOUSE	Vcl	Vinculin			0	0	0	2	1	1	0	1	1	0	0	0	54103.8	30570.4	41008	0	44164.9	40013.3	0	0	0	54103.8	30570.4	41008	0	44164.9	40013.3	unmatched	unmatched	unmatched	MS/MS	MS/MS	MS/MS	unmatched
ALASLMTYK	ALASLMTYK	K	C	163	171	9	2		sp|P26443|DHE3_MOUSE	P26443	DHE3_MOUSE	Glud1	Glutamate dehydrogenase 1, mitochondrial	GLUD1	contam_sp|P00366|DHE3_BOVIN	0	0	0	1	0	1	1	1	0	0	0	0	51240	46337.1	44507.9	49230.2	52323.5	0	0	0	0	51240	46337.1	44507.9	49230.2	52323.5	0	unmatched	unmatched	unmatched	MS/MS	MBR	MS/MS	MS/MS
ALASQLQDSLK	ALASQLQDSLK	R	D	571	581	11	2		sp|Q64727|VINC_MOUSE	Q64727	VINC_MOUSE	Vcl	Vinculin			0	0	0	2	2	2	2	1	1	0	0	0	135069	111475	114310	172458	137598	114594	0	0	0	135069	111475	114310	172458	137598	114594	unmatched	unmatched	unmatched	MS/MS	MS/MS	MS/MS	MS/MS
ALAVGGLGSIIR	ALAVGGLGSIIR	K	V	134	145	12	2		sp|Q9D898|ARP5L_MOUSE	Q9D898	ARP5L_MOUSE	Arpc5l	Actin-related protein 2/3 complex subunit 5-like protein			0	0	0	1	0	0	0	0	0	0	0	0	24717.8	0	0	0	0	0	0	0	0	0	0	0	0	0	0	unmatched	unmatched	unmatched	MS/MS	unmatched	unmatched	unmatched
ALDEGDIALLK	ALDEGDIALLK	R	T	24	34	11	2		sp|P46471|PRS7_MOUSE	P46471	PRS7_MOUSE	Psmc2	26S proteasome regulatory subunit 7			0	0	0	1	1	1	0	0	0	0	0	0	45693.2	32298.8	36864.7	0	0	0	0	0	0	45693.2	32298.8	36864.7	0	0	0	unmatched	unmatched	unmatched	MS/MS	MS/MS	MS/MS	unmatched
ALDFHNSPVGISK	ALDFHNSPVGISK	K	T	43	55	13	2,3		sp|Q61245|COBA1_MOUSE	Q61245	COBA1_MOUSE	Col11a1	Collagen alpha-1(XI) chain			1	1	1	0	0	0	0	0	0	131917	52650.9	100031	0	0	0	0	0	0	131917	0	100031	0	0	0	0	0	0	MS/MS	MS/MS	MS/MS	unmatched	unmatched	unmatched	unmatched
ALDFIASK	ALDFIASK	K	G	116	123	8	2		sp|P57780|ACTN4_MOUSE	P57780	ACTN4_MOUSE	Actn4	Alpha-actinin-4	Actn1, Actn3	sp|O88990|ACTN3_MOUSE, sp|Q7TPR4|ACTN1_MOUSE	1	1	1	2	2	2	2	2	2	63788.3	98944.4	83776.5	217588	193370	196080	149522	123950	161774	63788.3	98944.4	83776.5	217588	193370	196080	149522	123950	161774	MS/MS	MS/MS	MS/MS	MS/MS	MS/MS	MS/MS	MS/MS
ALDHAVEALK	ALDHAVEALK	R	T	570	579	10	2		sp|A6H6E2|MMRN2_MOUSE	A6H6E2	MMRN2_MOUSE	Mmrn2	Multimerin-2			0	0	0	0	0	1	0	0	0	0	0	0	0	0	55313.8	0	0	0	0	0	0	0	0	0	0	0	0	unmatched	unmatched	unmatched	unmatched	unmatched	MS/MS	unmatched
ALDLEIATYR	ALDLEIATYR	L	T	474	483	10	2		contam_sp|P04264|K2C1_HUMAN	P04264	K2C1_HUMAN	KRT1	Keratin, type II cytoskeletal 1			1	1	0	0	0	0	0	0	0	46116.3	91166.8	0	0	0	0	0	0	0	46116.3	91166.8	0	0	0	0	0	0	0	MS/MS	MS/MS	unmatched	unmatched	unmatched	unmatched	unmatched
ALDLELK	ALDLELK	K	G	251	257	7	2		sp|P10107|ANXA1_MOUSE	P10107	ANXA1_MOUSE	Anxa1	Annexin A1			0	0	0	2	0	0	0	0	0	0	0	0	68652.2	149958	0	0	0	0	0	0	0	68652.2	149958	0	0	0	0	unmatched	unmatched	unmatched	MS/MS	MBR	unmatched	unmatched
ALDLLYGMVSK	ALDLLYGMVSK	R	K	360	370	11	2		sp|O54774|AP3D1_MOUSE	O54774	AP3D1_MOUSE	Ap3d1	AP-3 complex subunit delta-1			0	0	0	0	1	1	0	0	0	0	0	0	0	18252.7	20665.7	0	0	0	0	0	0	0	18252.7	20665.7	0	0	0	unmatched	unmatched	unmatched	unmatched	MS/MS	MS/MS	unmatched
ALDTMNFDVIK	ALDTMNFDVIK	R	G	68	78	11	2		sp|P29341|PABP1_MOUSE	P29341	PABP1_MOUSE	Pabpc1	Polyadenylate-binding protein 1			0	0	0	2	2	2	1	0	0	0	0	0	60427.9	72750.1	61397.3	57642	0	0	0	0	0	60427.9	72750.1	61397.3	57642	0	0	unmatched	unmatched	unmatched	MS/MS	MS/MS	MS/MS	MS/MS
ALEAVFGK	ALEAVFGK	K	Y	23	30	8	2		sp|Q91VM5|RMXL1_MOUSE	Q91VM5	RMXL1_MOUSE	Rbmxl1	RNA binding motif protein, X-linked-like-1	Rbmx	sp|Q9WV02|RBMX_MOUSE	1	0	1	0	1	1	1	1	0	68393.4	0	77496.6	0	63473.9	48823.2	45154.2	63159.3	0	68393.4	0	77496.6	0	63473.9	48823.2	45154.2	63159.3	0	MS/MS	unmatched	MS/MS	unmatched	MS/MS	MS/MS	MS/MS
ALEDETK	ALEDETK	K	N	1182	1188	7	2		sp|Q61879|MYH10_MOUSE	Q61879	MYH10_MOUSE	Myh10	Myosin-10			0	0	0	1	1	2	1	0	0	0	0	0	25179.2	23964.1	0	0	0	0	0	0	0	25179.2	23964.1	0	0	0	0	unmatched	unmatched	unmatched	MS/MS	MS/MS	MS/MS	MS/MS
ALEEALEAK	ALEEALEAK	R	E	1491	1499	9	2		sp|Q61879|MYH10_MOUSE	Q61879	MYH10_MOUSE	Myh10	Myosin-10	Myh11	sp|O08638|MYH11_MOUSE	2	1	2	2	2	2	2	2	2	270001	198000	442385	313942	413423	315685	343636	380352	354092	270001	198000	442385	313942	413423	315685	343636	380352	354092	MS/MS	MS/MS	MS/MS	MS/MS	MS/MS	MS/MS	MS/MS
ALEEAMEQK	ALEEAMEQK	R	A	1484	1492	9	2		sp|Q8VDD5|MYH9_MOUSE	Q8VDD5	MYH9_MOUSE	Myh9	Myosin-9			3	2	2	3	3	3	3	3	3	908183	567213	1.03585e+06	942468	872157	862204	1.01619e+06	996542	912236	908183	567213	1.03585e+06	942468	872157	862204	1.01619e+06	996542	912236	MS/MS	MS/MS	MS/MS	MS/MS	MS/MS	MS/MS	MS/MS
ALEEAMEQK	ALEEAM[15.9949]EQK	R	A	1484	1492	9	2	6M(15.9949)	sp|Q8VDD5|MYH9_MOUSE	Q8VDD5	MYH9_MOUSE	Myh9	Myosin-9			2	1	2	2	2	2	2	2	2	171642	137598	122007	373667	323569	96577.3	127342	158199	157797	171642	137598	122007	373667	323569	96577.3	127342	158199	157797	MS/MS	MS/MS	MS/MS	MS/MS	MS/MS	MS/MS	MS/MS
ALEEANADLEVK	ALEEANADLEVK	R	I	114	125	12	2		sp|Q6IFX2|K1C42_MOUSE	Q6IFX2	K1C42_MOUSE	Krt42	Keratin, type I cytoskeletal 42	KRT15	contam_sp|O77727|K1C15_SHEEP	0	0	0	0	1	0	0	0	0	0	0	0	0	114606	0	0	0	0	0	0	0	0	0	0	0	0	0	unmatched	unmatched	unmatched	unmatched	MS/MS	unmatched	unmatched
ALEELQR	ALEELQR	K	Q	378	384	7	2		sp|Q8BMK4|CKAP4_MOUSE	Q8BMK4	CKAP4_MOUSE	Ckap4	Cytoskeleton-associated protein 4	Palb2, Tubgcp3	sp|P58854|GCP3_MOUSE, sp|Q3U0P1|PALB2_MOUSE	0	0	0	0	1	0	0	0	0	0	0	0	0	38957.1	0	0	0	0	0	0	0	0	0	0	0	0	0	unmatched	unmatched	unmatched	unmatched	MS/MS	unmatched	unmatched
ALEESNYELEGK	ALEESNYELEGK	R	I	166	177	12	2		contam_sp|P13645|K1C10_HUMAN	P13645	K1C10_HUMAN	KRT10	Keratin, type I cytoskeletal 10	Krt10	sp|P02535|K1C10_MOUSE	1	1	1	0	2	1	0	1	0	124670	115025	242464	0	821277	112276	0	89175.4	0	124670	115025	242464	0	821277	112276	0	89175.4	0	MS/MS	MS/MS	MS/MS	unmatched	MS/MS	MS/MS	unmatched
ALEHFTDLYDIK	ALEHFTDLYDIK	R	R	626	637	12	3		sp|Q68FD5|CLH1_MOUSE	Q68FD5	CLH1_MOUSE	Cltc	Clathrin heavy chain 1			0	0	0	0	0	0	1	1	1	0	0	0	0	53465.1	0	100974	0	87889.1	0	0	0	0	53465.1	0	100974	0	87889.1	unmatched	unmatched	unmatched	unmatched	MBR	unmatched	MS/MS
ALELDPNLYR	ALELDPNLYR	R	I	753	762	10	2		sp|Q61879|MYH10_MOUSE	Q61879	MYH10_MOUSE	Myh10	Myosin-10	Myh11, Myh14	sp|O08638|MYH11_MOUSE, sp|Q6URW6|MYH14_MOUSE	3	2	2	2	2	3	2	2	3	518912	334078	509507	339501	518759	441796	350385	467788	460515	518912	334078	509507	339501	518759	441796	350385	467788	460515	MS/MS	MS/MS	MS/MS	MS/MS	MS/MS	MS/MS	MS/MS
ALELDSNLYR	ALELDSNLYR	K	I	746	755	10	2		sp|Q8VDD5|MYH9_MOUSE	Q8VDD5	MYH9_MOUSE	Myh9	Myosin-9			3	2	3	3	3	3	3	3	3	1.30998e+06	880558	1.11075e+06	1.22864e+06	1.73661e+06	1.74459e+06	1.28647e+06	1.61514e+06	1.7484e+06	1.30998e+06	880558	1.11075e+06	1.22864e+06	1.73661e+06	1.74459e+06	1.28647e+06	1.61514e+06	1.7484e+06	MS/MS	MS/MS	MS/MS	MS/MS	MS/MS	MS/MS	MS/MS
ALELEQER	ALELEQER	R	K	372	379	8	2		sp|P26041|MOES_MOUSE	P26041	MOES_MOUSE	Msn	Moesin	Rdx	sp|P26043|RADI_MOUSE	0	0	0	1	0	2	1	1	0	0	0	0	0	0	103763	0	89141.1	0	0	0	0	0	0	103763	0	89141.1	0	unmatched	unmatched	unmatched	MS/MS	unmatched	MS/MS	MS/MS
ALELTGLK	ALELTGLK	K	V	365	372	8	2		sp|P09405|NUCL_MOUSE	P09405	NUCL_MOUSE	Ncl	Nucleolin			0	0	0	2	2	2	2	2	1	0	0	0	104451	121142	90098.2	114372	158154	90907.1	0	0	0	104451	121142	90098.2	114372	158154	90907.1	unmatched	unmatched	unmatched	MS/MS	MS/MS	MS/MS	MS/MS
ALEPLLQESR	ALEPLLQESR	R	D	116	125	10	2		sp|P48759|PTX3_MOUSE	P48759	PTX3_MOUSE	Ptx3	Pentraxin-related protein PTX3			0	0	0	3	2	2	1	2	3	0	0	0	385019	407135	428082	485524	492570	389291	0	0	0	385019	407135	428082	485524	492570	389291	unmatched	unmatched	unmatched	MS/MS	MS/MS	MS/MS	MS/MS
ALEQALEK	ALEQALEK	R	T	935	942	8	2		sp|P97449|AMPN_MOUSE	P97449	AMPN_MOUSE	Anpep	Aminopeptidase N			0	0	0	2	1	1	1	1	1	0	0	0	61251.4	68994.5	68022.1	177563	0	100914	0	0	0	61251.4	68994.5	68022.1	177563	0	100914	unmatched	unmatched	unmatched	MS/MS	MS/MS	MS/MS	MS/MS
ALEQFLQEYFDGNLK	ALEQFLQEYFDGNLK	K	R	348	362	15	2,3		sp|P27773|PDIA3_MOUSE	P27773	PDIA3_MOUSE	Pdia3	Protein disulfide-isomerase A3			1	1	1	2	0	2	2	2	2	48443.3	37757.4	31750.2	65730.1	35723.3	28488	51764.5	19905.4	24855.7	63766.7	49700.6	41793.3	33247.4	29356.5	23410.7	26194.7	26201.8	20425.8	MS/MS	MS/MS	MS/MS	MS/MS	MBR	MS/MS	MS/MS
ALEQFLQEYFDGNLKR	ALEQFLQEYFDGNLKR	K	Y	348	363	16	3		sp|P27773|PDIA3_MOUSE	P27773	PDIA3_MOUSE	Pdia3	Protein disulfide-isomerase A3			0	0	0	2	2	2	0	2	1	0	0	0	74028.1	54079.9	39832.2	0	36082.6	17290	0	0	0	74028.1	54079.9	39832.2	0	36082.6	17290	unmatched	unmatched	unmatched	MS/MS	MS/MS	MS/MS	unmatched
ALEQQVEEMK	ALEQQVEEMK	R	T	1529	1538	10	2		sp|Q8VDD5|MYH9_MOUSE	Q8VDD5	MYH9_MOUSE	Myh9	Myosin-9			3	2	2	3	3	3	3	3	3	1.18715e+06	693073	1.07348e+06	1.4598e+06	1.77416e+06	1.58903e+06	1.34415e+06	1.71137e+06	1.64048e+06	1.18715e+06	693073	1.07348e+06	1.4598e+06	1.77416e+06	1.58903e+06	1.34415e+06	1.71137e+06	1.64048e+06	MS/MS	MS/MS	MS/MS	MS/MS	MS/MS	MS/MS	MS/MS
ALEQQVEEMK	ALEQQVEEMK[15.9949]	R	T	1529	1538	10	2	10K(15.9949)	sp|Q8VDD5|MYH9_MOUSE	Q8VDD5	MYH9_MOUSE	Myh9	Myosin-9			0	0	0	0	0	1	0	0	0	0	0	0	0	0	145507	0	0	0	0	0	0	0	0	0	0	0	0	unmatched	unmatched	unmatched	unmatched	unmatched	MS/MS	unmatched
ALEQQVEEMR	ALEQQVEEMR	R	T	1536	1545	10	2		sp|Q61879|MYH10_MOUSE	Q61879	MYH10_MOUSE	Myh10	Myosin-10			2	0	0	2	2	2	2	2	2	321143	0	0	217664	313540	263716	273492	452773	334368	321143	0	0	217664	313540	263716	273492	452773	334368	MS/MS	unmatched	unmatched	MS/MS	MS/MS	MS/MS	MS/MS
ALEQQVEEMK	ALEQQVEEM[15.9949]K	R	T	1529	1538	10	2	9M(15.9949)	sp|Q8VDD5|MYH9_MOUSE	Q8VDD5	MYH9_MOUSE	Myh9	Myosin-9			2	1	2	2	3	2	2	3	2	147607	117594	127918	177060	119101	169109	185651	148648	192136	147607	117594	127918	177060	119101	169109	185651	148648	192136	MS/MS	MS/MS	MS/MS	MS/MS	MS/MS	MS/MS	MS/MS
ALESGDMTTVWK	ALESGDMTTVWK	R	Q	466	477	12	2		sp|Q9JKF1|IQGA1_MOUSE	Q9JKF1	IQGA1_MOUSE	Iqgap1	Ras GTPase-activating-like protein IQGAP1			0	0	0	1	2	1	0	0	0	0	0	0	25165.3	60416.1	55512	0	0	0	0	0	0	25165.3	60416.1	55512	0	0	0	unmatched	unmatched	unmatched	MS/MS	MS/MS	MS/MS	unmatched
ALESPERPFLAILGGAK	ALESPERPFLAILGGAK	K	V	200	216	17	3		sp|P09411|PGK1_MOUSE	P09411	PGK1_MOUSE	Pgk1	Phosphoglycerate kinase 1			0	0	0	5	5	5	3	5	3	0	0	0	119318	126867	96802.6	87276.2	87627.1	83539.5	0	0	0	119318	126867	96802.6	87276.2	87627.1	83539.5	unmatched	unmatched	unmatched	MS/MS	MS/MS	MS/MS	MS/MS
ALETQMEEMK	ALETQMEEMK	R	T	1536	1545	10	2		sp|O08638|MYH11_MOUSE	O08638	MYH11_MOUSE	Myh11	Myosin-11			1	0	0	1	0	1	0	0	0	69105.3	0	0	60029.4	56204.6	65070.4	0	0	0	69105.3	0	0	60029.4	56204.6	65070.4	0	0	0	MS/MS	unmatched	unmatched	MS/MS	MBR	MS/MS	unmatched
ALEVEECR	ALEVEEC[57.0215]R	R	C	1524	1531	8	2	7C(57.0215)	sp|Q05793|PGBM_MOUSE	Q05793	PGBM_MOUSE	Hspg2	Basement membrane-specific heparan sulfate proteoglycan core protein			0	1	1	0	0	0	0	0	0	0	125037	98780.4	0	0	0	0	0	0	0	125037	98780.4	0	0	0	0	0	0	unmatched	MS/MS	MS/MS	unmatched	unmatched	unmatched	unmatched
ALFNLIDTFPLR	ALFNLIDTFPLR	M	K	437	448	12	2		sp|Q9R0M3|SRPX_MOUSE	Q9R0M3	SRPX_MOUSE	Srpx	Sushi-repeat-containing protein SRPX			3	3	3	0	0	0	0	0	0	243996	298232	281860	0	0	0	0	0	0	243996	298232	281860	0	0	0	0	0	0	MS/MS	MS/MS	MS/MS	unmatched	unmatched	unmatched	unmatched
ALGALQNIR	ALGALQNIR	L	Y	2389	2397	9	2		sp|Q60847|COCA1_MOUSE	Q60847	COCA1_MOUSE	Col12a1	Collagen alpha-1(XII) chain			2	1	2	0	0	0	0	0	0	69856.8	69630.2	67723.2	0	0	0	0	0	0	69856.8	69630.2	67723.2	0	0	0	0	0	0	MS/MS	MS/MS	MS/MS	unmatched	unmatched	unmatched	unmatched
ALGDLISATK	ALGDLISATK	K	A	2090	2099	10	2		sp|P26039|TLN1_MOUSE	P26039	TLN1_MOUSE	Tln1	Talin-1			0	0	0	1	1	1	1	1	0	0	0	0	62138.8	46992.7	45858.4	54897.5	46637	0	0	0	0	62138.8	46992.7	45858.4	54897.5	46637	0	unmatched	unmatched	unmatched	MS/MS	MS/MS	MS/MS	MS/MS
ALGGGYL	ALGGGYL	L	H	91	97	7	1		sp|Q99N93|RM16_MOUSE	Q99N93	RM16_MOUSE	Mrpl16	Large ribosomal subunit protein uL16m			0	1	0	0	0	0	0	0	0	0	293580	0	0	57621.9	0	0	0	0	0	293580	0	0	57621.9	0	0	0	0	unmatched	MS/MS	unmatched	unmatched	MBR	unmatched	unmatched
ALGITEMFEPSK	ALGITEMFEPSK	K	A	310	321	12	2		sp|Q07235|GDN_MOUSE	Q07235	GDN_MOUSE	Serpine2	Glia-derived nexin			0	0	0	2	0	0	0	0	0	0	0	0	32403.5	0	0	0	0	0	0	0	0	0	0	0	0	0	0	unmatched	unmatched	unmatched	MS/MS	unmatched	unmatched	unmatched
ALGLSNFNSR	ALGLSNFNSR	K	Q	158	167	10	2		sp|Q9JII6|AK1A1_MOUSE	Q9JII6	AK1A1_MOUSE	Akr1a1	Aldo-keto reductase family 1 member A1			0	0	0	0	1	1	0	0	0	0	0	0	0	49284.7	68176.8	0	0	0	0	0	0	0	49284.7	68176.8	0	0	0	unmatched	unmatched	unmatched	unmatched	MS/MS	MS/MS	unmatched
ALGPPAPVQAK	ALGPP[15.9949]APVQAK	A	A	253	263	11	2	5P(15.9949)	sp|P37889|FBLN2_MOUSE	P37889	FBLN2_MOUSE	Fbln2	Fibulin-2			0	0	0	4	4	3	3	5	3	0	0	0	124367	99580	72691.4	89721.5	78384.6	80202.2	0	0	0	124367	99580	72691.4	89721.5	78384.6	80202.2	unmatched	unmatched	unmatched	MS/MS	MS/MS	MS/MS	MS/MS
ALGQFHTVTLLR	ALGQFHTVTLLR	L	S	3071	3082	12	3		sp|Q05793|PGBM_MOUSE	Q05793	PGBM_MOUSE	Hspg2	Basement membrane-specific heparan sulfate proteoglycan core protein			1	0	0	0	0	0	0	0	0	64618.6	0	0	0	0	0	0	0	0	0	0	0	0	0	0	0	0	0	MS/MS	unmatched	unmatched	unmatched	unmatched	unmatched	unmatched
ALGQNPTNAEVLK	ALGQNPTNAEVLK	R	V	38	50	13	2		sp|Q60605|MYL6_MOUSE	Q60605	MYL6_MOUSE	Myl6	Myosin light polypeptide 6	Myl6b	sp|Q8CI43|MYL6B_MOUSE	3	2	3	4	3	4	3	3	3	1942567	1.36248e+06	1.75319e+06	6.33638e+06	4.07196e+06	5.62482e+06	5.15584e+06	3.43547e+06	4586239	1942567	1.36248e+06	1.75319e+06	6.33638e+06	4.07196e+06	5.62482e+06	5.15584e+06	3.43547e+06	4586239	MS/MS	MS/MS	MS/MS	MS/MS	MS/MS	MS/MS	MS/MS
ALHSHMVN	ALHSHMVN	N	K	166	173	8	2		sp|Q62009|POSTN_MOUSE	Q62009	POSTN_MOUSE	Postn	Periostin			1	0	1	0	0	0	0	0	0	12947.5	0	12456.4	0	0	0	0	0	0	12947.5	0	12456.4	0	0	0	0	0	0	MS/MS	unmatched	MS/MS	unmatched	unmatched	unmatched	unmatched
ALHSHMVNK	ALHSHMVNK	N	R	166	174	9	2		sp|Q62009|POSTN_MOUSE	Q62009	POSTN_MOUSE	Postn	Periostin			1	1	2	0	0	0	0	0	0	65446.5	95296.1	98736.7	0	0	0	0	0	0	65446.5	95296.1	98736.7	0	0	0	0	0	0	MS/MS	MS/MS	MS/MS	unmatched	unmatched	unmatched	unmatched
ALHVLEMSANPLENNGIEPGAFEGVTVF	ALHVLEMSANPLENNGIEPGAFEGVTVF	N	H	189	216	28	3		sp|Q99MQ4|ASPN_MOUSE	Q99MQ4	ASPN_MOUSE	Aspn	Asporin			2	0	1	0	0	0	0	0	0	56713.2	0	55116.8	0	0	0	0	0	0	56713.2	0	55116.8	0	0	0	0	0	0	MS/MS	unmatched	MS/MS	unmatched	unmatched	unmatched	unmatched
ALHVLEMSANPLENNGIEPGAFEGVTVFHIR	ALHVLEMSANPLENNGIEPGAFEGVTVFHIR	N	I	189	219	31	4		sp|Q99MQ4|ASPN_MOUSE	Q99MQ4	ASPN_MOUSE	Aspn	Asporin			3	2	3	0	0	0	0	0	0	111503	0	0	0	0	0	0	0	0	0	0	0	0	0	0	0	0	0	MS/MS	MS/MS	MS/MS	unmatched	unmatched	unmatched	unmatched
ALHVLEMSANPLENNGIEPGAFEGVTVFHIR	ALHVLEM[15.9949]SANPLENNGIEPGAFEGVTVFHIR	N	I	189	219	31	4	7M(15.9949)	sp|Q99MQ4|ASPN_MOUSE	Q99MQ4	ASPN_MOUSE	Aspn	Asporin			1	0	0	0	0	0	0	0	0	0	0	0	0	0	0	0	0	0	0	0	0	0	0	0	0	0	0	MS/MS	unmatched	unmatched	unmatched	unmatched	unmatched	unmatched
ALIAGGGAPEIELALR	ALIAGGGAPEIELALR	R	L	420	435	16	2		sp|P80315|TCPD_MOUSE	P80315	TCPD_MOUSE	Cct4	T-complex protein 1 subunit delta			0	0	0	1	1	1	0	1	0	0	0	0	46279.4	61605.3	45298.5	0	58037.6	0	0	0	0	46279.4	61605.3	45298.5	0	58037.6	0	unmatched	unmatched	unmatched	MS/MS	MS/MS	MS/MS	unmatched
ALINADELANDVAGAEALLDR	ALINADELANDVAGAEALLDR	K	H	382	402	21	2,3		sp|P16546|SPTN1_MOUSE	P16546	SPTN1_MOUSE	Sptan1	Spectrin alpha chain, non-erythrocytic 1			2	2	2	2	3	2	2	3	2	51725.3	28641.8	65293.4	23488.5	29968.4	21045	12597.6	29595.3	12679.3	51725.3	28641.8	65293.4	23488.5	29968.4	21045	12597.6	29595.3	12679.3	MS/MS	MS/MS	MS/MS	MS/MS	MS/MS	MS/MS	MS/MS
ALIYNEALK	ALIYNEALK	L	-	81	89	9	2		sp|P14069|S10A6_MOUSE	P14069	S10A6_MOUSE	S100a6	Protein S100-A6			1	1	1	1	0	0	0	0	0	70673.3	132180	97951.1	52413.1	0	0	0	0	0	70673.3	132180	97951.1	52413.1	0	0	0	0	0	MS/MS	MS/MS	MS/MS	MS/MS	unmatched	unmatched	unmatched
ALKDEEK	ALKDEEK	R	M	135	141	7	2		sp|P21107|TPM3_MOUSE	P21107	TPM3_MOUSE	Tpm3	Tropomyosin alpha-3 chain			0	0	0	0	0	1	0	0	0	0	0	0	0	0	8299.8	0	0	0	0	0	0	0	0	0	0	0	0	unmatched	unmatched	unmatched	unmatched	unmatched	MS/MS	unmatched
ALKTASDFISKMQYPRQTQVSVLPEGGETPLFK	ALKTASDFISKM[15.9949]QYPRQTQVSVLPEGGETPLFK	A	Q	356	388	33	4	12M(15.9949)	sp|P13020|GELS_MOUSE	P13020	GELS_MOUSE	Gsn	Gelsolin			0	0	0	0	0	0	3	0	2	0	0	0	0	0	0	0	0	0	0	0	0	0	0	0	0	0	0	unmatched	unmatched	unmatched	unmatched	unmatched	unmatched	MS/MS
ALKTASDFISKMQYPRQTQVSVLPEGGETPLFK	ALK[15.9949]TASDFISKMQYPRQTQVSVLPEGGETPLFK	A	Q	356	388	33	4	3K(15.9949)	sp|P13020|GELS_MOUSE	P13020	GELS_MOUSE	Gsn	Gelsolin			0	0	0	0	0	0	0	0	1	0	0	0	0	0	0	0	0	0	0	0	0	0	0	0	0	0	0	unmatched	unmatched	unmatched	unmatched	unmatched	unmatched	unmatched
ALLANALTSALR	ALLANALTSALR	R	L	58	69	12	2		sp|Q9CR67|TMM33_MOUSE	Q9CR67	TMM33_MOUSE	Tmem33	Transmembrane protein 33			0	0	0	1	2	1	1	0	0	0	0	0	20351	26944.1	24680.4	23350.9	0	0	0	0	0	20351	26944.1	24680.4	23350.9	0	0	unmatched	unmatched	unmatched	MS/MS	MS/MS	MS/MS	MS/MS
ALLDFEDK	ALLDFEDK	K	N	125	132	8	2		sp|Q9EQK5|MVP_MOUSE	Q9EQK5	MVP_MOUSE	Mvp	Major vault protein			0	0	0	1	0	1	1	0	0	0	0	0	42264	38112.3	45826.8	62406	0	0	0	0	0	42264	38112.3	45826.8	62406	0	0	unmatched	unmatched	unmatched	MS/MS	MBR	MS/MS	MS/MS
ALLEEIER	ALLEEIER	K	H	1398	1405	8	2		sp|Q9QXS1|PLEC_MOUSE	Q9QXS1	PLEC_MOUSE	Plec	Plectin			0	1	1	2	2	2	2	3	2	0	89814.9	81279	115149	155157	125513	100934	161195	163721	0	89814.9	81279	115149	155157	125513	100934	161195	163721	unmatched	MS/MS	MS/MS	MS/MS	MS/MS	MS/MS	MS/MS
ALLENEKK	ALLENEKK	R	K	321	328	8	2		sp|P26041|MOES_MOUSE	P26041	MOES_MOUSE	Msn	Moesin			0	0	0	1	0	0	0	1	0	0	0	0	17126	0	0	0	15826.9	0	0	0	0	17126	0	0	0	15826.9	0	unmatched	unmatched	unmatched	MS/MS	unmatched	unmatched	unmatched
ALLEVVQSGGK	ALLEVVQSGGK	K	N	196	206	11	2		sp|Q9CWH6|PSMA8_MOUSE	Q9CWH6	PSMA8_MOUSE	Psma8	Proteasome subunit alpha type-8	Psma7	sp|Q9Z2U0|PSA7_MOUSE	0	0	0	0	1	0	0	0	0	0	0	0	0	37273.6	0	0	0	0	0	0	0	0	0	0	0	0	0	unmatched	unmatched	unmatched	unmatched	MS/MS	unmatched	unmatched
ALLFIPR	ALLFIPR	R	R	331	337	7	2		sp|P11499|HS90B_MOUSE	P11499	HS90B_MOUSE	Hsp90ab1	Heat shock protein HSP 90-beta			1	1	0	2	2	3	2	2	1	36012.4	33483.4	0	136131	113760	133456	134366	118986	121754	36012.4	33483.4	0	136131	113760	133456	134366	118986	121754	MS/MS	MS/MS	unmatched	MS/MS	MS/MS	MS/MS	MS/MS
ALLFVPR	ALLFVPR	R	R	340	346	7	2		sp|P07901|HS90A_MOUSE	P07901	HS90A_MOUSE	Hsp90aa1	Heat shock protein HSP 90-alpha			0	0	0	2	0	1	1	1	1	0	0	0	44525.4	0	37456.1	68800.2	47595.4	40275.1	0	0	0	44525.4	0	37456.1	68800.2	47595.4	40275.1	unmatched	unmatched	unmatched	MS/MS	unmatched	MS/MS	MS/MS
ALLLQGSNEIELR	ALLLQGSNEIELR	K	G	1376	1388	13	2		sp|P11087|CO1A1_MOUSE	P11087	CO1A1_MOUSE	Col1a1	Collagen alpha-1(I) chain			2	3	1	2	2	2	1	1	2	181801	234093	202609	117565	129345	91185.4	84259	107440	96374.6	181801	234093	202609	117565	129345	91185.4	84259	107440	96374.6	MS/MS	MS/MS	MS/MS	MS/MS	MS/MS	MS/MS	MS/MS
ALLLSTYIK	ALLLSTYIK	R	F	539	547	9	2		sp|P17426|AP2A1_MOUSE	P17426	AP2A1_MOUSE	Ap2a1	AP-2 complex subunit alpha-1	Ap2a2	sp|P17427|AP2A2_MOUSE	0	0	0	1	0	0	0	0	0	0	0	0	14256	0	0	0	0	0	0	0	0	0	0	0	0	0	0	unmatched	unmatched	unmatched	MS/MS	unmatched	unmatched	unmatched
ALLPDTEYK	ALLPDTEYK	K	V	798	806	9	2		sp|Q80X19|COEA1_MOUSE	Q80X19	COEA1_MOUSE	Col14a1	Collagen alpha-1(XIV) chain			0	0	0	2	2	1	1	2	1	0	0	0	72737.6	112377	99742.5	87814.7	83598.2	108252	0	0	0	72737.6	112377	99742.5	87814.7	83598.2	108252	unmatched	unmatched	unmatched	MS/MS	MS/MS	MS/MS	MS/MS
ALLQSSASR	ALLQSSASR	K	K	356	364	9	2		sp|P50580|PA2G4_MOUSE	P50580	PA2G4_MOUSE	Pa2g4	Proliferation-associated protein 2G4			0	0	0	1	1	1	0	0	0	0	0	0	27132.6	32867.9	39155.6	0	0	0	0	0	0	27132.6	32867.9	39155.6	0	0	0	unmatched	unmatched	unmatched	MS/MS	MS/MS	MS/MS	unmatched
ALLSAPWYLNR	ALLSAPWYLNR	R	V	413	423	11	2		sp|P29416|HEXA_MOUSE	P29416	HEXA_MOUSE	Hexa	Beta-hexosaminidase subunit alpha			0	0	0	2	2	2	1	2	2	0	0	0	69895.8	64932.8	91692.2	52183.8	67716.9	64775.4	0	0	0	69895.8	64932.8	91692.2	52183.8	67716.9	64775.4	unmatched	unmatched	unmatched	MS/MS	MS/MS	MS/MS	MS/MS
ALLTLADGR	ALLTLADGR	K	R	155	163	9	2		sp|O35639|ANXA3_MOUSE	O35639	ANXA3_MOUSE	Anxa3	Annexin A3			0	0	0	1	1	1	2	1	0	0	0	0	48239.3	40361.7	42662.7	48312.8	42387.6	0	0	0	0	48239.3	40361.7	42662.7	48312.8	42387.6	0	unmatched	unmatched	unmatched	MS/MS	MS/MS	MS/MS	MS/MS
ALMLQGVDLLADAVAVTMGPK	ALMLQGVDLLADAVAVTMGPK	R	G	38	58	21	3		sp|P63038|CH60_MOUSE	P63038	CH60_MOUSE	Hspd1	60 kDa heat shock protein, mitochondrial			1	1	1	1	0	0	0	0	0	12501.5	15507.4	15602.8	4740.15	0	0	0	0	0	12501.5	15507.4	15602.8	4740.15	0	0	0	0	0	MS/MS	MS/MS	MS/MS	MS/MS	unmatched	unmatched	unmatched
ALMLQGVDLLADAVAVTMGPK	ALMLQGVDLLADAVAVTM[15.9949]GPK	R	G	38	58	21	3	18M(15.9949)	sp|P63038|CH60_MOUSE	P63038	CH60_MOUSE	Hspd1	60 kDa heat shock protein, mitochondrial			0	1	0	1	0	0	0	0	0	0	5259.85	0	3250.91	0	0	0	0	0	0	5259.85	0	3250.91	0	0	0	0	0	unmatched	MS/MS	unmatched	MS/MS	unmatched	unmatched	unmatched
ALMPDQR	ALMPDQR	F	S	1230	1236	7	2		sp|Q61554|FBN1_MOUSE	Q61554	FBN1_MOUSE	Fbn1	Fibrillin-1			0	0	0	0	1	1	0	0	0	0	0	0	0	59510.6	0	0	0	0	0	0	0	0	0	0	0	0	0	unmatched	unmatched	unmatched	unmatched	MS/MS	MS/MS	unmatched
ALNELASR	ALNELASR	R	M	2290	2297	8	2		sp|Q61001|LAMA5_MOUSE	Q61001	LAMA5_MOUSE	Lama5	Laminin subunit alpha-5			0	0	0	1	0	0	0	0	0	0	0	0	49109.7	0	61562.2	0	0	0	0	0	0	49109.7	0	61562.2	0	0	0	unmatched	unmatched	unmatched	MS/MS	unmatched	MBR	unmatched
ALPFWNEEIVPQIK	ALPFWNEEIVPQIK	R	E	163	176	14	2		sp|Q9DBJ1|PGAM1_MOUSE	Q9DBJ1	PGAM1_MOUSE	Pgam1	Phosphoglycerate mutase 1			0	0	0	3	4	3	4	3	4	0	0	0	113205	121803	72299.6	69568.1	118997	74706.6	0	0	0	113205	121803	72299.6	69568.1	118997	74706.6	unmatched	unmatched	unmatched	MS/MS	MS/MS	MS/MS	MS/MS
ALPHAILR	ALPHAILR	Y	L	170	177	8	2		sp|P60710|ACTB_MOUSE	P60710	ACTB_MOUSE	Actb	Actin, cytoplasmic 1	Actbl2, Actg1	sp|P63260|ACTG_MOUSE, sp|Q8BFZ3|ACTBL_MOUSE	1	1	2	2	1	1	1	2	2	213905	198203	223617	94523.2	97903.6	137696	0	142009	196863	213905	198203	223617	94523.2	97903.6	137696	0	142009	196863	MS/MS	MS/MS	MS/MS	MS/MS	MS/MS	MS/MS	MS/MS
ALPHAIMR	ALPHAIMR	Y	L	171	178	8	2		sp|P63268|ACTH_MOUSE	P63268	ACTH_MOUSE	Actg2	Actin, gamma-enteric smooth muscle	Acta1, Acta2, Actc1	sp|P62737|ACTA_MOUSE, sp|P68033|ACTC_MOUSE, sp|P68134|ACTS_MOUSE	1	1	1	0	0	1	0	0	1	45071.9	24036.7	38268	0	0	26241.6	0	0	44885.8	45071.9	24036.7	38268	0	0	26241.6	0	0	44885.8	MS/MS	MS/MS	MS/MS	unmatched	unmatched	MS/MS	unmatched
ALQALDELR	ALQALDELR	R	L	1679	1687	9	2		sp|Q9QXS1|PLEC_MOUSE	Q9QXS1	PLEC_MOUSE	Plec	Plectin			0	0	0	2	2	2	2	2	2	0	0	0	135459	180205	143511	218707	261285	200943	0	0	0	135459	180205	143511	218707	261285	200943	unmatched	unmatched	unmatched	MS/MS	MS/MS	MS/MS	MS/MS
ALQASALK	ALQASALK	R	A	305	312	8	2		sp|P05064|ALDOA_MOUSE	P05064	ALDOA_MOUSE	Aldoa	Fructose-bisphosphate aldolase A	ALDOA	contam_sp|P00883|ALDOA_RABIT	0	0	0	1	1	0	1	1	0	0	0	0	242900	241987	0	245015	278780	0	0	0	0	242900	241987	0	245015	278780	0	unmatched	unmatched	unmatched	MS/MS	MS/MS	unmatched	MS/MS
ALQATVGNSYK	ALQATVGNSYK	K	C	316	326	11	2		sp|P11438|LAMP1_MOUSE	P11438	LAMP1_MOUSE	Lamp1	Lysosome-associated membrane glycoprotein 1			0	0	0	2	0	1	1	0	0	0	0	0	93801.1	45097.1	66366.5	94000.1	0	0	0	0	0	93801.1	45097.1	66366.5	94000.1	0	0	unmatched	unmatched	unmatched	MS/MS	MBR	MS/MS	MS/MS
ALQDEWDAVMLHSFTLR	ALQDEWDAVMLHSFTLR	K	Q	77	93	17	3		sp|Q99KP6|PRP19_MOUSE	Q99KP6	PRP19_MOUSE	Prpf19	Pre-mRNA-processing factor 19			0	1	1	1	1	0	0	0	0	0	29598.7	37356	11191.3	14999	0	0	0	0	0	29598.7	37356	11191.3	14999	0	0	0	0	unmatched	MS/MS	MS/MS	MS/MS	MS/MS	unmatched	unmatched
ALQEASEAYLVGLFEDTNLCAIH	ALQEASEAYLVGLFEDTNLC[57.0215]AIH	M	A	92	114	23	3	20C(57.0215)	sp|P84228|H32_MOUSE	P84228	H32_MOUSE	H3c2	Histone H3.2	H3-3a, H3-5	sp|P02301|H3C_MOUSE, sp|P84244|H33_MOUSE	0	0	1	0	0	0	0	0	0	0	0	3936.58	0	0	0	0	0	0	0	0	0	0	0	0	0	0	0	unmatched	unmatched	MS/MS	unmatched	unmatched	unmatched	unmatched
ALQEASEAYLVGLFEDTNLCAIHAK	ALQEASEAYLVGLFEDTNLC[57.0215]AIHAK	M	R	92	116	25	3,4	20C(57.0215)	sp|P84228|H32_MOUSE	P84228	H32_MOUSE	H3c2	Histone H3.2	H3-3a, H3-5	sp|P02301|H3C_MOUSE, sp|P84244|H33_MOUSE	0	1	2	0	0	0	0	0	0	0	131970	0	0	0	0	0	0	0	0	0	0	0	0	0	0	0	0	unmatched	MS/MS	MS/MS	unmatched	unmatched	unmatched	unmatched
ALQFLEQVK	ALQFLEQVK	K	V	130	138	9	2		sp|P80317|TCPZ_MOUSE	P80317	TCPZ_MOUSE	Cct6a	T-complex protein 1 subunit zeta			0	0	0	0	2	2	2	1	1	0	0	0	0	103928	109633	82140.1	91149.6	83536.4	0	0	0	0	103928	109633	82140.1	91149.6	83536.4	unmatched	unmatched	unmatched	unmatched	MS/MS	MS/MS	MS/MS
ALQLGTLFSPAEALK	ALQLGTLFSPAEALK	R	V	192	206	15	2		sp|P42125|ECI1_MOUSE	P42125	ECI1_MOUSE	Eci1	Enoyl-CoA delta isomerase 1, mitochondrial			0	0	0	1	0	0	0	0	0	0	0	0	5813.68	0	0	0	0	0	0	0	0	0	0	0	0	0	0	unmatched	unmatched	unmatched	MS/MS	unmatched	unmatched	unmatched
ALQNIILYHLTPGVYIGK	ALQNIILYHLTPGVYIGK	N	G	560	577	18	3		sp|Q62009|POSTN_MOUSE	Q62009	POSTN_MOUSE	Postn	Periostin			2	2	1	0	0	0	0	0	0	135246	126172	122388	0	0	0	0	0	0	135246	126172	122388	0	0	0	0	0	0	MS/MS	MS/MS	MS/MS	unmatched	unmatched	unmatched	unmatched
ALQPLEEGEGEEK	ALQPLEEGEGEEK	K	V	336	348	13	2		sp|Q9EQK5|MVP_MOUSE	Q9EQK5	MVP_MOUSE	Mvp	Major vault protein			0	0	0	1	1	1	0	0	0	0	0	0	120699	65747.1	104681	0	0	0	0	0	0	120699	65747.1	104681	0	0	0	unmatched	unmatched	unmatched	MS/MS	MS/MS	MS/MS	unmatched
ALQQILGTK	ALQQILGTK	C	K	47	55	9	2		sp|Q62009|POSTN_MOUSE	Q62009	POSTN_MOUSE	Postn	Periostin			0	2	2	0	0	0	0	0	0	0	643593	523695	0	0	0	0	0	0	0	643593	523695	0	0	0	0	0	0	unmatched	MS/MS	MS/MS	unmatched	unmatched	unmatched	unmatched
ALQSLALGLR	ALQSLALGLR	K	G	327	336	10	2		sp|Q9JKF1|IQGA1_MOUSE	Q9JKF1	IQGA1_MOUSE	Iqgap1	Ras GTPase-activating-like protein IQGAP1			0	0	0	2	2	2	1	2	2	0	0	0	85034.5	84316.3	109222	85912.2	104374	88042.5	0	0	0	85034.5	84316.3	109222	85912.2	104374	88042.5	unmatched	unmatched	unmatched	MS/MS	MS/MS	MS/MS	MS/MS
ALQSVGQIVGEVLK	ALQSVGQIVGEVLK	K	Q	49	62	14	2		sp|P62334|PRS10_MOUSE	P62334	PRS10_MOUSE	Psmc6	26S proteasome regulatory subunit 10B			0	0	0	2	2	2	0	1	0	0	0	0	19184	23818.2	22675.1	0	24588.8	0	0	0	0	19184	23818.2	22675.1	0	24588.8	0	unmatched	unmatched	unmatched	MS/MS	MS/MS	MS/MS	unmatched
ALQVSGTPVR	ALQVSGTPVR	R	Q	116	125	10	2		sp|Q9D236|HTRA3_MOUSE	Q9D236	HTRA3_MOUSE	Htra3	Serine protease HTRA3			1	1	1	1	0	1	1	0	1	110331	122415	110039	33523.1	35509.2	31559.5	52613.2	0	59595.1	110331	122415	110039	33523.1	35509.2	31559.5	52613.2	0	59595.1	MS/MS	MS/MS	MS/MS	MS/MS	MBR	MS/MS	MS/MS
ALSAIAELLTSEHER	ALSAIAELLTSEHER	K	V	711	725	15	3		sp|P30999|CTND1_MOUSE	P30999	CTND1_MOUSE	Ctnnd1	Catenin delta-1			0	0	0	1	0	0	0	0	0	0	0	0	20705.4	0	0	0	0	0	0	0	0	0	0	0	0	0	0	unmatched	unmatched	unmatched	MS/MS	unmatched	unmatched	unmatched
ALSQLAEVEEK	ALSQLAEVEEK	R	I	363	373	11	2		sp|Q9CWK8|SNX2_MOUSE	Q9CWK8	SNX2_MOUSE	Snx2	Sorting nexin-2	Snx1	sp|Q9WV80|SNX1_MOUSE	0	0	0	1	0	1	0	0	1	0	0	0	55256.3	40664.2	49444.9	0	0	65239.2	0	0	0	55256.3	40664.2	49444.9	0	0	65239.2	unmatched	unmatched	unmatched	MS/MS	MBR	MS/MS	unmatched
ALSQPDTVLR	ALSQPDTVLR	K	E	359	368	10	2		sp|Q91VI7|RINI_MOUSE	Q91VI7	RINI_MOUSE	Rnh1	Ribonuclease inhibitor			0	0	0	1	0	0	1	0	1	0	0	0	44441.7	0	0	52596.8	0	58359.6	0	0	0	44441.7	0	0	52596.8	0	58359.6	unmatched	unmatched	unmatched	MS/MS	unmatched	unmatched	MS/MS
ALSSAGQHVAR	ALSSAGQHVAR	R	A	1934	1944	11	2		sp|Q05793|PGBM_MOUSE	Q05793	PGBM_MOUSE	Hspg2	Basement membrane-specific heparan sulfate proteoglycan core protein			1	1	1	2	2	2	2	2	2	49588.3	95180.2	64191.2	116530	150136	176065	130779	183935	149218	49588.3	95180.2	64191.2	116530	150136	176065	130779	183935	149218	MS/MS	MS/MS	MS/MS	MS/MS	MS/MS	MS/MS	MS/MS
ALSTDPASPNLK	ALSTDPASPNLK	K	S	1321	1332	12	2		sp|P26039|TLN1_MOUSE	P26039	TLN1_MOUSE	Tln1	Talin-1			0	0	0	1	1	1	0	0	0	0	0	0	48232.7	56344	0	0	0	0	0	0	0	48232.7	56344	0	0	0	0	unmatched	unmatched	unmatched	MS/MS	MS/MS	MS/MS	unmatched
ALTEIDPPR	ALTEIDPPR	K	N	1231	1239	9	2		sp|Q80Z71|TENN_MOUSE	Q80Z71	TENN_MOUSE	Tnn	Tenascin-N			6	6	6	0	0	0	0	0	0	150110	207832	190848	0	0	0	0	0	0	150110	207832	190848	0	0	0	0	0	0	MS/MS	MS/MS	MS/MS	unmatched	unmatched	unmatched	unmatched
ALTEIDSPENLVTDR	ALTEIDSPENLVTDR	K	V	527	541	15	2		sp|Q80Z71|TENN_MOUSE	Q80Z71	TENN_MOUSE	Tnn	Tenascin-N			4	4	3	3	2	3	3	0	2	1.18614e+06	1.01481e+06	1101332	535308	186197	349568	520222	0	383262	1.18614e+06	1.01481e+06	1101332	535308	186197	349568	520222	0	383262	MS/MS	MS/MS	MS/MS	MS/MS	MS/MS	MS/MS	MS/MS
ALTGHLEEVVLAMLK	ALTGHLEEVVLAMLK	K	T	99	113	15	3		sp|P10107|ANXA1_MOUSE	P10107	ANXA1_MOUSE	Anxa1	Annexin A1			2	2	1	2	2	0	0	1	0	41745.7	33180	51318.4	4977.53	5553.32	0	0	1860.1	0	41745.7	33180	51318.4	4977.53	5553.32	0	0	1860.1	0	MS/MS	MS/MS	MS/MS	MS/MS	MS/MS	unmatched	unmatched
ALTLGALTLPLAR	ALTLGALTLPLAR	R	L	541	553	13	2		sp|Q3U7R1|ESYT1_MOUSE	Q3U7R1	ESYT1_MOUSE	Esyt1	Extended synaptotagmin-1			0	0	0	2	2	2	1	0	0	0	0	0	22655	18412.4	14371.7	14711.6	0	0	0	0	0	22655	18412.4	14371.7	14711.6	0	0	unmatched	unmatched	unmatched	MS/MS	MS/MS	MS/MS	MS/MS
ALTQPLGLLR	ALTQPLGLLR	R	L	25	34	10	2		sp|O35682|MYADM_MOUSE	O35682	MYADM_MOUSE	Myadm	Myeloid-associated differentiation marker			2	2	2	2	1	2	2	1	2	210392	370767	211201	115912	118900	90267.6	94268.1	72217.6	98095.8	210392	370767	211201	115912	118900	90267.6	94268.1	72217.6	98095.8	MS/MS	MS/MS	MS/MS	MS/MS	MS/MS	MS/MS	MS/MS
ALTQTGGPHVK	ALTQTGGPHVK	R	A	1284	1294	11	2		sp|Q8BTM8|FLNA_MOUSE	Q8BTM8	FLNA_MOUSE	Flna	Filamin-A			0	0	0	2	1	2	2	1	0	0	0	0	25149.1	23418.5	15672.7	24222.5	20038.1	0	0	0	0	25149.1	23418.5	15672.7	24222.5	20038.1	0	unmatched	unmatched	unmatched	MS/MS	MS/MS	MS/MS	MS/MS
ALTSELANAR	ALTSELANAR	K	D	524	533	10	2		sp|P26041|MOES_MOUSE	P26041	MOES_MOUSE	Msn	Moesin			0	0	0	2	3	2	2	2	1	0	0	0	169741	80631.3	83986	140165	90663.3	84787.7	0	0	0	169741	80631.3	83986	140165	90663.3	84787.7	unmatched	unmatched	unmatched	MS/MS	MS/MS	MS/MS	MS/MS
ALTVPELTQQMFDAK	ALTVPELTQQMFDAK	R	N	283	297	15	2		sp|P68372|TBB4B_MOUSE	P68372	TBB4B_MOUSE	Tubb4b	Tubulin beta-4B chain	Tubb3, Tubb4a, Tubb6	sp|Q922F4|TBB6_MOUSE, sp|Q9D6F9|TBB4A_MOUSE, sp|Q9ERD7|TBB3_MOUSE	0	3	1	6	5	7	5	4	6	0	79292.8	65593.6	132346	126705	146821	111320	79054.7	140782	0	79292.8	65593.6	132346	126705	146821	111320	79054.7	140782	unmatched	MS/MS	MS/MS	MS/MS	MS/MS	MS/MS	MS/MS
ALTVPELTQQMFDAK	ALTVPELTQQMFDAK[15.9949]	R	N	283	297	15	2	15K(15.9949)	sp|P68372|TBB4B_MOUSE	P68372	TBB4B_MOUSE	Tubb4b	Tubulin beta-4B chain	Tubb3, Tubb4a, Tubb6	sp|Q922F4|TBB6_MOUSE, sp|Q9D6F9|TBB4A_MOUSE, sp|Q9ERD7|TBB3_MOUSE	0	0	0	3	0	1	0	0	0	0	0	0	99500	87435.7	102928	0	0	0	0	0	0	99500	87435.7	102928	0	0	0	unmatched	unmatched	unmatched	MS/MS	MBR	MS/MS	unmatched
ALTVPELTQQMFDSK	ALTVPELTQQMFDSK	R	N	283	297	15	2		sp|Q9CWF2|TBB2B_MOUSE	Q9CWF2	TBB2B_MOUSE	Tubb2b	Tubulin beta-2B chain	Tubb2a	sp|Q7TMM9|TBB2A_MOUSE	1	1	3	2	4	3	2	1	2	70436.5	0	0	99500	87435.7	102928	0	45561.8	90188.5	70436.5	0	0	99500	87435.7	102928	0	45561.8	90188.5	MS/MS	MS/MS	MS/MS	MS/MS	MS/MS	MS/MS	MS/MS
ALTVPELTQQMFDAK	ALTVPELTQQM[15.9949]FDAK	R	N	283	297	15	2	11M(15.9949)	sp|P68372|TBB4B_MOUSE	P68372	TBB4B_MOUSE	Tubb4b	Tubulin beta-4B chain	Tubb3, Tubb4a, Tubb6	sp|Q922F4|TBB6_MOUSE, sp|Q9D6F9|TBB4A_MOUSE, sp|Q9ERD7|TBB3_MOUSE	0	0	0	0	0	1	0	0	0	0	0	0	0	0	102928	0	0	0	0	0	0	0	0	0	0	0	0	unmatched	unmatched	unmatched	unmatched	unmatched	MS/MS	unmatched
ALTVPELTQQVF	ALTVPELTQQVF	R	D	283	294	12	2		sp|P99024|TBB5_MOUSE	P99024	TBB5_MOUSE	Tubb5	Tubulin beta-5 chain			0	0	0	0	0	1	0	0	0	0	0	0	0	0	9783.65	0	0	0	0	0	0	0	0	0	0	0	0	unmatched	unmatched	unmatched	unmatched	unmatched	MS/MS	unmatched
ALTVPELTQQVFDAK	ALTVPELTQQVFDAK	R	N	283	297	15	2,3		sp|P99024|TBB5_MOUSE	P99024	TBB5_MOUSE	Tubb5	Tubulin beta-5 chain			5	2	5	9	10	10	9	9	8	181182	218189	196896	305981	289130	378725	240286	267303	324664	116650	218189	132997	305981	289130	378725	240286	267303	324664	MS/MS	MS/MS	MS/MS	MS/MS	MS/MS	MS/MS	MS/MS
ALVADSHPESER	ALVADSHPESER	R	I	1657	1668	12	3		sp|Q62261|SPTB2_MOUSE	Q62261	SPTB2_MOUSE	Sptbn1	Spectrin beta chain, non-erythrocytic 1			0	0	0	1	1	1	1	1	2	0	0	0	78883.3	70540.4	90697.7	75482	86727.7	100568	0	0	0	78883.3	70540.4	90697.7	75482	86727.7	100568	unmatched	unmatched	unmatched	MS/MS	MS/MS	MS/MS	MS/MS
ALVAYYQK	ALVAYYQK	K	Y	91	98	8	2		sp|P14131|RS16_MOUSE	P14131	RS16_MOUSE	Rps16	Small ribosomal subunit protein uS9			0	0	0	1	0	1	0	1	1	0	0	0	87562.4	0	46561.3	0	66949.3	49482.9	0	0	0	87562.4	0	46561.3	0	66949.3	49482.9	unmatched	unmatched	unmatched	MS/MS	unmatched	MS/MS	unmatched
ALVCTCYGGSR	ALVC[57.0215]TC[57.0215]YGGSR	N	G	74	84	11	2	4C(57.0215),6C(57.0215)	sp|P11276|FINC_MOUSE	P11276	FINC_MOUSE	Fn1	Fibronectin			0	1	1	0	0	0	0	0	0	0	237175	150802	0	0	0	0	0	0	0	237175	150802	0	0	0	0	0	0	unmatched	MS/MS	MS/MS	unmatched	unmatched	unmatched	unmatched
ALVDELEWEIAR	ALVDELEWEIAR	R	V	33	44	12	2		sp|Q9QXT0|CNPY2_MOUSE	Q9QXT0	CNPY2_MOUSE	Cnpy2	Protein canopy homolog 2			0	0	0	1	1	0	1	1	0	0	0	0	18634.3	0	0	30075.7	23258	0	0	0	0	18634.3	0	0	30075.7	23258	0	unmatched	unmatched	unmatched	MS/MS	MS/MS	unmatched	MS/MS
ALVDGCATK	ALVDGC[57.0215]ATK	R	K	1784	1792	9	2	6C(57.0215)	sp|O88207|CO5A1_MOUSE	O88207	CO5A1_MOUSE	Col5a1	Collagen alpha-1(V) chain			0	1	1	0	0	0	0	0	0	0	112025	130999	0	0	0	0	0	0	0	112025	130999	0	0	0	0	0	0	unmatched	MS/MS	MS/MS	unmatched	unmatched	unmatched	unmatched
ALVEGGGILSR	ALVEGGGILSR	R	V	1467	1477	11	2		sp|Q61292|LAMB2_MOUSE	Q61292	LAMB2_MOUSE	Lamb2	Laminin subunit beta-2			0	0	0	1	1	2	1	1	1	0	0	0	63070.8	80938.8	93122.1	78396.7	89239.1	112593	0	0	0	63070.8	80938.8	93122.1	78396.7	89239.1	112593	unmatched	unmatched	unmatched	MS/MS	MS/MS	MS/MS	MS/MS
ALVLVNNK	ALVLVNNK	Y	I	119	126	8	2		sp|P28653|PGS1_MOUSE	P28653	PGS1_MOUSE	Bgn	Biglycan			2	2	2	0	2	1	2	2	0	547070	614986	546379	0	299139	117160	310808	293546	0	547070	614986	546379	0	299139	117160	310808	293546	0	MS/MS	MS/MS	MS/MS	unmatched	MS/MS	MS/MS	MS/MS
ALVPAAELLDSGVISHELYQQLQR	ALVPAAELLDSGVISHELYQQLQR	R	G	3123	3146	24	3		sp|Q9QXS1|PLEC_MOUSE	Q9QXS1	PLEC_MOUSE	Plec	Plectin			2	0	1	2	1	1	0	1	0	137472	0	87254.3	48687.8	69045	28961.6	0	63900.9	0	137472	0	87254.3	48687.8	69045	28961.6	0	63900.9	0	MS/MS	unmatched	MS/MS	MS/MS	MS/MS	MS/MS	unmatched
ALVYGNHGDPAK	ALVYGNHGDPAK	R	V	45	56	12	3		sp|Q9DCS3|MECR_MOUSE	Q9DCS3	MECR_MOUSE	Mecr	Enoyl-[acyl-carrier-protein] reductase, mitochondrial			0	0	0	0	0	1	0	0	0	0	0	0	0	19540.9	31901.3	0	0	0	0	0	0	0	19540.9	31901.3	0	0	0	unmatched	unmatched	unmatched	unmatched	MBR	MS/MS	unmatched
ALWEILNK	ALWEILNK	F	N	1305	1312	8	2		sp|Q80X19|COEA1_MOUSE	Q80X19	COEA1_MOUSE	Col14a1	Collagen alpha-1(XIV) chain			0	0	0	1	2	2	1	2	1	0	0	0	29232.2	40524.9	42503.6	41992.2	56231	56091.7	0	0	0	29232.2	40524.9	42503.6	41992.2	56231	56091.7	unmatched	unmatched	unmatched	MS/MS	MS/MS	MS/MS	MS/MS
ALYDGCASR	ALYDGC[57.0215]ASR	K	K	1750	1758	9	2	6C(57.0215)	sp|Q61245|COBA1_MOUSE	Q61245	COBA1_MOUSE	Col11a1	Collagen alpha-1(XI) chain			0	1	1	0	0	0	0	0	0	0	85514.7	65734.9	0	0	0	0	0	0	0	85514.7	65734.9	0	0	0	0	0	0	unmatched	MS/MS	MS/MS	unmatched	unmatched	unmatched	unmatched
ALYEAGER	ALYEAGER	R	R	205	212	8	2		sp|P10107|ANXA1_MOUSE	P10107	ANXA1_MOUSE	Anxa1	Annexin A1			1	1	1	1	1	1	2	1	1	62953.2	80168.2	78684.8	54042.9	69590.2	81494.4	70797.6	36948.2	23222.1	62953.2	80168.2	78684.8	54042.9	69590.2	81494.4	70797.6	36948.2	23222.1	MS/MS	MS/MS	MS/MS	MS/MS	MS/MS	MS/MS	MS/MS
ALYETELADAR	ALYETELADAR	K	R	81	91	11	2		sp|P14733|LMNB1_MOUSE	P14733	LMNB1_MOUSE	Lmnb1	Lamin-B1			1	0	0	1	1	1	0	0	1	75115.8	0	0	128018	84051.8	67396.2	0	0	119144	75115.8	0	0	128018	84051.8	67396.2	0	0	119144	MS/MS	unmatched	unmatched	MS/MS	MS/MS	MS/MS	unmatched
AMAAEAEAAR	AMAAEAEAAR	R	E	206	215	10	2		sp|P54116|STOM_MOUSE	P54116	STOM_MOUSE	Stom	Stomatin			0	0	0	1	0	0	0	0	0	0	0	0	28720.7	0	0	0	0	0	0	0	0	0	0	0	0	0	0	unmatched	unmatched	unmatched	MS/MS	unmatched	unmatched	unmatched
AMADEVTEK	AMADEVTEK	K	Q	31	39	9	2		sp|P49817|CAV1_MOUSE	P49817	CAV1_MOUSE	Cav1	Caveolin-1			0	0	1	2	2	2	2	1	1	0	0	36150.8	164924	151996	145240	120425	88634	103377	0	0	36150.8	164924	151996	145240	120425	88634	103377	unmatched	unmatched	MS/MS	MS/MS	MS/MS	MS/MS	MS/MS
AMDFDRDVLSALAEVEQLSK	AMDFDRDVLSALAEVEQLSK	K	M	1444	1463	20	3		sp|P02469|LAMB1_MOUSE	P02469	LAMB1_MOUSE	Lamb1	Laminin subunit beta-1			1	1	1	0	0	0	0	0	0	11407.7	8323.77	11101.3	0	0	0	0	0	0	11407.7	8323.77	11101.3	0	0	0	0	0	0	MS/MS	MS/MS	MS/MS	unmatched	unmatched	unmatched	unmatched
AMDFNGILTIR	AMDFNGILTIR	R	N	1817	1827	11	2		sp|Q05793|PGBM_MOUSE	Q05793	PGBM_MOUSE	Hspg2	Basement membrane-specific heparan sulfate proteoglycan core protein			1	1	1	3	5	2	2	2	2	37474.1	47620.2	28507.6	138341	240598	122185	62012.7	143745	63759	37474.1	47620.2	28507.6	138341	240598	122185	62012.7	143745	63759	MS/MS	MS/MS	MS/MS	MS/MS	MS/MS	MS/MS	MS/MS
AMDVVYALK	AMDVVYALK	T	R	84	92	9	2		sp|P62806|H4_MOUSE	P62806	H4_MOUSE	H4c1	Histone H4			2	2	2	0	0	0	0	0	0	153333	129251	122566	0	0	0	0	0	0	153333	129251	122566	0	0	0	0	0	0	MS/MS	MS/MS	MS/MS	unmatched	unmatched	unmatched	unmatched
AMDYDLLLR	AMDYDLLLR	R	W	621	629	9	2		sp|Q61292|LAMB2_MOUSE	Q61292	LAMB2_MOUSE	Lamb2	Laminin subunit beta-2			1	0	0	0	2	2	0	0	0	39634	0	0	0	41242.7	53771.4	0	0	0	39634	0	0	0	41242.7	53771.4	0	0	0	MS/MS	unmatched	unmatched	unmatched	MS/MS	MS/MS	unmatched
AMEALALAER	AMEALALAER	K	A	1227	1236	10	2		sp|Q99PL5|RRBP1_MOUSE	Q99PL5	RRBP1_MOUSE	Rrbp1	Ribosome-binding protein 1			0	0	0	1	2	2	0	0	0	0	0	0	65237.6	52090.6	65464.6	0	0	0	0	0	0	65237.6	52090.6	65464.6	0	0	0	unmatched	unmatched	unmatched	MS/MS	MS/MS	MS/MS	unmatched
AMEAVAAQGK	AMEAVAAQGK	K	V	242	251	10	2		sp|Q9DBJ1|PGAM1_MOUSE	Q9DBJ1	PGAM1_MOUSE	Pgam1	Phosphoglycerate mutase 1	Pgam2	sp|O70250|PGAM2_MOUSE	0	0	0	2	2	1	1	1	0	0	0	0	59686.5	58426.8	37566.1	42991.3	0	0	0	0	0	59686.5	58426.8	37566.1	42991.3	0	0	unmatched	unmatched	unmatched	MS/MS	MS/MS	MS/MS	MS/MS
AMEGAGTDEK	AMEGAGTDEK	K	T	447	456	10	2		sp|P14824|ANXA6_MOUSE	P14824	ANXA6_MOUSE	Anxa6	Annexin A6			0	0	0	1	0	0	0	0	0	0	0	0	6737.1	0	0	0	0	0	0	0	0	0	0	0	0	0	0	unmatched	unmatched	unmatched	MS/MS	unmatched	unmatched	unmatched
AMFDQSQIQEFK	AMFDQSQIQEFK	F	E	24	35	12	2		sp|Q9CQ19|MYL9_MOUSE	Q9CQ19	MYL9_MOUSE	Myl9	Myosin regulatory light polypeptide 9	Myl12b	sp|Q3THE2|ML12B_MOUSE	2	0	1	1	1	1	1	1	1	100840	0	105836	97018.6	93895	82501.6	168840	72707.7	137673	100840	0	105836	97018.6	93895	82501.6	168840	72707.7	137673	MS/MS	unmatched	MS/MS	MS/MS	MS/MS	MS/MS	MS/MS
AMGIMNSF	AMGIMNSF	K	V	59	66	8	2		sp|P10853|H2B1F_MOUSE	P10853	H2B1F_MOUSE	H2bc7	Histone H2B type 1-F/J/L	H2bc12, H2bc14, H2bc18, H2bc21, H2bc26, H2bc3, H2bc4, H2bc9, H2bu2, Hist1h2bp	sp|P10854|H2B1M_MOUSE, sp|Q64475|H2B1B_MOUSE, sp|Q64478|H2B1H_MOUSE, sp|Q64524|H2B2E_MOUSE, sp|Q64525|H2B2B_MOUSE, sp|Q6ZWY9|H2B1C_MOUSE, sp|Q8CGP0|H2B3B_MOUSE, sp|Q8CGP1|H2B1K_MOUSE, sp|Q8CGP2|H2B1P_MOUSE, sp|Q9D2U9|H2B3A_MOUSE	2	1	0	0	1	1	0	0	0	129308	101746	0	0	18454.6	12968.5	0	0	0	129308	101746	0	0	18454.6	12968.5	0	0	0	MS/MS	MS/MS	unmatched	unmatched	MS/MS	MS/MS	unmatched
AMGIMNSFVN	AMGIMNSFVN	K	D	59	68	10	2		sp|P10853|H2B1F_MOUSE	P10853	H2B1F_MOUSE	H2bc7	Histone H2B type 1-F/J/L	H2bc12, H2bc14, H2bc18, H2bc21, H2bc26, H2bc3, H2bc4, H2bc9, H2bu2, Hist1h2bp	sp|P10854|H2B1M_MOUSE, sp|Q64475|H2B1B_MOUSE, sp|Q64478|H2B1H_MOUSE, sp|Q64524|H2B2E_MOUSE, sp|Q64525|H2B2B_MOUSE, sp|Q6ZWY9|H2B1C_MOUSE, sp|Q8CGP0|H2B3B_MOUSE, sp|Q8CGP1|H2B1K_MOUSE, sp|Q8CGP2|H2B1P_MOUSE, sp|Q9D2U9|H2B3A_MOUSE	1	1	1	0	0	0	0	0	0	56805.2	25535	37573.5	0	0	0	0	0	0	56805.2	25535	37573.5	0	0	0	0	0	0	MS/MS	MS/MS	MS/MS	unmatched	unmatched	unmatched	unmatched
AMGIMNSFVNDIF	AMGIMNSFVNDIF	K	E	59	71	13	2		sp|P10853|H2B1F_MOUSE	P10853	H2B1F_MOUSE	H2bc7	Histone H2B type 1-F/J/L	H2bc12, H2bc14, H2bc18, H2bc21, H2bc26, H2bc3, H2bc4, H2bc9, H2bu2, Hist1h2bp	sp|P10854|H2B1M_MOUSE, sp|Q64475|H2B1B_MOUSE, sp|Q64478|H2B1H_MOUSE, sp|Q64524|H2B2E_MOUSE, sp|Q64525|H2B2B_MOUSE, sp|Q6ZWY9|H2B1C_MOUSE, sp|Q8CGP0|H2B3B_MOUSE, sp|Q8CGP1|H2B1K_MOUSE, sp|Q8CGP2|H2B1P_MOUSE, sp|Q9D2U9|H2B3A_MOUSE	1	1	0	0	0	0	0	0	0	16083.1	8807.65	0	0	0	0	0	0	0	16083.1	8807.65	0	0	0	0	0	0	0	MS/MS	MS/MS	unmatched	unmatched	unmatched	unmatched	unmatched
AMGIMNSFVNDIFER	AMGIMNSFVNDIFER	K	I	59	73	15	2,3		sp|P10853|H2B1F_MOUSE	P10853	H2B1F_MOUSE	H2bc7	Histone H2B type 1-F/J/L	H2bc12, H2bc14, H2bc18, H2bc21, H2bc26, H2bc3, H2bc4, H2bc9, H2bu2, Hist1h2bp	sp|P10854|H2B1M_MOUSE, sp|Q64475|H2B1B_MOUSE, sp|Q64478|H2B1H_MOUSE, sp|Q64524|H2B2E_MOUSE, sp|Q64525|H2B2B_MOUSE, sp|Q6ZWY9|H2B1C_MOUSE, sp|Q8CGP0|H2B3B_MOUSE, sp|Q8CGP1|H2B1K_MOUSE, sp|Q8CGP2|H2B1P_MOUSE, sp|Q9D2U9|H2B3A_MOUSE	31	20	29	11	19	13	9	12	8	8467355	6717.61	6951644	2.79506e+06	377993	1.3027e+06	634942	27627.3	665157	8207200	6717.61	7.13917e+06	2.79506e+06	377993	1.3027e+06	634942	27627.3	665157	MS/MS	MS/MS	MS/MS	MS/MS	MS/MS	MS/MS	MS/MS
AMGIMNSFVNDIFER	AMGIM[15.9949]NSFVNDIFER	K	I	59	73	15	2,3	5M(15.9949)	sp|P10853|H2B1F_MOUSE	P10853	H2B1F_MOUSE	H2bc7	Histone H2B type 1-F/J/L	H2bc12, H2bc14, H2bc18, H2bc21, H2bc26, H2bc3, H2bc4, H2bc9, H2bu2, Hist1h2bp	sp|P10854|H2B1M_MOUSE, sp|Q64475|H2B1B_MOUSE, sp|Q64478|H2B1H_MOUSE, sp|Q64524|H2B2E_MOUSE, sp|Q64525|H2B2B_MOUSE, sp|Q6ZWY9|H2B1C_MOUSE, sp|Q8CGP0|H2B3B_MOUSE, sp|Q8CGP1|H2B1K_MOUSE, sp|Q8CGP2|H2B1P_MOUSE, sp|Q9D2U9|H2B3A_MOUSE	10	6	6	7	8	6	3	4	3	1.22501e+06	872172	616280	677506	1.09962e+06	358515	185508	333953	149915	986468	872172	616280	677506	1.09962e+06	358515	185508	333953	149915	MS/MS	MS/MS	MS/MS	MS/MS	MS/MS	MS/MS	MS/MS
AMLQVHGGSGPR	AMLQVHGGSGPR	R	V	1945	1956	12	2,3		sp|Q05793|PGBM_MOUSE	Q05793	PGBM_MOUSE	Hspg2	Basement membrane-specific heparan sulfate proteoglycan core protein			1	1	1	2	3	2	2	2	2	113814	162104	122212	293810	521209	245634	185613	350171	170515	113814	162104	122212	293810	314089	245634	185613	350171	170515	MS/MS	MS/MS	MS/MS	MS/MS	MS/MS	MS/MS	MS/MS
AMLSANIR	AMLSANIR	R	Q	669	676	8	2		sp|Q68FD5|CLH1_MOUSE	Q68FD5	CLH1_MOUSE	Cltc	Clathrin heavy chain 1			0	0	0	0	1	0	0	1	0	0	0	0	0	51903.1	0	0	36697.8	0	0	0	0	0	51903.1	0	0	36697.8	0	unmatched	unmatched	unmatched	unmatched	MS/MS	unmatched	unmatched
AMNGESLDGR	AMNGESLDGR	R	Q	66	75	10	2		sp|O89086|RBM3_MOUSE	O89086	RBM3_MOUSE	Rbm3	RNA-binding protein 3			0	0	0	0	0	1	0	0	0	0	0	0	0	32464.4	40570.8	0	0	0	0	0	0	0	32464.4	40570.8	0	0	0	unmatched	unmatched	unmatched	unmatched	MBR	MS/MS	unmatched
AMQDAEVSK	AMQDAEVSK	K	S	369	377	9	2		sp|P38647|HSPA9_MOUSE	P38647	HSPA9_MOUSE	Hspa9	Stress-70 protein, mitochondrial			0	0	0	1	1	1	0	0	0	0	0	0	29841.8	27674.8	27498	0	0	0	0	0	0	29841.8	27674.8	27498	0	0	0	unmatched	unmatched	unmatched	MS/MS	MS/MS	MS/MS	unmatched
AMQGAGTQER	AMQGAGTQER	K	V	244	253	10	2		sp|Q07076|ANXA7_MOUSE	Q07076	ANXA7_MOUSE	Anxa7	Annexin A7			0	0	0	1	0	1	0	0	0	0	0	0	10428.2	0	7461.63	0	0	0	0	0	0	10428.2	0	7461.63	0	0	0	unmatched	unmatched	unmatched	MS/MS	unmatched	MS/MS	unmatched
AMTVWELISSEYFTEEQR	AMTVWELISSEYFTEEQR	R	Q	3394	3411	18	3		sp|Q9QXS1|PLEC_MOUSE	Q9QXS1	PLEC_MOUSE	Plec	Plectin			2	2	1	1	1	0	0	0	0	45635.4	24333.1	38762.4	2168.45	4808.12	0	0	0	0	45635.4	24333.1	38762.4	2168.45	4808.12	0	0	0	0	MS/MS	MS/MS	MS/MS	MS/MS	MS/MS	unmatched	unmatched
AMVNKDDIQK	AMVNKDDIQK	K	M	69	78	10	2		sp|Q61879|MYH10_MOUSE	Q61879	MYH10_MOUSE	Myh10	Myosin-10			0	0	0	1	1	1	0	1	0	0	0	0	35308.1	36588.4	47394.9	0	31699.5	0	0	0	0	35308.1	36588.4	47394.9	0	31699.5	0	unmatched	unmatched	unmatched	MS/MS	MS/MS	MS/MS	unmatched
AMADEVTEK	AM[15.9949]ADEVTEK	K	Q	31	39	9	2	2M(15.9949)	sp|P49817|CAV1_MOUSE	P49817	CAV1_MOUSE	Cav1	Caveolin-1			0	0	0	1	0	1	0	0	0	0	0	0	23216.8	0	18955.5	0	0	0	0	0	0	23216.8	0	18955.5	0	0	0	unmatched	unmatched	unmatched	MS/MS	unmatched	MS/MS	unmatched
AMDFDRDVLSALAEVEQLSK	AM[15.9949]DFDRDVLSALAEVEQLSK	K	M	1444	1463	20	3	2M(15.9949)	sp|P02469|LAMB1_MOUSE	P02469	LAMB1_MOUSE	Lamb1	Laminin subunit beta-1			0	0	0	2	1	0	0	0	0	0	0	0	5263.21	6064.93	0	0	0	0	0	0	0	5263.21	6064.93	0	0	0	0	unmatched	unmatched	unmatched	MS/MS	MS/MS	unmatched	unmatched
AMDFNGILTIR	AM[15.9949]DFNGILTIR	R	N	1817	1827	11	2	2M(15.9949)	sp|Q05793|PGBM_MOUSE	Q05793	PGBM_MOUSE	Hspg2	Basement membrane-specific heparan sulfate proteoglycan core protein			0	0	0	2	2	3	1	1	0	0	0	0	74576.2	171347	114351	52800.9	57442.7	0	0	0	0	74576.2	171347	114351	52800.9	57442.7	0	unmatched	unmatched	unmatched	MS/MS	MS/MS	MS/MS	MS/MS
AMEAVAAQGK	AM[15.9949]EAVAAQGK	K	V	242	251	10	2	2M(15.9949)	sp|Q9DBJ1|PGAM1_MOUSE	Q9DBJ1	PGAM1_MOUSE	Pgam1	Phosphoglycerate mutase 1	Pgam2	sp|O70250|PGAM2_MOUSE	0	0	0	1	0	0	0	0	0	0	0	0	6234.39	0	0	0	0	0	0	0	0	0	0	0	0	0	0	unmatched	unmatched	unmatched	MS/MS	unmatched	unmatched	unmatched
AMGIMNSFVNDIFER	AM[15.9949]GIMNSFVNDIFER	K	I	59	73	15	2	2M(15.9949)	sp|P10853|H2B1F_MOUSE	P10853	H2B1F_MOUSE	H2bc7	Histone H2B type 1-F/J/L	H2bc12, H2bc14, H2bc18, H2bc21, H2bc26, H2bc3, H2bc4, H2bc9, H2bu2, Hist1h2bp	sp|P10854|H2B1M_MOUSE, sp|Q64475|H2B1B_MOUSE, sp|Q64478|H2B1H_MOUSE, sp|Q64524|H2B2E_MOUSE, sp|Q64525|H2B2B_MOUSE, sp|Q6ZWY9|H2B1C_MOUSE, sp|Q8CGP0|H2B3B_MOUSE, sp|Q8CGP1|H2B1K_MOUSE, sp|Q8CGP2|H2B1P_MOUSE, sp|Q9D2U9|H2B3A_MOUSE	20	17	13	10	13	11	7	5	6	1.62794e+06	96721.6	1.2339e+06	1.04356e+06	1.67856e+06	748048	313264	903858	238076	1.62794e+06	96721.6	1.2339e+06	1.04356e+06	1.67856e+06	748048	313264	903858	238076	MS/MS	MS/MS	MS/MS	MS/MS	MS/MS	MS/MS	MS/MS
AMGIMNSFVNDIFER	AM[15.9949]GIM[15.9949]NSFVNDIFER	K	I	59	73	15	2	2M(15.9949),5M(15.9949)	sp|P10853|H2B1F_MOUSE	P10853	H2B1F_MOUSE	H2bc7	Histone H2B type 1-F/J/L	H2bc12, H2bc14, H2bc18, H2bc21, H2bc26, H2bc3, H2bc4, H2bc9, H2bu2, Hist1h2bp	sp|P10854|H2B1M_MOUSE, sp|Q64475|H2B1B_MOUSE, sp|Q64478|H2B1H_MOUSE, sp|Q64524|H2B2E_MOUSE, sp|Q64525|H2B2B_MOUSE, sp|Q6ZWY9|H2B1C_MOUSE, sp|Q8CGP0|H2B3B_MOUSE, sp|Q8CGP1|H2B1K_MOUSE, sp|Q8CGP2|H2B1P_MOUSE, sp|Q9D2U9|H2B3A_MOUSE	9	6	4	6	6	6	2	1	2	714764	640991	4648.4	463602	635156	312336	131010	182967	82398.1	714764	640991	4648.4	463602	635156	312336	131010	182967	82398.1	MS/MS	MS/MS	MS/MS	MS/MS	MS/MS	MS/MS	MS/MS
AMLQVHGGSGPR	AM[15.9949]LQVHGGSGPR	R	V	1945	1956	12	3	2M(15.9949)	sp|Q05793|PGBM_MOUSE	Q05793	PGBM_MOUSE	Hspg2	Basement membrane-specific heparan sulfate proteoglycan core protein			0	1	0	2	3	3	2	2	2	0	59026.6	0	102254	102706	65654.8	52677.2	61915.3	47621.5	0	59026.6	0	102254	102706	65654.8	52677.2	61915.3	47621.5	unmatched	MS/MS	unmatched	MS/MS	MS/MS	MS/MS	MS/MS
ANEGTVGVSAATER	ANEGTVGVSAATER	K	T	123	136	14	2		sp|P09242|PPBT_MOUSE	P09242	PPBT_MOUSE	Alpl	Alkaline phosphatase, tissue-nonspecific isozyme			0	0	1	0	0	0	0	0	0	0	0	70115.1	0	0	0	0	0	0	0	0	0	0	0	0	0	0	0	unmatched	unmatched	MS/MS	unmatched	unmatched	unmatched	unmatched
ANELQLR	ANELQLR	R	W	422	428	7	2		sp|Q9QXS1|PLEC_MOUSE	Q9QXS1	PLEC_MOUSE	Plec	Plectin			1	1	1	1	1	2	0	0	0	58525.3	51017.1	65507	50136.1	53603.7	61519.4	0	0	0	58525.3	51017.1	65507	50136.1	53603.7	61519.4	0	0	0	MS/MS	MS/MS	MS/MS	MS/MS	MS/MS	MS/MS	unmatched
ANFENLAK	ANFENLAK	R	E	352	359	8	2		sp|Q60598|SRC8_MOUSE	Q60598	SRC8_MOUSE	Cttn	Src substrate cortactin			0	0	0	1	1	1	0	0	0	0	0	0	71232.8	44034.1	50090	0	0	0	0	0	0	71232.8	44034.1	50090	0	0	0	unmatched	unmatched	unmatched	MS/MS	MS/MS	MS/MS	unmatched
ANGNLVYFEYIMSK	ANGNLVYFEYIMSK	R	E	241	254	14	2		sp|Q60715|P4HA1_MOUSE	Q60715	P4HA1_MOUSE	P4ha1	Prolyl 4-hydroxylase subunit alpha-1			0	0	0	0	0	0	0	1	0	0	0	0	0	0	0	0	4119.24	0	0	0	0	0	0	0	0	0	0	unmatched	unmatched	unmatched	unmatched	unmatched	unmatched	unmatched
ANIDWVK	ANIDWVK	R	E	945	951	7	2		sp|P97449|AMPN_MOUSE	P97449	AMPN_MOUSE	Anpep	Aminopeptidase N			0	0	0	0	1	0	0	0	0	0	0	0	0	34445.1	0	0	0	0	0	0	0	0	0	0	0	0	0	unmatched	unmatched	unmatched	unmatched	MS/MS	unmatched	unmatched
ANLPQSFQVDTSK	ANLPQSFQVDTSK	R	A	1465	1477	13	2		sp|Q8BTM8|FLNA_MOUSE	Q8BTM8	FLNA_MOUSE	Flna	Filamin-A			0	0	0	2	1	0	0	0	0	0	0	0	137226	126794	132710	0	0	0	0	0	0	137226	126794	132710	0	0	0	unmatched	unmatched	unmatched	MS/MS	MS/MS	MBR	unmatched
ANLQIDQINTDLNLER	ANLQIDQINTDLNLER	K	S	1755	1770	16	2,3		sp|Q8VDD5|MYH9_MOUSE	Q8VDD5	MYH9_MOUSE	Myh9	Myosin-9			3	1	2	2	2	1	2	1	2	759366	310535	0	557492	911430	577283	198346	96833.8	306816	759366	310535	0	557492	911430	577283	198346	96833.8	306816	MS/MS	MS/MS	MS/MS	MS/MS	MS/MS	MS/MS	MS/MS
ANLQLSNR	ANLQLSNR	R	R	1166	1173	8	2		sp|Q6AW69|CGNL1_MOUSE	Q6AW69	CGNL1_MOUSE	Cgnl1	Cingulin-like protein 1			0	0	0	0	0	1	0	0	0	0	0	0	0	0	15568.5	0	0	0	0	0	0	0	0	0	0	0	0	unmatched	unmatched	unmatched	unmatched	unmatched	MS/MS	unmatched
ANPFGGASHAK	ANPFGGASHAK	K	G	38	48	11	2		sp|P62267|RS23_MOUSE	P62267	RS23_MOUSE	Rps23	Small ribosomal subunit protein uS12			0	0	0	0	0	1	0	0	0	0	0	0	0	0	19844.3	0	0	0	0	0	0	0	0	0	0	0	0	unmatched	unmatched	unmatched	unmatched	unmatched	MS/MS	unmatched
ANQDTIFEGIGGPR	ANQDTIFEGIGGPR	P	G	436	449	14	2,3		sp|O88207|CO5A1_MOUSE	O88207	CO5A1_MOUSE	Col5a1	Collagen alpha-1(V) chain			4	4	2	2	2	2	0	0	0	432663	1.17184e+06	645698	85040.8	119809	75620.5	0	0	0	432663	943613	645698	85040.8	119809	75620.5	0	0	0	MS/MS	MS/MS	MS/MS	MS/MS	MS/MS	MS/MS	unmatched
ANSGAIVKLDETGNLMISEGHFASETIR	ANSGAIVKLDETGNLMISEGHFASETIR	Q	T	94	121	28	4		sp|P16546|SPTN1_MOUSE	P16546	SPTN1_MOUSE	Sptan1	Spectrin alpha chain, non-erythrocytic 1			1	0	0	0	0	0	0	0	0	0	0	0	0	0	0	0	0	0	0	0	0	0	0	0	0	0	0	MS/MS	unmatched	unmatched	unmatched	unmatched	unmatched	unmatched
ANSVWGALR	ANSVWGALR	K	G	141	149	9	2		sp|P20060|HEXB_MOUSE	P20060	HEXB_MOUSE	Hexb	Beta-hexosaminidase subunit beta			0	0	0	1	0	0	0	0	0	0	0	0	29806.1	0	0	0	0	0	0	0	0	0	0	0	0	0	0	unmatched	unmatched	unmatched	MS/MS	unmatched	unmatched	unmatched
ANTEGHTDIDSPK	ANTEGHTDIDSPK	K	N	1051	1063	13	3		sp|Q80Z71|TENN_MOUSE	Q80Z71	TENN_MOUSE	Tnn	Tenascin-N			3	2	2	0	0	0	0	0	0	84148.6	139471	111397	0	0	0	0	0	0	84148.6	139471	111397	0	0	0	0	0	0	MS/MS	MS/MS	MS/MS	unmatched	unmatched	unmatched	unmatched
ANTFVAELK	ANTFVAELK	R	G	177	185	9	2		sp|P08249|MDHM_MOUSE	P08249	MDHM_MOUSE	Mdh2	Malate dehydrogenase, mitochondrial			0	0	0	0	1	0	0	0	0	0	0	0	0	31306.3	0	0	0	0	0	0	0	0	0	0	0	0	0	unmatched	unmatched	unmatched	unmatched	MS/MS	unmatched	unmatched
ANTSLELLLEGVR	ANTSLELLLEGVR	K	V	1246	1258	13	2		sp|Q62230|SN_MOUSE	Q62230	SN_MOUSE	Siglec1	Sialoadhesin			0	0	0	0	1	0	0	0	0	0	0	0	0	0	0	0	0	0	0	0	0	0	0	0	0	0	0	unmatched	unmatched	unmatched	unmatched	MS/MS	unmatched	unmatched
ANTVLSGGTTMYPGIADR	ANTVLSGGTTMYPGIADR	Y	M	295	312	18	2		sp|P60710|ACTB_MOUSE	P60710	ACTB_MOUSE	Actb	Actin, cytoplasmic 1	Actg1	sp|P63260|ACTG_MOUSE	1	1	1	0	0	0	0	0	0	235277	133546	190468	0	68571.8	81782.6	0	0	0	235277	133546	190468	0	68571.8	81782.6	0	0	0	MS/MS	MS/MS	MS/MS	unmatched	MBR	MBR	unmatched
APAMFNIR	APAMFNIR	K	N	35	42	8	2		sp|P97351|RS3A_MOUSE	P97351	RS3A_MOUSE	Rps3a	Small ribosomal subunit protein eS1			0	0	0	1	0	0	3	1	1	0	0	0	48781.5	0	0	82145	69211.8	71361.3	0	0	0	48781.5	0	0	82145	69211.8	71361.3	unmatched	unmatched	unmatched	MS/MS	unmatched	unmatched	MS/MS
APATPESPGCSNK	APATPESPGC[57.0215]SNK	S	E	24	36	13	2	10C(57.0215)	sp|Q80Z71|TENN_MOUSE	Q80Z71	TENN_MOUSE	Tnn	Tenascin-N			0	4	5	0	0	0	0	0	0	0	118217	97345.1	0	0	0	0	0	0	0	118217	97345.1	0	0	0	0	0	0	unmatched	MS/MS	MS/MS	unmatched	unmatched	unmatched	unmatched
APDFVFYAPR	APDFVFYAPR	K	L	264	273	10	2		sp|P26041|MOES_MOUSE	P26041	MOES_MOUSE	Msn	Moesin	Ezr, Rdx	sp|P26040|EZRI_MOUSE, sp|P26043|RADI_MOUSE	0	0	0	4	3	3	3	3	3	0	0	0	77359.4	72871.9	64074.7	77443.5	80841.3	74555.9	0	0	0	77359.4	72871.9	64074.7	77443.5	80841.3	74555.9	unmatched	unmatched	unmatched	MS/MS	MS/MS	MS/MS	MS/MS
APENAPLK	APENAPLK	W	S	105	112	8	2		sp|P18760|COF1_MOUSE	P18760	COF1_MOUSE	Cfl1	Cofilin-1			0	0	0	0	0	1	0	0	0	0	0	0	0	0	18284.7	0	0	0	0	0	0	0	0	0	0	0	0	unmatched	unmatched	unmatched	unmatched	unmatched	MS/MS	unmatched
APEPSHITK	APEPSHITK	N	Y	632	640	9	2		sp|P11276|FINC_MOUSE	P11276	FINC_MOUSE	Fn1	Fibronectin			0	0	0	0	1	1	0	0	0	0	0	0	0	11221.2	17313.6	0	0	0	0	0	0	0	11221.2	17313.6	0	0	0	unmatched	unmatched	unmatched	unmatched	MS/MS	MS/MS	unmatched
APEQACHLAKTAFDDAIAELDTLNEDSYK	APEQAC[57.0215]HLAKTAFDDAIAELDTLNEDSYK	N	D	189	217	29	3	6C(57.0215)	sp|P61982|1433G_MOUSE	P61982	1433G_MOUSE	Ywhag	14-3-3 protein gamma			0	0	0	1	0	0	0	0	0	0	0	0	0	0	0	0	0	0	0	0	0	0	0	0	0	0	0	unmatched	unmatched	unmatched	MS/MS	unmatched	unmatched	unmatched
APESLFLLEEMR	APESLFLLEEMR	K	E	680	691	12	2		sp|E9Q634|MYO1E_MOUSE	E9Q634	MYO1E_MOUSE	Myo1e	Unconventional myosin-Ie			0	0	0	1	1	0	0	0	0	0	0	0	14537.1	4872.49	0	0	0	0	0	0	0	14537.1	4872.49	0	0	0	0	unmatched	unmatched	unmatched	MS/MS	MS/MS	unmatched	unmatched
APEVSQYIYQVYDSILKN	APEVSQYIYQVYDSILKN	R	-	920	937	18	3		sp|Q9DBG3|AP2B1_MOUSE	Q9DBG3	AP2B1_MOUSE	Ap2b1	AP-2 complex subunit beta			0	0	0	0	0	0	0	1	0	0	0	0	0	0	0	0	3599.02	0	0	0	0	0	0	0	0	0	0	unmatched	unmatched	unmatched	unmatched	unmatched	unmatched	unmatched
APGDFQGFALVNPQR	APGDFQGFALVNPQR	F	N	1349	1363	15	2		sp|Q05793|PGBM_MOUSE	Q05793	PGBM_MOUSE	Hspg2	Basement membrane-specific heparan sulfate proteoglycan core protein			0	1	0	0	0	0	0	0	0	0	0	0	0	0	0	0	0	0	0	0	0	0	0	0	0	0	0	unmatched	MS/MS	unmatched	unmatched	unmatched	unmatched	unmatched
APGFAQMLK	APGFAQMLK	K	D	8	16	9	2		sp|P42932|TCPQ_MOUSE	P42932	TCPQ_MOUSE	Cct8	T-complex protein 1 subunit theta			0	0	0	2	1	1	1	2	0	0	0	0	40289.1	36536.6	47954.3	61633.9	71907.5	0	0	0	0	40289.1	36536.6	47954.3	61633.9	71907.5	0	unmatched	unmatched	unmatched	MS/MS	MS/MS	MS/MS	MS/MS
APGFGDNR	APGFGDNR	K	K	302	309	8	2		sp|P63038|CH60_MOUSE	P63038	CH60_MOUSE	Hspd1	60 kDa heat shock protein, mitochondrial			0	0	0	1	0	0	0	0	0	0	0	0	23747.5	0	0	0	0	0	0	0	0	0	0	0	0	0	0	unmatched	unmatched	unmatched	MS/MS	unmatched	unmatched	unmatched
APIIAVTR	APIIAVTR	R	N	448	455	8	2		sp|P52480|KPYM_MOUSE	P52480	KPYM_MOUSE	Pkm	Pyruvate kinase PKM			0	0	0	2	2	2	3	2	2	0	0	0	311711	221877	182394	470085	300007	0	0	0	0	311711	221877	182394	470085	300007	0	unmatched	unmatched	unmatched	MS/MS	MS/MS	MS/MS	MS/MS
APILIATDVASR	APILIATDVASR	K	G	392	403	12	2		sp|Q61656|DDX5_MOUSE	Q61656	DDX5_MOUSE	Ddx5	Probable ATP-dependent RNA helicase DDX5	Ddx17	sp|Q501J6|DDX17_MOUSE	0	0	0	1	0	1	1	1	0	0	0	0	76752.3	0	61159.3	131888	149649	0	0	0	0	76752.3	0	61159.3	131888	149649	0	unmatched	unmatched	unmatched	MS/MS	unmatched	MS/MS	MS/MS
APIPTALDTNSSK	APIPTALDTNSSK	K	T	534	546	13	2		sp|Q07797|LG3BP_MOUSE	Q07797	LG3BP_MOUSE	Lgals3bp	Galectin-3-binding protein			0	0	0	0	0	0	1	0	1	0	0	0	0	49454.9	0	82613.5	0	82540.1	0	0	0	0	49454.9	0	82613.5	0	82540.1	unmatched	unmatched	unmatched	unmatched	MBR	unmatched	MS/MS
APIRPDIVNFVHTNLR	APIRPDIVNFVHTNLR	K	K	30	45	16	3,4		sp|Q9D8E6|RL4_MOUSE	Q9D8E6	RL4_MOUSE	Rpl4	Large ribosomal subunit protein uL4			1	1	1	0	0	0	0	1	0	63333.6	97180.6	76083.9	0	37945.4	0	0	61697.3	0	63333.6	97180.6	76083.9	0	37945.4	0	0	61697.3	0	MS/MS	MS/MS	MS/MS	unmatched	MBR	unmatched	unmatched
APITGYIIR	APITGYIIR	R	H	1473	1481	9	2		sp|P11276|FINC_MOUSE	P11276	FINC_MOUSE	Fn1	Fibronectin			2	2	2	4	4	4	4	5	4	869046	853612	1.00247e+06	9086509	9721193	9399208	11176233	12080066	12336449	869046	853612	1.00247e+06	9086509	9721193	9399208	11176233	12080066	12336449	MS/MS	MS/MS	MS/MS	MS/MS	MS/MS	MS/MS	MS/MS
APLNVQFSSPLPGEAVK	APLNVQFSSPLPGEAVK	K	D	878	894	17	2		sp|Q80X90|FLNB_MOUSE	Q80X90	FLNB_MOUSE	Flnb	Filamin-B			0	0	0	0	1	0	0	0	0	0	0	0	0	61621.3	54340.2	0	0	0	0	0	0	0	61621.3	54340.2	0	0	0	unmatched	unmatched	unmatched	unmatched	MS/MS	MBR	unmatched
APLPWQHR	APLPWQHR	R	I	2571	2578	8	2		sp|Q05793|PGBM_MOUSE	Q05793	PGBM_MOUSE	Hspg2	Basement membrane-specific heparan sulfate proteoglycan core protein			0	0	0	1	2	3	2	2	0	0	0	0	48404.7	80685.9	57618.4	86532.2	135681	0	0	0	0	48404.7	80685.9	57618.4	86532.2	135681	0	unmatched	unmatched	unmatched	MS/MS	MS/MS	MS/MS	MS/MS
APNSPDVLEIEFK	APNSPDVLEIEFK	K	K	216	228	13	2		sp|P16460|ASSY_MOUSE	P16460	ASSY_MOUSE	Ass1	Argininosuccinate synthase			0	0	0	0	0	0	1	0	0	0	0	0	0	0	36564.9	51858.3	0	0	0	0	0	0	0	36564.9	51858.3	0	0	unmatched	unmatched	unmatched	unmatched	unmatched	MBR	MS/MS
APPGGYYK	APPGGYYK	R	T	71	78	8	2		sp|Q9R0M3|SRPX_MOUSE	Q9R0M3	SRPX_MOUSE	Srpx	Sushi-repeat-containing protein SRPX			0	0	1	0	0	0	0	0	0	0	0	31294.7	0	0	0	0	0	0	0	0	0	0	0	0	0	0	0	unmatched	unmatched	MS/MS	unmatched	unmatched	unmatched	unmatched
APPPPEPR	APPPPEPR	G	D	67	74	8	2		sp|P50608|FMOD_MOUSE	P50608	FMOD_MOUSE	Fmod	Fibromodulin			0	0	0	2	0	2	0	0	0	0	0	0	21823.8	0	30091.9	0	0	0	0	0	0	21823.8	0	30091.9	0	0	0	unmatched	unmatched	unmatched	MS/MS	unmatched	MS/MS	unmatched
APPPSIELTNLLVR	APPPSIELTNLLVR	W	Y	1378	1391	14	2		sp|P11276|FINC_MOUSE	P11276	FINC_MOUSE	Fn1	Fibronectin			0	0	0	2	2	2	1	2	2	0	0	0	24051.1	45088.3	28976.3	37131	79706.4	30146.2	0	0	0	24051.1	45088.3	28976.3	37131	79706.4	30146.2	unmatched	unmatched	unmatched	MS/MS	MS/MS	MS/MS	MS/MS
APSGEVAIR	APSGEVAIR	R	D	476	484	9	2		sp|Q8BT60|CPNE3_MOUSE	Q8BT60	CPNE3_MOUSE	Cpne3	Copine-3			0	0	0	0	0	0	1	1	0	0	0	0	0	0	0	0	0	0	0	0	0	0	0	0	0	0	0	unmatched	unmatched	unmatched	unmatched	unmatched	unmatched	MS/MS
APSNEAWENLDSDIR	APSNEAWENLDSDIR	F	R	138	152	15	2		sp|Q62009|POSTN_MOUSE	Q62009	POSTN_MOUSE	Postn	Periostin			1	1	1	0	0	0	0	0	0	60484.7	98944.4	87307.8	0	0	0	0	0	0	60484.7	98944.4	87307.8	0	0	0	0	0	0	MS/MS	MS/MS	MS/MS	unmatched	unmatched	unmatched	unmatched
APSWIDTGLSEMR	APSWIDTGLSEMR	R	L	57	69	13	2		sp|P23927|CRYAB_MOUSE	P23927	CRYAB_MOUSE	Cryab	Alpha-crystallin B chain			0	0	1	1	0	1	1	0	1	0	0	67238.8	40898.4	42185.9	66188.4	55034.6	0	60353	0	0	67238.8	40898.4	42185.9	66188.4	55034.6	0	60353	unmatched	unmatched	MS/MS	MS/MS	MBR	MS/MS	MS/MS
APTAQVESFR	APTAQVESFR	R	I	1641	1650	10	2		sp|Q80YX1|TENA_MOUSE	Q80YX1	TENA_MOUSE	Tnc	Tenascin			2	2	2	3	3	4	3	2	3	348300	568383	425972	1.04215e+06	685212	947450	941278	971614	1.08942e+06	348300	568383	425972	1.04215e+06	685212	947450	941278	971614	1.08942e+06	MS/MS	MS/MS	MS/MS	MS/MS	MS/MS	MS/MS	MS/MS
APTDIDGPK	APTDIDGPK	K	N	703	711	9	2		sp|Q80Z71|TENN_MOUSE	Q80Z71	TENN_MOUSE	Tnn	Tenascin-N			4	3	3	3	1	2	2	1	2	401330	660531	545086	147045	117067	181359	43759	63746.4	84520.4	401330	660531	545086	147045	117067	181359	43759	63746.4	84520.4	MS/MS	MS/MS	MS/MS	MS/MS	MS/MS	MS/MS	MS/MS
APTDIDSPK	APTDIDSPK	K	N	615	623	9	2		sp|Q80Z71|TENN_MOUSE	Q80Z71	TENN_MOUSE	Tnn	Tenascin-N			5	4	5	3	3	4	4	3	4	523833	889408	684407	230381	138210	234563	298330	146982	230615	523833	889408	684407	230381	138210	234563	298330	146982	230615	MS/MS	MS/MS	MS/MS	MS/MS	MS/MS	MS/MS	MS/MS
APTEIDSPK	APTEIDSPK	K	N	1143	1151	9	2		sp|Q80Z71|TENN_MOUSE	Q80Z71	TENN_MOUSE	Tnn	Tenascin-N			4	4	3	0	0	0	0	0	0	104820	137929	138538	0	0	0	0	0	0	104820	137929	138538	0	0	0	0	0	0	MS/MS	MS/MS	MS/MS	unmatched	unmatched	unmatched	unmatched
APTNDAFK	APTNDAFK	F	G	537	544	8	2		sp|Q62009|POSTN_MOUSE	Q62009	POSTN_MOUSE	Postn	Periostin			0	0	0	1	0	1	0	0	0	0	0	0	18093.9	0	37490.6	0	0	0	0	0	0	18093.9	0	37490.6	0	0	0	unmatched	unmatched	unmatched	MS/MS	unmatched	MS/MS	unmatched
APTNEAFEK	APTNEAFEK	F	L	275	283	9	2		sp|Q62009|POSTN_MOUSE	Q62009	POSTN_MOUSE	Postn	Periostin	Tgfbi	sp|P82198|BGH3_MOUSE	2	1	0	1	0	1	0	0	0	62965.8	47710.3	0	20263.4	0	31003.5	0	0	0	62965.8	47710.3	0	20263.4	0	31003.5	0	0	0	MS/MS	MS/MS	unmatched	MS/MS	unmatched	MS/MS	unmatched
APVLSDSSCK	APVLSDSSC[57.0215]K	K	S	148	157	10	2	9C(57.0215)	contam_sp|P00761|TRYP_PIG	P00761	TRYP_PIG		Trypsin			0	0	1	0	0	0	0	0	0	0	0	0	0	0	0	0	0	0	0	0	0	0	0	0	0	0	0	unmatched	unmatched	MS/MS	unmatched	unmatched	unmatched	unmatched
APVPASELLDAK	APVPASELLDAK	R	I	3454	3465	12	2		sp|Q9QXS1|PLEC_MOUSE	Q9QXS1	PLEC_MOUSE	Plec	Plectin			1	1	1	1	2	2	3	2	2	51006.6	97344.7	66972.3	121053	128678	143601	212231	249220	178746	51006.6	97344.7	66972.3	121053	128678	143601	212231	249220	178746	MS/MS	MS/MS	MS/MS	MS/MS	MS/MS	MS/MS	MS/MS
APVPTGEVYFADSFDR	APVPTGEVYFADSFDR	K	G	63	78	16	2		sp|P35564|CALX_MOUSE	P35564	CALX_MOUSE	Canx	Calnexin			1	0	0	2	1	0	2	1	0	88347.8	0	0	74840.2	58283.4	0	93098.7	0	0	88347.8	0	0	74840.2	58283.4	0	93098.7	0	0	MS/MS	unmatched	unmatched	MS/MS	MS/MS	unmatched	MS/MS
APWELLELR	APWELLELR	K	T	85	93	9	2		sp|Q91WQ3|SYYC_MOUSE	Q91WQ3	SYYC_MOUSE	Yars1	Tyrosine--tRNA ligase, cytoplasmic			0	0	0	0	1	0	0	0	1	0	0	0	0	10138.2	0	0	0	13567.1	0	0	0	0	10138.2	0	0	0	13567.1	unmatched	unmatched	unmatched	unmatched	MS/MS	unmatched	unmatched
AQAEAQQPVFNTLR	AQAEAQQPVFNTLR	R	D	1282	1295	14	2		sp|Q9QXS1|PLEC_MOUSE	Q9QXS1	PLEC_MOUSE	Plec	Plectin			0	0	0	2	1	1	0	0	0	0	0	0	88564.4	125100	107708	0	0	0	0	0	0	88564.4	125100	107708	0	0	0	unmatched	unmatched	unmatched	MS/MS	MS/MS	MS/MS	unmatched
AQAELEAQELQR	AQAELEAQELQR	K	R	1529	1540	12	2		sp|Q9QXS1|PLEC_MOUSE	Q9QXS1	PLEC_MOUSE	Plec	Plectin			0	0	1	1	2	2	1	1	1	0	0	63353.7	113682	123078	100672	88345	119560	75088.1	0	0	63353.7	113682	123078	100672	88345	119560	75088.1	unmatched	unmatched	MS/MS	MS/MS	MS/MS	MS/MS	MS/MS
AQAEQAALK	AQAEQAALK	R	Q	2295	2303	9	2		sp|Q9QXS1|PLEC_MOUSE	Q9QXS1	PLEC_MOUSE	Plec	Plectin			0	0	0	2	2	2	1	1	1	0	0	0	54241.4	53150.3	53224.4	36869.4	38398.4	49456.2	0	0	0	54241.4	53150.3	53224.4	36869.4	38398.4	49456.2	unmatched	unmatched	unmatched	MS/MS	MS/MS	MS/MS	MS/MS
AQAEVEGLGK	AQAEVEGLGK	K	G	1174	1183	10	2		sp|Q9QXS1|PLEC_MOUSE	Q9QXS1	PLEC_MOUSE	Plec	Plectin			0	0	1	2	2	1	1	1	1	0	0	53759.5	69397.5	115234	88659.8	80163	91846.2	74074.4	0	0	53759.5	69397.5	115234	88659.8	80163	91846.2	74074.4	unmatched	unmatched	MS/MS	MS/MS	MS/MS	MS/MS	MS/MS
AQAGLCVCASSEPVCGSDAK	AQAGLC[57.0215]VC[57.0215]ASSEPVC[57.0215]GSDAK	R	T	105	124	20	2,3	15C(57.0215),6C(57.0215),8C(57.0215)	sp|Q9R118|HTRA1_MOUSE	Q9R118	HTRA1_MOUSE	Htra1	Serine protease HTRA1			0	2	1	0	0	0	0	0	0	0	386756	159494	0	0	0	0	0	0	0	238940	159494	0	0	0	0	0	0	unmatched	MS/MS	MS/MS	unmatched	unmatched	unmatched	unmatched
AQALAIETEAELER	AQALAIETEAELER	K	V	748	761	14	2		sp|Q9EQK5|MVP_MOUSE	Q9EQK5	MVP_MOUSE	Mvp	Major vault protein			0	0	0	1	0	0	0	0	0	0	0	0	61071.8	0	0	0	0	0	0	0	0	0	0	0	0	0	0	unmatched	unmatched	unmatched	MS/MS	unmatched	unmatched	unmatched
AQALVQYLEEPLTQVAAS	AQALVQYLEEPLTQVAAS	K	-	108	125	18	2		sp|Q9JHS3|LTOR2_MOUSE	Q9JHS3	LTOR2_MOUSE	Lamtor2	Ragulator complex protein LAMTOR2			0	0	0	1	1	1	0	0	0	0	0	0	10365.5	0	10622.4	0	0	0	0	0	0	10365.5	0	10622.4	0	0	0	unmatched	unmatched	unmatched	MS/MS	MS/MS	MS/MS	unmatched
AQASAPAQAPK	AQASAPAQAPK	K	G	135	145	11	2		sp|P47915|RL29_MOUSE	P47915	RL29_MOUSE	Rpl29	Large ribosomal subunit protein eL29			0	0	0	2	2	2	0	0	0	0	0	0	21604.7	33728.1	26139.6	0	0	0	0	0	0	21604.7	33728.1	26139.6	0	0	0	unmatched	unmatched	unmatched	MS/MS	MS/MS	MS/MS	unmatched
AQCCCEPGR	AQC[57.0215]C[57.0215]C[57.0215]EPGR	K	C	386	394	9	2	3C(57.0215),4C(57.0215),5C(57.0215)	sp|Q61555|FBN2_MOUSE	Q61555	FBN2_MOUSE	Fbn2	Fibrillin-2			0	1	0	0	0	0	0	0	0	0	34060.1	0	0	0	0	0	0	0	0	0	0	0	0	0	0	0	0	unmatched	MS/MS	unmatched	unmatched	unmatched	unmatched	unmatched
AQDTAELFFEDVR	AQDTAELFFEDVR	K	L	255	267	13	2		sp|P51174|ACADL_MOUSE	P51174	ACADL_MOUSE	Acadl	Long-chain specific acyl-CoA dehydrogenase, mitochondrial			0	0	0	1	0	0	0	0	0	0	0	0	0	0	0	0	0	0	0	0	0	0	0	0	0	0	0	unmatched	unmatched	unmatched	MS/MS	unmatched	unmatched	unmatched
AQEELAGMR	AQEELAGMR	R	R	858	866	9	2		sp|Q9EP71|RAI14_MOUSE	Q9EP71	RAI14_MOUSE	Rai14	Ankycorbin			1	0	0	0	0	0	0	0	0	45795.7	0	0	0	0	0	0	0	0	0	0	0	0	0	0	0	0	0	MS/MS	unmatched	unmatched	unmatched	unmatched	unmatched	unmatched
AQEQLATALQNLEEAEK	AQEQLATALQNLEEAEK	R	A	66	82	17	2,3		sp|Q6IRU2|TPM4_MOUSE	Q6IRU2	TPM4_MOUSE	Tpm4	Tropomyosin alpha-4 chain			2	1	0	3	3	3	3	1	2	113962	112743	0	548829	688208	836786	540132	0	582731	113962	112743	0	548829	688208	836786	540132	0	582731	MS/MS	MS/MS	unmatched	MS/MS	MS/MS	MS/MS	MS/MS
AQFEGIVTDLIK	AQFEGIVTDLIK	R	R	349	360	12	2		sp|P38647|HSPA9_MOUSE	P38647	HSPA9_MOUSE	Hspa9	Stress-70 protein, mitochondrial			0	0	0	2	2	2	2	1	1	0	0	0	115005	102418	93785.5	52046.1	44347.1	40891.6	0	0	0	115005	102418	93785.5	52046.1	44347.1	40891.6	unmatched	unmatched	unmatched	MS/MS	MS/MS	MS/MS	MS/MS
AQGQDGDFVSCIFPVPQLFDLR	AQGQDGDFVSC[57.0215]IFPVPQLFDLR	R	W	146	167	22	3	11C(57.0215)	sp|Q8BLX7|COGA1_MOUSE	Q8BLX7	COGA1_MOUSE	Col16a1	Collagen alpha-1(XVI) chain			0	0	1	0	0	0	0	0	0	0	0	12859.4	0	0	0	0	0	0	0	0	0	0	0	0	0	0	0	unmatched	unmatched	MS/MS	unmatched	unmatched	unmatched	unmatched
AQGYSGLSVK	AQGYSGLSVK	R	V	1055	1064	10	2		sp|P35441|TSP1_MOUSE	P35441	TSP1_MOUSE	Thbs1	Thrombospondin-1			2	2	2	3	3	3	3	2	3	278139	363447	388930	1783307	2.01942e+06	2.42513e+06	700308	802920	897392	278139	363447	388930	1783307	2.01942e+06	2.42513e+06	700308	802920	897392	MS/MS	MS/MS	MS/MS	MS/MS	MS/MS	MS/MS	MS/MS
AQHEDQVEQYK	AQHEDQVEQYK	R	K	250	260	11	2,3		sp|P48678|LMNA_MOUSE	P48678	LMNA_MOUSE	Lmna	Prelamin-A/C			2	1	2	1	1	1	1	1	1	428425	439677	516712	40795.3	33494.1	29530.7	96655.5	63506.1	103626	428425	439677	516712	40795.3	33494.1	29530.7	96655.5	63506.1	103626	MS/MS	MS/MS	MS/MS	MS/MS	MS/MS	MS/MS	MS/MS
AQHEDQVEQYKK	AQHEDQVEQYKK	R	E	250	261	12	2,3		sp|P48678|LMNA_MOUSE	P48678	LMNA_MOUSE	Lmna	Prelamin-A/C			0	1	1	2	1	2	2	1	2	0	104475	26445.5	226694	74125.5	102137	51238.3	59227.3	209955	0	44068.1	38665.5	74204.1	108378	149332	74914.7	86595.4	88559.7	unmatched	MS/MS	MS/MS	MS/MS	MS/MS	MS/MS	MS/MS
AQIGGPEAGK	AQIGGPEAGK	R	S	193	202	10	2		sp|P14602|HSPB1_MOUSE	P14602	HSPB1_MOUSE	Hspb1	Heat shock protein beta-1			0	0	0	2	1	2	0	0	0	0	0	0	28287.6	28704.4	39149.4	0	0	0	0	0	0	28287.6	28704.4	39149.4	0	0	0	unmatched	unmatched	unmatched	MS/MS	MS/MS	MS/MS	unmatched
AQIHDLVLVGGSTR	AQIHDLVLVGGSTR	K	I	329	342	14	3		sp|P17879|HS71B_MOUSE	P17879	HS71B_MOUSE	Hspa1b	Heat shock 70 kDa protein 1B	Hspa1a	sp|Q61696|HS71A_MOUSE	0	0	0	0	0	1	0	0	0	0	0	0	0	0	56182.4	0	0	0	0	0	0	0	0	0	0	0	0	unmatched	unmatched	unmatched	unmatched	unmatched	MS/MS	unmatched
AQIHNGILR	AQIHNGILR	K	L	1910	1918	9	2		sp|Q05793|PGBM_MOUSE	Q05793	PGBM_MOUSE	Hspg2	Basement membrane-specific heparan sulfate proteoglycan core protein			0	0	0	2	1	2	0	1	1	0	0	0	51688.5	120320	79149.4	0	67352.8	54783.6	0	0	0	51688.5	120320	79149.4	0	67352.8	54783.6	unmatched	unmatched	unmatched	MS/MS	MS/MS	MS/MS	unmatched
AQIIHDSFNLASAK	AQIIHDSFNLASAK	R	M	658	671	14	3		sp|P97449|AMPN_MOUSE	P97449	AMPN_MOUSE	Anpep	Aminopeptidase N			0	0	0	1	0	1	0	0	0	0	0	0	64956.9	0	66421.7	0	0	0	0	0	0	64956.9	0	66421.7	0	0	0	unmatched	unmatched	unmatched	MS/MS	unmatched	MS/MS	unmatched
AQKDEEKMEIQEIQLK	AQKDEEKMEIQEIQLK	R	E	134	149	16	3,4		sp|P58771|TPM1_MOUSE	P58771	TPM1_MOUSE	Tpm1	Tropomyosin alpha-1 chain			0	0	0	2	2	2	0	1	0	0	0	0	226293	128399	417434	0	126704	0	0	0	0	235355	133541	208557	0	121826	0	unmatched	unmatched	unmatched	MS/MS	MS/MS	MS/MS	unmatched
AQKDEEKMEIQEIQLK	AQKDEEKM[15.9949]EIQEIQLK	R	E	134	149	16	3,4	8M(15.9949)	sp|P58771|TPM1_MOUSE	P58771	TPM1_MOUSE	Tpm1	Tropomyosin alpha-1 chain			0	0	0	2	0	1	0	0	0	0	0	0	69139.5	0	46136.8	0	0	0	0	0	0	0	0	0	0	0	0	unmatched	unmatched	unmatched	MS/MS	unmatched	MS/MS	unmatched
AQLADSFHLQQFFR	AQLADSFHLQQFFR	R	D	567	580	14	3		sp|P16546|SPTN1_MOUSE	P16546	SPTN1_MOUSE	Sptan1	Spectrin alpha chain, non-erythrocytic 1			0	0	0	2	2	2	2	2	1	0	0	0	77939.9	95584.9	81809.5	47119.2	76413	53292.3	0	0	0	77939.9	95584.9	81809.5	47119.2	76413	53292.3	unmatched	unmatched	unmatched	MS/MS	MS/MS	MS/MS	MS/MS
AQLEPVASPAK	AQLEPVASPAK	K	K	1436	1446	11	2		sp|Q9QXS1|PLEC_MOUSE	Q9QXS1	PLEC_MOUSE	Plec	Plectin			0	0	0	2	1	2	0	0	0	0	0	0	72284.1	106568	78231.2	0	0	0	0	0	0	72284.1	106568	78231.2	0	0	0	unmatched	unmatched	unmatched	MS/MS	MS/MS	MS/MS	unmatched
AQLGVQAFADALLIIPK	AQLGVQAFADALLIIPK	R	V	433	449	17	2,3		sp|P80317|TCPZ_MOUSE	P80317	TCPZ_MOUSE	Cct6a	T-complex protein 1 subunit zeta			1	1	1	0	0	0	0	0	0	6422.55	0	0	0	0	0	0	0	0	0	0	0	0	0	0	0	0	0	MS/MS	MS/MS	MS/MS	unmatched	unmatched	unmatched	unmatched
AQLIMQAEAEAESVR	AQLIMQAEAEAESVR	K	M	303	317	15	2		sp|O08917|FLOT1_MOUSE	O08917	FLOT1_MOUSE	Flot1	Flotillin-1			0	0	0	0	0	1	0	0	0	0	0	0	0	64072.1	62036	0	0	0	0	0	0	0	64072.1	62036	0	0	0	unmatched	unmatched	unmatched	unmatched	MBR	MS/MS	unmatched
AQLYIDCDK	AQLYIDC[57.0215]DK	R	M	165	173	9	2	7C(57.0215)	sp|P35441|TSP1_MOUSE	P35441	TSP1_MOUSE	Thbs1	Thrombospondin-1			0	1	1	0	0	0	0	0	0	0	107456	97568.2	0	0	0	0	0	0	0	107456	97568.2	0	0	0	0	0	0	unmatched	MS/MS	MS/MS	unmatched	unmatched	unmatched	unmatched
AQMVQEDLEK	AQMVQEDLEK	K	T	449	458	10	2		sp|P26041|MOES_MOUSE	P26041	MOES_MOUSE	Msn	Moesin			0	0	0	2	1	2	0	0	0	0	0	0	121978	97686.9	80538	0	0	0	0	0	0	121978	97686.9	80538	0	0	0	unmatched	unmatched	unmatched	MS/MS	MS/MS	MS/MS	unmatched
AQNTWGCGSSLR	AQNTWGC[57.0215]GSSLR	K	T	516	527	12	2	7C(57.0215)	sp|P48678|LMNA_MOUSE	P48678	LMNA_MOUSE	Lmna	Prelamin-A/C			0	1	1	0	0	0	0	0	0	0	583547	602126	0	0	0	0	0	0	0	583547	602126	0	0	0	0	0	0	unmatched	MS/MS	MS/MS	unmatched	unmatched	unmatched	unmatched
AQNVLGADYATTYIQVL	AQNVLGADYATTYIQVL	R	-	2578	2594	17	2		sp|Q3V1M1|IGS10_MOUSE	Q3V1M1	IGS10_MOUSE	Igsf10	Immunoglobulin superfamily member 10			2	0	0	2	2	2	0	0	0	92975.9	0	0	28172	25430.7	27327.5	0	0	0	92975.9	0	0	28172	25430.7	27327.5	0	0	0	MS/MS	unmatched	unmatched	MS/MS	MS/MS	MS/MS	unmatched
AQPADLLEMLDFHNLPSGVTK	AQPADLLEMLDFHNLPSGVTK	A	T	37	57	21	3		sp|O88207|CO5A1_MOUSE	O88207	CO5A1_MOUSE	Col5a1	Collagen alpha-1(V) chain			2	2	2	1	2	2	0	0	0	68830.4	65183	37516.3	30861.9	27839.3	17403.8	0	0	0	68830.4	65183	37516.3	30861.9	27839.3	17403.8	0	0	0	MS/MS	MS/MS	MS/MS	MS/MS	MS/MS	MS/MS	unmatched
AQQELEEQTR	AQQELEEQTR	K	R	361	370	10	2		sp|P26041|MOES_MOUSE	P26041	MOES_MOUSE	Msn	Moesin			0	0	0	1	1	1	0	0	0	0	0	0	40195.9	31512.9	39211	0	0	0	0	0	0	40195.9	31512.9	39211	0	0	0	unmatched	unmatched	unmatched	MS/MS	MS/MS	MS/MS	unmatched
AQQLADVEAK	AQQLADVEAK	K	K	784	793	10	2		sp|Q9EQK5|MVP_MOUSE	Q9EQK5	MVP_MOUSE	Mvp	Major vault protein			0	0	1	1	1	1	1	1	1	0	0	31616.3	103846	100587	131735	71195.9	49894	64655.1	0	0	31616.3	103846	100587	131735	71195.9	49894	64655.1	unmatched	unmatched	MS/MS	MS/MS	MS/MS	MS/MS	MS/MS
AQQVAVQEQEIAR	AQQVAVQEQEIAR	R	R	262	274	13	2		sp|O08917|FLOT1_MOUSE	O08917	FLOT1_MOUSE	Flot1	Flotillin-1			1	0	0	1	0	0	0	0	0	51414.6	0	0	70038.6	39767.3	0	0	0	0	51414.6	0	0	70038.6	39767.3	0	0	0	0	MS/MS	unmatched	unmatched	MS/MS	MBR	unmatched	unmatched
AQQVSQGLDVLTAK	AQQVSQGLDVLTAK	K	V	353	366	14	2		sp|Q64727|VINC_MOUSE	Q64727	VINC_MOUSE	Vcl	Vinculin			0	0	0	2	1	1	0	0	0	0	0	0	116311	94036.2	97655.5	0	0	0	0	0	0	116311	94036.2	97655.5	0	0	0	unmatched	unmatched	unmatched	MS/MS	MS/MS	MS/MS	unmatched
AQSELSGAADEAAR	AQSELSGAADEAAR	K	A	137	150	14	2		sp|Q9D3D9|ATPD_MOUSE	Q9D3D9	ATPD_MOUSE	Atp5f1d	ATP synthase F(1) complex subunit delta, mitochondrial			0	0	0	1	0	0	0	0	0	0	0	0	83027.9	0	0	0	0	0	0	0	0	0	0	0	0	0	0	unmatched	unmatched	unmatched	MS/MS	unmatched	unmatched	unmatched
AQTAAAAAPR	AQTAAAAAPR	G	I	31	40	10	2		sp|Q9CQA3|SDHB_MOUSE	Q9CQA3	SDHB_MOUSE	Sdhb	Succinate dehydrogenase [ubiquinone] iron-sulfur subunit, mitochondrial			0	0	0	1	0	0	0	0	0	0	0	0	11870.3	0	0	0	0	0	0	0	0	0	0	0	0	0	0	unmatched	unmatched	unmatched	MS/MS	unmatched	unmatched	unmatched
AQTLPTSVVTITSESSPGKR	AQTLPTSVVTITSESSPGKR	R	E	2325	2344	20	3		sp|Q62261|SPTB2_MOUSE	Q62261	SPTB2_MOUSE	Sptbn1	Spectrin beta chain, non-erythrocytic 1			0	0	0	0	1	0	0	0	0	0	0	0	0	59406.6	66540.1	0	0	0	0	0	0	0	59406.6	66540.1	0	0	0	unmatched	unmatched	unmatched	unmatched	MS/MS	MBR	unmatched
AQVAQPGGDTIFGK	AQVAQPGGDTIFGK	K	I	8	21	14	2		sp|P70349|HINT1_MOUSE	P70349	HINT1_MOUSE	Hint1	Adenosine 5'-monophosphoramidase HINT1			0	0	0	1	0	0	0	0	0	0	0	0	67975.2	39419.8	56393.2	0	0	0	0	0	0	67975.2	39419.8	56393.2	0	0	0	unmatched	unmatched	unmatched	MS/MS	MBR	MBR	unmatched
AQVEQELTTLR	AQVEQELTTLR	K	L	2327	2337	11	2		sp|Q9QXS1|PLEC_MOUSE	Q9QXS1	PLEC_MOUSE	Plec	Plectin			1	1	1	2	2	2	2	2	1	49966.9	105645	105473	263736	284663	248071	223112	383212	240144	49966.9	105645	105473	263736	284663	248071	223112	383212	240144	MS/MS	MS/MS	MS/MS	MS/MS	MS/MS	MS/MS	MS/MS
AQVIYTR	AQVIYTR	R	N	105	111	7	2		sp|P62852|RS25_MOUSE	P62852	RS25_MOUSE	Rps25	Small ribosomal subunit protein eS25			0	0	0	0	1	0	0	0	0	0	0	0	0	36135.6	0	0	0	0	0	0	0	0	0	0	0	0	0	unmatched	unmatched	unmatched	unmatched	MS/MS	unmatched	unmatched
AQVLGASEQPSQF	AQVLGASEQPSQF	R	S	941	953	13	2		sp|Q05793|PGBM_MOUSE	Q05793	PGBM_MOUSE	Hspg2	Basement membrane-specific heparan sulfate proteoglycan core protein			0	0	0	0	1	1	0	0	0	0	0	0	0	71733.7	0	0	0	0	0	0	0	0	0	0	0	0	0	unmatched	unmatched	unmatched	unmatched	MS/MS	MS/MS	unmatched
AQVVSNLK	AQVVSNLK	R	G	1299	1306	8	2		sp|P26039|TLN1_MOUSE	P26039	TLN1_MOUSE	Tln1	Talin-1			0	0	0	0	0	1	0	0	0	0	0	0	0	0	19910.9	0	0	0	0	0	0	0	0	0	0	0	0	unmatched	unmatched	unmatched	unmatched	unmatched	MS/MS	unmatched
AQYEDIAQK	AQYEDIAQK	K	S	356	364	9	2		contam_sp|P04264|K2C1_HUMAN	P04264	K2C1_HUMAN	KRT1	Keratin, type II cytoskeletal 1	Krt76	sp|Q3UV17|K22O_MOUSE	1	1	1	1	3	2	0	0	0	89826.8	106908	234558	50906.5	745449	111055	0	0	0	89826.8	106908	234558	50906.5	745449	111055	0	0	0	MS/MS	MS/MS	MS/MS	MS/MS	MS/MS	MS/MS	unmatched
AQYEEIAQR	AQYEEIAQR	K	S	354	362	9	2		contam_sp|P35908|K22E_HUMAN	P35908	K22E_HUMAN	KRT2	Keratin, type II cytoskeletal 2 epidermal			0	0	0	0	2	1	0	0	0	0	0	0	0	99755.6	0	0	0	0	0	0	0	0	0	0	0	0	0	unmatched	unmatched	unmatched	unmatched	MS/MS	MS/MS	unmatched
AQYSGDPR	AQYSGDPR	L	T	1241	1248	8	2		sp|Q60847|COCA1_MOUSE	Q60847	COCA1_MOUSE	Col12a1	Collagen alpha-1(XII) chain	Col14a1	sp|Q80X19|COEA1_MOUSE	1	1	1	0	0	0	0	0	0	75731.1	81088.6	39647.7	0	0	0	0	0	0	75731.1	81088.6	39647.7	0	0	0	0	0	0	MS/MS	MS/MS	MS/MS	unmatched	unmatched	unmatched	unmatched
ARAEAEQMAK	ARAEAEQMAK	R	K	331	340	10	2		sp|O08917|FLOT1_MOUSE	O08917	FLOT1_MOUSE	Flot1	Flotillin-1			0	0	0	1	0	1	0	0	0	0	0	0	6243.01	0	6944.88	0	0	0	0	0	0	6243.01	0	6944.88	0	0	0	unmatched	unmatched	unmatched	MS/MS	unmatched	MS/MS	unmatched
ARDDILNGSHPVSFDK	ARDDILNGSHPVSFDK[15.9949]	Q	A	219	234	16	3	16K(15.9949)	sp|P26039|TLN1_MOUSE	P26039	TLN1_MOUSE	Tln1	Talin-1			0	0	0	1	0	0	0	0	0	0	0	0	0	0	0	0	0	0	0	0	0	0	0	0	0	0	0	unmatched	unmatched	unmatched	MS/MS	unmatched	unmatched	unmatched
ARDDLITDLLNEAK	ARDDLITDLLNEAK	R	Q	86	99	14	2,3		sp|P50518|VATE1_MOUSE	P50518	VATE1_MOUSE	Atp6v1e1	V-type proton ATPase subunit E 1			0	0	0	2	2	2	0	0	0	0	0	0	27282.7	64978	25139.2	0	0	0	0	0	0	31280.6	29714.9	28823	0	0	0	unmatched	unmatched	unmatched	MS/MS	MS/MS	MS/MS	unmatched
ARDEVIK	ARDEVIK	K	Q	1639	1645	7	2		sp|Q61879|MYH10_MOUSE	Q61879	MYH10_MOUSE	Myh10	Myosin-10			1	0	1	1	0	1	0	0	0	52726.7	0	51504.7	24096.6	0	37758.1	0	0	0	52726.7	0	51504.7	24096.6	0	37758.1	0	0	0	MS/MS	unmatched	MS/MS	MS/MS	unmatched	MS/MS	unmatched
ARFEELNADLFR	ARFEELNADLFR	R	G	300	311	12	3		sp|P63017|HSP7C_MOUSE	P63017	HSP7C_MOUSE	Hspa8	Heat shock cognate 71 kDa protein	Hspa2	sp|P17156|HSP72_MOUSE	0	0	0	2	2	2	1	0	1	0	0	0	182973	137595	162691	57598.1	0	73887.2	0	0	0	182973	137595	162691	57598.1	0	73887.2	unmatched	unmatched	unmatched	MS/MS	MS/MS	MS/MS	MS/MS
ARHTQAELQR	ARHTQAELQR	R	A	1457	1466	10	3		sp|Q61292|LAMB2_MOUSE	Q61292	LAMB2_MOUSE	Lamb2	Laminin subunit beta-2			0	0	0	0	0	0	1	0	0	0	0	0	0	0	0	25733.6	0	0	0	0	0	0	0	0	0	0	0	unmatched	unmatched	unmatched	unmatched	unmatched	unmatched	MS/MS
ARPGEITGY	ARPGEITGY	R	M	154	162	9	2		sp|O35682|MYADM_MOUSE	O35682	MYADM_MOUSE	Myadm	Myeloid-associated differentiation marker			1	1	0	0	0	0	1	0	0	65197.2	79963.9	0	0	0	0	46225.4	0	0	65197.2	79963.9	0	0	0	0	46225.4	0	0	MS/MS	MS/MS	unmatched	unmatched	unmatched	unmatched	MS/MS
ARQEEVYSELQAR	ARQEEVYSELQAR	R	E	3363	3375	13	3		sp|Q9QXS1|PLEC_MOUSE	Q9QXS1	PLEC_MOUSE	Plec	Plectin			0	0	0	0	1	0	0	1	0	0	0	0	0	52049	0	0	0	0	0	0	0	0	0	0	0	0	0	unmatched	unmatched	unmatched	unmatched	MS/MS	unmatched	unmatched
ARVDLFPTDIGLHK	ARVDLFPTDIGLHK	K	L	649	662	14	3		sp|P21981|TGM2_MOUSE	P21981	TGM2_MOUSE	Tgm2	Protein-glutamine gamma-glutamyltransferase 2			0	0	0	0	0	1	0	0	0	0	0	0	0	51268	38816.8	0	0	0	0	0	0	0	51268	38816.8	0	0	0	unmatched	unmatched	unmatched	unmatched	MBR	MS/MS	unmatched
ARVEVER	ARVEVER	K	D	169	175	7	2		sp|P20152|VIME_MOUSE	P20152	VIME_MOUSE	Vim	Vimentin			0	0	0	1	1	1	0	0	0	0	0	0	28895.9	34084.2	32110.7	0	0	0	0	0	0	28895.9	34084.2	32110.7	0	0	0	unmatched	unmatched	unmatched	MS/MS	MS/MS	MS/MS	unmatched
ASAGSGSFTDVR	ASAGSGSFTDVR	S	T	279	290	12	2		sp|P11276|FINC_MOUSE	P11276	FINC_MOUSE	Fn1	Fibronectin			0	0	0	2	2	2	1	1	1	0	0	0	152736	178412	221730	71551.4	55913.3	88405.9	0	0	0	152736	178412	221730	71551.4	55913.3	88405.9	unmatched	unmatched	unmatched	MS/MS	MS/MS	MS/MS	MS/MS
ASAPATPLSPTR	ASAPATPLSPTR	R	L	16	27	12	2		sp|P14733|LMNB1_MOUSE	P14733	LMNB1_MOUSE	Lmnb1	Lamin-B1			1	0	1	0	0	1	0	0	0	60194.1	0	71566.9	0	0	58542.5	0	0	0	60194.1	0	71566.9	0	0	58542.5	0	0	0	MS/MS	unmatched	MS/MS	unmatched	unmatched	MS/MS	unmatched
ASCCCSLGK	ASC[57.0215]C[57.0215]C[57.0215]SLGK	K	A	1562	1570	9	2	3C(57.0215),4C(57.0215),5C(57.0215)	sp|Q61554|FBN1_MOUSE	Q61554	FBN1_MOUSE	Fbn1	Fibrillin-1			0	1	1	0	0	0	0	0	0	0	115292	23237.6	0	0	0	0	0	0	0	115292	23237.6	0	0	0	0	0	0	unmatched	MS/MS	MS/MS	unmatched	unmatched	unmatched	unmatched
ASDFLLLLNK	ASDFLLLLNK	K	G	282	291	10	2		sp|Q9EPK2|XRP2_MOUSE	Q9EPK2	XRP2_MOUSE	Rp2	Protein XRP2			0	0	0	0	1	0	0	0	0	0	0	0	0	9368.28	0	0	0	0	0	0	0	0	0	0	0	0	0	unmatched	unmatched	unmatched	unmatched	MS/MS	unmatched	unmatched
ASDIPSSDAK	ASDIPSSDAK	K	S	403	412	10	2		sp|Q9EP71|RAI14_MOUSE	Q9EP71	RAI14_MOUSE	Rai14	Ankycorbin			0	0	0	1	1	1	0	0	0	0	0	0	15308.9	10710.5	13977.8	0	0	0	0	0	0	15308.9	10710.5	13977.8	0	0	0	unmatched	unmatched	unmatched	MS/MS	MS/MS	MS/MS	unmatched
ASDLDGDLTATR	ASDLDGDLTATR	K	E	171	182	12	2		sp|Q05186|RCN1_MOUSE	Q05186	RCN1_MOUSE	Rcn1	Reticulocalbin-1			0	0	0	1	0	1	0	0	0	0	0	0	0	0	0	0	0	0	0	0	0	0	0	0	0	0	0	unmatched	unmatched	unmatched	MS/MS	unmatched	MS/MS	unmatched
ASDSGVYK	ASDSGVYK	R	C	2568	2575	8	2		sp|Q3V1M1|IGS10_MOUSE	Q3V1M1	IGS10_MOUSE	Igsf10	Immunoglobulin superfamily member 10			0	0	1	0	0	0	0	0	0	0	0	5043.45	0	0	0	0	0	0	0	0	0	0	0	0	0	0	0	unmatched	unmatched	MS/MS	unmatched	unmatched	unmatched	unmatched
ASEEAFVK	ASEEAFVK	V	E	174	181	8	2		sp|Q6IRU5|CLCB_MOUSE	Q6IRU5	CLCB_MOUSE	Cltb	Clathrin light chain B			0	0	0	2	0	1	0	0	0	0	0	0	38577	0	38205.5	0	0	0	0	0	0	38577	0	38205.5	0	0	0	unmatched	unmatched	unmatched	MS/MS	unmatched	MS/MS	unmatched
ASEMAGPPQMPNDFLSFQDIATEAAHPIR	ASEMAGPPQMPNDFLSFQDIATEAAHPIR	R	L	1058	1086	29	4		sp|Q99PV0|PRP8_MOUSE	Q99PV0	PRP8_MOUSE	Prpf8	Pre-mRNA-processing-splicing factor 8			0	0	1	0	0	0	0	0	0	0	0	29203.9	0	0	0	0	0	0	0	0	0	0	0	0	0	0	0	unmatched	unmatched	MS/MS	unmatched	unmatched	unmatched	unmatched
ASESELER	ASESELER	K	Q	2046	2053	8	2		sp|Q9QXS1|PLEC_MOUSE	Q9QXS1	PLEC_MOUSE	Plec	Plectin			0	0	0	1	1	1	1	0	0	0	0	0	13940.9	28912.3	21108.8	0	0	0	0	0	0	13940.9	28912.3	21108.8	0	0	0	unmatched	unmatched	unmatched	MS/MS	MS/MS	MS/MS	MS/MS
ASFLLNLR	ASFLLNLR	R	R	814	821	8	2		sp|Q9WTI7|MYO1C_MOUSE	Q9WTI7	MYO1C_MOUSE	Myo1c	Unconventional myosin-Ic			2	1	2	2	2	1	0	0	0	78804.8	83850.6	98281.8	31699.7	38188.1	30702.5	0	0	0	78804.8	83850.6	98281.8	31699.7	38188.1	30702.5	0	0	0	MS/MS	MS/MS	MS/MS	MS/MS	MS/MS	MS/MS	unmatched
ASFNHFDR	ASFNHFDR	R	D	753	760	8	2		sp|Q7TPR4|ACTN1_MOUSE	Q7TPR4	ACTN1_MOUSE	Actn1	Alpha-actinin-1	Actn2, Actn3	sp|O88990|ACTN3_MOUSE, sp|Q9JI91|ACTN2_MOUSE	0	0	0	1	0	1	0	0	0	0	0	0	31286.2	0	27998.3	0	0	0	0	0	0	31286.2	0	27998.3	0	0	0	unmatched	unmatched	unmatched	MS/MS	unmatched	MS/MS	unmatched
ASFTTFTVTK	ASFTTFTVTK	K	Y	87	96	10	2		sp|P49817|CAV1_MOUSE	P49817	CAV1_MOUSE	Cav1	Caveolin-1			0	0	0	1	1	1	0	0	0	0	0	0	0	50803.7	51792.2	0	0	0	0	0	0	0	50803.7	51792.2	0	0	0	unmatched	unmatched	unmatched	MS/MS	MS/MS	MS/MS	unmatched
ASGAGEALSGK	ASGAGEALSGK	Y	G	888	898	11	2		sp|Q60847|COCA1_MOUSE	Q60847	COCA1_MOUSE	Col12a1	Collagen alpha-1(XII) chain			0	0	0	0	1	1	0	0	0	0	0	0	0	62840.4	10565.4	0	0	0	0	0	0	0	62840.4	10565.4	0	0	0	unmatched	unmatched	unmatched	unmatched	MS/MS	MS/MS	unmatched
ASGHPGDPESQQR	ASGHPGDPESQQR	K	L	1172	1184	13	3		sp|P26039|TLN1_MOUSE	P26039	TLN1_MOUSE	Tln1	Talin-1			0	0	0	1	0	0	0	0	0	0	0	0	9164.61	0	0	0	0	0	0	0	0	0	0	0	0	0	0	unmatched	unmatched	unmatched	MS/MS	unmatched	unmatched	unmatched
ASGIIDTLFQDR	ASGIIDTLFQDR	R	F	182	193	12	2		sp|Q06890|CLUS_MOUSE	Q06890	CLUS_MOUSE	Clu	Clusterin			0	0	0	2	2	2	2	1	1	0	0	0	84580.1	102797	105611	46634.6	38223.6	39493.6	0	0	0	84580.1	102797	105611	46634.6	38223.6	39493.6	unmatched	unmatched	unmatched	MS/MS	MS/MS	MS/MS	MS/MS
ASGNYATVISHNPETK	ASGNYATVISHNPETK	R	K	129	144	16	3		sp|P62918|RL8_MOUSE	P62918	RL8_MOUSE	Rpl8	Large ribosomal subunit protein uL2			1	0	0	0	0	0	0	0	0	68371.4	0	0	0	0	24735.6	0	0	0	68371.4	0	0	0	0	24735.6	0	0	0	MS/MS	unmatched	unmatched	unmatched	unmatched	MBR	unmatched
ASGPPVSELITK	ASGPPVSELITK	K	A	35	46	12	2		sp|P15864|H12_MOUSE	P15864	H12_MOUSE	H1-2	Histone H1.2	H1-3	sp|P43277|H13_MOUSE	2	2	1	1	2	0	0	1	0	128437	127217	121912	0	230228	0	0	0	0	128437	127217	121912	0	230228	0	0	0	0	MS/MS	MS/MS	MS/MS	MS/MS	MS/MS	unmatched	unmatched
ASGPVPVPSGPSEELLR	ASGPVPVPSGPSEELLR	R	Q	277	293	17	2		sp|Q99K41|EMIL1_MOUSE	Q99K41	EMIL1_MOUSE	Emilin1	EMILIN-1			2	3	1	3	3	4	0	0	0	157765	356000	277652	157793	294332	182334	0	0	0	157765	356000	277652	157793	294332	182334	0	0	0	MS/MS	MS/MS	MS/MS	MS/MS	MS/MS	MS/MS	unmatched
ASGVEGADVVK	ASGVEGADVVK	K	L	233	243	11	2		sp|P17710|HXK1_MOUSE	P17710	HXK1_MOUSE	Hk1	Hexokinase-1			0	0	0	1	1	1	0	0	0	0	0	0	100821	138318	107284	0	0	0	0	0	0	100821	138318	107284	0	0	0	unmatched	unmatched	unmatched	MS/MS	MS/MS	MS/MS	unmatched
ASHTAPQVLFSHR	ASHTAPQVLFSHR	R	E	191	203	13	3		sp|Q9CVB6|ARPC2_MOUSE	Q9CVB6	ARPC2_MOUSE	Arpc2	Actin-related protein 2/3 complex subunit 2			1	0	0	0	0	1	1	0	0	55751.1	0	0	0	0	61144.5	49463.9	0	0	55751.1	0	0	0	0	61144.5	49463.9	0	0	MS/MS	unmatched	unmatched	unmatched	unmatched	MS/MS	MS/MS
ASIAALEAK	ASIAALEAK	K	I	1807	1815	9	2		sp|Q8VDD5|MYH9_MOUSE	Q8VDD5	MYH9_MOUSE	Myh9	Myosin-9			2	2	2	2	2	3	2	2	2	960998	624618	952048	1.06199e+06	1217671	1.10081e+06	602864	718092	427544	960998	624618	952048	1.06199e+06	1217671	1.10081e+06	602864	718092	427544	MS/MS	MS/MS	MS/MS	MS/MS	MS/MS	MS/MS	MS/MS
ASIHEAWTDGK	ASIHEAWTDGK	K	E	423	433	11	3		sp|P57780|ACTN4_MOUSE	P57780	ACTN4_MOUSE	Actn4	Alpha-actinin-4	Actn1	sp|Q7TPR4|ACTN1_MOUSE	0	1	1	1	1	2	1	0	1	0	51386.1	63396	108551	129333	141303	50663.6	0	69666.1	0	51386.1	63396	108551	129333	141303	50663.6	0	69666.1	unmatched	MS/MS	MS/MS	MS/MS	MS/MS	MS/MS	MS/MS
ASINMLR	ASINMLR	K	I	150	156	7	2		sp|P14148|RL7_MOUSE	P14148	RL7_MOUSE	Rpl7	Large ribosomal subunit protein uL30			1	1	1	0	1	0	0	0	0	28244.8	49481.3	59293.9	0	25397.3	0	0	0	0	28244.8	49481.3	59293.9	0	25397.3	0	0	0	0	MS/MS	MS/MS	MS/MS	unmatched	MS/MS	unmatched	unmatched
ASKPTLNEVVIVSAIR	ASKPTLNEVVIVSAIR	Y	T	31	46	16	3		sp|Q8QZT1|THIL_MOUSE	Q8QZT1	THIL_MOUSE	Acat1	Acetyl-CoA acetyltransferase, mitochondrial			0	0	1	1	2	1	0	0	0	0	0	70772.7	73588.9	73433.2	108804	0	0	0	0	0	70772.7	73588.9	73433.2	108804	0	0	0	unmatched	unmatched	MS/MS	MS/MS	MS/MS	MS/MS	unmatched
ASLEAGAEPETIITSGLISPEGLAIDHFR	ASLEAGAEPETIITSGLISPEGLAIDHFR	R	R	1197	1225	29	3		sp|O88322|NID2_MOUSE	O88322	NID2_MOUSE	Nid2	Nidogen-2			2	0	0	1	3	3	0	0	0	99127.1	0	0	69953.3	40334.2	39280.9	0	0	0	99127.1	0	0	69953.3	40334.2	39280.9	0	0	0	MS/MS	unmatched	unmatched	MS/MS	MS/MS	MS/MS	unmatched
ASLENSLEETK	ASLENSLEETK	K	G	351	361	11	2		sp|Q9Z2K1|K1C16_MOUSE	Q9Z2K1	K1C16_MOUSE	Krt16	Keratin, type I cytoskeletal 16			0	0	1	0	1	0	0	0	0	0	0	129267	0	98268.1	0	0	0	0	0	0	129267	0	98268.1	0	0	0	0	unmatched	unmatched	MS/MS	unmatched	MS/MS	unmatched	unmatched
ASLHGGEPTTIIR	ASLHGGEPTTIIR	R	Q	1003	1015	13	2,3		sp|P10493|NID1_MOUSE	P10493	NID1_MOUSE	Nid1	Nidogen-1			1	1	2	2	3	4	2	2	2	148521	0	67265.5	280543	258726	439849	193652	237470	179933	148521	0	67265.5	280543	258726	347346	193652	237470	179933	MS/MS	MS/MS	MS/MS	MS/MS	MS/MS	MS/MS	MS/MS
ASLQELDLSSNK	ASLQELDLSSNK	K	L	222	233	12	2		sp|Q91VI7|RINI_MOUSE	Q91VI7	RINI_MOUSE	Rnh1	Ribonuclease inhibitor			0	0	0	1	0	1	0	0	0	0	0	0	66556.4	42575.8	55893.8	0	0	0	0	0	0	66556.4	42575.8	55893.8	0	0	0	unmatched	unmatched	unmatched	MS/MS	MBR	MS/MS	unmatched
ASLSTFQQMWISKQEYDESGPSIVHR	ASLSTFQQM[15.9949]WISK[15.9949]QEYDESGPSIVHR	L	K	347	372	26	4	13K(15.9949),9M(15.9949)	sp|P60710|ACTB_MOUSE	P60710	ACTB_MOUSE	Actb	Actin, cytoplasmic 1	Actg1	sp|P63260|ACTG_MOUSE	0	0	0	0	1	0	0	0	0	0	0	0	0	0	0	0	0	0	0	0	0	0	0	0	0	0	0	unmatched	unmatched	unmatched	unmatched	MS/MS	unmatched	unmatched
ASLTHEQQQSAR	ASLTHEQQQSAR	K	L	163	174	12	3		sp|Q91VN4|MIC25_MOUSE	Q91VN4	MIC25_MOUSE	Chchd6	MICOS complex subunit Mic25			0	0	0	0	0	1	0	0	0	0	0	0	0	0	9468.35	0	0	0	0	0	0	0	0	0	0	0	0	unmatched	unmatched	unmatched	unmatched	unmatched	MS/MS	unmatched
ASMVQSQEAPK	ASMVQSQEAPK	K	Q	813	823	11	2		sp|Q99PL5|RRBP1_MOUSE	Q99PL5	RRBP1_MOUSE	Rrbp1	Ribosome-binding protein 1			0	0	0	1	1	1	0	0	0	0	0	0	41240.7	53326.8	32122.4	0	0	0	0	0	0	41240.7	53326.8	32122.4	0	0	0	unmatched	unmatched	unmatched	MS/MS	MS/MS	MS/MS	unmatched
ASQGLELER	ASQGLELER	R	G	642	650	9	2		sp|P39061|COIA1_MOUSE	P39061	COIA1_MOUSE	Col18a1	Collagen alpha-1(XVIII) chain			0	1	0	2	1	2	1	0	2	0	111395	0	299342	214352	257980	113640	0	139244	0	111395	0	299342	214352	257980	113640	0	139244	unmatched	MS/MS	unmatched	MS/MS	MS/MS	MS/MS	MS/MS
ASRDEIFAQSK	ASRDEIFAQSK	R	E	1666	1676	11	3		sp|Q61879|MYH10_MOUSE	Q61879	MYH10_MOUSE	Myh10	Myosin-10			0	0	0	1	1	1	0	0	0	0	0	0	34582.5	72974.1	58172.4	0	0	0	0	0	0	34582.5	72974.1	58172.4	0	0	0	unmatched	unmatched	unmatched	MS/MS	MS/MS	MS/MS	unmatched
ASREEILAQAK	ASREEILAQAK	R	E	1659	1669	11	2		sp|Q8VDD5|MYH9_MOUSE	Q8VDD5	MYH9_MOUSE	Myh9	Myosin-9			0	0	0	0	1	1	0	0	0	0	0	0	0	58079.2	50912.9	0	0	0	0	0	0	0	58079.2	50912.9	0	0	0	unmatched	unmatched	unmatched	unmatched	MS/MS	MS/MS	unmatched
ASSEGGAATGAGLDSLHK	ASSEGGAATGAGLDSLHK	K	N	309	326	18	3		sp|Q9WV32|ARC1B_MOUSE	Q9WV32	ARC1B_MOUSE	Arpc1b	Actin-related protein 2/3 complex subunit 1B			1	0	0	1	1	1	0	0	0	81254.2	0	0	89280.5	76348.5	76348.6	0	0	0	81254.2	0	0	89280.5	76348.5	76348.6	0	0	0	MS/MS	unmatched	unmatched	MS/MS	MS/MS	MS/MS	unmatched
ASSEPVCGSDAK	ASSEPVC[57.0215]GSDAK	C	T	113	124	12	2	7C(57.0215)	sp|Q9R118|HTRA1_MOUSE	Q9R118	HTRA1_MOUSE	Htra1	Serine protease HTRA1			0	1	1	0	0	0	0	0	0	0	36863.1	28634.1	0	0	0	0	0	0	0	36863.1	28634.1	0	0	0	0	0	0	unmatched	MS/MS	MS/MS	unmatched	unmatched	unmatched	unmatched
ASSFVLALEPELESR	ASSFVLALEPELESR	R	L	67	81	15	2		sp|Q91YQ5|RPN1_MOUSE	Q91YQ5	RPN1_MOUSE	Rpn1	Dolichyl-diphosphooligosaccharide--protein glycosyltransferase subunit 1			0	0	0	2	1	1	0	0	0	0	0	0	38222.5	24974.7	32415.5	0	0	0	0	0	0	38222.5	24974.7	32415.5	0	0	0	unmatched	unmatched	unmatched	MS/MS	MS/MS	MS/MS	unmatched
ASSLKPDGEYTLLAPVNNAFSDDTLSMDQR	ASSLKPDGEYTLLAPVNNAFSDDTLSMDQR	L	L	396	425	30	3,4		sp|Q62009|POSTN_MOUSE	Q62009	POSTN_MOUSE	Postn	Periostin			2	1	1	0	0	0	0	0	0	101146	0	0	0	0	0	0	0	0	0	0	0	0	0	0	0	0	0	MS/MS	MS/MS	MS/MS	unmatched	unmatched	unmatched	unmatched
ASSVDSMDFINDATDVNDALSYVTR	ASSVDSMDFINDATDVNDALSYVTR	L	F	898	922	25	3		sp|Q04857|CO6A1_MOUSE	Q04857	CO6A1_MOUSE	Col6a1	Collagen alpha-1(VI) chain			2	0	1	0	0	0	0	0	0	137446	0	119608	0	0	0	0	0	0	137446	0	119608	0	0	0	0	0	0	MS/MS	unmatched	MS/MS	unmatched	unmatched	unmatched	unmatched
ASTAIDAPSNLR	ASTAIDAPSNLR	D	F	1989	2000	12	2		sp|P11276|FINC_MOUSE	P11276	FINC_MOUSE	Fn1	Fibronectin			0	0	0	0	0	1	0	0	0	0	0	0	0	0	30450	0	0	0	0	0	0	0	0	0	0	0	0	unmatched	unmatched	unmatched	unmatched	unmatched	MS/MS	unmatched
ASTEEVPSLENLTVTEAGWDGLR	ASTEEVPSLENLTVTEAGWDGLR	K	L	1069	1091	23	2,3		sp|Q80YX1|TENA_MOUSE	Q80YX1	TENA_MOUSE	Tnc	Tenascin			0	1	0	4	3	3	0	0	0	0	29082.1	0	88423.5	97910.7	50618.5	0	0	0	0	29082.1	0	50865.4	53674.1	50618.5	0	0	0	unmatched	MS/MS	unmatched	MS/MS	MS/MS	MS/MS	unmatched
ASVDELFAEIVR	ASVDELFAEIVR	K	Q	151	162	12	2		sp|P61226|RAP2B_MOUSE	P61226	RAP2B_MOUSE	Rap2b	Ras-related protein Rap-2b			0	0	0	2	2	2	1	0	1	0	0	0	12344.2	11899	11728.1	10981.5	0	7277.74	0	0	0	12344.2	11899	11728.1	10981.5	0	7277.74	unmatched	unmatched	unmatched	MS/MS	MS/MS	MS/MS	MS/MS
ASVPEGFLSELTQQLAQATGK	ASVPEGFLSELTQQLAQATGK	R	P	13	33	21	3		sp|P34884|MIF_MOUSE	P34884	MIF_MOUSE	Mif	Macrophage migration inhibitory factor			0	0	0	2	2	0	0	0	0	0	0	0	5398.55	6371.14	0	0	0	0	0	0	0	5398.55	6371.14	0	0	0	0	unmatched	unmatched	unmatched	MS/MS	MS/MS	unmatched	unmatched
ASVTGYLLVYESVDGTVK	ASVTGYLLVYESVDGTVK	R	E	1821	1838	18	2		sp|Q80YX1|TENA_MOUSE	Q80YX1	TENA_MOUSE	Tnc	Tenascin			0	0	0	3	2	0	0	0	0	0	0	0	72081.3	35375	0	0	0	0	0	0	0	72081.3	35375	0	0	0	0	unmatched	unmatched	unmatched	MS/MS	MS/MS	unmatched	unmatched
ASVVTLPVYLNFTR	ASVVTLPVYLNFTR	K	A	4600	4613	14	2		sp|Q9JHU4|DYHC1_MOUSE	Q9JHU4	DYHC1_MOUSE	Dync1h1	Cytoplasmic dynein 1 heavy chain 1			0	0	0	1	1	0	0	0	0	0	0	0	16551.3	8751.92	0	0	0	0	0	0	0	16551.3	8751.92	0	0	0	0	unmatched	unmatched	unmatched	MS/MS	MS/MS	unmatched	unmatched
ASYSAVSLYGNPVR	ASYSAVSLYGNPVR	K	Y	317	330	14	2		sp|P28654|PGS2_MOUSE	P28654	PGS2_MOUSE	Dcn	Decorin			1	1	1	2	2	1	0	0	0	505902	670483	493856	150223	152453	89301.1	0	0	0	505902	670483	493856	150223	152453	89301.1	0	0	0	MS/MS	MS/MS	MS/MS	MS/MS	MS/MS	MS/MS	unmatched
ATAFEWDTEGNPFDQDIYGR	ATAFEWDTEGNPFDQDIYGR	H	E	353	372	20	3		sp|P19324|SERPH_MOUSE	P19324	SERPH_MOUSE	Serpinh1	Serpin H1			0	0	0	0	0	1	0	0	0	0	0	0	0	0	26321.9	0	0	0	0	0	0	0	0	0	0	0	0	unmatched	unmatched	unmatched	unmatched	unmatched	MS/MS	unmatched
ATANSLQLEVR	ATANSLQLEVR	K	E	850	860	11	2		sp|Q62230|SN_MOUSE	Q62230	SN_MOUSE	Siglec1	Sialoadhesin			0	0	0	1	0	0	0	0	0	0	0	0	51231.2	0	0	0	0	0	0	0	0	0	0	0	0	0	0	unmatched	unmatched	unmatched	MS/MS	unmatched	unmatched	unmatched
ATAPQTQHVSPMR	ATAPQTQHVSPMR	R	Q	124	136	13	3		sp|P57776|EF1D_MOUSE	P57776	EF1D_MOUSE	Eef1d	Elongation factor 1-delta			0	0	0	0	1	1	0	0	0	0	0	0	0	66508.1	27615.5	0	0	0	0	0	0	0	66508.1	27615.5	0	0	0	unmatched	unmatched	unmatched	unmatched	MS/MS	MS/MS	unmatched
ATAVMPDGQFK	ATAVMPDGQFK	K	D	17	27	11	2		sp|P35700|PRDX1_MOUSE	P35700	PRDX1_MOUSE	Prdx1	Peroxiredoxin-1	PRDX1	contam_sp|Q06830|PRDX1_HUMAN	0	1	1	2	2	2	2	1	1	0	56134.8	64984.6	313326	263978	300826	157008	135473	148870	0	56134.8	64984.6	313326	263978	300826	157008	135473	148870	unmatched	MS/MS	MS/MS	MS/MS	MS/MS	MS/MS	MS/MS
ATAVMPDGQFK	ATAVM[15.9949]PDGQFK	K	D	17	27	11	2	5M(15.9949)	sp|P35700|PRDX1_MOUSE	P35700	PRDX1_MOUSE	Prdx1	Peroxiredoxin-1	PRDX1	contam_sp|Q06830|PRDX1_HUMAN	0	0	0	1	0	1	0	0	0	0	0	0	53276.9	0	54676.1	0	0	0	0	0	0	53276.9	0	54676.1	0	0	0	unmatched	unmatched	unmatched	MS/MS	unmatched	MS/MS	unmatched
ATDAEADVASLNR	ATDAEADVASLNR	K	R	78	90	13	2		sp|P58771|TPM1_MOUSE	P58771	TPM1_MOUSE	Tpm1	Tropomyosin alpha-1 chain	Tpm2	sp|P58774|TPM2_MOUSE	2	2	2	3	3	3	3	2	3	1.02292e+06	617770	1.02022e+06	2.46605e+06	1.39028e+06	2.81297e+06	1.68415e+06	982285	1.37299e+06	1.02292e+06	617770	1.02022e+06	2.46605e+06	1.39028e+06	2.81297e+06	1.68415e+06	982285	1.37299e+06	MS/MS	MS/MS	MS/MS	MS/MS	MS/MS	MS/MS	MS/MS
ATDAEADVASLNRR	ATDAEADVASLNRR	K	I	78	91	14	3		sp|P58771|TPM1_MOUSE	P58771	TPM1_MOUSE	Tpm1	Tropomyosin alpha-1 chain	Tpm2	sp|P58774|TPM2_MOUSE	0	0	0	1	0	0	0	0	0	0	0	0	250971	136152	156627	0	0	0	0	0	0	250971	136152	156627	0	0	0	unmatched	unmatched	unmatched	MS/MS	MBR	MBR	unmatched
ATDLLLDDSLVSLFGNR	ATDLLLDDSLVSLFGNR	K	R	156	172	17	2		sp|P99029|PRDX5_MOUSE	P99029	PRDX5_MOUSE	Prdx5	Peroxiredoxin-5, mitochondrial			1	1	0	2	1	2	0	0	0	17093.3	0	0	21556.2	21651.2	15698.7	0	0	0	17093.3	0	0	21556.2	21651.2	15698.7	0	0	0	MS/MS	MS/MS	unmatched	MS/MS	MS/MS	MS/MS	unmatched
ATDTDPSQVSQPK	ATDTDPSQVSQPK	K	K	146	158	13	2		sp|Q8K482|EMIL2_MOUSE	Q8K482	EMIL2_MOUSE	Emilin2	EMILIN-2			0	0	0	0	0	1	0	0	0	0	0	0	0	28357.9	27007.1	0	0	0	0	0	0	0	28357.9	27007.1	0	0	0	unmatched	unmatched	unmatched	unmatched	MBR	MS/MS	unmatched
ATEEPSGTGSDELIK	ATEEPSGTGSDELIK	R	S	33	47	15	2		sp|O54724|CAVN1_MOUSE	O54724	CAVN1_MOUSE	Cavin1	Caveolae-associated protein 1			0	0	0	1	0	1	0	0	0	0	0	0	87753.3	47399.1	54380.3	0	0	0	0	0	0	87753.3	47399.1	54380.3	0	0	0	unmatched	unmatched	unmatched	MS/MS	MBR	MS/MS	unmatched
ATENDIYNFFSPLNPMR	ATENDIYNFFSPLNPMR	R	V	300	316	17	2,3		sp|P70333|HNRH2_MOUSE	P70333	HNRH2_MOUSE	Hnrnph2	Heterogeneous nuclear ribonucleoprotein H2			0	0	0	2	2	1	0	0	0	0	0	0	29431.9	36194.8	20484.6	0	0	0	0	0	0	18507.4	22889.3	20484.6	0	0	0	unmatched	unmatched	unmatched	MS/MS	MS/MS	MS/MS	unmatched
ATENDIYNFFSPLNPVR	ATENDIYNFFSPLNPVR	K	V	300	316	17	2,3		sp|Q9Z2X1|HNRPF_MOUSE	Q9Z2X1	HNRPF_MOUSE	Hnrnpf	Heterogeneous nuclear ribonucleoprotein F	Hnrnph1	sp|O35737|HNRH1_MOUSE	2	2	1	4	3	3	1	1	2	113931	46524.5	35798.1	127122	123173	111226	17288.2	23988.1	52539.2	58590.7	56894.6	43777.3	63263.3	63915.5	54868.4	21141.6	29334.9	25438	MS/MS	MS/MS	MS/MS	MS/MS	MS/MS	MS/MS	MS/MS
ATEPQMVLFNLYDDWLK	ATEPQMVLFNLYDDWLK	K	T	1909	1925	17	3		sp|Q99PV0|PRP8_MOUSE	Q99PV0	PRP8_MOUSE	Prpf8	Pre-mRNA-processing-splicing factor 8			1	0	1	0	0	0	0	0	0	6412.9	0	4182.42	0	0	0	0	0	0	6412.9	0	4182.42	0	0	0	0	0	0	MS/MS	unmatched	MS/MS	unmatched	unmatched	unmatched	unmatched
ATEVAWTR	ATEVAWTR	Y	A	146	153	8	2		sp|O35682|MYADM_MOUSE	O35682	MYADM_MOUSE	Myadm	Myeloid-associated differentiation marker			1	0	0	0	0	0	0	0	0	57810.7	0	0	0	0	0	0	0	0	0	0	0	0	0	0	0	0	0	MS/MS	unmatched	unmatched	unmatched	unmatched	unmatched	unmatched
ATFDAISK	ATFDAISK	K	T	239	246	8	2		sp|P25444|RS2_MOUSE	P25444	RS2_MOUSE	Rps2	Small ribosomal subunit protein uS5			0	0	1	1	0	0	0	0	0	0	0	0	62929.1	0	0	0	0	0	0	0	0	0	0	0	0	0	0	unmatched	unmatched	MS/MS	MS/MS	unmatched	unmatched	unmatched
ATFSSVPR	ATFSSVPR	R	A	1495	1502	8	2		sp|Q05793|PGBM_MOUSE	Q05793	PGBM_MOUSE	Hspg2	Basement membrane-specific heparan sulfate proteoglycan core protein			2	1	0	2	3	2	2	2	1	112855	122572	0	433101	480333	379496	97293.5	157620	117266	112855	122572	0	433101	480333	379496	97293.5	157620	117266	MS/MS	MS/MS	unmatched	MS/MS	MS/MS	MS/MS	MS/MS
ATGDPWLTDGSYLDGSGFAR	ATGDPWLTDGSYLDGSGFAR	K	I	2938	2957	20	2		sp|Q61001|LAMA5_MOUSE	Q61001	LAMA5_MOUSE	Lama5	Laminin subunit alpha-5			0	0	0	1	0	0	0	0	0	0	0	0	30249.4	0	0	0	0	0	0	0	0	0	0	0	0	0	0	unmatched	unmatched	unmatched	MS/MS	unmatched	unmatched	unmatched
ATGPPVSELITK	ATGPPVSELITK	K	A	35	46	12	2		sp|P43276|H15_MOUSE	P43276	H15_MOUSE	H1-5	Histone H1.5			0	0	0	0	3	0	0	0	0	0	0	0	0	56044.9	0	0	0	0	0	0	0	0	0	0	0	0	0	unmatched	unmatched	unmatched	unmatched	MS/MS	unmatched	unmatched
ATGVFTTLQPLR	ATGVFTTLQPLR	K	S	1077	1088	12	2		sp|P11276|FINC_MOUSE	P11276	FINC_MOUSE	Fn1	Fibronectin			4	4	4	4	4	4	3	3	3	1.31478e+06	1.34226e+06	1041218	4407897	8428250	5.4033e+06	1.38404e+06	2.88434e+06	1.73014e+06	1.31478e+06	1.34226e+06	1041218	4407897	8428250	5.4033e+06	1.38404e+06	2.88434e+06	1.73014e+06	MS/MS	MS/MS	MS/MS	MS/MS	MS/MS	MS/MS	MS/MS
ATGVLLYDLVSR	ATGVLLYDLVSR	K	L	51	62	12	2		sp|Q8BML9|SYQ_MOUSE	Q8BML9	SYQ_MOUSE	Qars1	Glutamine--tRNA ligase			0	0	0	1	1	0	0	0	0	0	0	0	14694.6	15313.6	0	0	0	0	0	0	0	14694.6	15313.6	0	0	0	0	unmatched	unmatched	unmatched	MS/MS	MS/MS	unmatched	unmatched
ATIAGGGVIPH	ATIAGGGVIPH	K	I	103	113	11	2		sp|P0C0S6|H2AZ_MOUSE	P0C0S6	H2AZ_MOUSE	H2az1	Histone H2A.Z	H2az2	sp|Q3THW5|H2AV_MOUSE	3	2	2	1	1	1	0	1	0	239672	143295	227997	36916.3	59847.2	43573.1	0	42902.6	0	239672	143295	227997	36916.3	59847.2	43573.1	0	42902.6	0	MS/MS	MS/MS	MS/MS	MS/MS	MS/MS	MS/MS	unmatched
ATIAGGGVIPHIHK	ATIAGGGVIPHIHK	K	S	103	116	14	2,3		sp|P0C0S6|H2AZ_MOUSE	P0C0S6	H2AZ_MOUSE	H2az1	Histone H2A.Z	H2az2	sp|Q3THW5|H2AV_MOUSE	3	2	3	3	4	3	0	2	0	146265	117784	190189	138170	264388	148043	0	260416	0	146265	117784	190189	138170	264388	148043	0	142945	0	MS/MS	MS/MS	MS/MS	MS/MS	MS/MS	MS/MS	unmatched
ATIGADFLTK	ATIGADFLTK	K	E	39	48	10	2		sp|P51150|RAB7A_MOUSE	P51150	RAB7A_MOUSE	Rab7a	Ras-related protein Rab-7a			0	0	0	2	1	1	0	0	0	0	0	0	59390.1	39342.8	48892.9	0	0	0	0	0	0	59390.1	39342.8	48892.9	0	0	0	unmatched	unmatched	unmatched	MS/MS	MS/MS	MS/MS	unmatched
ATISALEAK	ATISALEAK	K	I	1814	1822	9	2		sp|Q61879|MYH10_MOUSE	Q61879	MYH10_MOUSE	Myh10	Myosin-10			1	0	1	0	0	0	1	1	0	206294	0	301952	0	0	0	0	69533.6	0	206294	0	301952	0	0	0	0	69533.6	0	MS/MS	unmatched	MS/MS	unmatched	unmatched	unmatched	MS/MS
ATISNDGATILK	ATISNDGATILK	K	L	56	67	12	2		sp|P80313|TCPH_MOUSE	P80313	TCPH_MOUSE	Cct7	T-complex protein 1 subunit eta			0	0	0	1	1	0	0	0	0	0	0	0	91389.8	75889.3	0	0	0	0	0	0	0	91389.8	75889.3	0	0	0	0	unmatched	unmatched	unmatched	MS/MS	MS/MS	unmatched	unmatched
ATISNPVTGALETVHYR	ATISNPVTGALETVHYR	R	I	363	379	17	3		sp|Q60715|P4HA1_MOUSE	Q60715	P4HA1_MOUSE	P4ha1	Prolyl 4-hydroxylase subunit alpha-1			0	0	0	1	0	0	0	0	0	0	0	0	22202.7	0	0	0	0	0	0	0	0	0	0	0	0	0	0	unmatched	unmatched	unmatched	MS/MS	unmatched	unmatched	unmatched
ATLPDADKER	ATLPDADKER	K	L	556	565	10	2		sp|Q7TPR4|ACTN1_MOUSE	Q7TPR4	ACTN1_MOUSE	Actn1	Alpha-actinin-1			0	0	0	0	0	1	0	0	0	0	0	0	0	0	29745.3	0	0	0	0	0	0	0	0	0	0	0	0	unmatched	unmatched	unmatched	unmatched	unmatched	MS/MS	unmatched
ATLQAASLILGHVSELLQGIDQAK	ATLQAASLILGHVSELLQGIDQAK	K	E	2430	2453	24	3		sp|Q61001|LAMA5_MOUSE	Q61001	LAMA5_MOUSE	Lama5	Laminin subunit alpha-5			1	0	0	0	0	0	0	0	0	11139	0	0	0	0	0	0	0	0	0	0	0	0	0	0	0	0	0	MS/MS	unmatched	unmatched	unmatched	unmatched	unmatched	unmatched
ATLWYVPLSLK	ATLWYVPLSLK	K	N	159	169	11	2		sp|Q91V12|BACH_MOUSE	Q91V12	BACH_MOUSE	Acot7	Cytosolic acyl coenzyme A thioester hydrolase			0	0	0	2	2	1	0	0	0	0	0	0	11976.1	16166.5	13488.9	0	0	0	0	0	0	11976.1	16166.5	13488.9	0	0	0	unmatched	unmatched	unmatched	MS/MS	MS/MS	MS/MS	unmatched
ATQALVLAPTR	ATQALVLAPTR	K	E	100	110	11	2		sp|P60843|IF4A1_MOUSE	P60843	IF4A1_MOUSE	Eif4a1	Eukaryotic initiation factor 4A-I			0	0	0	1	0	1	0	0	0	0	0	0	59945.6	0	0	0	0	0	0	0	0	0	0	0	0	0	0	unmatched	unmatched	unmatched	MS/MS	unmatched	MS/MS	unmatched
ATSNVFAMFDQSQIQEFK	ATSNVFAMFDQSQIQEFK	R	E	18	35	18	2,3		sp|Q9CQ19|MYL9_MOUSE	Q9CQ19	MYL9_MOUSE	Myl9	Myosin regulatory light polypeptide 9	Myl12b	sp|Q3THE2|ML12B_MOUSE	2	2	2	3	2	3	3	2	2	480317	324720	434886	439133	1.55286e+06	722823	112170	197808	305759	586524	396521	531047	536233	588173	453540	136972	241547	137491	MS/MS	MS/MS	MS/MS	MS/MS	MS/MS	MS/MS	MS/MS
ATSNVFAMFDQSQIQEFK	ATSNVFAM[15.9949]FDQSQIQEFK	R	E	18	35	18	2,3	8M(15.9949)	sp|Q9CQ19|MYL9_MOUSE	Q9CQ19	MYL9_MOUSE	Myl9	Myosin regulatory light polypeptide 9	Myl12b	sp|Q3THE2|ML12B_MOUSE	0	0	1	2	1	3	1	0	0	0	0	71531.3	136095	173660	152646	42272.5	0	0	0	0	71531.3	136095	173660	152646	0	0	0	unmatched	unmatched	MS/MS	MS/MS	MS/MS	MS/MS	MS/MS
ATTLSNAVSSLASTGLSLTK	ATTLSNAVSSLASTGLSLTK	R	V	299	318	20	2		sp|Q7M6Y3|PICAL_MOUSE	Q7M6Y3	PICAL_MOUSE	Picalm	Phosphatidylinositol-binding clathrin assembly protein			0	0	0	1	1	0	0	0	0	0	0	0	14707.4	16281.1	0	0	0	0	0	0	0	14707.4	16281.1	0	0	0	0	unmatched	unmatched	unmatched	MS/MS	MS/MS	unmatched	unmatched
ATVLESEGTR	ATVLESEGTR	R	E	202	211	10	2		sp|Q99JB2|STML2_MOUSE	Q99JB2	STML2_MOUSE	Stoml2	Stomatin-like protein 2, mitochondrial			0	0	0	0	0	0	1	0	1	0	0	0	0	0	0	0	0	0	0	0	0	0	0	0	0	0	0	unmatched	unmatched	unmatched	unmatched	unmatched	unmatched	MS/MS
ATVLTTER	ATVLTTER	K	K	180	187	8	2		sp|Q99KP6|PRP19_MOUSE	Q99KP6	PRP19_MOUSE	Prpf19	Pre-mRNA-processing factor 19			0	0	0	1	0	0	0	0	0	0	0	0	35724.7	0	0	0	0	0	0	0	0	0	0	0	0	0	0	unmatched	unmatched	unmatched	MS/MS	unmatched	unmatched	unmatched
ATVSAPFGK	ATVSAPFGK	K	F	3052	3060	9	2		sp|Q9QXS1|PLEC_MOUSE	Q9QXS1	PLEC_MOUSE	Plec	Plectin			0	0	0	2	2	2	1	1	0	0	0	0	78710.4	78937.5	61864.6	59389.4	56910.9	0	0	0	0	78710.4	78937.5	61864.6	59389.4	56910.9	0	unmatched	unmatched	unmatched	MS/MS	MS/MS	MS/MS	MS/MS
ATVTPSPVK	ATVTPSPVK	K	G	176	184	9	2		sp|Q80XU3|NUCKS_MOUSE	Q80XU3	NUCKS_MOUSE	Nucks1	Nuclear ubiquitous casein and cyclin-dependent kinase substrate 1			0	0	0	1	1	2	0	0	0	0	0	0	21408.9	43845.7	84647.9	0	0	0	0	0	0	21408.9	43845.7	84647.9	0	0	0	unmatched	unmatched	unmatched	MS/MS	MS/MS	MS/MS	unmatched
ATVVESSEK	ATVVESSEK	R	A	144	152	9	2		sp|P61982|1433G_MOUSE	P61982	1433G_MOUSE	Ywhag	14-3-3 protein gamma			0	0	0	0	1	1	0	0	0	0	0	0	0	28492.1	23030	0	0	0	0	0	0	0	28492.1	23030	0	0	0	unmatched	unmatched	unmatched	unmatched	MS/MS	MS/MS	unmatched
ATWKSNYFLKIIQLLDDYPK	ATWKSNYFLKIIQLLDDYPK	R	C	7	26	20	4		sp|P14869|RLA0_MOUSE	P14869	RLA0_MOUSE	Rplp0	Large ribosomal subunit protein uL10			0	0	0	0	0	0	0	0	1	0	0	0	0	0	0	0	0	0	0	0	0	0	0	0	0	0	0	unmatched	unmatched	unmatched	unmatched	unmatched	unmatched	unmatched
ATYLNSF	ATYLNSF	R	S	923	929	7	2		sp|Q02788|CO6A2_MOUSE	Q02788	CO6A2_MOUSE	Col6a2	Collagen alpha-2(VI) chain			0	1	0	0	0	0	0	0	0	0	58655.8	0	0	0	0	0	0	0	0	0	0	0	0	0	0	0	0	unmatched	MS/MS	unmatched	unmatched	unmatched	unmatched	unmatched
ATYLNSFSH	ATYLNSFSH	R	V	923	931	9	2		sp|Q02788|CO6A2_MOUSE	Q02788	CO6A2_MOUSE	Col6a2	Collagen alpha-2(VI) chain			1	0	1	0	0	0	0	0	0	58970.4	0	73080.6	0	0	0	0	0	0	58970.4	0	73080.6	0	0	0	0	0	0	MS/MS	unmatched	MS/MS	unmatched	unmatched	unmatched	unmatched
ATYLNSFSHVGTGIVH	ATYLNSFSHVGTGIVH	R	A	923	938	16	3		sp|Q02788|CO6A2_MOUSE	Q02788	CO6A2_MOUSE	Col6a2	Collagen alpha-2(VI) chain			2	1	1	0	0	0	0	0	0	0	207679	0	0	0	0	0	0	0	0	0	0	0	0	0	0	0	0	MS/MS	MS/MS	MS/MS	unmatched	unmatched	unmatched	unmatched
ATYLNSFSHVGTGIVHAINNVVR	ATYLNSFSHVGTGIVHAINNVVR	R	G	923	945	23	4		sp|Q02788|CO6A2_MOUSE	Q02788	CO6A2_MOUSE	Col6a2	Collagen alpha-2(VI) chain			7	9	8	1	4	2	0	0	0	1.31347e+06	828048	829033	31424.7	112733	37363.4	0	0	0	1.31347e+06	828048	829033	31424.7	112733	37363.4	0	0	0	MS/MS	MS/MS	MS/MS	MS/MS	MS/MS	MS/MS	unmatched
AVAGNISDPGLQK	AVAGNISDPGLQK	K	S	803	815	13	2		sp|Q64727|VINC_MOUSE	Q64727	VINC_MOUSE	Vcl	Vinculin			0	0	0	1	1	1	1	1	0	0	0	0	89783.7	72702.7	59756.8	77019.1	69859	0	0	0	0	89783.7	72702.7	59756.8	77019.1	69859	0	unmatched	unmatched	unmatched	MS/MS	MS/MS	MS/MS	MS/MS
AVAHHTTAAFIR	AVAHHTTAAFIR	K	V	218	229	12	3		sp|P54775|PRS6B_MOUSE	P54775	PRS6B_MOUSE	Psmc4	26S proteasome regulatory subunit 6B			0	0	0	1	0	1	0	0	0	0	0	0	30850.5	0	14288.1	0	0	0	0	0	0	30850.5	0	14288.1	0	0	0	unmatched	unmatched	unmatched	MS/MS	unmatched	MS/MS	unmatched
AVAISLPK	AVAISLPK	K	G	300	307	8	2		sp|P19324|SERPH_MOUSE	P19324	SERPH_MOUSE	Serpinh1	Serpin H1			0	1	2	7	5	5	4	6	4	0	0	0	0	0	0	0	0	0	0	0	0	0	0	0	0	0	0	unmatched	MS/MS	MS/MS	MS/MS	MS/MS	MS/MS	MS/MS
AVANETGAFFFLINGPEIMSK	AVANETGAFFFLINGPEIM[15.9949]SK	R	L	257	277	21	3	19M(15.9949)	sp|Q01853|TERA_MOUSE	Q01853	TERA_MOUSE	Vcp	Transitional endoplasmic reticulum ATPase			0	0	0	1	0	0	0	0	0	0	0	0	5967.61	0	0	0	0	0	0	0	0	0	0	0	0	0	0	unmatched	unmatched	unmatched	MS/MS	unmatched	unmatched	unmatched
AVAQALEVIPR	AVAQALEVIPR	R	T	439	449	11	2		sp|P80318|TCPG_MOUSE	P80318	TCPG_MOUSE	Cct3	T-complex protein 1 subunit gamma			0	0	0	2	2	3	1	2	2	0	0	0	56462.5	66587.9	55839.5	71435.2	80232.1	78073	0	0	0	56462.5	66587.9	55839.5	71435.2	80232.1	78073	unmatched	unmatched	unmatched	MS/MS	MS/MS	MS/MS	MS/MS
AVASAAAALVLK	AVASAAAALVLK	K	A	674	685	12	2		sp|P26039|TLN1_MOUSE	P26039	TLN1_MOUSE	Tln1	Talin-1			0	0	0	0	1	0	0	0	0	0	0	0	0	28723.1	0	0	0	0	0	0	0	0	0	0	0	0	0	unmatched	unmatched	unmatched	unmatched	MS/MS	unmatched	unmatched
AVASEIFK	AVASEIFK	K	G	875	882	8	2		sp|Q9WTI7|MYO1C_MOUSE	Q9WTI7	MYO1C_MOUSE	Myo1c	Unconventional myosin-Ic			1	1	1	2	2	2	1	1	1	76976	81015.4	111260	116108	80452.9	80913.2	69921.5	87127.4	80321.7	76976	81015.4	111260	116108	80452.9	80913.2	69921.5	87127.4	80321.7	MS/MS	MS/MS	MS/MS	MS/MS	MS/MS	MS/MS	MS/MS
AVCMLSNTTAIAEAWAR	AVC[57.0215]MLSNTTAIAEAWAR	R	L	374	390	17	2	3C(57.0215)	sp|P68369|TBA1A_MOUSE	P68369	TBA1A_MOUSE	Tuba1a	Tubulin alpha-1A chain	Tuba1b, Tuba1c, Tuba3a, Tuba4a, Tuba8	sp|P05213|TBA1B_MOUSE, sp|P05214|TBA3_MOUSE, sp|P68368|TBA4A_MOUSE, sp|P68373|TBA1C_MOUSE, sp|Q9JJZ2|TBA8_MOUSE	0	1	0	0	0	0	0	0	0	0	0	0	0	0	0	0	0	0	0	0	0	0	0	0	0	0	0	unmatched	MS/MS	unmatched	unmatched	unmatched	unmatched	unmatched
AVDDGVNTFK	AVDDGVNTFK	R	V	391	400	10	2		sp|P42932|TCPQ_MOUSE	P42932	TCPQ_MOUSE	Cct8	T-complex protein 1 subunit theta			0	0	0	1	0	1	0	0	0	0	0	0	51719.5	46756.3	39889.7	0	0	0	0	0	0	51719.5	46756.3	39889.7	0	0	0	unmatched	unmatched	unmatched	MS/MS	MBR	MS/MS	unmatched
AVDEAADALLK	AVDEAADALLK	K	A	286	296	11	2		sp|Q8CAQ8|MIC60_MOUSE	Q8CAQ8	MIC60_MOUSE	Immt	MICOS complex subunit Mic60			0	0	0	2	2	1	0	0	0	0	0	0	69766.2	78381.9	80542.5	0	0	0	0	0	0	69766.2	78381.9	80542.5	0	0	0	unmatched	unmatched	unmatched	MS/MS	MS/MS	MS/MS	unmatched
AVDFAER	AVDFAER	R	H	31	37	7	2		sp|P62918|RL8_MOUSE	P62918	RL8_MOUSE	Rpl8	Large ribosomal subunit protein uL2			1	1	1	1	1	1	0	1	0	67639.5	78932.3	60426	28424.2	70301.6	70584.1	0	40859.3	0	67639.5	78932.3	60426	28424.2	70301.6	70584.1	0	40859.3	0	MS/MS	MS/MS	MS/MS	MS/MS	MS/MS	MS/MS	unmatched
AVDIDECK	AVDIDEC[57.0215]K	K	E	1799	1806	8	2	7C(57.0215)	sp|Q61555|FBN2_MOUSE	Q61555	FBN2_MOUSE	Fbn2	Fibrillin-2			0	1	0	0	0	0	0	0	0	0	98678.9	0	0	0	0	0	0	0	0	0	0	0	0	0	0	0	0	unmatched	MS/MS	unmatched	unmatched	unmatched	unmatched	unmatched
AVDIPGLK	AVDIPGLK	R	A	1310	1317	8	2		sp|Q80YX1|TENA_MOUSE	Q80YX1	TENA_MOUSE	Tnc	Tenascin			0	0	0	3	5	4	3	2	3	0	0	0	135598	123918	185585	90911.2	108126	199015	0	0	0	135598	123918	185585	90911.2	108126	199015	unmatched	unmatched	unmatched	MS/MS	MS/MS	MS/MS	MS/MS
AVDIPHMDIEALK	AVDIPHMDIEALK	K	K	79	91	13	3		sp|P53026|RL10A_MOUSE	P53026	RL10A_MOUSE	Rpl10a	Large ribosomal subunit protein uL1			1	0	0	0	1	0	0	0	0	53906.7	0	0	0	33026.3	0	0	0	0	53906.7	0	0	0	33026.3	0	0	0	0	MS/MS	unmatched	unmatched	unmatched	MS/MS	unmatched	unmatched
AVDLQILPK	AVDLQILPK	K	I	260	268	9	2		sp|P47911|RL6_MOUSE	P47911	RL6_MOUSE	Rpl6	Large ribosomal subunit protein eL6			2	1	0	1	2	1	0	0	0	43390.7	59390.9	0	26858.8	52165.6	33649.2	0	0	0	43390.7	59390.9	0	26858.8	52165.6	33649.2	0	0	0	MS/MS	MS/MS	unmatched	MS/MS	MS/MS	MS/MS	unmatched
AVDQWSTETIASHEDIER	AVDQWSTETIASHEDIER	K	L	324	341	18	3		sp|Q07797|LG3BP_MOUSE	Q07797	LG3BP_MOUSE	Lgals3bp	Galectin-3-binding protein			1	1	1	0	0	0	0	0	0	122681	126046	95567.2	0	73411	0	0	0	0	122681	126046	95567.2	0	73411	0	0	0	0	MS/MS	MS/MS	MS/MS	unmatched	MBR	unmatched	unmatched
AVDSLVPIGR	AVDSLVPIGR	K	G	195	204	10	2		sp|Q03265|ATPA_MOUSE	Q03265	ATPA_MOUSE	Atp5f1a	ATP synthase F(1) complex subunit alpha, mitochondrial			1	1	1	2	1	2	0	0	0	60223.9	115199	85608	188997	128699	99698.3	0	0	0	60223.9	115199	85608	188997	128699	99698.3	0	0	0	MS/MS	MS/MS	MS/MS	MS/MS	MS/MS	MS/MS	unmatched
AVDTVFNGR	AVDTVFNGR	R	Q	215	223	9	2		sp|Q99K41|EMIL1_MOUSE	Q99K41	EMIL1_MOUSE	Emilin1	EMILIN-1			0	0	0	1	1	1	0	0	0	0	0	0	49085.1	53504.3	46808.9	0	0	0	0	0	0	49085.1	53504.3	46808.9	0	0	0	unmatched	unmatched	unmatched	MS/MS	MS/MS	MS/MS	unmatched
AVDVFFPPEAQNDFPVAMQISEK	AVDVFFPPEAQNDFPVAMQISEK	K	H	247	269	23	3		sp|Q68FD5|CLH1_MOUSE	Q68FD5	CLH1_MOUSE	Cltc	Clathrin heavy chain 1			0	0	0	1	0	0	0	0	0	0	0	0	8499.05	0	0	0	0	0	0	0	0	0	0	0	0	0	0	unmatched	unmatched	unmatched	MS/MS	unmatched	unmatched	unmatched
AVEASNAYSSILQAVQAAEDAAGQALR	AVEASNAYSSILQAVQAAEDAAGQALR	R	Q	2520	2546	27	3		sp|Q61001|LAMA5_MOUSE	Q61001	LAMA5_MOUSE	Lama5	Laminin subunit alpha-5			1	0	0	0	0	0	0	1	0	17426.2	0	0	0	0	0	0	4384.25	0	17426.2	0	0	0	0	0	0	4384.25	0	MS/MS	unmatched	unmatched	unmatched	unmatched	unmatched	unmatched
AVEEELR	AVEEELR	K	E	530	536	7	2		sp|O89029|MATN4_MOUSE	O89029	MATN4_MOUSE	Matn4	Matrilin-4	Matn1	sp|P51942|MATN1_MOUSE	1	0	1	0	0	0	0	0	0	67062.5	0	68429.9	0	0	0	0	0	0	67062.5	0	68429.9	0	0	0	0	0	0	MS/MS	unmatched	MS/MS	unmatched	unmatched	unmatched	unmatched
AVEENQESTPVFIQQETTGTPR	AVEENQESTPVFIQQETTGTPR	Y	S	881	902	22	3		sp|P11276|FINC_MOUSE	P11276	FINC_MOUSE	Fn1	Fibronectin			3	2	3	2	2	2	3	2	3	272722	382216	226793	272716	327059	297820	529919	375611	728325	272722	382216	226793	272716	327059	297820	529919	375611	728325	MS/MS	MS/MS	MS/MS	MS/MS	MS/MS	MS/MS	MS/MS
AVELAANTK	AVELAANTK	K	G	457	465	9	2		sp|P40142|TKT_MOUSE	P40142	TKT_MOUSE	Tkt	Transketolase			0	0	0	2	0	1	0	1	0	0	0	0	44255.9	0	52915.8	0	28070.8	0	0	0	0	44255.9	0	52915.8	0	28070.8	0	unmatched	unmatched	unmatched	MS/MS	unmatched	MS/MS	unmatched
AVFPSIVGR	AVFPSIVGR	R	P	29	37	9	2		sp|P60710|ACTB_MOUSE	P60710	ACTB_MOUSE	Actb	Actin, cytoplasmic 1	Acta1, Acta2, Actc1, Actg1, Actg2	sp|P62737|ACTA_MOUSE, sp|P63260|ACTG_MOUSE, sp|P63268|ACTH_MOUSE, sp|P68033|ACTC_MOUSE, sp|P68134|ACTS_MOUSE	9	7	8	7	8	8	8	7	7	5275204	4.56684e+06	5.86535e+06	6122821	5601211	8894785	6252676	5541726	7985384	5275204	4.56684e+06	5.86535e+06	6122821	5601211	8894785	6252676	5541726	7985384	MS/MS	MS/MS	MS/MS	MS/MS	MS/MS	MS/MS	MS/MS
AVFPSIVGRPR	AVFPSIVGRPR	R	H	29	39	11	3		sp|P60710|ACTB_MOUSE	P60710	ACTB_MOUSE	Actb	Actin, cytoplasmic 1	Acta1, Acta2, Actc1, Actg1, Actg2	sp|P62737|ACTA_MOUSE, sp|P63260|ACTG_MOUSE, sp|P63268|ACTH_MOUSE, sp|P68033|ACTC_MOUSE, sp|P68134|ACTS_MOUSE	6	6	6	8	7	9	6	8	6	325520	550124	468597	6074037	5305605	7299516	2366049	3.19851e+06	3.92529e+06	325520	550124	468597	6074037	5305605	7299516	2366049	3.19851e+06	3.92529e+06	MS/MS	MS/MS	MS/MS	MS/MS	MS/MS	MS/MS	MS/MS
AVFVDLEPTVIDEIR	AVFVDLEPTVIDEIR	R	N	65	79	15	2		sp|P68368|TBA4A_MOUSE	P68368	TBA4A_MOUSE	Tuba4a	Tubulin alpha-4A chain			0	0	0	0	1	1	0	1	0	0	0	0	0	0	14292.7	0	18243	0	0	0	0	0	0	14292.7	0	18243	0	unmatched	unmatched	unmatched	unmatched	MS/MS	MS/MS	unmatched
AVFVDLEPTVIDEVR	AVFVDLEPTVIDEVR	R	T	65	79	15	2		sp|P68369|TBA1A_MOUSE	P68369	TBA1A_MOUSE	Tuba1a	Tubulin alpha-1A chain	Tuba1b, Tuba1c	sp|P05213|TBA1B_MOUSE, sp|P68373|TBA1C_MOUSE	2	1	1	3	3	3	3	3	3	466991	774282	581509	574212	638302	710565	395950	580347	453102	466991	774282	581509	574212	638302	710565	395950	580347	453102	MS/MS	MS/MS	MS/MS	MS/MS	MS/MS	MS/MS	MS/MS
AVGFSSGTENPHGVK	AVGFSSGTENPHGVK	R	A	651	665	15	3		sp|Q3V1T4|P3H1_MOUSE	Q3V1T4	P3H1_MOUSE	P3h1	Prolyl 3-hydroxylase 1			0	0	0	0	0	1	0	0	0	0	0	0	0	0	48367.5	0	0	0	0	0	0	0	0	0	0	0	0	unmatched	unmatched	unmatched	unmatched	unmatched	MS/MS	unmatched
AVGKEELGK	AVGKEELGK	K	N	399	407	9	2		sp|Q9JKR6|HYOU1_MOUSE	Q9JKR6	HYOU1_MOUSE	Hyou1	Hypoxia up-regulated protein 1			0	0	0	1	0	0	0	0	0	0	0	0	16413.3	0	0	0	0	0	0	0	0	0	0	0	0	0	0	unmatched	unmatched	unmatched	MS/MS	unmatched	unmatched	unmatched
AVGLSGTFR	AVGLSGTFR	R	A	1629	1637	9	2		sp|P39061|COIA1_MOUSE	P39061	COIA1_MOUSE	Col18a1	Collagen alpha-1(XVIII) chain			1	1	1	2	1	2	2	2	2	59693	115116	63186.2	203567	210176	176054	149411	124247	181093	59693	115116	63186.2	203567	210176	176054	149411	124247	181093	MS/MS	MS/MS	MS/MS	MS/MS	MS/MS	MS/MS	MS/MS
AVIYNPATQADWTAK	AVIYNPATQADWTAK	R	K	19	33	15	2		sp|Q61879|MYH10_MOUSE	Q61879	MYH10_MOUSE	Myh10	Myosin-10			2	1	3	2	2	1	0	1	0	219498	127983	263412	139120	116700	107172	0	91201.4	0	219498	127983	263412	139120	116700	107172	0	91201.4	0	MS/MS	MS/MS	MS/MS	MS/MS	MS/MS	MS/MS	unmatched
AVLDALLEGK	AVLDALLEGK	R	A	2396	2405	10	2		sp|P14873|MAP1B_MOUSE	P14873	MAP1B_MOUSE	Map1b	Microtubule-associated protein 1B	Map1a	sp|Q9QYR6|MAP1A_MOUSE	0	0	0	1	1	0	0	1	0	0	0	0	74381.3	80586.9	77553.8	0	454841	0	0	0	0	74381.3	80586.9	77553.8	0	454841	0	unmatched	unmatched	unmatched	MS/MS	MS/MS	MBR	unmatched
AVLEGLQGLLSR	AVLEGLQGLLSR	Q	L	531	542	12	2		sp|Q99K41|EMIL1_MOUSE	Q99K41	EMIL1_MOUSE	Emilin1	EMILIN-1			0	0	0	0	0	1	0	0	0	0	0	0	0	0	16033.2	0	0	0	0	0	0	0	0	0	0	0	0	unmatched	unmatched	unmatched	unmatched	unmatched	MS/MS	unmatched
AVLEYLTAEILELAGNAAR	AVLEYLTAEILELAGNAAR	A	D	51	69	19	3		sp|Q9QZQ8|H2AY_MOUSE	Q9QZQ8	H2AY_MOUSE	Macroh2a1	Core histone macro-H2A.1	H2ac11, H2ac12, H2ac13, H2ac15, H2ac20, H2ac21, H2ac25, H2ac4, H2ac6, H2ac7, H2ac8, H2aj, H2ax, Hist1h2af, Hist1h2an, Hist1h2ao, Hist1h2ap, Hist2h2aa1	sp|C0HKE1|H2A1B_MOUSE, sp|C0HKE2|H2A1C_MOUSE, sp|C0HKE3|H2A1D_MOUSE, sp|C0HKE4|H2A1E_MOUSE, sp|C0HKE5|H2A1G_MOUSE, sp|C0HKE6|H2A1I_MOUSE, sp|C0HKE7|H2A1N_MOUSE, sp|C0HKE8|H2A1O_MOUSE, sp|C0HKE9|H2A1P_MOUSE, sp|P27661|H2AX_MOUSE, sp|Q64522|H2A2B_MOUSE, sp|Q64523|H2A2C_MOUSE, sp|Q6GSS7|H2A2A_MOUSE, sp|Q8BFU2|H2A3_MOUSE, sp|Q8CGP5|H2A1F_MOUSE, sp|Q8CGP6|H2A1H_MOUSE, sp|Q8CGP7|H2A1K_MOUSE, sp|Q8R1M2|…	2	1	2	0	0	0	0	0	0	0	32810.7	153384	0	0	0	0	0	0	0	32810.7	153384	0	0	0	0	0	0	MS/MS	MS/MS	MS/MS	unmatched	unmatched	unmatched	unmatched
AVLVDLEPGTMDSVR	AVLVDLEPGTMDSVR	R	S	63	77	15	2		sp|P68372|TBB4B_MOUSE	P68372	TBB4B_MOUSE	Tubb4b	Tubulin beta-4B chain	Tubb4a	sp|Q9D6F9|TBB4A_MOUSE	2	1	0	3	2	2	2	2	2	129048	222768	0	228131	150444	181880	173936	171993	282160	129048	222768	0	228131	150444	181880	173936	171993	282160	MS/MS	MS/MS	unmatched	MS/MS	MS/MS	MS/MS	MS/MS
AVLVDLEPGTMDSVR	AVLVDLEPGTM[15.9949]DSVR	R	S	63	77	15	2	11M(15.9949)	sp|P68372|TBB4B_MOUSE	P68372	TBB4B_MOUSE	Tubb4b	Tubulin beta-4B chain	Tubb4a	sp|Q9D6F9|TBB4A_MOUSE	0	0	0	1	0	0	0	0	0	0	0	0	51198.9	0	62504.5	0	0	0	0	0	0	51198.9	0	62504.5	0	0	0	unmatched	unmatched	unmatched	MS/MS	unmatched	MBR	unmatched
AVMNFVVR	AVMNFVVR	R	Y	651	658	8	2		sp|Q9R0E1|PLOD3_MOUSE	Q9R0E1	PLOD3_MOUSE	Plod3	Multifunctional procollagen lysine hydroxylase and glycosyltransferase LH3			0	0	0	1	0	0	0	0	0	0	0	0	39367.5	0	0	0	0	0	0	0	0	0	0	0	0	0	0	unmatched	unmatched	unmatched	MS/MS	unmatched	unmatched	unmatched
AVNTQALSGAGILR	AVNTQALSGAGILR	R	M	270	283	14	2		sp|Q9CWK8|SNX2_MOUSE	Q9CWK8	SNX2_MOUSE	Snx2	Sorting nexin-2			0	0	0	0	0	1	0	0	0	0	0	0	0	0	63175.4	0	0	0	0	0	0	0	0	0	0	0	0	unmatched	unmatched	unmatched	unmatched	unmatched	MS/MS	unmatched
AVNYFSK	AVNYFSK	R	V	1435	1441	7	2		sp|Q68FD5|CLH1_MOUSE	Q68FD5	CLH1_MOUSE	Cltc	Clathrin heavy chain 1			0	0	0	1	1	1	0	0	0	0	0	0	52473.2	37508.3	38971.1	0	0	0	0	0	0	52473.2	37508.3	38971.1	0	0	0	unmatched	unmatched	unmatched	MS/MS	MS/MS	MS/MS	unmatched
AVPLAGFGYGLPISR	AVPLAGFGYGLPISR	R	L	347	361	15	2		sp|Q8BFP9|PDK1_MOUSE	Q8BFP9	PDK1_MOUSE	Pdk1	[Pyruvate dehydrogenase (acetyl-transferring)] kinase isozyme 1, mitochondrial			0	0	0	0	0	1	0	0	0	0	0	0	0	0	16648.8	0	0	0	0	0	0	0	0	0	0	0	0	unmatched	unmatched	unmatched	unmatched	unmatched	MS/MS	unmatched
AVPLALALISVSNPR	AVPLALALISVSNPR	R	L	689	703	15	2		sp|Q8VDM4|PSMD2_MOUSE	Q8VDM4	PSMD2_MOUSE	Psmd2	26S proteasome non-ATPase regulatory subunit 2			0	0	0	0	1	0	0	0	0	0	0	0	0	8933.62	0	0	0	0	0	0	0	0	0	0	0	0	0	unmatched	unmatched	unmatched	unmatched	MS/MS	unmatched	unmatched
AVPPNNSNAAEVDLPTEELQGLVPR	AVPPNNSNAAEVDLPTEELQGLVPR	R	G	14	38	25	3		sp|Q8BH61|F13A_MOUSE	Q8BH61	F13A_MOUSE	F13a1	Coagulation factor XIII A chain			0	0	0	1	0	2	0	0	1	0	0	0	36550.7	0	38258.5	0	0	50923.6	0	0	0	36550.7	0	38258.5	0	0	50923.6	unmatched	unmatched	unmatched	MS/MS	unmatched	MS/MS	unmatched
AVPQLQGYLR	AVPQLQGYLR	K	S	271	280	10	2		sp|P47911|RL6_MOUSE	P47911	RL6_MOUSE	Rpl6	Large ribosomal subunit protein eL6			1	2	1	0	2	0	1	2	0	60088.1	104560	79306.6	0	106488	0	85992.2	131262	0	60088.1	104560	79306.6	0	106488	0	85992.2	131262	0	MS/MS	MS/MS	MS/MS	unmatched	MS/MS	unmatched	MS/MS
AVQEAQR	AVQEAQR	K	A	955	961	7	2		sp|Q04857|CO6A1_MOUSE	Q04857	CO6A1_MOUSE	Col6a1	Collagen alpha-1(VI) chain			1	0	0	0	0	0	0	0	0	33823.4	0	0	0	0	0	0	0	0	0	0	0	0	0	0	0	0	0	MS/MS	unmatched	unmatched	unmatched	unmatched	unmatched	unmatched
AVSPDISTTER	AVSPDISTTER	E	N	38	48	11	2		sp|Q02788|CO6A2_MOUSE	Q02788	CO6A2_MOUSE	Col6a2	Collagen alpha-2(VI) chain			2	2	2	0	1	1	0	0	1	427866	631572	382480	0	51728.3	60870.8	0	0	56174.9	427866	631572	382480	0	51728.3	60870.8	0	0	56174.9	MS/MS	MS/MS	MS/MS	unmatched	MS/MS	MS/MS	unmatched
AVTDEEPFLIFANR	AVTDEEPFLIFANR	K	Y	3024	3037	14	2		sp|Q91ZX7|LRP1_MOUSE	Q91ZX7	LRP1_MOUSE	Lrp1	Prolow-density lipoprotein receptor-related protein 1			0	0	0	2	2	2	1	1	1	0	0	0	38111.2	28487	27308	33333.9	25946.4	31664.2	0	0	0	38111.2	28487	27308	33333.9	25946.4	31664.2	unmatched	unmatched	unmatched	MS/MS	MS/MS	MS/MS	MS/MS
AVTEMNGR	AVTEMNGR	K	I	349	356	8	2		sp|P29341|PABP1_MOUSE	P29341	PABP1_MOUSE	Pabpc1	Polyadenylate-binding protein 1			0	0	0	1	1	0	0	0	0	0	0	0	14463.3	10937.8	0	0	0	0	0	0	0	14463.3	10937.8	0	0	0	0	unmatched	unmatched	unmatched	MS/MS	MS/MS	unmatched	unmatched
AVTEQGAELSNEER	AVTEQGAELSNEER	K	N	28	41	14	2		sp|P68254|1433T_MOUSE	P68254	1433T_MOUSE	Ywhaq	14-3-3 protein theta			0	0	0	1	0	1	0	0	0	0	0	0	68715.1	0	43775	0	0	0	0	0	0	68715.1	0	43775	0	0	0	unmatched	unmatched	unmatched	MS/MS	unmatched	MS/MS	unmatched
AVTEQGHELSNEER	AVTEQGHELSNEER	K	N	30	43	14	3		sp|Q9CQV8|1433B_MOUSE	Q9CQV8	1433B_MOUSE	Ywhab	14-3-3 protein beta/alpha			0	0	0	1	1	1	1	0	1	0	0	0	62318.8	32340.2	44350.4	49382.8	0	33429.9	0	0	0	62318.8	32340.2	44350.4	49382.8	0	33429.9	unmatched	unmatched	unmatched	MS/MS	MS/MS	MS/MS	MS/MS
AVTGYKDPYSGNTISLFQAMK	AVTGYKDPYSGNTISLFQAMK	K	K	3576	3596	21	3		sp|Q9QXS1|PLEC_MOUSE	Q9QXS1	PLEC_MOUSE	Plec	Plectin			0	0	0	0	1	0	0	0	0	0	0	0	0	45316	0	0	0	0	0	0	0	0	0	0	0	0	0	unmatched	unmatched	unmatched	unmatched	MS/MS	unmatched	unmatched
AVTGYKDPYTGEQISLFQAMK	AVTGYKDPYTGEQISLFQAMK	R	K	2917	2937	21	3		sp|Q9QXS1|PLEC_MOUSE	Q9QXS1	PLEC_MOUSE	Plec	Plectin			0	0	0	1	0	1	0	0	0	0	0	0	78853.5	242886	0	0	0	0	0	0	0	78853.5	242886	0	0	0	0	unmatched	unmatched	unmatched	MS/MS	MBR	MS/MS	unmatched
AVTGYRDPYTEQTISLFQAMK	AVTGYRDPYTEQTISLFQAMK	R	K	3911	3931	21	3		sp|Q9QXS1|PLEC_MOUSE	Q9QXS1	PLEC_MOUSE	Plec	Plectin			0	0	0	1	0	0	0	0	0	0	0	0	39112.4	39568.7	0	0	0	0	0	0	0	39112.4	39568.7	0	0	0	0	unmatched	unmatched	unmatched	MS/MS	MBR	unmatched	unmatched
AVTKYTSSK	AVTKYTSSK	K	-	118	126	9	2		sp|P10853|H2B1F_MOUSE	P10853	H2B1F_MOUSE	H2bc7	Histone H2B type 1-F/J/L	H2bc1, H2bc14, H2bc18, H2bc26, H2bc3, H2bc4, H2bc9, H2bu2, Hist1h2bp	sp|P10854|H2B1M_MOUSE, sp|P70696|H2B1A_MOUSE, sp|Q64475|H2B1B_MOUSE, sp|Q64478|H2B1H_MOUSE, sp|Q64525|H2B2B_MOUSE, sp|Q6ZWY9|H2B1C_MOUSE, sp|Q8CGP0|H2B3B_MOUSE, sp|Q8CGP2|H2B1P_MOUSE, sp|Q9D2U9|H2B3A_MOUSE	0	0	0	0	0	1	1	1	1	0	0	0	0	0	4649.08	11037.8	31187.3	13475.2	0	0	0	0	0	4649.08	11037.8	31187.3	13475.2	unmatched	unmatched	unmatched	unmatched	unmatched	MS/MS	MS/MS
AVTQALNR	AVTQALNR	K	C	1191	1198	8	2		sp|P26039|TLN1_MOUSE	P26039	TLN1_MOUSE	Tln1	Talin-1			0	0	0	0	1	0	0	0	0	0	0	0	0	33746.6	0	0	0	0	0	0	0	0	0	0	0	0	0	unmatched	unmatched	unmatched	unmatched	MS/MS	unmatched	unmatched
AVTQLANR	AVTQLANR	H	T	420	427	8	2		sp|P80314|TCPB_MOUSE	P80314	TCPB_MOUSE	Cct2	T-complex protein 1 subunit beta			0	0	0	0	0	0	1	1	1	0	0	0	0	0	0	182543	204732	56396.2	0	0	0	0	0	0	182543	204732	56396.2	unmatched	unmatched	unmatched	unmatched	unmatched	unmatched	MS/MS
AVTSEIAVLQSR	AVTSEIAVLQSR	K	L	526	537	12	2		sp|Q91YQ5|RPN1_MOUSE	Q91YQ5	RPN1_MOUSE	Rpn1	Dolichyl-diphosphooligosaccharide--protein glycosyltransferase subunit 1			0	0	1	1	1	1	0	0	1	0	0	85491.6	68543.2	62745.7	61195.6	0	0	138693	0	0	85491.6	68543.2	62745.7	61195.6	0	0	138693	unmatched	unmatched	MS/MS	MS/MS	MS/MS	MS/MS	unmatched
AVTYTEHAK	AVTYTEHAK	D	R	70	78	9	2		sp|P62806|H4_MOUSE	P62806	H4_MOUSE	H4c1	Histone H4			1	0	2	0	1	0	0	0	0	63389.3	0	57995.2	0	0	0	0	0	0	63389.3	0	57995.2	0	0	0	0	0	0	MS/MS	unmatched	MS/MS	unmatched	MS/MS	unmatched	unmatched
AVVGVVAGGGR	AVVGVVAGGGR	R	I	164	174	11	2		sp|P62918|RL8_MOUSE	P62918	RL8_MOUSE	Rpl8	Large ribosomal subunit protein uL2			1	1	1	1	2	2	1	1	0	87745.9	141315	125238	43449.2	146122	54755.8	38041.3	109297	0	87745.9	141315	125238	43449.2	146122	54755.8	38041.3	109297	0	MS/MS	MS/MS	MS/MS	MS/MS	MS/MS	MS/MS	MS/MS
AVVITDGHVTGSPCGGIK	AVVITDGHVTGSPC[57.0215]GGIK	F	M	172	189	18	3	14C(57.0215)	sp|Q02788|CO6A2_MOUSE	Q02788	CO6A2_MOUSE	Col6a2	Collagen alpha-2(VI) chain			0	0	1	0	0	0	0	0	0	0	0	101348	0	0	0	0	0	0	0	0	0	0	0	0	0	0	0	unmatched	unmatched	MS/MS	unmatched	unmatched	unmatched	unmatched
AVVIVDDR	AVVIVDDR	R	G	179	186	8	2		sp|Q99K48|NONO_MOUSE	Q99K48	NONO_MOUSE	Nono	Non-POU domain-containing octamer-binding protein	Sfpq	sp|Q8VIJ6|SFPQ_MOUSE	0	0	0	1	2	1	1	1	2	0	0	0	86474.7	94614.4	82079.6	88555.5	81924.4	83137.7	0	0	0	86474.7	94614.4	82079.6	88555.5	81924.4	83137.7	unmatched	unmatched	unmatched	MS/MS	MS/MS	MS/MS	MS/MS
AVVPLAQGTMTGLAIQYAM	AVVPLAQGTMTGLAIQYAM	R	N	105	123	19	2		sp|O89029|MATN4_MOUSE	O89029	MATN4_MOUSE	Matn4	Matrilin-4			1	0	1	0	0	0	0	0	0	38619.7	0	0	0	0	0	0	0	0	0	0	0	0	0	0	0	0	0	MS/MS	unmatched	MS/MS	unmatched	unmatched	unmatched	unmatched
AVVPLAQGTMTGLAIQYAMNVAFSEAEGARPSEER	AVVPLAQGTMTGLAIQYAMNVAFSEAEGARPSEER	R	V	105	139	35	4		sp|O89029|MATN4_MOUSE	O89029	MATN4_MOUSE	Matn4	Matrilin-4			1	0	0	0	0	0	0	0	0	24644.2	0	0	0	0	0	0	0	0	0	0	0	0	0	0	0	0	0	MS/MS	unmatched	unmatched	unmatched	unmatched	unmatched	unmatched
AVVQVFEGTSGIDAK	AVVQVFEGTSGIDAK	K	K	94	108	15	2		sp|P62814|VATB2_MOUSE	P62814	VATB2_MOUSE	Atp6v1b2	V-type proton ATPase subunit B, brain isoform			0	0	0	1	1	1	1	0	1	0	0	0	88844.9	92869.7	68796.6	84586.7	0	102798	0	0	0	88844.9	92869.7	68796.6	84586.7	0	102798	unmatched	unmatched	unmatched	MS/MS	MS/MS	MS/MS	MS/MS
AVVYSNTIQSIMAIVK	AVVYSNTIQSIMAIVK	R	A	71	86	16	2		sp|P08752|GNAI2_MOUSE	P08752	GNAI2_MOUSE	Gnai2	Guanine nucleotide-binding protein G(i) subunit alpha-2			1	0	0	2	2	2	1	2	0	25604.4	0	0	29643.8	36708.4	25360.5	14385.6	11890.1	0	25604.4	0	0	29643.8	36708.4	25360.5	14385.6	11890.1	0	MS/MS	unmatched	unmatched	MS/MS	MS/MS	MS/MS	MS/MS
AWGHPCEMCPAQPHPCR	AWGHPC[57.0215]EMC[57.0215]PAQPHPC[57.0215]R	R	R	216	232	17	4	16C(57.0215),6C(57.0215),9C(57.0215)	sp|Q61554|FBN1_MOUSE	Q61554	FBN1_MOUSE	Fbn1	Fibrillin-1			0	3	0	0	0	0	0	0	0	0	229001	0	0	0	0	0	0	0	0	0	0	0	0	0	0	0	0	unmatched	MS/MS	unmatched	unmatched	unmatched	unmatched	unmatched
AWGPGLEGGIVGK	AWGPGLEGGIVGK	R	S	581	593	13	2		sp|Q8BTM8|FLNA_MOUSE	Q8BTM8	FLNA_MOUSE	Flna	Filamin-A			0	1	0	1	2	2	1	1	1	0	73475	0	125109	167209	124497	53843.7	78190.2	64716.3	0	73475	0	125109	167209	124497	53843.7	78190.2	64716.3	unmatched	MS/MS	unmatched	MS/MS	MS/MS	MS/MS	MS/MS
AWGPGLHGGIVGR	AWGPGLHGGIVGR	R	S	554	566	13	3		sp|Q80X90|FLNB_MOUSE	Q80X90	FLNB_MOUSE	Flnb	Filamin-B			0	0	0	1	1	1	0	0	0	0	0	0	50752.9	76410.1	72782.7	0	0	0	0	0	0	50752.9	76410.1	72782.7	0	0	0	unmatched	unmatched	unmatched	MS/MS	MS/MS	MS/MS	unmatched
AWINEKMTLVASEDYGDTLAAIQGLLK	AWINEK[15.9949]M[15.9949]TLVASEDYGDTLAAIQGLLK	E	K	1884	1910	27	4	6K(15.9949),7M(15.9949)	sp|P16546|SPTN1_MOUSE	P16546	SPTN1_MOUSE	Sptan1	Spectrin alpha chain, non-erythrocytic 1			0	0	0	0	0	0	1	0	0	0	0	0	0	0	0	0	0	0	0	0	0	0	0	0	0	0	0	unmatched	unmatched	unmatched	unmatched	unmatched	unmatched	MS/MS
AYAAGFGDR	AYAAGFGDR	K	R	1951	1959	9	2		sp|Q80YX1|TENA_MOUSE	Q80YX1	TENA_MOUSE	Tnc	Tenascin			1	2	2	2	2	2	2	2	1	131636	163455	168883	321364	177610	216570	224969	140666	248069	131636	163455	168883	321364	177610	216570	224969	140666	248069	MS/MS	MS/MS	MS/MS	MS/MS	MS/MS	MS/MS	MS/MS
AYAALAALEK	AYAALAALEK	K	L	578	587	10	2		sp|Q9Z1X4|ILF3_MOUSE	Q9Z1X4	ILF3_MOUSE	Ilf3	Interleukin enhancer-binding factor 3			0	0	0	0	1	1	0	0	0	0	0	0	0	31122.3	35440.6	0	0	0	0	0	0	0	31122.3	35440.6	0	0	0	unmatched	unmatched	unmatched	unmatched	MS/MS	MS/MS	unmatched
AYEFAER	AYEFAER	R	C	1095	1101	7	2		sp|Q68FD5|CLH1_MOUSE	Q68FD5	CLH1_MOUSE	Cltc	Clathrin heavy chain 1			0	1	0	0	0	1	0	0	0	0	22442.2	0	0	45646	41526	0	0	0	0	22442.2	0	0	45646	41526	0	0	0	unmatched	MS/MS	unmatched	unmatched	MBR	MS/MS	unmatched
AYFNGQSFIASIQK	AYFNGQSFIASIQK	R	I	1232	1245	14	2		sp|P97927|LAMA4_MOUSE	P97927	LAMA4_MOUSE	Lama4	Laminin subunit alpha-4			0	0	0	1	1	1	0	0	0	0	0	0	11823.8	0	9684.14	0	0	0	0	0	0	11823.8	0	9684.14	0	0	0	unmatched	unmatched	unmatched	MS/MS	MS/MS	MS/MS	unmatched
AYGAPPPPEPR	AYGAPPPPEPR	Y	D	64	74	11	2		sp|P50608|FMOD_MOUSE	P50608	FMOD_MOUSE	Fmod	Fibromodulin			0	0	0	1	0	1	0	0	0	0	0	0	53629.5	0	68800.2	0	0	0	0	0	0	53629.5	0	68800.2	0	0	0	unmatched	unmatched	unmatched	MS/MS	unmatched	MS/MS	unmatched
AYGGSMCAK	AYGGSMC[57.0215]AK	R	C	77	85	9	2	7C(57.0215)	sp|Q9D1R9|RL34_MOUSE	Q9D1R9	RL34_MOUSE	Rpl34	Large ribosomal subunit protein eL34			0	1	1	0	0	0	0	0	0	0	24628.7	20394.2	0	0	0	0	0	0	0	24628.7	20394.2	0	0	0	0	0	0	unmatched	MS/MS	MS/MS	unmatched	unmatched	unmatched	unmatched
AYGPGIEPTGNMVK	AYGPGIEPTGNMVK	R	K	286	299	14	2		sp|Q8BTM8|FLNA_MOUSE	Q8BTM8	FLNA_MOUSE	Flna	Filamin-A			0	0	0	1	1	1	0	0	0	0	0	0	118465	82802.9	116592	0	0	0	0	0	0	118465	82802.9	116592	0	0	0	unmatched	unmatched	unmatched	MS/MS	MS/MS	MS/MS	unmatched
AYGYSGVSLK	AYGYSGVSLK	R	V	1057	1066	10	2		sp|Q03350|TSP2_MOUSE	Q03350	TSP2_MOUSE	Thbs2	Thrombospondin-2			1	1	1	1	1	1	0	0	0	242203	329090	424507	47241.8	59554.5	62126.2	0	0	0	242203	329090	424507	47241.8	59554.5	62126.2	0	0	0	MS/MS	MS/MS	MS/MS	MS/MS	MS/MS	MS/MS	unmatched
AYHEQLSVAEITNACFEPANQMVK	AYHEQLSVAEITNAC[57.0215]FEPANQMVK	K	C	281	304	24	3	15C(57.0215)	sp|P68369|TBA1A_MOUSE	P68369	TBA1A_MOUSE	Tuba1a	Tubulin alpha-1A chain	Tuba1b, Tuba3a, Tuba4a	sp|P05213|TBA1B_MOUSE, sp|P05214|TBA3_MOUSE, sp|P68368|TBA4A_MOUSE	0	1	0	0	0	0	0	0	0	0	71321.3	0	0	0	0	0	0	0	0	0	0	0	0	0	0	0	0	unmatched	MS/MS	unmatched	unmatched	unmatched	unmatched	unmatched
AYILNLVK	AYILNLVK	R	Q	281	288	8	2		sp|P80315|TCPD_MOUSE	P80315	TCPD_MOUSE	Cct4	T-complex protein 1 subunit delta			0	0	0	1	2	1	0	0	0	0	0	0	37564.4	51018.1	63023.7	0	0	0	0	0	0	37564.4	51018.1	63023.7	0	0	0	unmatched	unmatched	unmatched	MS/MS	MS/MS	MS/MS	unmatched
AYKPEQPLVR	AYKPEQPLVR	K	L	321	330	10	3		sp|P58022|LOXL2_MOUSE	P58022	LOXL2_MOUSE	Loxl2	Lysyl oxidase homolog 2			0	0	0	1	0	0	0	0	1	0	0	0	51334.7	0	0	0	0	35522.5	0	0	0	51334.7	0	0	0	0	35522.5	unmatched	unmatched	unmatched	MS/MS	unmatched	unmatched	unmatched
AYLPVNESFGFTADLR	AYLPVNESFGFTADLR	K	S	786	801	16	2		sp|P58252|EF2_MOUSE	P58252	EF2_MOUSE	Eef2	Elongation factor 2			0	0	0	0	1	0	0	0	0	0	0	0	0	21300.9	0	0	0	0	0	0	0	0	0	0	0	0	0	unmatched	unmatched	unmatched	unmatched	MS/MS	unmatched	unmatched
AYLQQLR	AYLQQLR	R	Q	131	137	7	2		sp|Q9JM76|ARPC3_MOUSE	Q9JM76	ARPC3_MOUSE	Arpc3	Actin-related protein 2/3 complex subunit 3			0	0	0	0	1	0	0	0	0	0	0	0	0	115069	115675	0	0	0	0	0	0	0	115069	115675	0	0	0	unmatched	unmatched	unmatched	unmatched	MS/MS	MBR	unmatched
AYNLNEER	AYNLNEER	K	H	50	57	8	2		sp|P12399|CTL2A_MOUSE	P12399	CTL2A_MOUSE	Ctla2a	Protein CTLA-2-alpha			0	0	0	1	0	0	0	0	0	0	0	0	27416.4	14664	0	0	0	0	0	0	0	27416.4	14664	0	0	0	0	unmatched	unmatched	unmatched	MS/MS	MBR	unmatched	unmatched
AYNLTEKNFASVQGVSLESGSFPSYSAYR	AYNLTEK[15.9949]NFASVQGVSLESGSFPSYSAYR	E	L	2528	2556	29	4	7K(15.9949)	sp|Q60847|COCA1_MOUSE	Q60847	COCA1_MOUSE	Col12a1	Collagen alpha-1(XII) chain			1	1	2	0	0	0	0	0	0	0	0	0	0	0	0	0	0	0	0	0	0	0	0	0	0	0	0	MS/MS	MS/MS	MS/MS	unmatched	unmatched	unmatched	unmatched
AYPAVGAPIPFDEILYNR	AYPAVGAPIPFDEILYNR	K	Q	561	578	18	2,3		sp|Q05306|COAA1_MOUSE	Q05306	COAA1_MOUSE	Col10a1	Collagen alpha-1(X) chain			0	0	0	2	1	1	0	0	0	0	0	0	35032	81497.3	15294.9	0	0	0	0	0	0	19498.9	69878.5	24263.8	0	0	0	unmatched	unmatched	unmatched	MS/MS	MS/MS	MS/MS	unmatched
AYSEAHEISK	AYSEAHEISK	K	E	153	162	10	2		sp|P61982|1433G_MOUSE	P61982	1433G_MOUSE	Ywhag	14-3-3 protein gamma			0	0	0	1	0	1	0	0	0	0	0	0	18964.9	0	17925	0	0	0	0	0	0	18964.9	0	17925	0	0	0	unmatched	unmatched	unmatched	MS/MS	unmatched	MS/MS	unmatched
AYSFWLATIER	AYSFWLATIER	N	S	1628	1638	11	2		sp|P02463|CO4A1_MOUSE	P02463	CO4A1_MOUSE	Col4a1	Collagen alpha-1(IV) chain			0	0	0	0	1	0	0	0	0	0	0	0	0	22174.7	0	0	0	0	0	0	0	0	0	0	0	0	0	unmatched	unmatched	unmatched	unmatched	MS/MS	unmatched	unmatched
AYTGVVSLQR	AYTGVVSLQR	N	S	1174	1183	10	2		sp|P37889|FBLN2_MOUSE	P37889	FBLN2_MOUSE	Fbln2	Fibulin-2			1	0	0	0	0	0	0	0	0	130439	0	0	0	24641.9	0	0	0	0	130439	0	0	0	24641.9	0	0	0	0	MS/MS	unmatched	unmatched	unmatched	MBR	unmatched	unmatched
AYVVLGQFLVL	AYVVLGQFLVL	K	K	42	52	11	2		sp|O54962|BAF_MOUSE	O54962	BAF_MOUSE	Banf1	Barrier-to-autointegration factor			0	0	1	0	0	0	0	0	0	0	0	1999.21	0	0	0	0	0	0	0	0	0	0	0	0	0	0	0	unmatched	unmatched	MS/MS	unmatched	unmatched	unmatched	unmatched
AYVVLGQFLVLK	AYVVLGQFLVLK	K	K	42	53	12	2		sp|O54962|BAF_MOUSE	O54962	BAF_MOUSE	Banf1	Barrier-to-autointegration factor			3	2	2	3	2	3	2	2	2	208887	143018	197525	52007.1	80023.2	35828	15159	36826	14473.1	208887	143018	197525	52007.1	80023.2	35828	15159	36826	14473.1	MS/MS	MS/MS	MS/MS	MS/MS	MS/MS	MS/MS	MS/MS
AYYHLLEQVAPK	AYYHLLEQVAPK	K	G	298	309	12	3		sp|Q61233|PLSL_MOUSE	Q61233	PLSL_MOUSE	Lcp1	Plastin-2			0	0	0	1	0	0	0	0	0	0	0	0	35431.7	0	0	0	0	0	0	0	0	0	0	0	0	0	0	unmatched	unmatched	unmatched	MS/MS	unmatched	unmatched	unmatched
AYYNGISLFN	AYYNGISLFN	R	N	331	340	10	2		sp|P28653|PGS1_MOUSE	P28653	PGS1_MOUSE	Bgn	Biglycan			0	0	0	0	0	1	0	0	0	0	0	0	0	12822.7	19411.3	0	0	0	0	0	0	0	12822.7	19411.3	0	0	0	unmatched	unmatched	unmatched	unmatched	MBR	MS/MS	unmatched
AYYNGISLFNNPVPY	AYYNGISLFNNPVPY	R	W	331	345	15	2		sp|P28653|PGS1_MOUSE	P28653	PGS1_MOUSE	Bgn	Biglycan			2	0	0	0	0	0	0	0	0	66756.9	0	0	0	0	0	0	0	0	0	0	0	0	0	0	0	0	0	MS/MS	unmatched	unmatched	unmatched	unmatched	unmatched	unmatched
AYYNGISLFNNPVPYWEVQPA	AYYNGISLFNNPVPYWEVQPA	R	T	331	351	21	3		sp|P28653|PGS1_MOUSE	P28653	PGS1_MOUSE	Bgn	Biglycan			2	1	2	0	0	0	0	0	0	103016	55285.6	71363.6	0	0	0	0	0	0	103016	55285.6	71363.6	0	0	0	0	0	0	MS/MS	MS/MS	MS/MS	unmatched	unmatched	unmatched	unmatched
AYYNGISLFNNPVPYWEVQPATFR	AYYNGISLFNNPVPYWEVQPATFR	R	C	331	354	24	3,4		sp|P28653|PGS1_MOUSE	P28653	PGS1_MOUSE	Bgn	Biglycan			18	16	14	11	11	9	1	4	5	2.33462e+06	1.76609e+06	1449736	203234	247313	108373	26038.6	63588.3	32693.7	2175012	1.73916e+06	1449736	203234	247313	108373	26038.6	63588.3	32693.7	MS/MS	MS/MS	MS/MS	MS/MS	MS/MS	MS/MS	MS/MS
AYYNGISLFNNPVPYWEVQPATFR	AYYNGISLFNNPVP[15.9949]YWEVQPATFR	R	C	331	354	24	3	14P(15.9949)	sp|P28653|PGS1_MOUSE	P28653	PGS1_MOUSE	Bgn	Biglycan			3	5	2	0	0	0	0	0	0	55778.5	52322.9	35180.3	0	0	0	0	0	0	55778.5	52322.9	35180.3	0	0	0	0	0	0	MS/MS	MS/MS	MS/MS	unmatched	unmatched	unmatched	unmatched
AYYNGISLFNNPVPYWEVQPATFR	AYYNGISLFNNP[15.9949]VPYWEVQPATFR	R	C	331	354	24	3	12P(15.9949)	sp|P28653|PGS1_MOUSE	P28653	PGS1_MOUSE	Bgn	Biglycan			2	1	0	0	0	0	0	0	0	0	19943.9	0	0	0	0	0	0	0	0	0	0	0	0	0	0	0	0	MS/MS	MS/MS	unmatched	unmatched	unmatched	unmatched	unmatched
CAATNAAGTTQSHVLLLVQALPQISTPPEIR	C[-17.0265]AATNAAGTTQSHVLLLVQALPQISTPPEIR	R	V	2876	2906	31	4	1C(-17.0265)	sp|Q05793|PGBM_MOUSE	Q05793	PGBM_MOUSE	Hspg2	Basement membrane-specific heparan sulfate proteoglycan core protein			0	1	0	0	0	0	0	0	0	0	28594.3	0	0	0	0	0	0	0	0	0	0	0	0	0	0	0	0	unmatched	MS/MS	unmatched	unmatched	unmatched	unmatched	unmatched
CACASHVAK	C[-17.0265]AC[57.0215]ASHVAK	K	V	96	104	9	2	1C(-17.0265),3C(57.0215)	sp|Q9QXS6|DREB_MOUSE	Q9QXS6	DREB_MOUSE	Dbn1	Drebrin			0	1	1	0	0	0	0	0	0	0	16376.6	28560.9	0	0	0	0	0	0	0	16376.6	28560.9	0	0	0	0	0	0	unmatched	MS/MS	MS/MS	unmatched	unmatched	unmatched	unmatched
CACFPGFELQGDGR	C[-17.0265]AC[57.0215]FPGFELQGDGR	R	T	619	632	14	2	1C(-17.0265),3C(57.0215)	sp|P37889|FBLN2_MOUSE	P37889	FBLN2_MOUSE	Fbln2	Fibulin-2			0	3	3	0	0	0	0	0	0	0	502657	390511	0	0	0	0	0	0	0	502657	390511	0	0	0	0	0	0	unmatched	MS/MS	MS/MS	unmatched	unmatched	unmatched	unmatched
CACTYGFTGPQCER	C[-17.0265]AC[57.0215]TYGFTGPQC[57.0215]ER	R	D	166	179	14	2	12C(57.0215),1C(-17.0265),3C(57.0215)	sp|Q61554|FBN1_MOUSE	Q61554	FBN1_MOUSE	Fbn1	Fibrillin-1			0	1	0	0	0	0	0	0	0	0	207280	0	0	0	0	0	0	0	0	0	0	0	0	0	0	0	0	unmatched	MS/MS	unmatched	unmatched	unmatched	unmatched	unmatched
CAELEEELK	C[-17.0265]AELEEELK	K	T	190	198	9	2	1C(-17.0265)	sp|P58771|TPM1_MOUSE	P58771	TPM1_MOUSE	Tpm1	Tropomyosin alpha-1 chain			0	1	2	0	0	0	0	0	0	0	109220	170974	0	0	0	0	0	0	0	109220	170974	0	0	0	0	0	0	unmatched	MS/MS	MS/MS	unmatched	unmatched	unmatched	unmatched
CAPECNCPHSYPTAM	C[-17.0265]APEC[57.0215]NC[57.0215]PHSYPTAM	N	Y	37	51	15	2	1C(-17.0265),5C(57.0215),7C(57.0215)	sp|P51885|LUM_MOUSE	P51885	LUM_MOUSE	Lum	Lumican			0	0	1	0	0	0	0	0	0	0	0	113799	0	0	0	0	0	0	0	0	0	0	0	0	0	0	0	unmatched	unmatched	MS/MS	unmatched	unmatched	unmatched	unmatched
CAPECNCPHSYPTAMYCDDLK	C[-17.0265]APEC[57.0215]NC[57.0215]PHSYPTAMYC[57.0215]DDLK	N	L	37	57	21	3	17C(57.0215),1C(-17.0265),5C(57.0215),7C(57.0215)	sp|P51885|LUM_MOUSE	P51885	LUM_MOUSE	Lum	Lumican			0	0	1	0	0	0	0	0	0	0	723619	667313	0	0	0	0	0	0	0	723619	667313	0	0	0	0	0	0	unmatched	MBR	MS/MS	unmatched	unmatched	unmatched	unmatched
CAPECNCPHSYPTAMYCDDLK	C[-17.0265]APEC[57.0215]NC[57.0215]PHSYPTAM[15.9949]YC[57.0215]DDLK	N	L	37	57	21	3	15M(15.9949),17C(57.0215),1C(-17.0265),5C(57.0215),7C(57.0215)	sp|P51885|LUM_MOUSE	P51885	LUM_MOUSE	Lum	Lumican			0	1	1	0	0	0	0	0	0	0	204706	135004	0	0	0	0	0	0	0	204706	135004	0	0	0	0	0	0	unmatched	MS/MS	MS/MS	unmatched	unmatched	unmatched	unmatched
CAPPPTDCEGGR	C[-17.0265]APPPTDC[57.0215]EGGR	R	V	46	57	12	2	1C(-17.0265),8C(57.0215)	sp|Q9R118|HTRA1_MOUSE	Q9R118	HTRA1_MOUSE	Htra1	Serine protease HTRA1			0	1	1	0	0	0	0	0	0	0	96094.9	66733.2	0	0	0	0	0	0	0	96094.9	66733.2	0	0	0	0	0	0	unmatched	MS/MS	MS/MS	unmatched	unmatched	unmatched	unmatched
CCDIPSR	C[-17.0265]C[57.0215]DIPSR	R	R	2722	2728	7	1,2	1C(-17.0265),2C(57.0215)	sp|Q60847|COCA1_MOUSE	Q60847	COCA1_MOUSE	Col12a1	Collagen alpha-1(XII) chain			0	6	6	0	0	0	0	0	0	0	1.22455e+06	1.08118e+06	0	0	0	0	0	0	0	645460	573800	0	0	0	0	0	0	unmatched	MS/MS	MS/MS	unmatched	unmatched	unmatched	unmatched
CCQGAADLSR	C[-17.0265]C[57.0215]QGAADLSR	R	H	131	140	10	2	1C(-17.0265),2C(57.0215)	sp|Q80Z71|TENN_MOUSE	Q80Z71	TENN_MOUSE	Tnn	Tenascin-N			0	2	2	0	0	0	0	0	0	0	305388	282704	0	0	0	0	0	0	0	305388	282704	0	0	0	0	0	0	unmatched	MS/MS	MS/MS	unmatched	unmatched	unmatched	unmatched
CDCKPGFQR	C[-17.0265]DC[57.0215]KPGFQR	R	D	921	929	9	2	1C(-17.0265),3C(57.0215)	sp|P37889|FBLN2_MOUSE	P37889	FBLN2_MOUSE	Fbln2	Fibulin-2			0	2	2	0	0	0	0	0	0	0	319892	241012	0	0	0	0	0	0	0	319892	241012	0	0	0	0	0	0	unmatched	MS/MS	MS/MS	unmatched	unmatched	unmatched	unmatched
CDCKPGYR	C[-17.0265]DC[57.0215]KPGYR	R	L	1835	1842	8	2	1C(-17.0265),3C(57.0215)	sp|Q61554|FBN1_MOUSE	Q61554	FBN1_MOUSE	Fbn1	Fibrillin-1			0	1	0	0	0	0	0	0	0	0	152252	0	0	0	0	0	0	0	0	0	0	0	0	0	0	0	0	unmatched	MS/MS	unmatched	unmatched	unmatched	unmatched	unmatched
CDEGYESGFMMM	C[-17.0265]DEGYESGFMMM	K	K	1099	1110	12	2	1C(-17.0265)	sp|Q61554|FBN1_MOUSE	Q61554	FBN1_MOUSE	Fbn1	Fibrillin-1			0	1	0	0	0	0	0	0	0	0	3632.99	0	0	0	0	0	0	0	0	0	0	0	0	0	0	0	0	unmatched	MS/MS	unmatched	unmatched	unmatched	unmatched	unmatched
CDLADSVQDLLAR	C[-17.0265]DLADSVQDLLAR	N	M	99	111	13	2	1C(-17.0265)	sp|Q80Z71|TENN_MOUSE	Q80Z71	TENN_MOUSE	Tnn	Tenascin-N			0	1	0	0	0	0	0	0	0	0	0	0	0	0	0	0	0	0	0	0	0	0	0	0	0	0	0	unmatched	MS/MS	unmatched	unmatched	unmatched	unmatched	unmatched
CDLCQEVLADIGFVK	C[-17.0265]DLC[57.0215]QEVLADIGFVK	R	N	97	111	15	2	1C(-17.0265),4C(57.0215)	sp|Q99JW4|LIMS1_MOUSE	Q99JW4	LIMS1_MOUSE	Lims1	LIM and senescent cell antigen-like-containing domain protein 1			0	1	1	0	0	0	0	0	0	0	0	3711.64	0	0	0	0	0	0	0	0	0	0	0	0	0	0	0	unmatched	MS/MS	MS/MS	unmatched	unmatched	unmatched	unmatched
CDPHEATCYDDGK	C[-17.0265]DPHEATC[57.0215]YDDGK	K	T	2378	2390	13	2	1C(-17.0265),8C(57.0215)	sp|P11276|FINC_MOUSE	P11276	FINC_MOUSE	Fn1	Fibronectin			0	3	3	0	0	0	0	0	0	0	273543	199882	0	0	0	0	0	0	0	273543	199882	0	0	0	0	0	0	unmatched	MS/MS	MS/MS	unmatched	unmatched	unmatched	unmatched
CDPIDQCQDSETR	C[-17.0265]DPIDQC[57.0215]QDSETR	K	T	555	567	13	2	1C(-17.0265),7C(57.0215)	sp|P11276|FINC_MOUSE	P11276	FINC_MOUSE	Fn1	Fibronectin			0	2	2	0	0	0	0	0	0	0	311411	216960	0	0	0	0	0	0	0	311411	216960	0	0	0	0	0	0	unmatched	MS/MS	MS/MS	unmatched	unmatched	unmatched	unmatched
CDSGFALDSEER	C[-17.0265]DSGFALDSEER	R	N	1057	1068	12	2	1C(-17.0265)	sp|Q61554|FBN1_MOUSE	Q61554	FBN1_MOUSE	Fbn1	Fibrillin-1			0	2	0	0	0	0	0	0	0	0	128709	0	0	0	0	0	0	0	0	0	0	0	0	0	0	0	0	unmatched	MS/MS	unmatched	unmatched	unmatched	unmatched	unmatched
CDYSCSSGYHLEGDR	C[-17.0265]DYSC[57.0215]SSGYHLEGDR	R	S	148	162	15	2	1C(-17.0265),5C(57.0215)	sp|Q8R054|SRPX2_MOUSE	Q8R054	SRPX2_MOUSE	Srpx2	Sushi repeat-containing protein SRPX2			0	1	0	0	0	0	0	0	0	0	140248	0	0	0	0	0	0	0	0	0	0	0	0	0	0	0	0	unmatched	MS/MS	unmatched	unmatched	unmatched	unmatched	unmatched
CECDMGFVPSADGK	C[-17.0265]EC[57.0215]DMGFVPSADGK	R	A	1431	1444	14	2	1C(-17.0265),3C(57.0215)	sp|Q61554|FBN1_MOUSE	Q61554	FBN1_MOUSE	Fbn1	Fibrillin-1			0	1	0	0	0	0	0	0	0	0	95383.3	0	0	0	0	0	0	0	0	0	0	0	0	0	0	0	0	unmatched	MS/MS	unmatched	unmatched	unmatched	unmatched	unmatched
CECEIGYELDR	C[-17.0265]EC[57.0215]EIGYELDR	R	S	1472	1482	11	2	1C(-17.0265),3C(57.0215)	sp|Q61554|FBN1_MOUSE	Q61554	FBN1_MOUSE	Fbn1	Fibrillin-1			0	2	0	0	0	0	0	0	0	0	344910	0	0	0	0	0	0	0	0	0	0	0	0	0	0	0	0	unmatched	MS/MS	unmatched	unmatched	unmatched	unmatched	unmatched
CECFPGLAVGLDGR	C[-17.0265]EC[57.0215]FPGLAVGLDGR	R	V	639	652	14	2	1C(-17.0265),3C(57.0215)	sp|Q61554|FBN1_MOUSE	Q61554	FBN1_MOUSE	Fbn1	Fibrillin-1			0	2	2	0	0	0	0	0	0	0	497442	72011.4	0	0	0	0	0	0	0	497442	72011.4	0	0	0	0	0	0	unmatched	MS/MS	MS/MS	unmatched	unmatched	unmatched	unmatched
CECPNGMTLDATGR	C[-17.0265]EC[57.0215]PNGMTLDATGR	K	I	937	950	14	2	1C(-17.0265),3C(57.0215)	sp|Q61554|FBN1_MOUSE	Q61554	FBN1_MOUSE	Fbn1	Fibrillin-1			0	1	0	0	0	0	0	0	0	0	0	0	0	0	0	0	0	0	0	0	0	0	0	0	0	0	0	unmatched	MS/MS	unmatched	unmatched	unmatched	unmatched	unmatched
CECPVGFFYNDK	C[-17.0265]EC[57.0215]PVGFFYNDK	R	L	1793	1804	12	2	1C(-17.0265),3C(57.0215)	sp|Q61554|FBN1_MOUSE	Q61554	FBN1_MOUSE	Fbn1	Fibrillin-1			0	3	1	0	0	0	0	0	0	0	232378	52439.5	0	0	0	0	0	0	0	232378	52439.5	0	0	0	0	0	0	unmatched	MS/MS	MS/MS	unmatched	unmatched	unmatched	unmatched
CEDGQCICHEGFTGLDCGQR	C[-17.0265]EDGQC[57.0215]IC[57.0215]HEGFTGLDC[57.0215]GQR	R	S	573	592	20	3	17C(57.0215),1C(-17.0265),6C(57.0215),8C(57.0215)	sp|Q80YX1|TENA_MOUSE	Q80YX1	TENA_MOUSE	Tnc	Tenascin			0	0	1	0	0	0	0	0	0	0	0	129740	0	0	0	0	0	0	0	0	0	0	0	0	0	0	0	unmatched	unmatched	MS/MS	unmatched	unmatched	unmatched	unmatched
CEEETTALVCDNGSGLCK	C[-17.0265]EEETTALVC[57.0215]DNGSGLC[57.0215]K	M	A	2	19	18	2	10C(57.0215),17C(57.0215),1C(-17.0265)	sp|P63268|ACTH_MOUSE	P63268	ACTH_MOUSE	Actg2	Actin, gamma-enteric smooth muscle			0	2	0	0	0	0	0	0	0	0	0	0	0	0	0	0	0	0	0	0	0	0	0	0	0	0	0	unmatched	MS/MS	unmatched	unmatched	unmatched	unmatched	unmatched
CEGSSVQTR	C[-17.0265]EGSSVQTR	R	T	413	421	9	2	1C(-17.0265)	sp|P35441|TSP1_MOUSE	P35441	TSP1_MOUSE	Thbs1	Thrombospondin-1			0	1	1	0	0	0	0	0	0	0	97199.4	105800	0	0	0	0	0	0	0	97199.4	105800	0	0	0	0	0	0	unmatched	MS/MS	MS/MS	unmatched	unmatched	unmatched	unmatched
CGEGQLCYNLPGSYR	C[-17.0265]GEGQLC[57.0215]YNLPGSYR	R	C	906	920	15	2	1C(-17.0265),7C(57.0215)	sp|P37889|FBLN2_MOUSE	P37889	FBLN2_MOUSE	Fbln2	Fibulin-2			0	2	1	0	0	0	0	0	0	0	401851	315254	0	0	0	0	0	0	0	401851	315254	0	0	0	0	0	0	unmatched	MS/MS	MS/MS	unmatched	unmatched	unmatched	unmatched
CGGDIAFHLNPR	C[-17.0265]GGDIAFHLNPR	R	F	258	269	12	2	1C(-17.0265)	sp|O08573|LEG9_MOUSE	O08573	LEG9_MOUSE	Lgals9	Galectin-9			0	1	0	0	0	0	0	0	0	0	92575.6	0	0	65556.4	0	0	0	0	0	92575.6	0	0	65556.4	0	0	0	0	unmatched	MS/MS	unmatched	unmatched	MBR	unmatched	unmatched
CGQICSGAPGEQDSR	C[-17.0265]GQIC[57.0215]SGAPGEQDSR	T	V	479	493	15	2	1C(-17.0265),5C(57.0215)	sp|Q99K41|EMIL1_MOUSE	Q99K41	EMIL1_MOUSE	Emilin1	EMILIN-1			1	0	0	0	0	0	0	0	0	0	0	0	0	0	0	0	0	0	0	0	0	0	0	0	0	0	0	MS/MS	unmatched	unmatched	unmatched	unmatched	unmatched	unmatched
CGVMAVSGLCQSVAASCAR	C[-17.0265]GVMAVSGLC[57.0215]QSVAASC[57.0215]AR	K	S	160	178	19	3	10C(57.0215),17C(57.0215),1C(-17.0265)	sp|P55002|MFAP2_MOUSE	P55002	MFAP2_MOUSE	Mfap2	Microfibrillar-associated protein 2			0	1	0	0	0	0	0	0	0	0	135940	0	0	0	0	0	0	0	0	0	0	0	0	0	0	0	0	unmatched	MS/MS	unmatched	unmatched	unmatched	unmatched	unmatched
CHAGFQR	C[-17.0265]HAGFQR	K	T	553	559	7	2	1C(-17.0265)	sp|Q61555|FBN2_MOUSE	Q61555	FBN2_MOUSE	Fbn2	Fibrillin-2			0	1	0	0	0	0	0	0	0	0	25728.4	0	0	0	0	0	0	0	0	0	0	0	0	0	0	0	0	unmatched	MS/MS	unmatched	unmatched	unmatched	unmatched	unmatched
CHEGGQSYK	C[-17.0265]HEGGQSYK	R	I	142	150	9	2	1C(-17.0265)	sp|P11276|FINC_MOUSE	P11276	FINC_MOUSE	Fn1	Fibronectin			0	2	2	0	0	0	0	0	0	0	328330	228515	0	0	0	0	0	0	0	328330	228515	0	0	0	0	0	0	unmatched	MS/MS	MS/MS	unmatched	unmatched	unmatched	unmatched
CHTLPFITSGTYTCTNGMLLDSR	C[-17.0265]HTLPFITSGTYTC[57.0215]TNGMLLDSR	R	C	125	147	23	3	14C(57.0215),1C(-17.0265)	sp|Q8R054|SRPX2_MOUSE	Q8R054	SRPX2_MOUSE	Srpx2	Sushi repeat-containing protein SRPX2			0	0	1	0	0	0	0	0	0	0	0	63206.9	0	0	0	0	0	0	0	0	0	0	0	0	0	0	0	unmatched	unmatched	MS/MS	unmatched	unmatched	unmatched	unmatched
CICNSGYEVDITGK	C[-17.0265]IC[57.0215]NSGYEVDITGK	K	N	750	763	14	2	1C(-17.0265),3C(57.0215)	sp|Q61554|FBN1_MOUSE	Q61554	FBN1_MOUSE	Fbn1	Fibrillin-1			0	1	0	0	0	0	0	0	0	0	121516	0	0	0	0	0	0	0	0	0	0	0	0	0	0	0	0	unmatched	MS/MS	unmatched	unmatched	unmatched	unmatched	unmatched
CICPPGYEVR	C[-17.0265]IC[57.0215]PPGYEVR	R	S	2034	2043	10	2	1C(-17.0265),3C(57.0215)	sp|Q61555|FBN2_MOUSE	Q61555	FBN2_MOUSE	Fbn2	Fibrillin-2			0	1	0	0	0	0	0	0	0	0	59256.4	0	0	0	0	0	0	0	0	0	0	0	0	0	0	0	0	unmatched	MS/MS	unmatched	unmatched	unmatched	unmatched	unmatched
CICPPGYSLQNDK	C[-17.0265]IC[57.0215]PPGYSLQNDK	R	C	2000	2012	13	2	1C(-17.0265),3C(57.0215)	sp|Q61554|FBN1_MOUSE	Q61554	FBN1_MOUSE	Fbn1	Fibrillin-1			0	2	0	0	0	0	0	0	0	0	127583	0	0	0	0	0	0	0	0	0	0	0	0	0	0	0	0	unmatched	MS/MS	unmatched	unmatched	unmatched	unmatched	unmatched
CIDPISCEEPYLLIGENR	C[-17.0265]IDPISC[57.0215]EEPYLLIGENR	K	C	314	331	18	3	1C(-17.0265),7C(57.0215)	sp|Q9WVH9|FBLN5_MOUSE	Q9WVH9	FBLN5_MOUSE	Fbln5	Fibulin-5			0	2	1	0	0	0	0	0	0	0	52062.4	51588.2	0	0	0	0	0	0	0	52062.4	51588.2	0	0	0	0	0	0	unmatched	MS/MS	MS/MS	unmatched	unmatched	unmatched	unmatched
CIEMGGNPLENSGFEPGAFDGLK	C[-17.0265]IEMGGNPLENSGFEPGAFDGLK	N	L	188	210	23	3	1C(-17.0265)	sp|P28653|PGS1_MOUSE	P28653	PGS1_MOUSE	Bgn	Biglycan			0	2	2	3	2	2	1	0	2	0	59821.8	99164.1	70170.9	36875.9	0	57663.9	0	0	0	59821.8	99164.1	70170.9	36875.9	0	57663.9	0	0	unmatched	MS/MS	MS/MS	MS/MS	MS/MS	MS/MS	MS/MS
CINHYGGYLCLPR	C[-17.0265]INHYGGYLC[57.0215]LPR	K	S	71	83	13	2	10C(57.0215),1C(-17.0265)	sp|Q9WVJ9|FBLN4_MOUSE	Q9WVJ9	FBLN4_MOUSE	Efemp2	EGF-containing fibulin-like extracellular matrix protein 2			0	2	1	0	0	0	0	0	0	0	100428	96826.2	0	0	0	0	0	0	0	100428	96826.2	0	0	0	0	0	0	unmatched	MS/MS	MS/MS	unmatched	unmatched	unmatched	unmatched
CITDPQTGLCLLPLK	C[-17.0265]ITDPQTGLC[57.0215]LLPLK	R	E	4252	4266	15	2	10C(57.0215),1C(-17.0265)	sp|Q9QXS1|PLEC_MOUSE	Q9QXS1	PLEC_MOUSE	Plec	Plectin			0	1	1	0	0	0	0	0	0	0	0	26140.9	0	0	0	0	0	0	0	0	0	0	0	0	0	0	0	unmatched	MS/MS	MS/MS	unmatched	unmatched	unmatched	unmatched
CLATGPGIAPTVKTGEEVGFVVDAK	C[-17.0265]LATGPGIAPTVKTGEEVGFVVDAK	K	T	1617	1641	25	4	1C(-17.0265)	sp|Q80X90|FLNB_MOUSE	Q80X90	FLNB_MOUSE	Flnb	Filamin-B			0	0	0	1	0	0	1	0	0	0	0	0	0	0	0	0	0	0	0	0	0	0	0	0	0	0	0	unmatched	unmatched	unmatched	MS/MS	unmatched	unmatched	MS/MS
CLCLPGFSGPR	C[-17.0265]LC[57.0215]LPGFSGPR	R	C	3481	3491	11	2	1C(-17.0265),3C(57.0215)	sp|Q05793|PGBM_MOUSE	Q05793	PGBM_MOUSE	Hspg2	Basement membrane-specific heparan sulfate proteoglycan core protein			0	3	2	0	0	0	0	0	0	0	55272.9	36255.3	0	0	0	0	0	0	0	55272.9	36255.3	0	0	0	0	0	0	unmatched	MS/MS	MS/MS	unmatched	unmatched	unmatched	unmatched
CLCPASNPLCR	C[-17.0265]LC[57.0215]PASNPLC[57.0215]R	R	E	327	337	11	2	10C(57.0215),1C(-17.0265),3C(57.0215)	sp|Q9WVJ9|FBLN4_MOUSE	Q9WVJ9	FBLN4_MOUSE	Efemp2	EGF-containing fibulin-like extracellular matrix protein 2			0	2	2	0	0	0	0	0	0	0	115296	104610	0	0	0	0	0	0	0	115296	104610	0	0	0	0	0	0	unmatched	MS/MS	MS/MS	unmatched	unmatched	unmatched	unmatched
CLCPEGFSLSSTGR	C[-17.0265]LC[57.0215]PEGFSLSSTGR	K	R	2040	2053	14	2	1C(-17.0265),3C(57.0215)	sp|Q61554|FBN1_MOUSE	Q61554	FBN1_MOUSE	Fbn1	Fibrillin-1			0	2	1	0	0	0	0	0	0	0	197793	56281.7	0	0	0	0	0	0	0	197793	56281.7	0	0	0	0	0	0	unmatched	MS/MS	MS/MS	unmatched	unmatched	unmatched	unmatched
CLCYDGFMASEDMK	C[-17.0265]LC[57.0215]YDGFMASEDMK	R	T	1265	1278	14	2	1C(-17.0265),3C(57.0215)	sp|Q61554|FBN1_MOUSE	Q61554	FBN1_MOUSE	Fbn1	Fibrillin-1			0	1	0	0	0	0	0	0	0	0	98983.3	0	0	0	0	0	0	0	0	0	0	0	0	0	0	0	0	unmatched	MS/MS	unmatched	unmatched	unmatched	unmatched	unmatched
CLCYDGFMASEDMK	C[-17.0265]LC[57.0215]YDGFMASEDM[15.9949]K	R	T	1265	1278	14	2	13M(15.9949),1C(-17.0265),3C(57.0215)	sp|Q61554|FBN1_MOUSE	Q61554	FBN1_MOUSE	Fbn1	Fibrillin-1			0	1	0	0	0	0	0	0	0	0	105646	0	0	0	0	0	0	0	0	0	0	0	0	0	0	0	0	unmatched	MS/MS	unmatched	unmatched	unmatched	unmatched	unmatched
CLGFGSGHFR	C[-17.0265]LGFGSGHFR	Q	C	2325	2334	10	2	1C(-17.0265)	sp|P11276|FINC_MOUSE	P11276	FINC_MOUSE	Fn1	Fibronectin			0	1	0	0	0	0	0	0	0	0	45447.9	0	0	0	0	0	0	0	0	0	0	0	0	0	0	0	0	unmatched	MS/MS	unmatched	unmatched	unmatched	unmatched	unmatched
CMQLTDFILK	C[-17.0265]MQLTDFILK	K	F	54	63	10	2	1C(-17.0265)	sp|Q9CR57|RL14_MOUSE	Q9CR57	RL14_MOUSE	Rpl14	Large ribosomal subunit protein eL14			0	2	2	0	0	0	0	0	0	0	22397	23086.3	0	0	0	0	0	0	0	22397	23086.3	0	0	0	0	0	0	unmatched	MS/MS	MS/MS	unmatched	unmatched	unmatched	unmatched
CNEGYEVAPDGR	C[-17.0265]NEGYEVAPDGR	R	T	1960	1971	12	2	1C(-17.0265)	sp|Q61554|FBN1_MOUSE	Q61554	FBN1_MOUSE	Fbn1	Fibrillin-1			0	1	0	0	0	0	0	0	0	0	234844	0	0	0	0	0	0	0	0	0	0	0	0	0	0	0	0	unmatched	MS/MS	unmatched	unmatched	unmatched	unmatched	unmatched
CNGVLEGIR	C[-17.0265]NGVLEGIR	R	I	694	702	9	2	1C(-17.0265)	sp|Q8VDD5|MYH9_MOUSE	Q8VDD5	MYH9_MOUSE	Myh9	Myosin-9	Myh1, Myh10, Myh11, Myh14, Myh2, Myh3, Myh4, Myh6, Myh7, Myh7b, Myh8	sp|A2AQP0|MYH7B_MOUSE, sp|G3UW82|MYH2_MOUSE, sp|O08638|MYH11_MOUSE, sp|P13541|MYH3_MOUSE, sp|P13542|MYH8_MOUSE, sp|Q02566|MYH6_MOUSE, sp|Q5SX39|MYH4_MOUSE, sp|Q5SX40|MYH1_MOUSE, sp|Q61879|MYH10_MOUSE, sp|Q6URW6|MYH14_MOUSE, sp|Q91Z83|MYH7_MOUSE	0	0	1	0	0	0	0	0	0	0	0	57498	0	0	0	0	0	0	0	0	0	0	0	0	0	0	0	unmatched	unmatched	MS/MS	unmatched	unmatched	unmatched	unmatched
CNQGYELHR	C[-17.0265]NQGYELHR	R	D	228	236	9	2	1C(-17.0265)	sp|Q9WVJ9|FBLN4_MOUSE	Q9WVJ9	FBLN4_MOUSE	Efemp2	EGF-containing fibulin-like extracellular matrix protein 2			0	1	1	0	0	0	0	0	0	0	274895	181295	0	0	0	0	0	0	0	274895	181295	0	0	0	0	0	0	unmatched	MS/MS	MS/MS	unmatched	unmatched	unmatched	unmatched
CNYLGHYSDPMYR	C[-17.0265]NYLGHYSDPMYR	K	C	663	675	13	2	1C(-17.0265)	sp|P35441|TSP1_MOUSE	P35441	TSP1_MOUSE	Thbs1	Thrombospondin-1			0	1	1	0	0	0	0	0	0	0	132867	159441	0	0	0	0	0	0	0	132867	159441	0	0	0	0	0	0	unmatched	MS/MS	MS/MS	unmatched	unmatched	unmatched	unmatched
CPADCHHR	C[-17.0265]PADC[57.0215]HHR	R	G	377	384	8	2	1C(-17.0265),5C(57.0215)	sp|Q80YX1|TENA_MOUSE	Q80YX1	TENA_MOUSE	Tnc	Tenascin			0	1	1	0	0	0	0	0	0	0	19304.1	16815.8	0	0	0	0	0	0	0	19304.1	16815.8	0	0	0	0	0	0	unmatched	MS/MS	MS/MS	unmatched	unmatched	unmatched	unmatched
CPALPNACTCTQDSVGPPGPPGPAGGPGAKGPRG	C[-17.0265]PALPNAC[57.0215]TC[57.0215]TQDSVGP[15.9949]PGPPGPAGGPGAK[15.9949]GPRG	K	E	2734	2767	34	3	10C(57.0215),17P(15.9949),1C(-17.0265),30K(15.9949),8C(57.0215)	sp|Q60847|COCA1_MOUSE	Q60847	COCA1_MOUSE	Col12a1	Collagen alpha-1(XII) chain			0	1	0	0	0	0	0	0	0	0	0	0	0	0	0	0	0	0	0	0	0	0	0	0	0	0	0	unmatched	MS/MS	unmatched	unmatched	unmatched	unmatched	unmatched
CPDYTCPITF	C[-17.0265]PDYTC[57.0215]PITF	K	S	812	821	10	2	1C(-17.0265),6C(57.0215)	sp|Q04857|CO6A1_MOUSE	Q04857	CO6A1_MOUSE	Col6a1	Collagen alpha-1(VI) chain			0	2	2	0	0	0	0	0	0	0	108953	96423.1	0	0	0	0	0	0	0	108953	96423.1	0	0	0	0	0	0	unmatched	MS/MS	MS/MS	unmatched	unmatched	unmatched	unmatched
CPEALFQPS	C[-17.0265]PEALFQPS	R	F	257	265	9	2	1C(-17.0265)	sp|P60710|ACTB_MOUSE	P60710	ACTB_MOUSE	Actb	Actin, cytoplasmic 1	Actg1	sp|P63260|ACTG_MOUSE	0	0	1	0	0	0	0	0	0	0	0	20226.7	0	0	0	0	0	0	0	0	0	0	0	0	0	0	0	unmatched	unmatched	MS/MS	unmatched	unmatched	unmatched	unmatched
CPEALFQPSFL	C[-17.0265]PEALFQPSFL	R	G	257	267	11	2	1C(-17.0265)	sp|P60710|ACTB_MOUSE	P60710	ACTB_MOUSE	Actb	Actin, cytoplasmic 1	Actg1	sp|P63260|ACTG_MOUSE	0	1	1	0	0	0	0	0	0	0	8503.83	11620.7	0	0	0	0	0	0	0	8503.83	11620.7	0	0	0	0	0	0	unmatched	MS/MS	MS/MS	unmatched	unmatched	unmatched	unmatched
CPEALFQPSFLGM	C[-17.0265]PEALFQPSFLGM	R	E	257	269	13	2	1C(-17.0265)	sp|P60710|ACTB_MOUSE	P60710	ACTB_MOUSE	Actb	Actin, cytoplasmic 1	Actg1	sp|P63260|ACTG_MOUSE	0	1	1	0	0	0	0	0	0	0	46773.1	76107.6	0	0	0	0	0	0	0	46773.1	76107.6	0	0	0	0	0	0	unmatched	MS/MS	MS/MS	unmatched	unmatched	unmatched	unmatched
CPEALFQPSFLGME	C[-17.0265]PEALFQPSFLGME	R	S	257	270	14	2	1C(-17.0265)	sp|P60710|ACTB_MOUSE	P60710	ACTB_MOUSE	Actb	Actin, cytoplasmic 1	Actg1	sp|P63260|ACTG_MOUSE	0	0	1	0	0	0	0	0	0	0	0	2839.16	0	0	0	0	0	0	0	0	0	0	0	0	0	0	0	unmatched	unmatched	MS/MS	unmatched	unmatched	unmatched	unmatched
CPEALFQPSFLGMESC	C[-17.0265]PEALFQPSFLGMESC[57.0215]	R	G	257	272	16	2	16C(57.0215),1C(-17.0265)	sp|P60710|ACTB_MOUSE	P60710	ACTB_MOUSE	Actb	Actin, cytoplasmic 1	Actg1	sp|P63260|ACTG_MOUSE	0	1	0	0	0	0	0	0	0	0	0	0	0	0	0	0	0	0	0	0	0	0	0	0	0	0	0	unmatched	MS/MS	unmatched	unmatched	unmatched	unmatched	unmatched
CPEALFQPSFLGMESCGIHETTFN	C[-17.0265]PEALFQPSFLGMESC[57.0215]GIHETTFN	R	S	257	280	24	3	16C(57.0215),1C(-17.0265)	sp|P60710|ACTB_MOUSE	P60710	ACTB_MOUSE	Actb	Actin, cytoplasmic 1	Actg1	sp|P63260|ACTG_MOUSE	0	0	1	0	0	0	0	0	0	0	0	0	0	0	0	0	0	0	0	0	0	0	0	0	0	0	0	unmatched	unmatched	MS/MS	unmatched	unmatched	unmatched	unmatched
CPEALFQPSFLGMESCGIHETTFNSIMK	C[-17.0265]PEALFQPSFLGMESC[57.0215]GIHETTFNSIMK	R	C	257	284	28	3	16C(57.0215),1C(-17.0265)	sp|P60710|ACTB_MOUSE	P60710	ACTB_MOUSE	Actb	Actin, cytoplasmic 1	Actg1	sp|P63260|ACTG_MOUSE	0	0	1	0	0	0	0	0	0	0	0	0	0	0	0	0	0	0	0	0	0	0	0	0	0	0	0	unmatched	unmatched	MS/MS	unmatched	unmatched	unmatched	unmatched
CPEALFQPSFLGMESCGIHETTFNSIMK	C[-17.0265]PEALFQPSFLGMESC[57.0215]GIHETTFNSIM[15.9949]K	R	C	257	284	28	3	16C(57.0215),1C(-17.0265),27M(15.9949)	sp|P60710|ACTB_MOUSE	P60710	ACTB_MOUSE	Actb	Actin, cytoplasmic 1	Actg1	sp|P63260|ACTG_MOUSE	0	1	0	0	0	0	0	0	0	0	0	0	0	0	0	0	0	0	0	0	0	0	0	0	0	0	0	unmatched	MS/MS	unmatched	unmatched	unmatched	unmatched	unmatched
CPEALFQPSFLGM	C[-17.0265]PEALFQPSFLGM[15.9949]	R	E	257	269	13	2	13M(15.9949),1C(-17.0265)	sp|P60710|ACTB_MOUSE	P60710	ACTB_MOUSE	Actb	Actin, cytoplasmic 1	Actg1	sp|P63260|ACTG_MOUSE	0	0	2	0	0	0	0	0	0	0	0	6463.19	0	0	0	0	0	0	0	0	0	0	0	0	0	0	0	unmatched	unmatched	MS/MS	unmatched	unmatched	unmatched	unmatched
CPEALFQPSFLGMESC	C[-17.0265]PEALFQPSFLGM[15.9949]ESC[57.0215]	R	G	257	272	16	2	13M(15.9949),16C(57.0215),1C(-17.0265)	sp|P60710|ACTB_MOUSE	P60710	ACTB_MOUSE	Actb	Actin, cytoplasmic 1	Actg1	sp|P63260|ACTG_MOUSE	0	0	1	0	0	0	0	0	0	0	0	0	0	0	0	0	0	0	0	0	0	0	0	0	0	0	0	unmatched	unmatched	MS/MS	unmatched	unmatched	unmatched	unmatched
CPETLFQPSFIGM	C[-17.0265]PETLFQPSFIGM	R	E	258	270	13	2	1C(-17.0265)	sp|P63268|ACTH_MOUSE	P63268	ACTH_MOUSE	Actg2	Actin, gamma-enteric smooth muscle	Acta1, Acta2, Actc1	sp|P62737|ACTA_MOUSE, sp|P68033|ACTC_MOUSE, sp|P68134|ACTS_MOUSE	0	0	1	0	0	0	0	0	0	0	0	6949.93	0	0	0	0	0	0	0	0	0	0	0	0	0	0	0	unmatched	unmatched	MS/MS	unmatched	unmatched	unmatched	unmatched
CPETLFQPSFIGMESAGIHETTYNSIMK	C[-17.0265]PETLFQPSFIGMESAGIHETTYNSIMK	R	C	258	285	28	3	1C(-17.0265)	sp|P63268|ACTH_MOUSE	P63268	ACTH_MOUSE	Actg2	Actin, gamma-enteric smooth muscle	Acta1, Acta2, Actc1	sp|P62737|ACTA_MOUSE, sp|P68033|ACTC_MOUSE, sp|P68134|ACTS_MOUSE	0	1	0	0	0	0	0	0	0	0	21043.4	0	0	0	0	0	0	0	0	0	0	0	0	0	0	0	0	unmatched	MS/MS	unmatched	unmatched	unmatched	unmatched	unmatched
CPFGCHCHLR	C[-17.0265]PFGC[57.0215]HC[57.0215]HLR	M	V	64	73	10	3	1C(-17.0265),5C(57.0215),7C(57.0215)	sp|P28653|PGS1_MOUSE	P28653	PGS1_MOUSE	Bgn	Biglycan			0	2	3	0	0	0	0	0	0	0	271537	293492	0	0	0	0	0	0	0	271537	293492	0	0	0	0	0	0	unmatched	MS/MS	MS/MS	unmatched	unmatched	unmatched	unmatched
CPNDCHNR	C[-17.0265]PNDC[57.0215]HNR	R	G	439	446	8	2	1C(-17.0265),5C(57.0215)	sp|Q80YX1|TENA_MOUSE	Q80YX1	TENA_MOUSE	Tnc	Tenascin			0	1	1	0	0	0	0	0	0	0	30592.6	27629.5	0	0	0	0	0	0	0	30592.6	27629.5	0	0	0	0	0	0	unmatched	MS/MS	MS/MS	unmatched	unmatched	unmatched	unmatched
CPPGFYTSPDGTR	C[-17.0265]PPGFYTSPDGTR	K	C	315	327	13	2	1C(-17.0265)	sp|Q61554|FBN1_MOUSE	Q61554	FBN1_MOUSE	Fbn1	Fibrillin-1			0	2	0	0	0	0	0	0	0	0	110373	0	0	0	0	0	0	0	0	0	0	0	0	0	0	0	0	unmatched	MS/MS	unmatched	unmatched	unmatched	unmatched	unmatched
CPSDCHGQGR	C[-17.0265]PSDC[57.0215]HGQGR	R	C	563	572	10	2	1C(-17.0265),5C(57.0215)	sp|Q80YX1|TENA_MOUSE	Q80YX1	TENA_MOUSE	Tnc	Tenascin			0	1	1	0	0	0	0	0	0	0	94300.8	92662.8	0	0	0	0	0	0	0	94300.8	92662.8	0	0	0	0	0	0	unmatched	MS/MS	MS/MS	unmatched	unmatched	unmatched	unmatched
CPTGYYLNEDTR	C[-17.0265]PTGYYLNEDTR	R	V	1635	1646	12	2	1C(-17.0265)	sp|Q61554|FBN1_MOUSE	Q61554	FBN1_MOUSE	Fbn1	Fibrillin-1			0	2	1	0	0	0	0	0	0	0	248024	71587.1	0	0	0	0	0	0	0	248024	71587.1	0	0	0	0	0	0	unmatched	MS/MS	MS/MS	unmatched	unmatched	unmatched	unmatched
CPVGYVLR	C[-17.0265]PVGYVLR	K	E	2234	2241	8	2	1C(-17.0265)	sp|Q61554|FBN1_MOUSE	Q61554	FBN1_MOUSE	Fbn1	Fibrillin-1			0	3	0	0	0	0	0	0	0	0	135125	0	0	0	0	0	0	0	0	0	0	0	0	0	0	0	0	unmatched	MS/MS	unmatched	unmatched	unmatched	unmatched	unmatched
CQVSGSPPHYFYWSR	C[-17.0265]QVSGSPPHYFYWSR	R	E	1697	1711	15	2	1C(-17.0265)	sp|Q05793|PGBM_MOUSE	Q05793	PGBM_MOUSE	Hspg2	Basement membrane-specific heparan sulfate proteoglycan core protein			0	1	0	0	0	0	0	0	0	0	52607	0	0	0	0	0	0	0	0	0	0	0	0	0	0	0	0	unmatched	MS/MS	unmatched	unmatched	unmatched	unmatched	unmatched
CQYLQAEK	C[-17.0265]QYLQAEK	R	K	931	938	8	2	1C(-17.0265)	sp|Q8VDD5|MYH9_MOUSE	Q8VDD5	MYH9_MOUSE	Myh9	Myosin-9			0	0	1	0	0	0	0	0	0	0	0	119508	0	0	0	0	0	0	0	0	0	0	0	0	0	0	0	unmatched	unmatched	MS/MS	unmatched	unmatched	unmatched	unmatched
CRPTTQEIVR	C[-17.0265]RPTTQEIVR	K	C	869	878	10	2	1C(-17.0265)	sp|Q05793|PGBM_MOUSE	Q05793	PGBM_MOUSE	Hspg2	Basement membrane-specific heparan sulfate proteoglycan core protein			0	0	1	0	0	0	0	0	0	0	0	92118.8	0	0	0	0	0	0	0	0	0	0	0	0	0	0	0	unmatched	unmatched	MS/MS	unmatched	unmatched	unmatched	unmatched
CSCAAGFLLAADGK	C[-17.0265]SC[57.0215]AAGFLLAADGK	R	H	963	976	14	2	1C(-17.0265),3C(57.0215)	sp|P37889|FBLN2_MOUSE	P37889	FBLN2_MOUSE	Fbln2	Fibulin-2			0	4	3	0	0	0	0	0	0	0	465754	321077	0	0	0	0	0	0	0	465754	321077	0	0	0	0	0	0	unmatched	MS/MS	MS/MS	unmatched	unmatched	unmatched	unmatched
CSCSPGWIGDGIK	C[-17.0265]SC[57.0215]SPGWIGDGIK	K	C	1350	1362	13	2	1C(-17.0265),3C(57.0215)	sp|Q61554|FBN1_MOUSE	Q61554	FBN1_MOUSE	Fbn1	Fibrillin-1			0	1	0	0	0	0	0	0	0	0	120621	0	0	0	0	0	0	0	0	0	0	0	0	0	0	0	0	unmatched	MS/MS	unmatched	unmatched	unmatched	unmatched	unmatched
CSNNGLVAGFQSR	C[-17.0265]SNNGLVAGFQSR	K	Y	106	118	13	2	1C(-17.0265)	sp|Q9QZZ6|DERM_MOUSE	Q9QZZ6	DERM_MOUSE	Dpt	Dermatopontin			0	1	0	0	0	0	0	0	0	0	0	0	0	0	0	0	0	0	0	0	0	0	0	0	0	0	0	unmatched	MS/MS	unmatched	unmatched	unmatched	unmatched	unmatched
CVDINECVTDLHTCTR	C[-17.0265]VDINEC[57.0215]VTDLHTC[57.0215]TR	K	A	754	769	16	2	14C(57.0215),1C(-17.0265),7C(57.0215)	sp|P37889|FBLN2_MOUSE	P37889	FBLN2_MOUSE	Fbln2	Fibulin-2			0	1	0	0	0	0	0	0	0	0	103481	0	0	0	0	0	0	0	0	0	0	0	0	0	0	0	0	unmatched	MS/MS	unmatched	unmatched	unmatched	unmatched	unmatched
CVDVNECETGVHRCGEGQLCYNLPGSYR	C[-17.0265]VDVNEC[57.0215]ETGVHRC[57.0215]GEGQLC[57.0215]YNLPGSYR	E	C	893	920	28	4	14C(57.0215),1C(-17.0265),20C(57.0215),7C(57.0215)	sp|P37889|FBLN2_MOUSE	P37889	FBLN2_MOUSE	Fbln2	Fibulin-2			0	0	0	2	0	3	0	0	2	0	0	0	0	0	0	0	0	0	0	0	0	0	0	0	0	0	0	unmatched	unmatched	unmatched	MS/MS	unmatched	MS/MS	unmatched
CVEPYVQVSDNR	C[-17.0265]VEPYVQVSDNR	R	C	315	326	12	2	1C(-17.0265)	sp|Q9WVJ9|FBLN4_MOUSE	Q9WVJ9	FBLN4_MOUSE	Efemp2	EGF-containing fibulin-like extracellular matrix protein 2			0	2	1	0	0	0	0	0	0	0	202666	128754	0	0	0	0	0	0	0	202666	128754	0	0	0	0	0	0	unmatched	MS/MS	MS/MS	unmatched	unmatched	unmatched	unmatched
CVGPEVENACANPAAGTVILLENLR	C[-17.0265]VGP[15.9949]EVENAC[57.0215]ANPAAGTVILLENLR	D	F	99	123	25	3	10C(57.0215),1C(-17.0265),4P(15.9949)	sp|P09411|PGK1_MOUSE	P09411	PGK1_MOUSE	Pgk1	Phosphoglycerate kinase 1			0	0	0	4	3	4	0	0	2	0	0	0	22972.2	27402.6	21569.7	0	0	16216.6	0	0	0	22972.2	27402.6	21569.7	0	0	16216.6	unmatched	unmatched	unmatched	MS/MS	MS/MS	MS/MS	unmatched
CVNGQCICHEGFTGK	C[-17.0265]VNGQC[57.0215]IC[57.0215]HEGFTGK	R	D	542	556	15	2	1C(-17.0265),6C(57.0215),8C(57.0215)	sp|Q80YX1|TENA_MOUSE	Q80YX1	TENA_MOUSE	Tnc	Tenascin			0	1	1	0	0	0	0	0	0	0	0	0	0	0	0	0	0	0	0	0	0	0	0	0	0	0	0	unmatched	MS/MS	MS/MS	unmatched	unmatched	unmatched	unmatched
CVNHYGGYLCLPK	C[-17.0265]VNHYGGYLC[57.0215]LPK	K	T	61	73	13	2	10C(57.0215),1C(-17.0265)	sp|Q8BPB5|FBLN3_MOUSE	Q8BPB5	FBLN3_MOUSE	Efemp1	EGF-containing fibulin-like extracellular matrix protein 1			0	1	1	0	0	0	0	0	0	0	83149.4	86483.2	0	0	0	0	0	0	0	83149.4	86483.2	0	0	0	0	0	0	unmatched	MS/MS	MS/MS	unmatched	unmatched	unmatched	unmatched
CVWDLTDDLR	C[-17.0265]VWDLTDDLR	K	L	269	278	10	2	1C(-17.0265)	sp|P97927|LAMA4_MOUSE	P97927	LAMA4_MOUSE	Lama4	Laminin subunit alpha-4			0	0	1	0	0	0	0	0	0	0	0	8350.55	0	0	0	0	0	0	0	0	0	0	0	0	0	0	0	unmatched	unmatched	MS/MS	unmatched	unmatched	unmatched	unmatched
CWSIGTIPEACPVR	C[-17.0265]WSIGTIPEAC[57.0215]PVR	R	G	395	408	14	2	11C(57.0215),1C(-17.0265)	sp|Q61555|FBN2_MOUSE	Q61555	FBN2_MOUSE	Fbn2	Fibrillin-2			0	1	0	0	0	0	0	0	0	0	103460	0	0	0	0	0	0	0	0	0	0	0	0	0	0	0	0	unmatched	MS/MS	unmatched	unmatched	unmatched	unmatched	unmatched
CWSPGVTVAPEMCPIR	C[-17.0265]WSPGVTVAPEMC[57.0215]PIR	R	S	365	380	16	2	13C(57.0215),1C(-17.0265)	sp|Q61554|FBN1_MOUSE	Q61554	FBN1_MOUSE	Fbn1	Fibrillin-1			0	2	0	0	0	0	0	0	0	0	195173	0	0	0	0	0	0	0	0	0	0	0	0	0	0	0	0	unmatched	MS/MS	unmatched	unmatched	unmatched	unmatched	unmatched
CYVALDFENEMATAASSSSLEK	C[-17.0265]YVALDFENEMATAASSSSLEK	L	S	218	239	22	3	1C(-17.0265)	sp|P63268|ACTH_MOUSE	P63268	ACTH_MOUSE	Actg2	Actin, gamma-enteric smooth muscle	Acta1, Acta2, Actc1	sp|P62737|ACTA_MOUSE, sp|P68033|ACTC_MOUSE, sp|P68134|ACTS_MOUSE	0	1	0	0	0	0	0	0	1	0	0	0	0	0	0	0	0	36118.5	0	0	0	0	0	0	0	0	0	unmatched	MS/MS	unmatched	unmatched	unmatched	unmatched	unmatched
CACFPGFELQGDGR	C[57.0215]AC[57.0215]FPGFELQGDGR	R	T	619	632	14	2	1C(57.0215),3C(57.0215)	sp|P37889|FBLN2_MOUSE	P37889	FBLN2_MOUSE	Fbln2	Fibulin-2			0	4	4	0	0	0	0	0	0	0	163203	144743	0	0	0	0	0	0	0	163203	144743	0	0	0	0	0	0	unmatched	MS/MS	MS/MS	unmatched	unmatched	unmatched	unmatched
CAHEELLR	C[57.0215]AHEELLR	V	A	142	149	8	2	1C(57.0215)	sp|P55002|MFAP2_MOUSE	P55002	MFAP2_MOUSE	Mfap2	Microfibrillar-associated protein 2			0	1	1	0	0	0	0	0	0	0	74130.2	82375.6	0	0	0	0	0	0	0	74130.2	82375.6	0	0	0	0	0	0	unmatched	MS/MS	MS/MS	unmatched	unmatched	unmatched	unmatched
CAPECNCPH	C[57.0215]APEC[57.0215]NC[57.0215]PH	N	S	37	45	9	2	1C(57.0215),5C(57.0215),7C(57.0215)	sp|P51885|LUM_MOUSE	P51885	LUM_MOUSE	Lum	Lumican			0	3	3	0	0	0	0	0	0	0	36067.5	35561	0	0	0	0	0	0	0	36067.5	35561	0	0	0	0	0	0	unmatched	MS/MS	MS/MS	unmatched	unmatched	unmatched	unmatched
CAPECNCPHSYPTAMYCDDLK	C[57.0215]APEC[57.0215]NC[57.0215]PHSYPTAMYC[57.0215]DDLK	N	L	37	57	21	3	17C(57.0215),1C(57.0215),5C(57.0215),7C(57.0215)	sp|P51885|LUM_MOUSE	P51885	LUM_MOUSE	Lum	Lumican			0	2	2	0	0	0	0	0	0	0	639618	586030	0	0	0	0	0	0	0	639618	586030	0	0	0	0	0	0	unmatched	MS/MS	MS/MS	unmatched	unmatched	unmatched	unmatched
CAPPPTDCEGGR	C[57.0215]APPPTDC[57.0215]EGGR	R	V	46	57	12	2	1C(57.0215),8C(57.0215)	sp|Q9R118|HTRA1_MOUSE	Q9R118	HTRA1_MOUSE	Htra1	Serine protease HTRA1			0	3	3	0	0	0	0	0	0	0	89452.7	63547.4	0	0	0	0	0	0	0	89452.7	63547.4	0	0	0	0	0	0	unmatched	MS/MS	MS/MS	unmatched	unmatched	unmatched	unmatched
CAQELPGR	C[57.0215]AQELPGR	R	M	375	382	8	2	1C(57.0215)	sp|Q61555|FBN2_MOUSE	Q61555	FBN2_MOUSE	Fbn2	Fibrillin-2			0	1	0	0	0	0	0	0	0	0	63227.1	0	0	0	0	0	0	0	0	0	0	0	0	0	0	0	0	unmatched	MS/MS	unmatched	unmatched	unmatched	unmatched	unmatched
CCDIPSR	C[57.0215]C[57.0215]DIPSR	R	R	2722	2728	7	2	1C(57.0215),2C(57.0215)	sp|Q60847|COCA1_MOUSE	Q60847	COCA1_MOUSE	Col12a1	Collagen alpha-1(XII) chain			0	4	4	0	0	0	0	0	0	0	1.19985e+06	914504	0	0	0	0	0	0	0	1.19985e+06	914504	0	0	0	0	0	0	unmatched	MS/MS	MS/MS	unmatched	unmatched	unmatched	unmatched
CCQGAADLSR	C[57.0215]C[57.0215]QGAADLSR	R	H	131	140	10	2	1C(57.0215),2C(57.0215)	sp|Q80Z71|TENN_MOUSE	Q80Z71	TENN_MOUSE	Tnn	Tenascin-N			0	2	1	0	0	0	0	0	0	0	371460	332224	0	0	0	0	0	0	0	371460	332224	0	0	0	0	0	0	unmatched	MS/MS	MS/MS	unmatched	unmatched	unmatched	unmatched
CDCKPGFQR	C[57.0215]DC[57.0215]KPGFQR	R	D	921	929	9	2	1C(57.0215),3C(57.0215)	sp|P37889|FBLN2_MOUSE	P37889	FBLN2_MOUSE	Fbln2	Fibulin-2			0	1	1	0	0	0	0	0	0	0	66621.9	53789.5	0	0	0	0	0	0	0	66621.9	53789.5	0	0	0	0	0	0	unmatched	MS/MS	MS/MS	unmatched	unmatched	unmatched	unmatched
CDCKPGYR	C[57.0215]DC[57.0215]KPGYR	R	L	1835	1842	8	2	1C(57.0215),3C(57.0215)	sp|Q61554|FBN1_MOUSE	Q61554	FBN1_MOUSE	Fbn1	Fibrillin-1			0	1	0	0	0	0	0	0	0	0	24038.4	0	0	0	0	0	0	0	0	0	0	0	0	0	0	0	0	unmatched	MS/MS	unmatched	unmatched	unmatched	unmatched	unmatched
CDINPANANSYYDKVLAHSR	C[57.0215]DINPANANSYYDKVLAHSR	L	I	16	35	20	3	1C(57.0215)	sp|Q62009|POSTN_MOUSE	Q62009	POSTN_MOUSE	Postn	Periostin			0	1	0	0	0	0	0	0	0	0	117934	0	0	0	0	0	0	0	0	0	0	0	0	0	0	0	0	unmatched	MS/MS	unmatched	unmatched	unmatched	unmatched	unmatched
CDPHEATCYDDGK	C[57.0215]DPHEATC[57.0215]YDDGK	K	T	2378	2390	13	3	1C(57.0215),8C(57.0215)	sp|P11276|FINC_MOUSE	P11276	FINC_MOUSE	Fn1	Fibronectin			0	2	1	0	0	0	0	0	0	0	159803	120889	0	0	0	0	0	0	0	159803	120889	0	0	0	0	0	0	unmatched	MS/MS	MS/MS	unmatched	unmatched	unmatched	unmatched
CDPIDQCQDSETR	C[57.0215]DPIDQC[57.0215]QDSETR	K	T	555	567	13	2	1C(57.0215),7C(57.0215)	sp|P11276|FINC_MOUSE	P11276	FINC_MOUSE	Fn1	Fibronectin			0	2	2	0	0	0	0	0	0	0	235533	128540	0	0	0	0	0	0	0	235533	128540	0	0	0	0	0	0	unmatched	MS/MS	MS/MS	unmatched	unmatched	unmatched	unmatched
CDSGFALDSEER	C[57.0215]DSGFALDSEER	R	N	1057	1068	12	2	1C(57.0215)	sp|Q61554|FBN1_MOUSE	Q61554	FBN1_MOUSE	Fbn1	Fibrillin-1			0	1	0	0	0	0	0	0	0	0	236014	0	0	0	0	0	0	0	0	0	0	0	0	0	0	0	0	unmatched	MS/MS	unmatched	unmatched	unmatched	unmatched	unmatched
CDSLNNRCEGSSVQTR	C[57.0215]DSLNNRC[57.0215]EGSSVQTR	S	T	406	421	16	3	1C(57.0215),8C(57.0215)	sp|P35441|TSP1_MOUSE	P35441	TSP1_MOUSE	Thbs1	Thrombospondin-1			0	0	0	1	2	1	0	0	0	0	0	0	0	0	0	0	0	0	0	0	0	0	0	0	0	0	0	unmatched	unmatched	unmatched	MS/MS	MS/MS	MS/MS	unmatched
CDYSCSSGYHLEGDR	C[57.0215]DYSC[57.0215]SSGYHLEGDR	R	S	148	162	15	3	1C(57.0215),5C(57.0215)	sp|Q8R054|SRPX2_MOUSE	Q8R054	SRPX2_MOUSE	Srpx2	Sushi repeat-containing protein SRPX2			0	1	1	0	0	0	0	0	0	0	74573.1	76017.9	0	0	0	0	0	0	0	74573.1	76017.9	0	0	0	0	0	0	unmatched	MS/MS	MS/MS	unmatched	unmatched	unmatched	unmatched
CECEIGYELDR	C[57.0215]EC[57.0215]EIGYELDR	R	S	1472	1482	11	2	1C(57.0215),3C(57.0215)	sp|Q61554|FBN1_MOUSE	Q61554	FBN1_MOUSE	Fbn1	Fibrillin-1			0	1	0	0	0	0	0	0	0	0	310272	0	0	0	0	0	0	0	0	0	0	0	0	0	0	0	0	unmatched	MS/MS	unmatched	unmatched	unmatched	unmatched	unmatched
CECFPGLAVGLDGR	C[57.0215]EC[57.0215]FPGLAVGLDGR	R	V	639	652	14	2	1C(57.0215),3C(57.0215)	sp|Q61554|FBN1_MOUSE	Q61554	FBN1_MOUSE	Fbn1	Fibrillin-1			0	3	1	0	0	0	0	0	0	0	350543	76940.6	0	0	0	0	0	0	0	350543	76940.6	0	0	0	0	0	0	unmatched	MS/MS	MS/MS	unmatched	unmatched	unmatched	unmatched
CECPVGFFYNDK	C[57.0215]EC[57.0215]PVGFFYNDK	R	L	1793	1804	12	2	1C(57.0215),3C(57.0215)	sp|Q61554|FBN1_MOUSE	Q61554	FBN1_MOUSE	Fbn1	Fibrillin-1			0	2	0	0	0	0	0	0	0	0	207572	0	0	0	0	0	0	0	0	0	0	0	0	0	0	0	0	unmatched	MS/MS	unmatched	unmatched	unmatched	unmatched	unmatched
CEGSSVQTR	C[57.0215]EGSSVQTR	R	T	413	421	9	2	1C(57.0215)	sp|P35441|TSP1_MOUSE	P35441	TSP1_MOUSE	Thbs1	Thrombospondin-1			0	1	1	0	0	0	0	0	0	0	5281.69	5474.68	0	0	0	0	0	0	0	5281.69	5474.68	0	0	0	0	0	0	unmatched	MS/MS	MS/MS	unmatched	unmatched	unmatched	unmatched
CELDAACPR	C[57.0215]ELDAAC[57.0215]PR	R	G	928	936	9	2	1C(57.0215),7C(57.0215)	sp|Q61555|FBN2_MOUSE	Q61555	FBN2_MOUSE	Fbn2	Fibrillin-2			0	1	0	0	0	0	0	0	0	0	46458.4	0	0	0	0	0	0	0	0	0	0	0	0	0	0	0	0	unmatched	MS/MS	unmatched	unmatched	unmatched	unmatched	unmatched
CELSCDR	C[57.0215]ELSC[57.0215]DR	R	G	90	96	7	2	1C(57.0215),5C(57.0215)	sp|Q8R054|SRPX2_MOUSE	Q8R054	SRPX2_MOUSE	Srpx2	Sushi repeat-containing protein SRPX2			0	1	1	0	0	0	0	0	0	0	45937	68321.4	0	0	0	0	0	0	0	45937	68321.4	0	0	0	0	0	0	unmatched	MS/MS	MS/MS	unmatched	unmatched	unmatched	unmatched
CGEGQLCYNLPGSYR	C[57.0215]GEGQLC[57.0215]YNLPGSYR	R	C	906	920	15	2	1C(57.0215),7C(57.0215)	sp|P37889|FBLN2_MOUSE	P37889	FBLN2_MOUSE	Fbln2	Fibulin-2			0	1	1	0	0	0	0	0	0	0	290107	190926	0	0	0	0	0	0	0	290107	190926	0	0	0	0	0	0	unmatched	MS/MS	MS/MS	unmatched	unmatched	unmatched	unmatched
CGVMAVSGLCQSVAASCAR	C[57.0215]GVMAVSGLC[57.0215]QSVAASC[57.0215]AR	K	S	160	178	19	2,3	10C(57.0215),17C(57.0215),1C(57.0215)	sp|P55002|MFAP2_MOUSE	P55002	MFAP2_MOUSE	Mfap2	Microfibrillar-associated protein 2			0	1	1	0	0	0	0	0	0	0	200356	128511	0	0	0	0	0	0	0	0	0	0	0	0	0	0	0	unmatched	MS/MS	MS/MS	unmatched	unmatched	unmatched	unmatched
CICKPGFQLASDGR	C[57.0215]IC[57.0215]KPGFQLASDGR	K	Y	598	611	14	3	1C(57.0215),3C(57.0215)	sp|Q61554|FBN1_MOUSE	Q61554	FBN1_MOUSE	Fbn1	Fibrillin-1			0	1	0	0	0	0	0	0	0	0	125786	0	0	0	0	0	0	0	0	0	0	0	0	0	0	0	0	unmatched	MS/MS	unmatched	unmatched	unmatched	unmatched	unmatched
CICNSGYEVDITGK	C[57.0215]IC[57.0215]NSGYEVDITGK	K	N	750	763	14	2	1C(57.0215),3C(57.0215)	sp|Q61554|FBN1_MOUSE	Q61554	FBN1_MOUSE	Fbn1	Fibrillin-1			0	1	0	0	0	0	0	0	0	0	152847	0	0	0	0	0	0	0	0	0	0	0	0	0	0	0	0	unmatched	MS/MS	unmatched	unmatched	unmatched	unmatched	unmatched
CIDPISCEEPYLLIGENR	C[57.0215]IDPISC[57.0215]EEPYLLIGENR	K	C	314	331	18	3	1C(57.0215),7C(57.0215)	sp|Q9WVH9|FBLN5_MOUSE	Q9WVH9	FBLN5_MOUSE	Fbln5	Fibulin-5			0	0	1	0	0	0	0	0	0	0	0	67510.7	0	0	0	0	0	0	0	0	0	0	0	0	0	0	0	unmatched	unmatched	MS/MS	unmatched	unmatched	unmatched	unmatched
CIEMGGNPLENSGFEPGAFDGLK	C[57.0215]IEMGGNPLENSGFEPGAFDGLK	N	L	188	210	23	3	1C(57.0215)	sp|P28653|PGS1_MOUSE	P28653	PGS1_MOUSE	Bgn	Biglycan			0	1	0	0	0	0	0	0	0	0	130606	0	0	0	0	0	0	0	0	0	0	0	0	0	0	0	0	unmatched	MS/MS	unmatched	unmatched	unmatched	unmatched	unmatched
CIIPNHEKRAGKLDPHLVLDQLR	C[57.0215]IIPNHEKRAGKLDPHLVLDQLR	R	C	678	700	23	4	1C(57.0215)	sp|Q61879|MYH10_MOUSE	Q61879	MYH10_MOUSE	Myh10	Myosin-10			0	0	0	0	0	1	0	0	0	0	0	0	0	0	0	0	0	0	0	0	0	0	0	0	0	0	0	unmatched	unmatched	unmatched	unmatched	unmatched	MS/MS	unmatched
CLCPASNPLCR	C[57.0215]LC[57.0215]PASNPLC[57.0215]R	R	E	327	337	11	2	10C(57.0215),1C(57.0215),3C(57.0215)	sp|Q9WVJ9|FBLN4_MOUSE	Q9WVJ9	FBLN4_MOUSE	Efemp2	EGF-containing fibulin-like extracellular matrix protein 2			0	1	1	0	0	0	0	0	0	0	0	124206	0	0	0	0	0	0	0	0	0	0	0	0	0	0	0	unmatched	MS/MS	MS/MS	unmatched	unmatched	unmatched	unmatched
CLCPEGFSLSSTGR	C[57.0215]LC[57.0215]PEGFSLSSTGR	K	R	2040	2053	14	2	1C(57.0215),3C(57.0215)	sp|Q61554|FBN1_MOUSE	Q61554	FBN1_MOUSE	Fbn1	Fibrillin-1			0	2	0	0	0	0	0	0	0	0	308233	0	0	0	0	0	0	0	0	0	0	0	0	0	0	0	0	unmatched	MS/MS	unmatched	unmatched	unmatched	unmatched	unmatched
CLCYDGFMASEDMK	C[57.0215]LC[57.0215]YDGFMASEDMK	R	T	1265	1278	14	2	1C(57.0215),3C(57.0215)	sp|Q61554|FBN1_MOUSE	Q61554	FBN1_MOUSE	Fbn1	Fibrillin-1			0	1	0	0	0	0	0	0	0	0	52553.7	0	0	0	0	0	0	0	0	0	0	0	0	0	0	0	0	unmatched	MS/MS	unmatched	unmatched	unmatched	unmatched	unmatched
CLDEGTVR	C[57.0215]LDEGTVR	H	S	217	224	8	2	1C(57.0215)	sp|Q9CXS4|CENPV_MOUSE	Q9CXS4	CENPV_MOUSE	Cenpv	Centromere protein V			0	0	1	0	0	0	0	0	0	0	0	23295.6	0	0	0	0	0	0	0	0	0	0	0	0	0	0	0	unmatched	unmatched	MS/MS	unmatched	unmatched	unmatched	unmatched
CMCPAEHTSCR	C[57.0215]MC[57.0215]PAEHTSC[57.0215]R	R	D	332	342	11	3	10C(57.0215),1C(57.0215),3C(57.0215)	sp|Q9WVH9|FBLN5_MOUSE	Q9WVH9	FBLN5_MOUSE	Fbln5	Fibulin-5			0	1	0	0	0	0	0	0	0	0	47003.1	0	0	0	0	0	0	0	0	0	0	0	0	0	0	0	0	unmatched	MS/MS	unmatched	unmatched	unmatched	unmatched	unmatched
CMQLTDFILK	C[57.0215]MQLTDFILK	K	F	54	63	10	2	1C(57.0215)	sp|Q9CR57|RL14_MOUSE	Q9CR57	RL14_MOUSE	Rpl14	Large ribosomal subunit protein eL14			0	1	0	0	0	0	0	0	0	0	18120.6	0	0	0	0	0	0	0	0	0	0	0	0	0	0	0	0	unmatched	MS/MS	unmatched	unmatched	unmatched	unmatched	unmatched
CNEGYEVAPDGR	C[57.0215]NEGYEVAPDGR	R	T	1960	1971	12	2	1C(57.0215)	sp|Q61554|FBN1_MOUSE	Q61554	FBN1_MOUSE	Fbn1	Fibrillin-1			0	1	0	0	0	0	0	0	0	0	267739	0	0	0	0	0	0	0	0	0	0	0	0	0	0	0	0	unmatched	MS/MS	unmatched	unmatched	unmatched	unmatched	unmatched
CPDYTCPITF	C[57.0215]PDYTC[57.0215]PITF	K	S	812	821	10	2	1C(57.0215),6C(57.0215)	sp|Q04857|CO6A1_MOUSE	Q04857	CO6A1_MOUSE	Col6a1	Collagen alpha-1(VI) chain			0	2	2	0	0	0	0	0	0	0	71033.1	66644.2	0	0	0	0	0	0	0	71033.1	66644.2	0	0	0	0	0	0	unmatched	MS/MS	MS/MS	unmatched	unmatched	unmatched	unmatched
CPDYTCPITFSSPADITILLDSSASVGSHNFETTK	C[57.0215]PDYTC[57.0215]PITFSSPADITILLDSSASVGSHNFETTK	K	V	812	846	35	4	1C(57.0215),6C(57.0215)	sp|Q04857|CO6A1_MOUSE	Q04857	CO6A1_MOUSE	Col6a1	Collagen alpha-1(VI) chain			0	0	2	0	0	0	0	0	0	0	0	0	0	0	0	0	0	0	0	0	0	0	0	0	0	0	0	unmatched	unmatched	MS/MS	unmatched	unmatched	unmatched	unmatched
CPEALFQPSFLGM	C[57.0215]PEALFQPSFLGM	R	E	257	269	13	2	1C(57.0215)	sp|P60710|ACTB_MOUSE	P60710	ACTB_MOUSE	Actb	Actin, cytoplasmic 1	Actg1	sp|P63260|ACTG_MOUSE	0	1	3	0	0	0	0	0	0	0	18029.8	50086.5	0	0	0	0	0	0	0	18029.8	50086.5	0	0	0	0	0	0	unmatched	MS/MS	MS/MS	unmatched	unmatched	unmatched	unmatched
CPEALFQPSFLGMESCGIHETTFN	C[57.0215]PEALFQPSFLGMESC[57.0215]GIHETTFN	R	S	257	280	24	3	16C(57.0215),1C(57.0215)	sp|P60710|ACTB_MOUSE	P60710	ACTB_MOUSE	Actb	Actin, cytoplasmic 1	Actg1	sp|P63260|ACTG_MOUSE	0	0	2	0	0	0	0	0	0	0	0	77727.8	0	0	0	0	0	0	0	0	0	0	0	0	0	0	0	unmatched	unmatched	MS/MS	unmatched	unmatched	unmatched	unmatched
CPEALFQPSFLGMESCGIHETTFNSIMK	C[57.0215]PEALFQPSFLGMESC[57.0215]GIHETTFNSIMK	R	C	257	284	28	4	16C(57.0215),1C(57.0215)	sp|P60710|ACTB_MOUSE	P60710	ACTB_MOUSE	Actb	Actin, cytoplasmic 1	Actg1	sp|P63260|ACTG_MOUSE	0	0	1	0	0	0	0	0	0	0	0	53202	0	0	0	0	0	0	0	0	0	0	0	0	0	0	0	unmatched	unmatched	MS/MS	unmatched	unmatched	unmatched	unmatched
CPEALFQPSFLGMESCGIHETTFNSIMK	C[57.0215]PEALFQPSFLGM[15.9949]ESC[57.0215]GIHETTFNSIMK	R	C	257	284	28	4	13M(15.9949),16C(57.0215),1C(57.0215)	sp|P60710|ACTB_MOUSE	P60710	ACTB_MOUSE	Actb	Actin, cytoplasmic 1	Actg1	sp|P63260|ACTG_MOUSE	0	0	1	0	0	0	0	0	0	0	0	76311	0	0	0	0	0	0	0	0	0	0	0	0	0	0	0	unmatched	unmatched	MS/MS	unmatched	unmatched	unmatched	unmatched
CPFGCHCHLR	C[57.0215]PFGC[57.0215]HC[57.0215]HLR	M	V	64	73	10	3	1C(57.0215),5C(57.0215),7C(57.0215)	sp|P28653|PGS1_MOUSE	P28653	PGS1_MOUSE	Bgn	Biglycan			0	2	2	0	0	0	0	0	0	0	309969	280381	0	0	0	0	0	0	0	309969	280381	0	0	0	0	0	0	unmatched	MS/MS	MS/MS	unmatched	unmatched	unmatched	unmatched
CPTGYYLNEDTR	C[57.0215]PTGYYLNEDTR	R	V	1635	1646	12	2	1C(57.0215)	sp|Q61554|FBN1_MOUSE	Q61554	FBN1_MOUSE	Fbn1	Fibrillin-1			0	2	0	0	0	0	0	0	0	0	145514	0	0	0	0	0	0	0	0	0	0	0	0	0	0	0	0	unmatched	MS/MS	unmatched	unmatched	unmatched	unmatched	unmatched
CPVGYVLR	C[57.0215]PVGYVLR	K	E	2234	2241	8	2	1C(57.0215)	sp|Q61554|FBN1_MOUSE	Q61554	FBN1_MOUSE	Fbn1	Fibrillin-1			0	1	0	0	0	0	0	0	0	0	125789	0	0	0	0	0	0	0	0	0	0	0	0	0	0	0	0	unmatched	MS/MS	unmatched	unmatched	unmatched	unmatched	unmatched
CQSVAASCAR	C[57.0215]QSVAASC[57.0215]AR	L	S	169	178	10	2	1C(57.0215),8C(57.0215)	sp|P55002|MFAP2_MOUSE	P55002	MFAP2_MOUSE	Mfap2	Microfibrillar-associated protein 2			0	2	1	0	0	0	0	0	0	0	22300.4	17126.7	0	0	0	0	0	0	0	22300.4	17126.7	0	0	0	0	0	0	unmatched	MS/MS	MS/MS	unmatched	unmatched	unmatched	unmatched
CQYLQAEK	C[57.0215]QYLQAEK	R	K	931	938	8	2	1C(57.0215)	sp|Q8VDD5|MYH9_MOUSE	Q8VDD5	MYH9_MOUSE	Myh9	Myosin-9			0	1	1	0	0	0	0	0	0	0	112091	228427	0	0	0	0	0	0	0	112091	228427	0	0	0	0	0	0	unmatched	MS/MS	MS/MS	unmatched	unmatched	unmatched	unmatched
CSAECGTGIQR	C[57.0215]SAEC[57.0215]GTGIQR	K	R	818	828	11	2	1C(57.0215),5C(57.0215)	sp|Q80T21|ATL4_MOUSE	Q80T21	ATL4_MOUSE	Adamtsl4	ADAMTS-like protein 4			0	1	1	0	0	0	0	0	0	0	59862.2	55424.5	0	0	0	0	0	0	0	59862.2	55424.5	0	0	0	0	0	0	unmatched	MS/MS	MS/MS	unmatched	unmatched	unmatched	unmatched
CSCAAGFLLAADGK	C[57.0215]SC[57.0215]AAGFLLAADGK	R	H	963	976	14	2	1C(57.0215),3C(57.0215)	sp|P37889|FBLN2_MOUSE	P37889	FBLN2_MOUSE	Fbln2	Fibulin-2			0	1	2	0	0	0	0	0	0	0	445373	356260	0	0	0	0	0	0	0	445373	356260	0	0	0	0	0	0	unmatched	MS/MS	MS/MS	unmatched	unmatched	unmatched	unmatched
CSCSPGWIGDGIK	C[57.0215]SC[57.0215]SPGWIGDGIK	K	C	1350	1362	13	2	1C(57.0215),3C(57.0215)	sp|Q61554|FBN1_MOUSE	Q61554	FBN1_MOUSE	Fbn1	Fibrillin-1			0	1	0	0	0	0	0	0	0	0	119630	0	0	0	0	0	0	0	0	0	0	0	0	0	0	0	0	unmatched	MS/MS	unmatched	unmatched	unmatched	unmatched	unmatched
CSFECQAAR	C[57.0215]SFEC[57.0215]QAAR	C	G	247	255	9	2	1C(57.0215),5C(57.0215)	sp|Q04857|CO6A1_MOUSE	Q04857	CO6A1_MOUSE	Col6a1	Collagen alpha-1(VI) chain			0	0	1	0	0	0	0	0	0	0	0	0	0	0	0	0	0	0	0	0	0	0	0	0	0	0	0	unmatched	unmatched	MS/MS	unmatched	unmatched	unmatched	unmatched
CSNQLPQSITK	C[57.0215]SNQLPQSITK	R	M	345	355	11	2	1C(57.0215)	sp|Q61554|FBN1_MOUSE	Q61554	FBN1_MOUSE	Fbn1	Fibrillin-1			0	1	0	0	0	0	0	0	0	0	76740.5	0	0	0	0	0	0	0	0	0	0	0	0	0	0	0	0	unmatched	MS/MS	unmatched	unmatched	unmatched	unmatched	unmatched
CTQRPVDIVFLLDGSER	C[57.0215]TQRPVDIVFLLDGSER	Q	L	842	858	17	3	1C(57.0215)	sp|Q02788|CO6A2_MOUSE	Q02788	CO6A2_MOUSE	Col6a2	Collagen alpha-2(VI) chain			0	1	1	0	0	0	0	0	0	0	85007.5	81761.7	0	0	0	0	0	0	0	85007.5	81761.7	0	0	0	0	0	0	unmatched	MS/MS	MS/MS	unmatched	unmatched	unmatched	unmatched
CVCPVSNTMCR	C[57.0215]VC[57.0215]PVSNTMC[57.0215]R	R	E	377	387	11	2	10C(57.0215),1C(57.0215),3C(57.0215)	sp|Q8BPB5|FBLN3_MOUSE	Q8BPB5	FBLN3_MOUSE	Efemp1	EGF-containing fibulin-like extracellular matrix protein 1			0	1	1	0	0	0	0	0	0	0	113691	106296	0	0	0	0	0	0	0	113691	106296	0	0	0	0	0	0	unmatched	MS/MS	MS/MS	unmatched	unmatched	unmatched	unmatched
CVDVRPGYCYTALANGR	C[57.0215]VDVRPGYC[57.0215]YTALANGR	R	C	328	344	17	3	1C(57.0215),9C(57.0215)	sp|Q61554|FBN1_MOUSE	Q61554	FBN1_MOUSE	Fbn1	Fibrillin-1			0	1	0	0	0	0	0	0	0	0	204361	0	0	0	0	0	0	0	0	0	0	0	0	0	0	0	0	unmatched	MS/MS	unmatched	unmatched	unmatched	unmatched	unmatched
CVEPYVQVSDNR	C[57.0215]VEPYVQVSDNR	R	C	315	326	12	2	1C(57.0215)	sp|Q9WVJ9|FBLN4_MOUSE	Q9WVJ9	FBLN4_MOUSE	Efemp2	EGF-containing fibulin-like extracellular matrix protein 2			0	2	1	0	0	0	0	0	0	0	191402	123099	0	0	0	0	0	0	0	191402	123099	0	0	0	0	0	0	unmatched	MS/MS	MS/MS	unmatched	unmatched	unmatched	unmatched
CVNLIGK	C[57.0215]VNLIGK	R	Y	1173	1179	7	2	1C(57.0215)	sp|Q61554|FBN1_MOUSE	Q61554	FBN1_MOUSE	Fbn1	Fibrillin-1			0	1	1	0	0	0	0	0	0	0	131069	34802.7	0	0	0	0	0	0	0	131069	34802.7	0	0	0	0	0	0	unmatched	MS/MS	MS/MS	unmatched	unmatched	unmatched	unmatched
CVSGMGMGR	C[57.0215]VSGMGMGR	H	G	2688	2696	9	2	1C(57.0215)	sp|Q61554|FBN1_MOUSE	Q61554	FBN1_MOUSE	Fbn1	Fibrillin-1			0	1	0	0	0	0	0	0	0	0	28011.9	0	0	0	0	0	0	0	0	0	0	0	0	0	0	0	0	unmatched	MS/MS	unmatched	unmatched	unmatched	unmatched	unmatched
CWSIGTIPEACPVR	C[57.0215]WSIGTIPEAC[57.0215]PVR	R	G	395	408	14	2	11C(57.0215),1C(57.0215)	sp|Q61555|FBN2_MOUSE	Q61555	FBN2_MOUSE	Fbn2	Fibrillin-2			0	1	0	0	0	0	0	0	0	0	98476.1	0	0	0	0	0	0	0	0	0	0	0	0	0	0	0	0	unmatched	MS/MS	unmatched	unmatched	unmatched	unmatched	unmatched
CWSPGVTVAPEMCPIR	C[57.0215]WSPGVTVAPEMC[57.0215]PIR	R	S	365	380	16	2	13C(57.0215),1C(57.0215)	sp|Q61554|FBN1_MOUSE	Q61554	FBN1_MOUSE	Fbn1	Fibrillin-1			0	2	0	0	0	0	0	0	0	0	268775	0	0	0	0	0	0	0	0	0	0	0	0	0	0	0	0	unmatched	MS/MS	unmatched	unmatched	unmatched	unmatched	unmatched
DAAGLESQLQDTQELLQEETR	DAAGLESQLQDTQELLQEETR	K	Q	1309	1329	21	3		sp|Q61879|MYH10_MOUSE	Q61879	MYH10_MOUSE	Myh10	Myosin-10			2	2	2	2	2	2	2	2	2	542225	302611	355842	95776.3	190426	127484	83563.8	212802	130191	542225	302611	355842	95776.3	190426	127484	83563.8	212802	130191	MS/MS	MS/MS	MS/MS	MS/MS	MS/MS	MS/MS	MS/MS
DAALATALGDK	DAALATALGDK	K	K	147	157	11	2		sp|P14733|LMNB1_MOUSE	P14733	LMNB1_MOUSE	Lmnb1	Lamin-B1			0	0	0	0	0	0	1	0	1	0	0	0	0	0	0	82482.5	0	72623.6	0	0	0	0	0	0	82482.5	0	72623.6	unmatched	unmatched	unmatched	unmatched	unmatched	unmatched	MS/MS
DAALATALGDKK	DAALATALGDKK	K	S	147	158	12	2		sp|P14733|LMNB1_MOUSE	P14733	LMNB1_MOUSE	Lmnb1	Lamin-B1			0	0	0	1	1	1	0	1	1	0	0	0	80862.7	58883.3	51123.2	0	55470.9	55783.7	0	0	0	80862.7	58883.3	51123.2	0	55470.9	55783.7	unmatched	unmatched	unmatched	MS/MS	MS/MS	MS/MS	unmatched
DAALMVTNDGATILK	DAALMVTNDGATILK	R	N	58	72	15	2		sp|P80314|TCPB_MOUSE	P80314	TCPB_MOUSE	Cct2	T-complex protein 1 subunit beta			0	0	0	1	1	1	1	1	1	0	0	0	1.25166e+06	1.60744e+06	75363.8	86211.6	987769	209173	0	0	0	1.25166e+06	1.60744e+06	75363.8	86211.6	987769	209173	unmatched	unmatched	unmatched	MS/MS	MS/MS	MS/MS	MS/MS
DAANLLNDALAIR	DAANLLNDALAIR	K	E	271	283	13	2		sp|O88447|KLC1_MOUSE	O88447	KLC1_MOUSE	Klc1	Kinesin light chain 1			0	0	0	0	0	1	0	0	0	0	0	0	0	0	15324.9	0	0	0	0	0	0	0	0	0	0	0	0	unmatched	unmatched	unmatched	unmatched	unmatched	MS/MS	unmatched
DADSITLFDVQQK	DADSITLFDVQQK	R	R	468	480	13	2		sp|Q8CIE6|COPA_MOUSE	Q8CIE6	COPA_MOUSE	Copa	Coatomer subunit alpha			0	0	0	1	1	0	0	0	0	0	0	0	51301.8	40060.9	40339.2	0	0	0	0	0	0	51301.8	40060.9	40339.2	0	0	0	unmatched	unmatched	unmatched	MS/MS	MS/MS	MBR	unmatched
DAEAWFNEK	DAEAWFNEK	K	S	335	343	9	2		contam_sp|P13645|K1C10_HUMAN	P13645	K1C10_HUMAN	KRT10	Keratin, type I cytoskeletal 10			1	1	1	0	3	1	0	0	0	82045.4	68112.3	113620	0	308343	38600	0	0	0	82045.4	68112.3	113620	0	308343	38600	0	0	0	MS/MS	MS/MS	MS/MS	unmatched	MS/MS	MS/MS	unmatched
DAEDAMDAMDGAVLDGR	DAEDAMDAMDGAVLDGR	R	E	67	83	17	2		sp|Q62093|SRSF2_MOUSE	Q62093	SRSF2_MOUSE	Srsf2	Serine/arginine-rich splicing factor 2			0	0	0	1	1	1	1	0	0	0	0	0	51926.6	49012.3	59428.5	56444.9	0	0	0	0	0	51926.6	49012.3	59428.5	56444.9	0	0	unmatched	unmatched	unmatched	MS/MS	MS/MS	MS/MS	MS/MS
DAEDAVYGR	DAEDAVYGR	R	D	66	74	9	2		sp|Q6PDM2|SRSF1_MOUSE	Q6PDM2	SRSF1_MOUSE	Srsf1	Serine/arginine-rich splicing factor 1			0	0	0	0	0	0	0	0	1	0	0	0	0	0	0	0	0	25312.1	0	0	0	0	0	0	0	0	0	unmatched	unmatched	unmatched	unmatched	unmatched	unmatched	unmatched
DAEELEK	DAEELEK	R	W	52	58	7	2		sp|P16546|SPTN1_MOUSE	P16546	SPTN1_MOUSE	Sptan1	Spectrin alpha chain, non-erythrocytic 1			0	0	0	0	1	1	1	0	0	0	0	0	0	32718	35636.5	32663.3	0	0	0	0	0	0	32718	35636.5	32663.3	0	0	unmatched	unmatched	unmatched	unmatched	MS/MS	MS/MS	MS/MS
DAEEVISQTIDTIVD	DAEEVISQTIDTIVD	R	M	222	236	15	2		sp|Q04857|CO6A1_MOUSE	Q04857	CO6A1_MOUSE	Col6a1	Collagen alpha-1(VI) chain			2	0	1	0	0	0	0	0	0	35283.4	0	22661.5	0	0	0	0	0	0	35283.4	0	22661.5	0	0	0	0	0	0	MS/MS	unmatched	MS/MS	unmatched	unmatched	unmatched	unmatched
DAEEVISQTIDTIVDM	DAEEVISQTIDTIVDM	R	I	222	237	16	2		sp|Q04857|CO6A1_MOUSE	Q04857	CO6A1_MOUSE	Col6a1	Collagen alpha-1(VI) chain			1	0	0	0	0	0	0	0	0	10003.3	0	0	0	0	0	0	0	0	0	0	0	0	0	0	0	0	0	MS/MS	unmatched	unmatched	unmatched	unmatched	unmatched	unmatched
DAEEVISQTIDTIVDMIK	DAEEVISQTIDTIVDMIK	R	N	222	239	18	3		sp|Q04857|CO6A1_MOUSE	Q04857	CO6A1_MOUSE	Col6a1	Collagen alpha-1(VI) chain			2	4	3	1	1	1	0	1	0	17070.4	14711.8	17595.4	0	7159.6	4814.62	0	4493.44	0	17070.4	14711.8	17595.4	0	7159.6	4814.62	0	4493.44	0	MS/MS	MS/MS	MS/MS	MS/MS	MS/MS	MS/MS	unmatched
DAEEVISQTIDTIVDMIK	DAEEVISQTIDTIVDM[15.9949]IK	R	N	222	239	18	3	16M(15.9949)	sp|Q04857|CO6A1_MOUSE	Q04857	CO6A1_MOUSE	Col6a1	Collagen alpha-1(VI) chain			1	2	3	1	1	0	0	1	0	6582.96	403118	500577	6302.38	19063.7	0	0	9817.67	0	6582.96	403118	500577	6302.38	19063.7	0	0	9817.67	0	MS/MS	MS/MS	MS/MS	MS/MS	MS/MS	unmatched	unmatched
DAEEVISQTIDTIVDMIK	DAEEVISQTIDTIVDM[15.9949]IK[15.9949]	R	N	222	239	18	3	16M(15.9949),18K(15.9949)	sp|Q04857|CO6A1_MOUSE	Q04857	CO6A1_MOUSE	Col6a1	Collagen alpha-1(VI) chain			1	0	1	0	0	0	0	0	0	8470.69	0	7532.78	0	0	0	0	0	0	8470.69	0	7532.78	0	0	0	0	0	0	MS/MS	unmatched	MS/MS	unmatched	unmatched	unmatched	unmatched
DAEEWFFTK	DAEEWFFTK	K	T	280	288	9	2		sp|Q6IFX2|K1C42_MOUSE	Q6IFX2	K1C42_MOUSE	Krt42	Keratin, type I cytoskeletal 42			0	0	1	0	2	0	0	0	0	0	0	57486.4	0	77913.9	0	0	0	0	0	0	57486.4	0	77913.9	0	0	0	0	unmatched	unmatched	MS/MS	unmatched	MS/MS	unmatched	unmatched
DAESPSWR	DAESPSWR	K	S	405	412	8	2		sp|Q9WTI7|MYO1C_MOUSE	Q9WTI7	MYO1C_MOUSE	Myo1c	Unconventional myosin-Ic			0	0	1	0	0	1	0	0	0	0	0	61308.8	0	0	25128.8	0	0	0	0	0	61308.8	0	0	25128.8	0	0	0	unmatched	unmatched	MS/MS	unmatched	unmatched	MS/MS	unmatched
DAFLGSFLYEYSR	DAFLGSFLYEYSR	K	R	347	359	13	2		contam_sp|P02769|ALBU_BOVIN	P02769	ALBU_BOVIN	ALB	Albumin			2	1	2	5	6	4	4	5	4	75753.1	139739	98232.2	656770	507748	212836	341657	524586	186837	75753.1	139739	98232.2	656770	507748	212836	341657	524586	186837	MS/MS	MS/MS	MS/MS	MS/MS	MS/MS	MS/MS	MS/MS
DAFVAIVQSVK	DAFVAIVQSVK	K	N	588	598	11	2		sp|P14824|ANXA6_MOUSE	P14824	ANXA6_MOUSE	Anxa6	Annexin A6			0	0	0	2	2	2	2	1	1	0	0	0	81612.8	60013.3	53030.7	68784.1	71689.8	62636.7	0	0	0	81612.8	60013.3	53030.7	68784.1	71689.8	62636.7	unmatched	unmatched	unmatched	MS/MS	MS/MS	MS/MS	MS/MS
DAGEGGLSLAIEGPSK	DAGEGGLSLAIEGPSK	K	A	1892	1907	16	2		sp|Q8BTM8|FLNA_MOUSE	Q8BTM8	FLNA_MOUSE	Flna	Filamin-A			0	0	0	2	2	0	0	0	0	0	0	0	106836	74267.1	78558.6	0	0	0	0	0	0	106836	74267.1	78558.6	0	0	0	unmatched	unmatched	unmatched	MS/MS	MS/MS	MBR	unmatched
DAGEGLLAVQITDPEGKPK	DAGEGLLAVQITDPEGKPK	K	K	1574	1592	19	3		sp|Q8BTM8|FLNA_MOUSE	Q8BTM8	FLNA_MOUSE	Flna	Filamin-A			0	0	0	1	1	1	0	0	0	0	0	0	80747.7	73631	53982.5	0	0	0	0	0	0	80747.7	73631	53982.5	0	0	0	unmatched	unmatched	unmatched	MS/MS	MS/MS	MS/MS	unmatched
DAGHPLYPFNDPY	DAGHPLYPFNDPY	R	-	313	325	13	2		sp|Q9JII6|AK1A1_MOUSE	Q9JII6	AK1A1_MOUSE	Akr1a1	Aldo-keto reductase family 1 member A1			0	0	0	0	0	1	0	0	0	0	0	0	0	29367.8	34396.8	0	0	0	0	0	0	0	29367.8	34396.8	0	0	0	unmatched	unmatched	unmatched	unmatched	MBR	MS/MS	unmatched
DAGPLLISLK	DAGPLLISLK	R	D	384	393	10	2		sp|O89053|COR1A_MOUSE	O89053	COR1A_MOUSE	Coro1a	Coronin-1A			0	0	0	1	0	0	0	0	0	0	0	0	34656.9	0	0	0	0	0	0	0	0	0	0	0	0	0	0	unmatched	unmatched	unmatched	MS/MS	unmatched	unmatched	unmatched
DAGQISGLNVLR	DAGQISGLNVLR	K	V	207	218	12	2		sp|P38647|HSPA9_MOUSE	P38647	HSPA9_MOUSE	Hspa9	Stress-70 protein, mitochondrial			0	0	0	2	2	2	2	2	2	0	0	0	157226	120697	109985	148925	124787	120718	0	0	0	157226	120697	109985	148925	124787	120718	unmatched	unmatched	unmatched	MS/MS	MS/MS	MS/MS	MS/MS
DAGTIAGLNVLR	DAGTIAGLNVLR	K	I	160	171	12	2		sp|P63017|HSP7C_MOUSE	P63017	HSP7C_MOUSE	Hspa8	Heat shock cognate 71 kDa protein			1	1	2	2	3	3	3	3	2	129229	143878	123742	531914	382219	454767	577159	445962	475960	129229	143878	123742	531914	382219	454767	577159	445962	475960	MS/MS	MS/MS	MS/MS	MS/MS	MS/MS	MS/MS	MS/MS
DAGTIAGLNVMR	DAGTIAGLNVMR	K	I	187	198	12	2		sp|P20029|BIP_MOUSE	P20029	BIP_MOUSE	Hspa5	Endoplasmic reticulum chaperone BiP			2	1	1	3	3	3	3	3	3	112267	135396	103153	1.30312e+06	922088	884342	1.24672e+06	875272	1.04218e+06	112267	135396	103153	1.30312e+06	922088	884342	1.24672e+06	875272	1.04218e+06	MS/MS	MS/MS	MS/MS	MS/MS	MS/MS	MS/MS	MS/MS
DAGTIAGLNVMR	DAGTIAGLNVM[15.9949]R	K	I	187	198	12	2	11M(15.9949)	sp|P20029|BIP_MOUSE	P20029	BIP_MOUSE	Hspa5	Endoplasmic reticulum chaperone BiP			0	0	0	3	2	2	2	2	2	0	0	0	284554	214733	242569	318012	181215	174919	0	0	0	284554	214733	242569	318012	181215	174919	unmatched	unmatched	unmatched	MS/MS	MS/MS	MS/MS	MS/MS
DAGVIAGLNVLR	DAGVIAGLNVLR	K	I	160	171	12	2		sp|P17879|HS71B_MOUSE	P17879	HS71B_MOUSE	Hspa1b	Heat shock 70 kDa protein 1B	Hspa1a, Hspa1l	sp|P16627|HS71L_MOUSE, sp|Q61696|HS71A_MOUSE	0	0	0	1	1	1	1	0	1	0	0	0	30317.7	29920.9	27126.9	48999.9	0	46428.1	0	0	0	30317.7	29920.9	27126.9	48999.9	0	46428.1	unmatched	unmatched	unmatched	MS/MS	MS/MS	MS/MS	MS/MS
DAGYGGISLAVEGPSK	DAGYGGISLAVEGPSK	R	V	2029	2044	16	2		sp|Q80X90|FLNB_MOUSE	Q80X90	FLNB_MOUSE	Flnb	Filamin-B			0	0	0	1	0	0	0	0	0	0	0	0	84658.5	0	0	0	0	0	0	0	0	0	0	0	0	0	0	unmatched	unmatched	unmatched	MS/MS	unmatched	unmatched	unmatched
DAINTEFK	DAINTEFK	A	N	90	97	8	2		sp|P20152|VIME_MOUSE	P20152	VIME_MOUSE	Vim	Vimentin			0	0	0	1	0	1	0	0	0	0	0	0	52247.9	0	27791.2	0	0	0	0	0	0	52247.9	0	27791.2	0	0	0	unmatched	unmatched	unmatched	MS/MS	unmatched	MS/MS	unmatched
DAIPENLPPLTADFAEDK	DAIPENLPPLTADFAEDK	K	D	319	336	18	2		contam_sp|P02769|ALBU_BOVIN	P02769	ALBU_BOVIN	ALB	Albumin			0	0	0	0	0	0	1	0	0	0	0	0	0	0	0	48960.3	0	0	0	0	0	0	0	0	0	0	0	unmatched	unmatched	unmatched	unmatched	unmatched	unmatched	MS/MS
DAISGVGTDEK	DAISGVGTDEK	K	C	103	113	11	2		sp|P14824|ANXA6_MOUSE	P14824	ANXA6_MOUSE	Anxa6	Annexin A6			0	0	0	0	0	0	1	1	1	0	0	0	0	0	0	52912.3	29080.3	30306.1	0	0	0	0	0	0	52912.3	29080.3	30306.1	unmatched	unmatched	unmatched	unmatched	unmatched	unmatched	MS/MS
DALEEEDNVLVLK	DALEEEDNVLVLK	A	K	20	32	13	2		sp|P09103|PDIA1_MOUSE	P09103	PDIA1_MOUSE	P4hb	Protein disulfide-isomerase			0	0	0	2	2	2	2	2	2	0	0	0	219714	109487	117935	159738	96425.4	159186	0	0	0	219714	109487	117935	159738	96425.4	159186	unmatched	unmatched	unmatched	MS/MS	MS/MS	MS/MS	MS/MS
DALLAELSTTK	DALLAELSTTK	K	E	849	859	11	2		sp|Q8BL66|EEA1_MOUSE	Q8BL66	EEA1_MOUSE	Eea1	Early endosome antigen 1			0	0	0	1	0	0	0	0	0	0	0	0	34467.5	0	0	0	0	0	0	0	0	0	0	0	0	0	0	unmatched	unmatched	unmatched	MS/MS	unmatched	unmatched	unmatched
DALLTYLEQVR	DALLTYLEQVR	K	M	601	611	11	2		sp|Q9Z100|CPXM1_MOUSE	Q9Z100	CPXM1_MOUSE	Cpxm1	Probable carboxypeptidase X1			1	1	0	0	0	0	0	0	0	50271.5	30181.7	0	0	0	0	0	0	0	50271.5	30181.7	0	0	0	0	0	0	0	MS/MS	MS/MS	unmatched	unmatched	unmatched	unmatched	unmatched
DALNIETAVK	DALNIETAVK	R	T	38	47	10	2		sp|P07356|ANXA2_MOUSE	P07356	ANXA2_MOUSE	Anxa2	Annexin A2			1	1	2	3	3	3	3	2	3	126745	143255	244587	700777	691346	420536	989102	956365	714795	126745	143255	244587	700777	691346	420536	989102	956365	714795	MS/MS	MS/MS	MS/MS	MS/MS	MS/MS	MS/MS	MS/MS
DALNQATSQVESK	DALNQATSQVESK	R	Q	1010	1022	13	2		sp|Q99PL5|RRBP1_MOUSE	Q99PL5	RRBP1_MOUSE	Rrbp1	Ribosome-binding protein 1			0	0	1	2	2	2	1	1	1	0	0	96195.8	137328	138490	141745	161795	187727	169480	0	0	96195.8	137328	138490	141745	161795	187727	169480	unmatched	unmatched	MS/MS	MS/MS	MS/MS	MS/MS	MS/MS
DALQISR	DALQISR	K	A	222	228	7	2		sp|P31428|DPEP1_MOUSE	P31428	DPEP1_MOUSE	Dpep1	Dipeptidase 1			0	1	1	0	0	0	0	0	0	0	71951.5	68435.1	0	0	0	0	0	0	0	71951.5	68435.1	0	0	0	0	0	0	unmatched	MS/MS	MS/MS	unmatched	unmatched	unmatched	unmatched
DALSDLALHFLNK	DALSDLALHFLNK	R	M	307	319	13	2,3		sp|P80315|TCPD_MOUSE	P80315	TCPD_MOUSE	Cct4	T-complex protein 1 subunit delta			0	1	1	2	2	2	2	3	2	0	21805.7	26320.3	23167.6	38423.1	32396.6	22086.3	36566	55014.6	0	22305.7	26923.8	23698.8	39304.1	33139.4	22592.7	37404.4	25593.6	unmatched	MS/MS	MS/MS	MS/MS	MS/MS	MS/MS	MS/MS
DALVSQPTK	DALVSQPTK	K	Y	1268	1276	9	2		sp|Q80X19|COEA1_MOUSE	Q80X19	COEA1_MOUSE	Col14a1	Collagen alpha-1(XIV) chain			0	0	0	1	2	2	2	1	1	0	0	0	159330	160657	203340	119170	188150	206681	0	0	0	159330	160657	203340	119170	188150	206681	unmatched	unmatched	unmatched	MS/MS	MS/MS	MS/MS	MS/MS
DAMENEMR	DAMENEMR	R	T	472	479	8	2		sp|Q8CAQ8|MIC60_MOUSE	Q8CAQ8	MIC60_MOUSE	Immt	MICOS complex subunit Mic60			0	0	0	0	1	1	0	0	0	0	0	0	0	26350.5	26350.5	0	0	0	0	0	0	0	26350.5	26350.5	0	0	0	unmatched	unmatched	unmatched	unmatched	MS/MS	MS/MS	unmatched
DAMQQQLAEYQELLDIK	DAMQQQLAEYQELLDIK	R	L	343	359	17	3		sp|P21619|LMNB2_MOUSE	P21619	LMNB2_MOUSE	Lmnb2	Lamin-B2			0	0	0	1	0	1	0	0	0	0	0	0	7959.32	0	7975.58	0	0	0	0	0	0	7959.32	0	7975.58	0	0	0	unmatched	unmatched	unmatched	MS/MS	unmatched	MS/MS	unmatched
DAMQYASESK	DAMQYASESK	K	D	1536	1545	10	2		sp|Q68FD5|CLH1_MOUSE	Q68FD5	CLH1_MOUSE	Cltc	Clathrin heavy chain 1			0	0	0	1	1	1	1	1	0	0	0	0	54555.1	45010.9	40363.2	54879.1	41198.7	0	0	0	0	54555.1	45010.9	40363.2	54879.1	41198.7	0	unmatched	unmatched	unmatched	MS/MS	MS/MS	MS/MS	MS/MS
DANGDDEVTVVEPASSTSVVLNNLRPETLY	DANGDDEVTVVEPASSTSVVLNNLRPETLY	K	L	668	697	30	3		sp|Q60847|COCA1_MOUSE	Q60847	COCA1_MOUSE	Col12a1	Collagen alpha-1(XII) chain			1	1	0	0	0	0	0	0	0	65952.3	73542.5	0	0	0	0	0	0	0	65952.3	73542.5	0	0	0	0	0	0	0	MS/MS	MS/MS	unmatched	unmatched	unmatched	unmatched	unmatched
DANLYISGLPR	DANLYISGLPR	K	T	105	115	11	2		sp|P70372|ELAV1_MOUSE	P70372	ELAV1_MOUSE	Elavl1	ELAV-like protein 1			0	0	0	1	0	0	0	0	0	0	0	0	0	0	0	0	0	0	0	0	0	0	0	0	0	0	0	unmatched	unmatched	unmatched	MS/MS	unmatched	unmatched	unmatched
DANNPAENGDAK	DANNPAENGDAK	K	T	65	76	12	2		sp|P09602|HMGN2_MOUSE	P09602	HMGN2_MOUSE	Hmgn2	Non-histone chromosomal protein HMG-17			0	0	0	1	0	0	0	0	0	0	0	0	8130.79	0	0	0	0	0	0	0	0	0	0	0	0	0	0	unmatched	unmatched	unmatched	MS/MS	unmatched	unmatched	unmatched
DAPSHIEVK	DAPSHIEVK	L	D	804	812	9	2		sp|Q80YX1|TENA_MOUSE	Q80YX1	TENA_MOUSE	Tnc	Tenascin			0	0	0	1	0	1	0	0	0	0	0	0	58223	88731.2	70455.3	0	0	0	0	0	0	58223	88731.2	70455.3	0	0	0	unmatched	unmatched	unmatched	MS/MS	MBR	MS/MS	unmatched
DAQEKLELAEK	DAQEKLELAEK	K	K	66	76	11	3		sp|P58771|TPM1_MOUSE	P58771	TPM1_MOUSE	Tpm1	Tropomyosin alpha-1 chain	Tpm3	sp|P21107|TPM3_MOUSE	0	0	0	2	2	2	2	2	2	0	0	0	166578	87928.9	132510	206488	113279	159170	0	0	0	166578	87928.9	132510	206488	113279	159170	unmatched	unmatched	unmatched	MS/MS	MS/MS	MS/MS	MS/MS
DAQEKLEQAEK	DAQEKLEQAEK	K	K	66	76	11	2,3		sp|P58774|TPM2_MOUSE	P58774	TPM2_MOUSE	Tpm2	Tropomyosin beta chain			0	0	0	1	1	2	1	2	2	0	0	0	218141	149481	519815	142009	185963	277475	0	0	0	257134	147263	283841	139902	183204	145275	unmatched	unmatched	unmatched	MS/MS	MS/MS	MS/MS	MS/MS
DAQEKLEQAEKK	DAQEKLEQAEKK	K	A	66	77	12	3		sp|P58774|TPM2_MOUSE	P58774	TPM2_MOUSE	Tpm2	Tropomyosin beta chain			0	0	0	1	0	1	0	0	0	0	0	0	46042.6	0	53284.6	0	0	0	0	0	0	46042.6	0	53284.6	0	0	0	unmatched	unmatched	unmatched	MS/MS	unmatched	MS/MS	unmatched
DAQLSMPTK	DAQLSMPTK	K	Q	80	88	9	2		sp|O88207|CO5A1_MOUSE	O88207	CO5A1_MOUSE	Col5a1	Collagen alpha-1(V) chain			1	0	0	2	1	2	1	1	0	0	0	0	67567.4	54548.8	53644.7	73211.2	60563.6	0	0	0	0	67567.4	54548.8	53644.7	73211.2	60563.6	0	MS/MS	unmatched	unmatched	MS/MS	MS/MS	MS/MS	MS/MS
DAQLSMPTK	DAQLSM[15.9949]PTK	K	Q	80	88	9	2	6M(15.9949)	sp|O88207|CO5A1_MOUSE	O88207	CO5A1_MOUSE	Col5a1	Collagen alpha-1(V) chain			0	0	0	1	0	0	0	0	0	0	0	0	8833.55	0	0	0	0	0	0	0	0	0	0	0	0	0	0	unmatched	unmatched	unmatched	MS/MS	unmatched	unmatched	unmatched
DAQSSVLFDVTGQVR	DAQSSVLFDVTGQVR	R	L	68	82	15	2,3		sp|Q9EQK5|MVP_MOUSE	Q9EQK5	MVP_MOUSE	Mvp	Major vault protein			0	0	0	1	1	2	1	0	1	0	0	0	61726.5	80467.9	242346	0	0	84513.3	0	0	0	61726.5	80467.9	242346	0	0	84513.3	unmatched	unmatched	unmatched	MS/MS	MS/MS	MS/MS	MS/MS
DAQWVGFITR	DAQWVGFITR	K	S	244	253	10	2		sp|Q9WV54|ASAH1_MOUSE	Q9WV54	ASAH1_MOUSE	Asah1	Acid ceramidase			0	0	0	1	0	0	0	0	0	0	0	0	38949.7	0	0	0	0	0	0	0	0	0	0	0	0	0	0	unmatched	unmatched	unmatched	MS/MS	unmatched	unmatched	unmatched
DASSSVSTLEK	DASSSVSTLEK	R	T	2680	2690	11	2		sp|Q61001|LAMA5_MOUSE	Q61001	LAMA5_MOUSE	Lama5	Laminin subunit alpha-5			0	0	0	1	1	1	0	0	0	0	0	0	44371.2	39866.9	39335.3	0	0	0	0	0	0	44371.2	39866.9	39335.3	0	0	0	unmatched	unmatched	unmatched	MS/MS	MS/MS	MS/MS	unmatched
DASVAEAWLLGQEPYLSSR	DASVAEAWLLGQEPYLSSR	R	E	2025	2043	19	2,3		sp|Q62261|SPTB2_MOUSE	Q62261	SPTB2_MOUSE	Sptbn1	Spectrin beta chain, non-erythrocytic 1			0	0	0	2	1	1	1	0	1	0	0	0	29479.3	40283.5	19129.1	21310.4	0	31681.7	0	0	0	29479.3	40283.5	0	21310.4	0	31681.7	unmatched	unmatched	unmatched	MS/MS	MS/MS	MS/MS	MS/MS
DASVVGFFR	DASVVGFFR	K	D	153	161	9	2		sp|P27773|PDIA3_MOUSE	P27773	PDIA3_MOUSE	Pdia3	Protein disulfide-isomerase A3			1	1	1	2	1	2	2	2	2	33938.8	64074.5	50090.2	107906	64074.4	69438.7	210342	105004	114955	33938.8	64074.5	50090.2	107906	64074.4	69438.7	210342	105004	114955	MS/MS	MS/MS	MS/MS	MS/MS	MS/MS	MS/MS	MS/MS
DATNVGDEGGFAPNILENK	DATNVGDEGGFAPNILENK	K	E	203	221	19	2		sp|P17182|ENOA_MOUSE	P17182	ENOA_MOUSE	Eno1	Alpha-enolase			0	0	0	2	2	2	1	1	1	0	0	0	263533	305893	231321	245602	187101	239036	0	0	0	263533	305893	231321	245602	187101	239036	unmatched	unmatched	unmatched	MS/MS	MS/MS	MS/MS	MS/MS
DATSHVLTDLEPGQEYTVLLIAEK	DATSHVLTDLEPGQEYTVLLIAEK	K	G	1034	1057	24	3		sp|Q80YX1|TENA_MOUSE	Q80YX1	TENA_MOUSE	Tnc	Tenascin			2	1	2	3	2	2	2	2	2	249067	227366	0	178201	185895	176460	54047.1	97877.4	70570	249067	227366	0	178201	185895	176460	54047.1	97877.4	70570	MS/MS	MS/MS	MS/MS	MS/MS	MS/MS	MS/MS	MS/MS
DAVITVPAFFNQAER	DAVITVPAFFNQAER	K	R	171	185	15	2		sp|Q9JKR6|HYOU1_MOUSE	Q9JKR6	HYOU1_MOUSE	Hyou1	Hypoxia up-regulated protein 1			0	0	0	0	0	0	2	0	0	0	0	0	0	0	0	43494.7	0	0	0	0	0	0	0	0	0	0	0	unmatched	unmatched	unmatched	unmatched	unmatched	unmatched	MS/MS
DAVIYPILVEFTR	DAVIYPILVEFTR	R	E	439	451	13	2		sp|Q9JKR6|HYOU1_MOUSE	Q9JKR6	HYOU1_MOUSE	Hyou1	Hypoxia up-regulated protein 1			0	0	0	7	5	6	3	6	5	0	0	0	30608.4	21259.4	19488	24054.1	20932.5	20371.9	0	0	0	30608.4	21259.4	19488	24054.1	20932.5	20371.9	unmatched	unmatched	unmatched	MS/MS	MS/MS	MS/MS	MS/MS
DAVLLVFANK	DAVLLVFANK	R	Q	118	127	10	2		sp|P61205|ARF3_MOUSE	P61205	ARF3_MOUSE	Arf3	ADP-ribosylation factor 3	Arf1, Arf5	sp|P84078|ARF1_MOUSE, sp|P84084|ARF5_MOUSE	1	2	2	3	3	2	2	2	2	65010.4	96256.1	69524.8	102216	71518.4	70063.2	105976	116402	106534	65010.4	96256.1	69524.8	102216	71518.4	70063.2	105976	116402	106534	MS/MS	MS/MS	MS/MS	MS/MS	MS/MS	MS/MS	MS/MS
DAVLNAWAEDVDLR	DAVLNAWAEDVDLR	K	V	476	489	14	2		sp|P52480|KPYM_MOUSE	P52480	KPYM_MOUSE	Pkm	Pyruvate kinase PKM			0	0	0	3	2	2	2	2	2	0	0	0	189611	141872	131855	140874	142253	116397	0	0	0	189611	141872	131855	140874	142253	116397	unmatched	unmatched	unmatched	MS/MS	MS/MS	MS/MS	MS/MS
DAVTYTEH	DAVTYTEH	R	A	69	76	8	2		sp|P62806|H4_MOUSE	P62806	H4_MOUSE	H4c1	Histone H4			2	2	2	2	2	1	1	2	1	814347	751354	629224	73760.5	85357	32974.2	180377	165276	56749.4	814347	751354	629224	73760.5	85357	32974.2	180377	165276	56749.4	MS/MS	MS/MS	MS/MS	MS/MS	MS/MS	MS/MS	MS/MS
DAVTYTEHAK	DAVTYTEHAK	R	R	69	78	10	2		sp|P62806|H4_MOUSE	P62806	H4_MOUSE	H4c1	Histone H4			4	4	4	3	4	3	3	2	2	2202626	2.84918e+06	2756039	1.81176e+06	2.14273e+06	820967	1725659	2.44737e+06	866102	2202626	2.84918e+06	2756039	1.81176e+06	2.14273e+06	820967	1725659	2.44737e+06	866102	MS/MS	MS/MS	MS/MS	MS/MS	MS/MS	MS/MS	MS/MS
DAVTYTEHAKR	DAVTYTEHAKR	R	K	69	79	11	3		sp|P62806|H4_MOUSE	P62806	H4_MOUSE	H4c1	Histone H4			0	0	0	1	1	1	1	1	0	0	0	0	16466.4	20489.9	10797.1	27482.7	65469.6	0	0	0	0	16466.4	20489.9	10797.1	27482.7	65469.6	0	unmatched	unmatched	unmatched	MS/MS	MS/MS	MS/MS	MS/MS
DAYELEVLLR	DAYELEVLLR	K	V	897	906	10	2		sp|P97434|MPRIP_MOUSE	P97434	MPRIP_MOUSE	Mprip	Myosin phosphatase Rho-interacting protein			0	0	1	1	1	1	0	0	1	0	0	24894.3	18597.5	14682.8	13697.4	0	0	43349.9	0	0	24894.3	18597.5	14682.8	13697.4	0	0	43349.9	unmatched	unmatched	MS/MS	MS/MS	MS/MS	MS/MS	unmatched
DCFGCLR	DC[57.0215]FGC[57.0215]LR	R	E	76	82	7	2	2C(57.0215),5C(57.0215)	sp|O54962|BAF_MOUSE	O54962	BAF_MOUSE	Banf1	Barrier-to-autointegration factor			0	1	1	0	0	0	0	0	0	0	118650	127128	0	0	0	0	0	0	0	118650	127128	0	0	0	0	0	0	unmatched	MS/MS	MS/MS	unmatched	unmatched	unmatched	unmatched
DCPQECDCPPNFPTAM	DC[57.0215]PQEC[57.0215]DC[57.0215]PPNFPTAM	R	Y	75	90	16	2	2C(57.0215),6C(57.0215),8C(57.0215)	sp|P50608|FMOD_MOUSE	P50608	FMOD_MOUSE	Fmod	Fibromodulin			0	3	2	0	0	0	0	0	0	0	72918	0	0	0	0	0	0	0	0	0	0	0	0	0	0	0	0	unmatched	MS/MS	MS/MS	unmatched	unmatched	unmatched	unmatched
DCPQECDCPPNFPTAMYCDNR	DC[57.0215]PQEC[57.0215]DC[57.0215]PPNFPTAMYC[57.0215]DNR	R	N	75	95	21	3	18C(57.0215),2C(57.0215),6C(57.0215),8C(57.0215)	sp|P50608|FMOD_MOUSE	P50608	FMOD_MOUSE	Fmod	Fibromodulin			0	8	6	0	0	0	0	0	0	0	599939	478668	0	0	0	0	0	0	0	599939	478668	0	0	0	0	0	0	unmatched	MS/MS	MS/MS	unmatched	unmatched	unmatched	unmatched
DCPQECDCPPNFPTAMYCDNR	DC[57.0215]PQEC[57.0215]DC[57.0215]PPNFPTAM[15.9949]YC[57.0215]DNR	R	N	75	95	21	3	16M(15.9949),18C(57.0215),2C(57.0215),6C(57.0215),8C(57.0215)	sp|P50608|FMOD_MOUSE	P50608	FMOD_MOUSE	Fmod	Fibromodulin			0	2	2	0	0	0	0	0	0	0	287602	167365	0	0	0	0	0	0	0	287602	167365	0	0	0	0	0	0	unmatched	MS/MS	MS/MS	unmatched	unmatched	unmatched	unmatched
DCVGDVTEHQMCNK	DC[57.0215]VGDVTEHQMC[57.0215]NK	K	R	532	545	14	3	12C(57.0215),2C(57.0215)	sp|Q03350|TSP2_MOUSE	Q03350	TSP2_MOUSE	Thbs2	Thrombospondin-2			0	0	1	0	0	0	0	0	0	0	0	115416	0	0	0	0	0	0	0	0	0	0	0	0	0	0	0	unmatched	unmatched	MS/MS	unmatched	unmatched	unmatched	unmatched
DCVGDVTENQVCNK	DC[57.0215]VGDVTENQVC[57.0215]NK	K	Q	530	543	14	2	12C(57.0215),2C(57.0215)	sp|P35441|TSP1_MOUSE	P35441	TSP1_MOUSE	Thbs1	Thrombospondin-1			0	1	1	0	0	0	0	0	0	0	217470	218480	0	0	0	0	0	0	0	217470	218480	0	0	0	0	0	0	unmatched	MS/MS	MS/MS	unmatched	unmatched	unmatched	unmatched
DDASKPVHLTAFLGYK	DDASKPVHLTAFLGYK	K	A	35	50	16	3		sp|P27659|RL3_MOUSE	P27659	RL3_MOUSE	Rpl3	Large ribosomal subunit protein uL3			1	1	0	0	1	0	0	1	0	60489.8	60490.8	0	0	68052.8	0	0	75781.5	0	60489.8	60490.8	0	0	68052.8	0	0	75781.5	0	MS/MS	MS/MS	unmatched	unmatched	MS/MS	unmatched	unmatched
DDDLNLR	DDDLNLR	R	A	754	760	7	2		sp|Q02788|CO6A2_MOUSE	Q02788	CO6A2_MOUSE	Col6a2	Collagen alpha-2(VI) chain			2	2	2	2	3	2	1	2	3	1.04479e+06	1.41497e+06	1.37619e+06	470634	661996	806019	214254	383341	495886	1.04479e+06	1.41497e+06	1.37619e+06	470634	661996	806019	214254	383341	495886	MS/MS	MS/MS	MS/MS	MS/MS	MS/MS	MS/MS	MS/MS
DDDPLNAR	DDDPLNAR	R	M	884	891	8	2		sp|Q02788|CO6A2_MOUSE	Q02788	CO6A2_MOUSE	Col6a2	Collagen alpha-2(VI) chain			4	2	4	0	0	2	0	0	2	121728	108215	104780	0	0	33237.3	0	0	62557.4	121728	108215	104780	0	0	33237.3	0	0	62557.4	MS/MS	MS/MS	MS/MS	unmatched	unmatched	MS/MS	unmatched
DDDYAGFVF	DDDYAGFVF	R	G	1019	1027	9	2		sp|P35441|TSP1_MOUSE	P35441	TSP1_MOUSE	Thbs1	Thrombospondin-1	Thbs2	sp|Q03350|TSP2_MOUSE	0	0	0	0	0	2	0	0	0	0	0	0	0	0	7325.68	0	0	0	0	0	0	0	0	0	0	0	0	unmatched	unmatched	unmatched	unmatched	unmatched	MS/MS	unmatched
DDDYAGFVFGY	DDDYAGFVFGY	R	Q	1019	1029	11	2		sp|P35441|TSP1_MOUSE	P35441	TSP1_MOUSE	Thbs1	Thrombospondin-1	Thbs2	sp|Q03350|TSP2_MOUSE	1	1	2	2	2	3	2	1	2	38451.8	19559.5	25782	12664	11701.2	20313.6	16991.1	17210.1	30443.2	38451.8	19559.5	25782	12664	11701.2	20313.6	16991.1	17210.1	30443.2	MS/MS	MS/MS	MS/MS	MS/MS	MS/MS	MS/MS	MS/MS
DDDYAGFVFGYQS	DDDYAGFVFGYQS	R	S	1019	1031	13	2		sp|P35441|TSP1_MOUSE	P35441	TSP1_MOUSE	Thbs1	Thrombospondin-1	Thbs2	sp|Q03350|TSP2_MOUSE	0	0	0	1	1	3	0	0	0	0	0	0	17874.9	16998.8	49634.7	0	0	0	0	0	0	17874.9	16998.8	49634.7	0	0	0	unmatched	unmatched	unmatched	MS/MS	MS/MS	MS/MS	unmatched
DDDYAGFVFGYQSSSR	DDDYAGFVFGYQSSSR	R	F	1019	1034	16	2		sp|P35441|TSP1_MOUSE	P35441	TSP1_MOUSE	Thbs1	Thrombospondin-1	Thbs2	sp|Q03350|TSP2_MOUSE	2	1	0	4	4	5	3	2	4	148382	216732	0	863529	675158	950334	708083	128115	1.12925e+06	148382	216732	0	863529	675158	950334	708083	128115	1.12925e+06	MS/MS	MS/MS	unmatched	MS/MS	MS/MS	MS/MS	MS/MS
DDETMYVESK	DDETMYVESK	R	K	148	157	10	2		sp|Q9CVB6|ARPC2_MOUSE	Q9CVB6	ARPC2_MOUSE	Arpc2	Actin-related protein 2/3 complex subunit 2			0	0	0	1	1	0	0	0	0	0	0	0	43241.1	30878.9	41425.4	0	0	0	0	0	0	43241.1	30878.9	41425.4	0	0	0	unmatched	unmatched	unmatched	MS/MS	MS/MS	MBR	unmatched
DDEVAFQDLCPYGHGTVPSLHDTR	DDEVAFQDLC[57.0215]PYGHGTVPSLHDTR	K	E	2139	2162	24	4	10C(57.0215)	sp|Q61555|FBN2_MOUSE	Q61555	FBN2_MOUSE	Fbn2	Fibrillin-2			0	1	0	0	0	0	0	0	0	0	140287	0	0	0	0	0	0	0	0	0	0	0	0	0	0	0	0	unmatched	MS/MS	unmatched	unmatched	unmatched	unmatched	unmatched
DDEVDVDGTVEEDLGK	DDEVDVDGTVEEDLGK	A	S	22	37	16	2		sp|P08113|ENPL_MOUSE	P08113	ENPL_MOUSE	Hsp90b1	Endoplasmin			0	0	0	1	0	0	0	0	0	0	0	0	104870	0	0	0	0	0	0	0	0	0	0	0	0	0	0	unmatched	unmatched	unmatched	MS/MS	unmatched	unmatched	unmatched
DDEVQVVR	DDEVQVVR	K	G	52	59	8	2		sp|P61255|RL26_MOUSE	P61255	RL26_MOUSE	Rpl26	Large ribosomal subunit protein uL24			0	1	0	1	2	0	1	0	0	0	46805.4	0	50982.9	27192.4	0	46599.2	0	0	0	46805.4	0	50982.9	27192.4	0	46599.2	0	0	unmatched	MS/MS	unmatched	MS/MS	MS/MS	unmatched	MS/MS
DDFDHDNVPDIDDICPENFDISETDFR	DDFDHDNVPDIDDIC[57.0215]PENFDISETDFR	K	R	932	958	27	3	15C(57.0215)	sp|P35441|TSP1_MOUSE	P35441	TSP1_MOUSE	Thbs1	Thrombospondin-1			0	1	0	0	0	0	0	0	0	0	0	0	0	0	0	0	0	0	0	0	0	0	0	0	0	0	0	unmatched	MS/MS	unmatched	unmatched	unmatched	unmatched	unmatched
DDFESFEK	DDFESFEK	V	I	2486	2493	8	2		sp|Q60847|COCA1_MOUSE	Q60847	COCA1_MOUSE	Col12a1	Collagen alpha-1(XII) chain			0	1	0	0	0	0	0	0	0	0	23670.3	0	0	0	0	0	0	0	0	0	0	0	0	0	0	0	0	unmatched	MS/MS	unmatched	unmatched	unmatched	unmatched	unmatched
DDFKGLQHLYALVLVNNK	DDFKGLQHLYALVLVNNK	K	I	109	126	18	3		sp|P28653|PGS1_MOUSE	P28653	PGS1_MOUSE	Bgn	Biglycan			0	0	0	0	1	0	0	0	0	0	0	0	0	19526.4	0	0	0	0	0	0	0	0	0	0	0	0	0	unmatched	unmatched	unmatched	unmatched	MS/MS	unmatched	unmatched
DDFLGQVDVPLYPLPTENPR	DDFLGQVDVPLYPLPTENPR	R	M	159	178	20	3		sp|P46935|NEDD4_MOUSE	P46935	NEDD4_MOUSE	Nedd4	E3 ubiquitin-protein ligase NEDD4			1	1	0	1	0	1	0	0	0	227498	0	0	13101.4	0	17106.9	0	0	0	227498	0	0	13101.4	0	17106.9	0	0	0	MS/MS	MS/MS	unmatched	MS/MS	unmatched	MS/MS	unmatched
DDGAAILVAVSNMVQK	DDGAAILVAVSNMVQK	R	I	484	499	16	2		sp|Q91VD9|NDUS1_MOUSE	Q91VD9	NDUS1_MOUSE	Ndufs1	NADH-ubiquinone oxidoreductase 75 kDa subunit, mitochondrial			0	0	0	1	1	1	0	0	0	0	0	0	9484.32	11221	11955.1	0	0	0	0	0	0	9484.32	11221	11955.1	0	0	0	unmatched	unmatched	unmatched	MS/MS	MS/MS	MS/MS	unmatched
DDGEAGKPGRPGER	DDGEAGKPGRP[15.9949]GER	G	G	220	233	14	3	11P(15.9949)	sp|P11087|CO1A1_MOUSE	P11087	CO1A1_MOUSE	Col1a1	Collagen alpha-1(I) chain			1	1	0	0	0	0	0	0	0	12194.8	10243	0	0	0	0	0	0	0	12194.8	10243	0	0	0	0	0	0	0	MS/MS	MS/MS	unmatched	unmatched	unmatched	unmatched	unmatched
DDGLADLLFVSSGPTNASAFTER	DDGLADLLFVSSGPTNASAFTER	R	D	146	168	23	3		sp|P27546|MAP4_MOUSE	P27546	MAP4_MOUSE	Map4	Microtubule-associated protein 4			0	0	0	0	0	0	1	0	0	0	0	0	0	0	0	7597.27	0	0	0	0	0	0	0	0	0	0	0	unmatched	unmatched	unmatched	unmatched	unmatched	unmatched	MS/MS
DDGLFSGDPNWFPK	DDGLFSGDPNWFPK	R	K	140	153	14	2		sp|Q9WVA4|TAGL2_MOUSE	Q9WVA4	TAGL2_MOUSE	Tagln2	Transgelin-2			0	0	0	5	3	5	2	3	4	0	0	0	104481	139974	84502.4	61217.4	67480.9	64997.7	0	0	0	104481	139974	84502.4	61217.4	67480.9	64997.7	unmatched	unmatched	unmatched	MS/MS	MS/MS	MS/MS	MS/MS
DDGSAVIWVTFR	DDGSAVIWVTFR	R	Y	19	30	12	2		sp|Q9CQI6|COTL1_MOUSE	Q9CQI6	COTL1_MOUSE	Cotl1	Coactosin-like protein			0	0	0	2	0	1	0	0	0	0	0	0	22527.8	0	21662.6	0	0	0	0	0	0	22527.8	0	21662.6	0	0	0	unmatched	unmatched	unmatched	MS/MS	unmatched	MS/MS	unmatched
DDGTSLLAPGEDGEEQNIIFR	DDGTSLLAPGEDGEEQNIIFR	S	H	67	87	21	3		sp|Q80Z71|TENN_MOUSE	Q80Z71	TENN_MOUSE	Tnn	Tenascin-N			2	2	2	0	0	0	0	0	0	142206	168917	132579	0	0	0	0	0	0	142206	168917	132579	0	0	0	0	0	0	MS/MS	MS/MS	MS/MS	unmatched	unmatched	unmatched	unmatched
DDIGIILINQYIAEMVR	DDIGIILINQYIAEMVR	R	H	59	75	17	3		sp|Q9D1K2|VATF_MOUSE	Q9D1K2	VATF_MOUSE	Atp6v1f	V-type proton ATPase subunit F			0	0	0	0	1	0	0	0	0	0	0	0	0	1610.25	0	0	0	0	0	0	0	0	0	0	0	0	0	unmatched	unmatched	unmatched	unmatched	MS/MS	unmatched	unmatched
DDKESAPIS	DDKESAPIS	K	D	1251	1259	9	2		sp|P11276|FINC_MOUSE	P11276	FINC_MOUSE	Fn1	Fibronectin			0	0	0	1	0	1	0	0	0	0	0	0	29761.4	39157.8	46831.4	0	0	0	0	0	0	29761.4	39157.8	46831.4	0	0	0	unmatched	unmatched	unmatched	MS/MS	MBR	MS/MS	unmatched
DDKESAPISDTVVPEVPQL	DDKESAPISDTVVPEVPQL	K	T	1251	1269	19	2,3		sp|P11276|FINC_MOUSE	P11276	FINC_MOUSE	Fn1	Fibronectin			0	0	0	0	2	3	0	0	0	0	0	0	0	63732.6	125996	0	0	0	0	0	0	0	63732.6	77261.7	0	0	0	unmatched	unmatched	unmatched	unmatched	MS/MS	MS/MS	unmatched
DDKESAPISDTVVPEVPQLTDLSFVDITDSSIGLR	DDKESAPISDTVVPEVPQLTDLSFVDITDSSIGLR	K	W	1251	1285	35	4		sp|P11276|FINC_MOUSE	P11276	FINC_MOUSE	Fn1	Fibronectin			0	0	0	2	2	0	0	0	0	0	0	0	18327.5	0	0	0	0	0	0	0	0	0	0	0	0	0	0	unmatched	unmatched	unmatched	MS/MS	MS/MS	unmatched	unmatched
DDLGGEFTEETIK	DDLGGEFTEETIK	K	N	394	406	13	2		sp|O88207|CO5A1_MOUSE	O88207	CO5A1_MOUSE	Col5a1	Collagen alpha-1(V) chain			2	2	2	2	2	2	2	1	2	445450	651326	523942	424899	472177	302706	818066	734085	736413	445450	651326	523942	424899	472177	302706	818066	734085	736413	MS/MS	MS/MS	MS/MS	MS/MS	MS/MS	MS/MS	MS/MS
DDLITDLLNEAK	DDLITDLLNEAK	R	Q	88	99	12	2		sp|P50518|VATE1_MOUSE	P50518	VATE1_MOUSE	Atp6v1e1	V-type proton ATPase subunit E 1			0	0	0	2	2	1	1	2	0	0	0	0	7849.89	6947.71	5855.25	8045.05	10010.9	0	0	0	0	7849.89	6947.71	5855.25	8045.05	10010.9	0	unmatched	unmatched	unmatched	MS/MS	MS/MS	MS/MS	MS/MS
DDPLTNLNTAFDVAER	DDPLTNLNTAFDVAER	K	F	199	214	16	2		sp|Q7TPR4|ACTN1_MOUSE	Q7TPR4	ACTN1_MOUSE	Actn1	Alpha-actinin-1			0	0	0	1	1	0	1	0	1	0	0	0	36867.2	67688.6	0	61633.4	0	0	0	0	0	36867.2	67688.6	0	61633.4	0	0	unmatched	unmatched	unmatched	MS/MS	MS/MS	unmatched	MS/MS
DDPSGQMLLLLSDAR	DDPSGQMLLLLSDAR	R	K	4011	4025	15	2		sp|Q9QXS1|PLEC_MOUSE	Q9QXS1	PLEC_MOUSE	Plec	Plectin			1	1	1	2	2	2	2	2	2	176258	143956	213896	38429.7	56505	38636.5	38140.1	59503.8	42377.6	176258	143956	213896	38429.7	56505	38636.5	38140.1	59503.8	42377.6	MS/MS	MS/MS	MS/MS	MS/MS	MS/MS	MS/MS	MS/MS
DDPSTIEK	DDPSTIEK	R	L	121	128	8	2		sp|P60766|CDC42_MOUSE	P60766	CDC42_MOUSE	Cdc42	Cell division control protein 42 homolog			0	0	0	1	0	1	0	0	0	0	0	0	16404.8	0	0	0	0	0	0	0	0	0	0	0	0	0	0	unmatched	unmatched	unmatched	MS/MS	unmatched	MS/MS	unmatched
DDREDITHTYK	DDREDITHTYK	R	Y	434	444	11	3		sp|P21981|TGM2_MOUSE	P21981	TGM2_MOUSE	Tgm2	Protein-glutamine gamma-glutamyltransferase 2			1	0	0	1	1	1	1	1	1	23487.3	0	0	41643	51737.7	52109	57836.5	55897.5	82773.3	23487.3	0	0	41643	51737.7	52109	57836.5	55897.5	82773.3	MS/MS	unmatched	unmatched	MS/MS	MS/MS	MS/MS	MS/MS
DDSPDLPK	DDSPDLPK	K	L	131	138	8	2		contam_sp|P02769|ALBU_BOVIN	P02769	ALBU_BOVIN	ALB	Albumin			0	0	0	3	1	0	2	0	0	0	0	0	49497.6	39669.1	0	68292.4	0	0	0	0	0	49497.6	39669.1	0	68292.4	0	0	unmatched	unmatched	unmatched	MS/MS	MS/MS	unmatched	MS/MS
DDVGKNVHELEK	DDVGK[15.9949]NVHELEK	K	S	1521	1532	12	2,3	5K(15.9949)	sp|Q61879|MYH10_MOUSE	Q61879	MYH10_MOUSE	Myh10	Myosin-10	Myh11	sp|O08638|MYH11_MOUSE	2	1	1	0	0	0	0	0	0	379469	112782	159253	0	0	0	0	0	0	158589	142792	201629	0	0	0	0	0	0	MS/MS	MS/MS	MS/MS	unmatched	unmatched	unmatched	unmatched
DEEEESQMK	DEEEESQMK	R	K	262	270	9	2		sp|Q9QXS6|DREB_MOUSE	Q9QXS6	DREB_MOUSE	Dbn1	Drebrin			1	0	0	0	0	1	0	0	1	24691.4	0	0	0	0	15789.9	0	0	29053.4	24691.4	0	0	0	0	15789.9	0	0	29053.4	MS/MS	unmatched	unmatched	unmatched	unmatched	MS/MS	unmatched
DEEKMELQEIQLK	DEEKMELQEIQLK	K	E	138	150	13	2,3		sp|P21107|TPM3_MOUSE	P21107	TPM3_MOUSE	Tpm3	Tropomyosin alpha-3 chain			0	0	0	2	2	2	1	1	1	0	0	0	252944	219596	161732	119962	96611	182968	0	0	0	254024	108858	162422	120474	97023.2	183749	unmatched	unmatched	unmatched	MS/MS	MS/MS	MS/MS	MS/MS
DEEKMELQEIQLK	DEEKM[15.9949]ELQEIQLK	K	E	138	150	13	3	5M(15.9949)	sp|P21107|TPM3_MOUSE	P21107	TPM3_MOUSE	Tpm3	Tropomyosin alpha-3 chain			0	0	0	1	0	1	0	0	1	0	0	0	63561.4	0	55561.6	0	0	168540	0	0	0	63561.4	0	55561.6	0	0	168540	unmatched	unmatched	unmatched	MS/MS	unmatched	MS/MS	unmatched
DEETEHTMR	DEETEHTMR	V	V	1005	1013	9	2		sp|Q60847|COCA1_MOUSE	Q60847	COCA1_MOUSE	Col12a1	Collagen alpha-1(XII) chain			2	2	2	1	1	1	0	1	0	130465	206507	163265	22878.5	31661.4	26420.6	0	24636.7	0	130465	206507	163265	22878.5	31661.4	26420.6	0	24636.7	0	MS/MS	MS/MS	MS/MS	MS/MS	MS/MS	MS/MS	unmatched
DEETEHTMR	DEETEHTM[15.9949]R	V	V	1005	1013	9	2	8M(15.9949)	sp|Q60847|COCA1_MOUSE	Q60847	COCA1_MOUSE	Col12a1	Collagen alpha-1(XII) chain			0	1	1	0	0	0	0	0	0	0	32634.2	19392.6	0	0	0	0	0	0	0	32634.2	19392.6	0	0	0	0	0	0	unmatched	MS/MS	MS/MS	unmatched	unmatched	unmatched	unmatched
DEEVHTGLGELLR	DEEVHTGLGELLR	R	S	103	115	13	2,3		sp|P19324|SERPH_MOUSE	P19324	SERPH_MOUSE	Serpinh1	Serpin H1			1	2	2	2	2	2	2	2	2	73264.9	316538	190206	125160	101441	146033	306956	219559	494307	72447.4	329411	197941	130250	105566	151972	147828	111607	260784	MS/MS	MS/MS	MS/MS	MS/MS	MS/MS	MS/MS	MS/MS
DEFEGLFK	DEFEGLFK	R	Q	650	657	8	2		sp|Q02053|UBA1_MOUSE	Q02053	UBA1_MOUSE	Uba1	Ubiquitin-like modifier-activating enzyme 1	Uba1y	sp|P31254|UBA1Y_MOUSE	0	0	0	1	0	0	0	0	0	0	0	0	26027	0	0	0	0	0	0	0	0	0	0	0	0	0	0	unmatched	unmatched	unmatched	MS/MS	unmatched	unmatched	unmatched
DEGANAFFK	DEGANAFFK	K	G	264	272	9	2		sp|P48962|ADT1_MOUSE	P48962	ADT1_MOUSE	Slc25a4	ADP/ATP translocase 1			1	1	1	2	1	1	1	1	1	65359.9	101412	63271.1	52561.2	63080.6	50694.5	77238.7	55141.9	72847	65359.9	101412	63271.1	52561.2	63080.6	50694.5	77238.7	55141.9	72847	MS/MS	MS/MS	MS/MS	MS/MS	MS/MS	MS/MS	MS/MS
DEGNNLLTEK	DEGNNLLTEK	R	Q	181	190	10	2		sp|P07214|SPRC_MOUSE	P07214	SPRC_MOUSE	Sparc	SPARC			0	0	0	0	0	0	0	0	1	0	0	0	0	0	0	0	0	55182.3	0	0	0	0	0	0	0	0	0	unmatched	unmatched	unmatched	unmatched	unmatched	unmatched	unmatched
DEGNYLDDALMK	DEGNYLDDALMK	R	Q	161	172	12	2		sp|P97429|ANXA4_MOUSE	P97429	ANXA4_MOUSE	Anxa4	Annexin A4			0	0	0	1	0	0	0	0	0	0	0	0	41517.9	0	0	0	0	0	0	0	0	0	0	0	0	0	0	unmatched	unmatched	unmatched	MS/MS	unmatched	unmatched	unmatched
DEGVELFAIGIK	DEGVELFAIGIK	K	N	1325	1336	12	2		sp|Q60847|COCA1_MOUSE	Q60847	COCA1_MOUSE	Col12a1	Collagen alpha-1(XII) chain			3	2	3	1	1	0	1	1	2	592055	619955	473141	34679	50886.9	0	60312	90890.5	67128.3	592055	619955	473141	34679	50886.9	0	60312	90890.5	67128.3	MS/MS	MS/MS	MS/MS	MS/MS	MS/MS	unmatched	MS/MS
DEIFAQSK	DEIFAQSK	R	E	1669	1676	8	2		sp|Q61879|MYH10_MOUSE	Q61879	MYH10_MOUSE	Myh10	Myosin-10			2	1	2	1	2	2	1	2	2	131711	85833.9	127019	66179.7	88012.7	71406	80614.4	67573.6	115279	131711	85833.9	127019	66179.7	88012.7	71406	80614.4	67573.6	115279	MS/MS	MS/MS	MS/MS	MS/MS	MS/MS	MS/MS	MS/MS
DEIFATSK	DEIFATSK	R	E	1669	1676	8	2		sp|O08638|MYH11_MOUSE	O08638	MYH11_MOUSE	Myh11	Myosin-11			0	0	0	1	0	0	1	0	0	0	0	0	0	0	0	0	0	0	0	0	0	0	0	0	0	0	0	unmatched	unmatched	unmatched	MS/MS	unmatched	unmatched	MS/MS
DEILPTTPISEQK	DEILPTTPISEQK	K	G	215	227	13	2		sp|P62908|RS3_MOUSE	P62908	RS3_MOUSE	Rps3	Small ribosomal subunit protein uS3			0	0	0	2	1	2	2	1	2	0	0	0	220782	132151	155452	198462	187798	163624	0	0	0	220782	132151	155452	198462	187798	163624	unmatched	unmatched	unmatched	MS/MS	MS/MS	MS/MS	MS/MS
DELADEIANSASGK	DELADEIANSASGK	R	S	1711	1724	14	2		sp|Q61879|MYH10_MOUSE	Q61879	MYH10_MOUSE	Myh10	Myosin-10			1	0	0	1	0	0	1	1	1	72372.4	0	0	50041.3	0	0	154401	69354.6	132486	72372.4	0	0	50041.3	0	0	154401	69354.6	132486	MS/MS	unmatched	unmatched	MS/MS	unmatched	unmatched	MS/MS
DELADEIANSSGK	DELADEIANSSGK	R	G	1704	1716	13	2		sp|Q8VDD5|MYH9_MOUSE	Q8VDD5	MYH9_MOUSE	Myh9	Myosin-9			3	2	3	2	3	3	2	2	3	933324	0	715430	817334	1.049e+06	1.01935e+06	1836410	1.73002e+06	1.7201e+06	933324	0	715430	817334	1.049e+06	1.01935e+06	1836410	1.73002e+06	1.7201e+06	MS/MS	MS/MS	MS/MS	MS/MS	MS/MS	MS/MS	MS/MS
DELGQGLQGVEQK	DELGQGLQGVEQK	R	V	128	140	13	2		sp|Q8BMK4|CKAP4_MOUSE	Q8BMK4	CKAP4_MOUSE	Ckap4	Cytoskeleton-associated protein 4			0	0	0	0	0	1	0	0	0	0	0	0	0	44812.4	54474.6	0	0	0	0	0	0	0	44812.4	54474.6	0	0	0	unmatched	unmatched	unmatched	unmatched	MBR	MS/MS	unmatched
DELHIVEAEAMNYEGSPIK	DELHIVEAEAMNYEGSPIK	K	V	55	73	19	3		sp|Q61937|NPM_MOUSE	Q61937	NPM_MOUSE	Npm1	Nucleophosmin			0	0	0	1	0	0	0	0	1	0	0	0	60800.4	0	38787.3	0	0	64041.1	0	0	0	60800.4	0	38787.3	0	0	64041.1	unmatched	unmatched	unmatched	MS/MS	unmatched	MBR	unmatched
DELILEGNDIELVSNSAALIQQATTVK	DELILEGNDIELVSNSAALIQQATTVK	K	N	142	168	27	3		sp|P51410|RL9_MOUSE	P51410	RL9_MOUSE	Rpl9	Large ribosomal subunit protein uL6			1	0	0	1	1	0	0	0	0	0	0	0	7837.47	5760.87	0	0	0	0	0	0	0	7837.47	5760.87	0	0	0	0	MS/MS	unmatched	unmatched	MS/MS	MS/MS	unmatched	unmatched
DELQVLLHDLELK	DELQVLLHDLELK	K	L	674	686	13	2		sp|Q9D666|SUN1_MOUSE	Q9D666	SUN1_MOUSE	Sun1	SUN domain-containing protein 1			1	0	0	0	0	0	0	0	0	14810.2	0	0	0	0	0	0	0	0	0	0	0	0	0	0	0	0	0	MS/MS	unmatched	unmatched	unmatched	unmatched	unmatched	unmatched
DELSSMVLELK	DELSSMVLELK	C	G	275	285	11	2		sp|P35441|TSP1_MOUSE	P35441	TSP1_MOUSE	Thbs1	Thrombospondin-1			0	0	0	1	1	0	0	1	1	0	0	0	28687.7	39044.4	0	0	256338	160860	0	0	0	28687.7	39044.4	0	0	256338	160860	unmatched	unmatched	unmatched	MS/MS	MS/MS	unmatched	unmatched
DESLKVDEHLAK	DESLKVDEHLAK	R	K	165	176	12	3		sp|O35639|ANXA3_MOUSE	O35639	ANXA3_MOUSE	Anxa3	Annexin A3			0	0	0	0	1	0	0	0	0	0	0	0	0	5075.69	0	0	0	0	0	0	0	0	0	0	0	0	0	unmatched	unmatched	unmatched	unmatched	MS/MS	unmatched	unmatched
DETEFYLGK	DETEFYLGK	R	R	37	45	9	2		sp|O55142|RL35A_MOUSE	O55142	RL35A_MOUSE	Rpl35a	Large ribosomal subunit protein eL33			0	1	1	1	1	1	1	0	0	0	103652	66502.9	67279.9	52302.4	51842.9	61122.2	0	0	0	103652	66502.9	67279.9	52302.4	51842.9	61122.2	0	0	unmatched	MS/MS	MS/MS	MS/MS	MS/MS	MS/MS	MS/MS
DETNYGIPQR	DETNYGIPQR	R	A	48	57	10	2		sp|P68040|RACK1_MOUSE	P68040	RACK1_MOUSE	Rack1	Small ribosomal subunit protein RACK1			0	0	0	1	2	1	1	1	1	0	0	0	97159.1	65073.2	64404.8	51321.6	65259.7	73136.1	0	0	0	97159.1	65073.2	64404.8	51321.6	65259.7	73136.1	unmatched	unmatched	unmatched	MS/MS	MS/MS	MS/MS	MS/MS
DEVIDAVR	DEVIDAVR	K	S	220	227	8	2		sp|Q80X19|COEA1_MOUSE	Q80X19	COEA1_MOUSE	Col14a1	Collagen alpha-1(XIV) chain			0	0	0	1	2	2	2	2	2	0	0	0	145275	164356	144446	146366	204743	200704	0	0	0	145275	164356	144446	146366	204743	200704	unmatched	unmatched	unmatched	MS/MS	MS/MS	MS/MS	MS/MS
DEVLSPSWDSLFSGSQGQLQPGAR	DEVLSPSWDSLFSGSQGQLQPGAR	K	I	1666	1689	24	3		sp|P39061|COIA1_MOUSE	P39061	COIA1_MOUSE	Col18a1	Collagen alpha-1(XVIII) chain			1	0	1	2	2	2	1	1	1	88896.2	0	53888.4	49650.6	65057.5	63215.1	40599.9	35403.5	46090.1	88896.2	0	53888.4	49650.6	65057.5	63215.1	40599.9	35403.5	46090.1	MS/MS	unmatched	MS/MS	MS/MS	MS/MS	MS/MS	MS/MS
DFADMPNLR	DFADMPNLR	K	R	138	146	9	2		sp|Q62000|MIME_MOUSE	Q62000	MIME_MOUSE	Ogn	Mimecan			2	2	2	2	2	2	1	1	1	727516	943605	813362	115250	101226	89979.4	72048	52638.9	72341.3	727516	943605	813362	115250	101226	89979.4	72048	52638.9	72341.3	MS/MS	MS/MS	MS/MS	MS/MS	MS/MS	MS/MS	MS/MS
DFADMPNLR	DFADM[15.9949]PNLR	K	R	138	146	9	2	5M(15.9949)	sp|Q62000|MIME_MOUSE	Q62000	MIME_MOUSE	Ogn	Mimecan			1	2	2	0	0	0	0	0	0	75527.4	130026	101252	0	0	0	0	0	0	75527.4	130026	101252	0	0	0	0	0	0	MS/MS	MS/MS	MS/MS	unmatched	unmatched	unmatched	unmatched
DFALDVEMK	DFALDVEMK	R	L	1190	1198	9	2		sp|P37889|FBLN2_MOUSE	P37889	FBLN2_MOUSE	Fbln2	Fibulin-2			4	3	2	2	3	2	2	2	2	254870	291833	242592	327855	187308	201701	147086	186394	198140	254870	291833	242592	327855	187308	201701	147086	186394	198140	MS/MS	MS/MS	MS/MS	MS/MS	MS/MS	MS/MS	MS/MS
DFALDVEMK	DFALDVEM[15.9949]K	R	L	1190	1198	9	2	8M(15.9949)	sp|P37889|FBLN2_MOUSE	P37889	FBLN2_MOUSE	Fbln2	Fibulin-2			2	2	1	1	0	3	1	0	0	79683.3	110910	67585.8	153858	0	80442.8	51031.1	0	0	79683.3	110910	67585.8	153858	0	80442.8	51031.1	0	0	MS/MS	MS/MS	MS/MS	MS/MS	unmatched	MS/MS	MS/MS
DFAVYGLETEYQEEGQPLGR	DFAVYGLETEYQEEGQPLGR	K	F	841	860	20	3		sp|Q9D666|SUN1_MOUSE	Q9D666	SUN1_MOUSE	Sun1	SUN domain-containing protein 1			1	0	0	0	0	0	0	0	0	71756.6	0	0	0	0	0	0	0	0	0	0	0	0	0	0	0	0	0	MS/MS	unmatched	unmatched	unmatched	unmatched	unmatched	unmatched
DFDSLAQPSFFDR	DFDSLAQPSFFDR	K	F	1016	1028	13	2		sp|Q02788|CO6A2_MOUSE	Q02788	CO6A2_MOUSE	Col6a2	Collagen alpha-2(VI) chain			4	3	3	2	2	3	1	1	1	561222	705495	464922	84329.4	169189	179734	41550.5	64442.2	56190.7	561222	705495	464922	84329.4	169189	179734	41550.5	64442.2	56190.7	MS/MS	MS/MS	MS/MS	MS/MS	MS/MS	MS/MS	MS/MS
DFEHFLPMLQTVAK	DFEHFLPMLQTVAK	L	N	66	79	14	2		sp|Q60605|MYL6_MOUSE	Q60605	MYL6_MOUSE	Myl6	Myosin light polypeptide 6			0	0	0	0	1	0	0	0	0	0	0	0	0	4144.31	0	0	0	0	0	0	0	0	0	0	0	0	0	unmatched	unmatched	unmatched	unmatched	MS/MS	unmatched	unmatched
DFELDVLEEAYTTEHWLVR	DFELDVLEEAYTTEHWLVR	K	I	672	690	19	3		sp|P46978|STT3A_MOUSE	P46978	STT3A_MOUSE	Stt3a	Dolichyl-diphosphooligosaccharide--protein glycosyltransferase subunit STT3A			0	0	1	0	0	0	0	0	0	0	0	10868.7	0	0	0	0	0	0	0	0	0	0	0	0	0	0	0	unmatched	unmatched	MS/MS	unmatched	unmatched	unmatched	unmatched
DFEQEMATAASSSSLEK	DFEQEMATAASSSSLEK	L	S	222	238	17	2		sp|P60710|ACTB_MOUSE	P60710	ACTB_MOUSE	Actb	Actin, cytoplasmic 1	Actg1	sp|P63260|ACTG_MOUSE	0	0	0	0	0	1	0	0	0	0	0	0	201515	125974	241215	0	0	0	0	0	0	201515	125974	241215	0	0	0	unmatched	unmatched	unmatched	MBR	MBR	MS/MS	unmatched
DFEQEMATAASSSSLEK	DFEQEM[15.9949]ATAASSSSLEK	L	S	222	238	17	2	6M(15.9949)	sp|P60710|ACTB_MOUSE	P60710	ACTB_MOUSE	Actb	Actin, cytoplasmic 1	Actg1	sp|P63260|ACTG_MOUSE	0	0	0	1	0	0	1	0	2	0	0	0	0	0	0	0	0	0	0	0	0	0	0	0	0	0	0	unmatched	unmatched	unmatched	MS/MS	unmatched	unmatched	MS/MS
DFEQPLAISR	DFEQPLAISR	K	V	23	32	10	2		sp|O70400|PDLI1_MOUSE	O70400	PDLI1_MOUSE	Pdlim1	PDZ and LIM domain protein 1			0	0	0	1	1	1	0	1	2	0	0	0	95837.5	59287.3	73822	0	0	91787.9	0	0	0	95837.5	59287.3	73822	0	0	91787.9	unmatched	unmatched	unmatched	MS/MS	MS/MS	MS/MS	unmatched
DFETQAAAQAR	DFETQAAAQAR	R	C	198	208	11	2		sp|O88200|CLC11_MOUSE	O88200	CLC11_MOUSE	Clec11a	C-type lectin domain family 11 member A			0	1	1	0	0	0	0	0	0	0	109354	95802	0	0	0	0	0	0	0	109354	95802	0	0	0	0	0	0	unmatched	MS/MS	MS/MS	unmatched	unmatched	unmatched	unmatched
DFFQNFGNVVELR	DFFQNFGNVVELR	K	I	356	368	13	2		sp|P97855|G3BP1_MOUSE	P97855	G3BP1_MOUSE	G3bp1	Ras GTPase-activating protein-binding protein 1			0	0	0	1	1	1	0	0	0	0	0	0	12494.9	11617.5	11389.9	0	0	0	0	0	0	12494.9	11617.5	11389.9	0	0	0	unmatched	unmatched	unmatched	MS/MS	MS/MS	MS/MS	unmatched
DFGHIQYVASYK	DFGHIQYVASYK	R	V	387	398	12	2,3		sp|P21956|MFGM_MOUSE	P21956	MFGM_MOUSE	Mfge8	Lactadherin			0	0	0	1	0	1	0	0	0	0	0	0	50923.1	46140.5	55156.2	0	0	0	0	0	0	0	46140.5	55156.2	0	0	0	unmatched	unmatched	unmatched	MS/MS	MBR	MS/MS	unmatched
DFGVAFDPLNR	DFGVAFDPLNR	K	K	551	561	11	2		sp|Q4FZC9|SYNE3_MOUSE	Q4FZC9	SYNE3_MOUSE	Syne3	Nesprin-3			1	0	0	0	0	0	0	0	0	49331.3	0	0	0	4357.13	0	0	0	0	49331.3	0	0	0	4357.13	0	0	0	0	MS/MS	unmatched	unmatched	unmatched	MBR	unmatched	unmatched
DFLAGGIAAAVSK	DFLAGGIAAAVSK	K	T	11	23	13	2		sp|P48962|ADT1_MOUSE	P48962	ADT1_MOUSE	Slc25a4	ADP/ATP translocase 1			0	2	2	2	3	2	2	1	1	0	123829	112607	128165	191153	214048	113692	253730	132136	0	123829	112607	128165	191153	214048	113692	253730	132136	unmatched	MS/MS	MS/MS	MS/MS	MS/MS	MS/MS	MS/MS
DFLAGGVAAAISK	DFLAGGVAAAISK	K	T	11	23	13	2		sp|P51881|ADT2_MOUSE	P51881	ADT2_MOUSE	Slc25a5	ADP/ATP translocase 2			1	1	1	2	3	3	2	2	3	65124.8	110026	81757.8	264841	136694	110896	71849.6	127768	109044	65124.8	110026	81757.8	264841	136694	110896	71849.6	127768	109044	MS/MS	MS/MS	MS/MS	MS/MS	MS/MS	MS/MS	MS/MS
DFLIPIGK	DFLIPIGK	K	A	220	227	8	2		sp|Q9D051|ODPB_MOUSE	Q9D051	ODPB_MOUSE	Pdhb	Pyruvate dehydrogenase E1 component subunit beta, mitochondrial			0	0	0	0	1	1	1	0	0	0	0	0	0	30526.6	30317.7	20376.8	0	0	0	0	0	0	30526.6	30317.7	20376.8	0	0	unmatched	unmatched	unmatched	unmatched	MS/MS	MS/MS	MS/MS
DFLLKPELLR	DFLLKPELLR	R	A	49	58	10	2,3		sp|Q9Z1N5|DX39B_MOUSE	Q9Z1N5	DX39B_MOUSE	Ddx39b	Spliceosome RNA helicase Ddx39b	Ddx39a	sp|Q8VDW0|DX39A_MOUSE	0	0	0	1	1	1	0	1	0	0	0	0	19363.5	24528.8	40269.1	0	19690.9	0	0	0	0	19363.5	24528.8	0	0	19690.9	0	unmatched	unmatched	unmatched	MS/MS	MS/MS	MS/MS	unmatched
DFLLNYPF	DFLLNYPF	K	S	142	149	8	2		sp|Q9D6X6|PRS23_MOUSE	Q9D6X6	PRS23_MOUSE	Prss23	Serine protease 23			0	0	0	0	0	1	0	0	0	0	0	0	0	0	2463.98	0	0	0	0	0	0	0	0	0	0	0	0	unmatched	unmatched	unmatched	unmatched	unmatched	MS/MS	unmatched
DFLLNYPFSTSVK	DFLLNYPFSTSVK	K	L	142	154	13	2		sp|Q9D6X6|PRS23_MOUSE	Q9D6X6	PRS23_MOUSE	Prss23	Serine protease 23			1	1	1	3	3	3	3	3	4	97579.9	111439	87266.4	397148	523949	541397	205604	394345	377032	97579.9	111439	87266.4	397148	523949	541397	205604	394345	377032	MS/MS	MS/MS	MS/MS	MS/MS	MS/MS	MS/MS	MS/MS
DFLQLFAPR	DFLQLFAPR	R	C	337	345	9	2		sp|Q62219|TGFI1_MOUSE	Q62219	TGFI1_MOUSE	Tgfb1i1	Transforming growth factor beta-1-induced transcript 1 protein			0	0	0	2	1	3	0	0	0	0	0	0	6574.43	5703.71	7428.91	0	0	0	0	0	0	6574.43	5703.71	7428.91	0	0	0	unmatched	unmatched	unmatched	MS/MS	MS/MS	MS/MS	unmatched
DFLTPPLLSVR	DFLTPPLLSVR	R	F	833	843	11	2		sp|P17426|AP2A1_MOUSE	P17426	AP2A1_MOUSE	Ap2a1	AP-2 complex subunit alpha-1			0	0	0	1	0	0	0	0	0	0	0	0	11524.1	0	0	0	0	0	0	0	0	0	0	0	0	0	0	unmatched	unmatched	unmatched	MS/MS	unmatched	unmatched	unmatched
DFMIQGGDFTR	DFMIQGGDFTR	K	G	99	109	11	2		sp|P24369|PPIB_MOUSE	P24369	PPIB_MOUSE	Ppib	Peptidyl-prolyl cis-trans isomerase B			2	1	2	2	2	3	2	2	2	181642	218642	274101	246558	187264	242747	263115	200316	237113	181642	218642	274101	246558	187264	242747	263115	200316	237113	MS/MS	MS/MS	MS/MS	MS/MS	MS/MS	MS/MS	MS/MS
DFMIQGGDFTR	DFM[15.9949]IQGGDFTR	K	G	99	109	11	2	3M(15.9949)	sp|P24369|PPIB_MOUSE	P24369	PPIB_MOUSE	Ppib	Peptidyl-prolyl cis-trans isomerase B			0	0	1	1	1	1	1	0	0	0	0	64439.9	70512.3	46285.8	74679.1	47742.3	0	0	0	0	64439.9	70512.3	46285.8	74679.1	47742.3	0	0	unmatched	unmatched	MS/MS	MS/MS	MS/MS	MS/MS	MS/MS
DFNMPLTISSLK	DFNMPLTISSLK	K	D	23	34	12	2		sp|Q8CI51|PDLI5_MOUSE	Q8CI51	PDLI5_MOUSE	Pdlim5	PDZ and LIM domain protein 5			0	0	0	0	2	1	1	0	1	0	0	0	0	0	0	34894.5	0	94559.3	0	0	0	0	0	0	34894.5	0	94559.3	unmatched	unmatched	unmatched	unmatched	MS/MS	MS/MS	MS/MS
DFNVGDYIEAVLDR	DFNVGDYIEAVLDR	K	N	257	270	14	2		sp|Q8CI94|PYGB_MOUSE	Q8CI94	PYGB_MOUSE	Pygb	Glycogen phosphorylase, brain form			0	1	0	0	0	0	0	0	0	0	0	0	0	0	0	0	0	0	0	0	0	0	0	0	0	0	0	unmatched	MS/MS	unmatched	unmatched	unmatched	unmatched	unmatched
DFPDVLSGAYIIEVIPDTPAEAGGLK	DFPDVLSGAYIIEVIPDTPAEAGGLK	R	E	404	429	26	3		sp|Q9R118|HTRA1_MOUSE	Q9R118	HTRA1_MOUSE	Htra1	Serine protease HTRA1			5	0	3	2	2	1	1	1	1	268512	0	0	8278.28	5892.62	8028.16	3778.48	11410.8	6336.03	268512	0	0	8278.28	5892.62	8028.16	3778.48	11410.8	6336.03	MS/MS	unmatched	MS/MS	MS/MS	MS/MS	MS/MS	MS/MS
DFPEYTFAIADEEDYATEVK	DFPEYTFAIADEEDYATEVK	K	D	437	456	20	2		sp|P08003|PDIA4_MOUSE	P08003	PDIA4_MOUSE	Pdia4	Protein disulfide-isomerase A4			0	0	0	1	0	0	0	0	0	0	0	0	19750.8	0	0	0	0	0	0	0	0	0	0	0	0	0	0	unmatched	unmatched	unmatched	MS/MS	unmatched	unmatched	unmatched
DFPLNDLLSATELDK	DFPLNDLLSATELDK	K	I	336	350	15	2		sp|Q9JHU4|DYHC1_MOUSE	Q9JHU4	DYHC1_MOUSE	Dync1h1	Cytoplasmic dynein 1 heavy chain 1			0	0	0	0	2	0	0	1	0	0	0	0	0	3460.46	0	0	0	0	0	0	0	0	0	0	0	0	0	unmatched	unmatched	unmatched	unmatched	MS/MS	unmatched	unmatched
DFPNLAF	DFPNLAF	K	I	260	266	7	1		sp|Q9JK53|PRELP_MOUSE	Q9JK53	PRELP_MOUSE	Prelp	Prolargin			0	1	0	0	0	0	1	0	0	0	128484	0	0	0	0	0	0	0	0	0	0	0	0	0	0	0	0	unmatched	MS/MS	unmatched	unmatched	unmatched	unmatched	MS/MS
DFPNLAFIR	DFPNLAFIR	K	M	260	268	9	2		sp|Q9JK53|PRELP_MOUSE	Q9JK53	PRELP_MOUSE	Prelp	Prolargin			14	14	14	14	14	15	13	14	13	786134	1093891	755746	486197	489070	546546	490693	438549	521129	786134	1093891	755746	486197	489070	546546	490693	438549	521129	MS/MS	MS/MS	MS/MS	MS/MS	MS/MS	MS/MS	MS/MS
DFSALESQLQDTQELLQEENR	DFSALESQLQDTQELLQEENR	K	Q	1302	1322	21	3		sp|Q8VDD5|MYH9_MOUSE	Q8VDD5	MYH9_MOUSE	Myh9	Myosin-9			5	1	3	4	4	4	2	2	3	1.9788e+06	750228	975970	544205	743828	525153	217733	396301	240933	1.9788e+06	750228	975970	544205	743828	525153	217733	396301	240933	MS/MS	MS/MS	MS/MS	MS/MS	MS/MS	MS/MS	MS/MS
DFSSDLENVPHLR	DFSSDLENVPHLR	H	Y	337	349	13	3		sp|Q9JK53|PRELP_MOUSE	Q9JK53	PRELP_MOUSE	Prelp	Prolargin			0	0	0	1	0	1	0	0	0	0	0	0	52707.7	34855.8	39568.4	0	0	0	0	0	0	52707.7	34855.8	39568.4	0	0	0	unmatched	unmatched	unmatched	MS/MS	MBR	MS/MS	unmatched
DFSSVFQYLR	DFSSVFQYLR	K	E	321	330	10	2		sp|Q99L13|3HIDH_MOUSE	Q99L13	3HIDH_MOUSE	Hibadh	3-hydroxyisobutyrate dehydrogenase, mitochondrial			0	0	0	1	0	0	0	0	0	0	0	0	6276.93	0	0	0	0	0	0	0	0	0	0	0	0	0	0	unmatched	unmatched	unmatched	MS/MS	unmatched	unmatched	unmatched
DFTDSQLQEGK	DFTDSQLQEGK	R	H	162	172	11	2		sp|P37804|TAGL_MOUSE	P37804	TAGL_MOUSE	Tagln	Transgelin			0	0	0	2	2	1	1	0	0	0	0	0	196969	131043	157551	82480.3	0	0	0	0	0	196969	131043	157551	82480.3	0	0	unmatched	unmatched	unmatched	MS/MS	MS/MS	MS/MS	MS/MS
DFTGPSGK	DFTGPSGK	K	A	812	819	8	2		sp|Q99K41|EMIL1_MOUSE	Q99K41	EMIL1_MOUSE	Emilin1	EMILIN-1			0	0	0	0	2	0	0	0	0	0	0	0	0	29101.4	33730.2	0	0	0	0	0	0	0	29101.4	33730.2	0	0	0	unmatched	unmatched	unmatched	unmatched	MS/MS	MBR	unmatched
DFTSLENTVEER	DFTSLENTVEER	R	L	208	219	12	2		sp|Q8BMK4|CKAP4_MOUSE	Q8BMK4	CKAP4_MOUSE	Ckap4	Cytoskeleton-associated protein 4			0	0	0	1	0	0	0	0	0	0	0	0	56613.3	0	0	0	0	0	0	0	0	0	0	0	0	0	0	unmatched	unmatched	unmatched	MS/MS	unmatched	unmatched	unmatched
DFVAEPMGEKPVGSLAGIGDVLSK	DFVAEPMGEKPVGSLAGIGDVLSK	R	R	9	32	24	3		sp|O54962|BAF_MOUSE	O54962	BAF_MOUSE	Banf1	Barrier-to-autointegration factor			3	2	2	4	3	3	2	2	2	416154	470766	437099	315313	312704	358862	168909	213768	236250	416154	470766	437099	315313	312704	358862	168909	213768	236250	MS/MS	MS/MS	MS/MS	MS/MS	MS/MS	MS/MS	MS/MS
DFVAEPMGEKPVGSLAGIGDVLSK	DFVAEPM[15.9949]GEKPVGSLAGIGDVLSK	R	R	9	32	24	3	7M(15.9949)	sp|O54962|BAF_MOUSE	O54962	BAF_MOUSE	Banf1	Barrier-to-autointegration factor			2	2	0	2	1	3	0	0	0	113705	143980	0	139274	85464.5	129606	0	0	0	113705	143980	0	139274	85464.5	129606	0	0	0	MS/MS	MS/MS	unmatched	MS/MS	MS/MS	MS/MS	unmatched
DFVAEPMGEKPVGSLAGIGDVLSK	DFVAEP[15.9949]MGEKPVGSLAGIGDVLSK	R	R	9	32	24	3	6P(15.9949)	sp|O54962|BAF_MOUSE	O54962	BAF_MOUSE	Banf1	Barrier-to-autointegration factor			0	0	1	0	0	0	0	0	0	0	0	110407	0	0	0	0	0	0	0	0	0	0	0	0	0	0	0	unmatched	unmatched	MS/MS	unmatched	unmatched	unmatched	unmatched
DFVNMMLGK	DFVNMMLGK	R	R	107	115	9	2		sp|Q9EQX4|AIF1L_MOUSE	Q9EQX4	AIF1L_MOUSE	Aif1l	Allograft inflammatory factor 1-like			0	0	0	1	0	1	0	0	0	0	0	0	14469.1	0	14350.5	0	0	0	0	0	0	14469.1	0	14350.5	0	0	0	unmatched	unmatched	unmatched	MS/MS	unmatched	MS/MS	unmatched
DFVNYLVR	DFVNYLVR	R	I	64	71	8	2		sp|O70133|DHX9_MOUSE	O70133	DHX9_MOUSE	Dhx9	ATP-dependent RNA helicase A			0	0	0	0	1	0	0	0	0	0	0	0	0	34273.6	42761.2	0	0	0	0	0	0	0	34273.6	42761.2	0	0	0	unmatched	unmatched	unmatched	unmatched	MS/MS	MBR	unmatched
DFVSEAYLLTLGK	DFVSEAYLLTLGK	K	F	151	163	13	2		sp|Q5SQX6|CYFP2_MOUSE	Q5SQX6	CYFP2_MOUSE	Cyfip2	Cytoplasmic FMR1-interacting protein 2			0	0	0	1	0	1	0	0	0	0	0	0	13171.9	0	0	0	0	0	0	0	0	0	0	0	0	0	0	unmatched	unmatched	unmatched	MS/MS	unmatched	MS/MS	unmatched
DGAGESYVDYADGMEEIFGSLNSLK	DGAGESYVDYADGM[15.9949]EEIFGSLNSLK	D	L	1595	1619	25	3	14M(15.9949)	sp|O88207|CO5A1_MOUSE	O88207	CO5A1_MOUSE	Col5a1	Collagen alpha-1(V) chain			0	1	1	0	0	0	0	0	0	0	9465.19	12658.2	0	0	0	0	0	0	0	9465.19	12658.2	0	0	0	0	0	0	unmatched	MS/MS	MS/MS	unmatched	unmatched	unmatched	unmatched
DGEAGAQGAPGPAGPAGER	DGEAGAQGAPGPAGPAGER	K	G	602	620	19	2		sp|P11087|CO1A1_MOUSE	P11087	CO1A1_MOUSE	Col1a1	Collagen alpha-1(I) chain			3	3	3	3	3	2	2	1	2	342572	1.13107e+06	459274	335206	434183	185318	423202	592855	233148	342572	1.13107e+06	459274	335206	434183	185318	423202	592855	233148	MS/MS	MS/MS	MS/MS	MS/MS	MS/MS	MS/MS	MS/MS
DGEAGAQGAPGPAGPAGER	DGEAGAQGAP[15.9949]GPAGPAGER	K	G	602	620	19	2,3	10P(15.9949)	sp|P11087|CO1A1_MOUSE	P11087	CO1A1_MOUSE	Col1a1	Collagen alpha-1(I) chain			7	8	6	4	4	4	4	4	4	2.01203e+06	5.60345e+06	2.60115e+06	2118461	4467183	1213448	2.40802e+06	4252949	1.53001e+06	2.01203e+06	5.60345e+06	2.60115e+06	2118461	4467183	1213448	2.40802e+06	3410198	1.53001e+06	MS/MS	MS/MS	MS/MS	MS/MS	MS/MS	MS/MS	MS/MS
DGEEAGAYDGPR	DGEEAGAYDGPR	R	T	108	119	12	2		sp|P27773|PDIA3_MOUSE	P27773	PDIA3_MOUSE	Pdia3	Protein disulfide-isomerase A3			0	0	0	3	2	1	3	1	1	0	0	0	64791.2	36665.6	41893.1	77258.4	40067.6	54476.1	0	0	0	64791.2	36665.6	41893.1	77258.4	40067.6	54476.1	unmatched	unmatched	unmatched	MS/MS	MS/MS	MS/MS	MS/MS
DGETLEELMK	DGETLEELMK	R	L	257	266	10	2		sp|Q99K51|PLST_MOUSE	Q99K51	PLST_MOUSE	Pls3	Plastin-3			0	0	0	1	0	0	0	0	0	0	0	0	37666.9	0	0	0	0	0	0	0	0	0	0	0	0	0	0	unmatched	unmatched	unmatched	MS/MS	unmatched	unmatched	unmatched
DGEVGPSGPVGPPGLAGER	DGEVGPSGPVGPP[15.9949]GLAGER	K	G	645	663	19	2,3	13P(15.9949)	sp|Q3U962|CO5A2_MOUSE	Q3U962	CO5A2_MOUSE	Col5a2	Collagen alpha-2(V) chain			4	5	5	6	6	6	6	3	4	553318	1.02453e+06	619972	491806	628787	371307	704173	120045	425547	498701	923401	558775	389581	442776	288240	527208	570733	383542	MS/MS	MS/MS	MS/MS	MS/MS	MS/MS	MS/MS	MS/MS
DGFFGLSASDPR	DGFFGLSASDPR	R	G	457	468	12	2		sp|Q61292|LAMB2_MOUSE	Q61292	LAMB2_MOUSE	Lamb2	Laminin subunit beta-2			0	0	0	1	1	1	0	1	1	0	0	0	53582.3	39961.3	69827.9	0	65897.6	75087.1	0	0	0	53582.3	39961.3	69827.9	0	65897.6	75087.1	unmatched	unmatched	unmatched	MS/MS	MS/MS	MS/MS	unmatched
DGFIDKEDLHDMLASLGK	DGFIDKEDLHDMLASLGK	R	N	46	63	18	3,4		sp|Q9CQ19|MYL9_MOUSE	Q9CQ19	MYL9_MOUSE	Myl9	Myosin regulatory light polypeptide 9	Myl12b	sp|Q3THE2|ML12B_MOUSE	1	1	1	3	5	4	2	2	2	119464	118420	125153	328707	344273	291443	126952	138428	150893	234236	114434	120941	211839	220039	189868	122679	133769	145815	MS/MS	MS/MS	MS/MS	MS/MS	MS/MS	MS/MS	MS/MS
DGFIDLMELK	DGFIDLMELK	R	L	109	118	10	2		sp|Q9D8Y0|EFHD2_MOUSE	Q9D8Y0	EFHD2_MOUSE	Efhd2	EF-hand domain-containing protein D2	Efhd1	sp|Q9D4J1|EFHD1_MOUSE	0	0	0	0	1	1	0	0	0	0	0	0	0	6973.91	8382.95	0	0	0	0	0	0	0	6973.91	8382.95	0	0	0	unmatched	unmatched	unmatched	unmatched	MS/MS	MS/MS	unmatched
DGFSCSDIDECGYSSYLCQYR	DGFSC[57.0215]SDIDEC[57.0215]GYSSYLC[57.0215]QYR	R	C	237	257	21	3	11C(57.0215),18C(57.0215),5C(57.0215)	sp|Q9WVJ9|FBLN4_MOUSE	Q9WVJ9	FBLN4_MOUSE	Efemp2	EGF-containing fibulin-like extracellular matrix protein 2			0	0	1	0	0	0	0	0	0	0	0	0	0	0	0	0	0	0	0	0	0	0	0	0	0	0	0	unmatched	unmatched	MS/MS	unmatched	unmatched	unmatched	unmatched
DGGQTAPASIR	DGGQTAPASIR	R	L	552	562	11	2		sp|P13020|GELS_MOUSE	P13020	GELS_MOUSE	Gsn	Gelsolin			2	0	1	3	2	3	3	3	3	165571	0	0	227177	249929	403712	448520	308485	244772	165571	0	0	227177	249929	403712	448520	308485	244772	MS/MS	unmatched	MS/MS	MS/MS	MS/MS	MS/MS	MS/MS
DGGSGVPPAGPGAASEALAVLTSFGR	DGGSGVPPAGPGAASEALAVLTSFGR	R	R	25	50	26	3		sp|Q3U7R1|ESYT1_MOUSE	Q3U7R1	ESYT1_MOUSE	Esyt1	Extended synaptotagmin-1			0	1	0	1	0	0	0	0	0	0	3676.35	0	4960.98	0	0	0	0	0	0	3676.35	0	4960.98	0	0	0	0	0	unmatched	MS/MS	unmatched	MS/MS	unmatched	unmatched	unmatched
DGHFTLFAPTNEAF	DGHFTLFAPTNEAF	R	E	268	281	14	2		sp|Q62009|POSTN_MOUSE	Q62009	POSTN_MOUSE	Postn	Periostin			2	2	2	0	0	0	0	0	0	120472	132131	97909.7	0	0	0	0	0	0	120472	132131	97909.7	0	0	0	0	0	0	MS/MS	MS/MS	MS/MS	unmatched	unmatched	unmatched	unmatched
DGHFTLFAPTNEAFEK	DGHFTLFAPTNEAFEK	R	L	268	283	16	2,3		sp|Q62009|POSTN_MOUSE	Q62009	POSTN_MOUSE	Postn	Periostin			9	10	7	4	5	5	5	3	5	3.37217e+06	3.53932e+06	2.63288e+06	5.41873e+06	1563894	5590999	2.74652e+06	2.46768e+06	3.97497e+06	3.37217e+06	3.53932e+06	2.63288e+06	3.35693e+06	1563894	3.42971e+06	2.74652e+06	2.46768e+06	3.97497e+06	MS/MS	MS/MS	MS/MS	MS/MS	MS/MS	MS/MS	MS/MS
DGHFTLFAPTNEAFEKLPR	DGHFTLFAPTNEAFEKLPR	R	G	268	286	19	4		sp|Q62009|POSTN_MOUSE	Q62009	POSTN_MOUSE	Postn	Periostin			0	0	0	1	1	1	0	1	1	0	0	0	55646.9	0	49537.2	0	110887	82731.5	0	0	0	55646.9	0	49537.2	0	110887	82731.5	unmatched	unmatched	unmatched	MS/MS	MS/MS	MS/MS	unmatched
DGHNLISLLEVLSGDSLPR	DGHNLISLLEVLSGDSLPR	R	E	220	238	19	3		sp|Q9QXS1|PLEC_MOUSE	Q9QXS1	PLEC_MOUSE	Plec	Plectin			3	2	2	2	2	0	0	2	0	77083.8	72404.3	82902.2	7493.64	9059.45	0	0	11800.4	0	77083.8	72404.3	82902.2	7493.64	9059.45	0	0	11800.4	0	MS/MS	MS/MS	MS/MS	MS/MS	MS/MS	unmatched	unmatched
DGIIDFTSGSELLITK	DGIIDFTSGSELLITK	R	A	1032	1047	16	2		sp|Q9WTI7|MYO1C_MOUSE	Q9WTI7	MYO1C_MOUSE	Myo1c	Unconventional myosin-Ic			0	0	1	2	2	0	2	0	2	0	0	53104.2	69319.7	78110.1	0	46586.3	0	52853.7	0	0	53104.2	69319.7	78110.1	0	46586.3	0	52853.7	unmatched	unmatched	MS/MS	MS/MS	MS/MS	unmatched	MS/MS
DGIVRGPGP	DGIVRGP[15.9949]GP	V	K	158	166	9	2	7P(15.9949)	sp|Q69ZN7|MYOF_MOUSE	Q69ZN7	MYOF_MOUSE	Myof	Myoferlin			0	0	0	1	1	0	0	0	0	0	0	0	0	55500.4	0	0	0	0	0	0	0	0	0	0	0	0	0	unmatched	unmatched	unmatched	MS/MS	MS/MS	unmatched	unmatched
DGKSSDAFRDPAIKLRNSDVEIFAVGVK	DGK[15.9949]SSDAFRDP[15.9949]AIKLRNSDVEIFAVGVK	T	D	550	577	28	4	11P(15.9949),3K(15.9949)	sp|Q60847|COCA1_MOUSE	Q60847	COCA1_MOUSE	Col12a1	Collagen alpha-1(XII) chain			1	0	0	0	0	0	0	0	0	0	0	0	0	0	0	0	0	0	0	0	0	0	0	0	0	0	0	MS/MS	unmatched	unmatched	unmatched	unmatched	unmatched	unmatched
DGLAFNALIHR	DGLAFNALIHR	K	H	195	205	11	2,3		sp|P57780|ACTN4_MOUSE	P57780	ACTN4_MOUSE	Actn4	Alpha-actinin-4			0	0	0	2	1	1	1	1	1	0	0	0	56667.6	71370	84436.3	55353.1	74340.5	74085.7	0	0	0	56667.6	71370	84436.3	55353.1	74340.5	74085.7	unmatched	unmatched	unmatched	MS/MS	MS/MS	MS/MS	MS/MS
DGLLPEDTFIVGYAR	DGLLPEDTFIVGYAR	R	S	58	72	15	2		sp|Q00612|G6PD1_MOUSE	Q00612	G6PD1_MOUSE	G6pdx	Glucose-6-phosphate 1-dehydrogenase X			0	0	0	1	0	0	0	0	1	0	0	0	31992.1	0	0	0	0	231565	0	0	0	31992.1	0	0	0	0	231565	unmatched	unmatched	unmatched	MS/MS	unmatched	unmatched	unmatched
DGLTDVYNK	DGLTDVYNK	K	I	179	187	9	2		sp|Q8QZT1|THIL_MOUSE	Q8QZT1	THIL_MOUSE	Acat1	Acetyl-CoA acetyltransferase, mitochondrial			0	0	1	2	1	2	1	2	1	0	0	64878.2	77390.3	109044	88675	81928.1	88237.4	83307	0	0	64878.2	77390.3	109044	88675	81928.1	88237.4	83307	unmatched	unmatched	MS/MS	MS/MS	MS/MS	MS/MS	MS/MS
DGLYEQAFQLLR	DGLYEQAFQLLR	R	R	257	268	12	2		sp|Q3U0V2|TRADD_MOUSE	Q3U0V2	TRADD_MOUSE	Tradd	Tumor necrosis factor receptor type 1-associated DEATH domain protein			0	0	0	0	0	1	0	0	0	0	0	0	0	0	6373.2	0	0	0	0	0	0	0	0	0	0	0	0	unmatched	unmatched	unmatched	unmatched	unmatched	MS/MS	unmatched
DGMAFNALIHK	DGMAFNALIHK	R	H	204	214	11	2,3		sp|Q62261|SPTB2_MOUSE	Q62261	SPTB2_MOUSE	Sptbn1	Spectrin beta chain, non-erythrocytic 1			0	0	0	0	1	1	1	1	0	0	0	0	0	36541.7	42096.4	36541.7	49028.8	0	0	0	0	0	36541.7	42096.4	36541.7	49028.8	0	unmatched	unmatched	unmatched	unmatched	MS/MS	MS/MS	MS/MS
DGMLDDEEFALASHLIEAK	DGMLDDEEFALASHLIEAK	R	L	498	516	19	3		sp|Q8BH64|EHD2_MOUSE	Q8BH64	EHD2_MOUSE	Ehd2	EH domain-containing protein 2			0	0	0	1	0	1	1	1	1	0	0	0	17577.9	0	15537.1	21383.1	28958.4	29300.9	0	0	0	17577.9	0	15537.1	21383.1	28958.4	29300.9	unmatched	unmatched	unmatched	MS/MS	unmatched	MS/MS	MS/MS
DGNPGSDGPPGR	DGNPGSDGPPGR	R	D	933	944	12	2		sp|Q01149|CO1A2_MOUSE	Q01149	CO1A2_MOUSE	Col1a2	Collagen alpha-2(I) chain			1	1	1	0	0	0	0	0	0	21276.4	55281.1	23265.5	0	0	0	0	0	0	21276.4	55281.1	23265.5	0	0	0	0	0	0	MS/MS	MS/MS	MS/MS	unmatched	unmatched	unmatched	unmatched
DGNPGSDGPPGR	DGNPGSDGPP[15.9949]GR	R	D	933	944	12	2	10P(15.9949)	sp|Q01149|CO1A2_MOUSE	Q01149	CO1A2_MOUSE	Col1a2	Collagen alpha-2(I) chain			5	7	6	3	1	2	2	2	2	206787	540699	217626	41976.6	49454.2	26311.6	42507.1	34300.6	31434.4	206787	540699	217626	41976.6	49454.2	26311.6	42507.1	34300.6	31434.4	MS/MS	MS/MS	MS/MS	MS/MS	MS/MS	MS/MS	MS/MS
DGNPGSDGPPGR	DGNPGSDGP[15.9949]PGR	R	D	933	944	12	2	9P(15.9949)	sp|Q01149|CO1A2_MOUSE	Q01149	CO1A2_MOUSE	Col1a2	Collagen alpha-2(I) chain			1	0	0	0	0	0	0	0	0	11628.5	0	0	0	0	0	0	0	0	0	0	0	0	0	0	0	0	0	MS/MS	unmatched	unmatched	unmatched	unmatched	unmatched	unmatched
DGNPGSDGQPGR	DGNPGSDGQPGR	R	D	1012	1023	12	2		sp|P08121|CO3A1_MOUSE	P08121	CO3A1_MOUSE	Col3a1	Collagen alpha-1(III) chain			4	4	4	2	0	1	1	1	2	42239.7	95282.6	35763.2	12107	0	11569.6	18321.8	11831.7	12615.7	42239.7	95282.6	35763.2	12107	0	11569.6	18321.8	11831.7	12615.7	MS/MS	MS/MS	MS/MS	MS/MS	unmatched	MS/MS	MS/MS
DGNPGSDGPPGR	DGNP[15.9949]GSDGPPGR	R	D	933	944	12	2	4P(15.9949)	sp|Q01149|CO1A2_MOUSE	Q01149	CO1A2_MOUSE	Col1a2	Collagen alpha-2(I) chain			2	2	1	0	0	0	0	0	0	206787	47512	21570.9	0	0	0	0	0	0	206787	47512	21570.9	0	0	0	0	0	0	MS/MS	MS/MS	MS/MS	unmatched	unmatched	unmatched	unmatched
DGPAGPPGERGPNGPQGPTGFPGPK	DGPAGPPGERGPNGPQGPTGFP[15.9949]GPK[15.9949]	G	G	939	963	25	4	22P(15.9949),25K(15.9949)	sp|O88207|CO5A1_MOUSE	O88207	CO5A1_MOUSE	Col5a1	Collagen alpha-1(V) chain			0	0	0	0	0	0	1	0	0	0	0	0	0	0	0	0	0	0	0	0	0	0	0	0	0	0	0	unmatched	unmatched	unmatched	unmatched	unmatched	unmatched	MS/MS
DGQAMLWDLNEGK	DGQAMLWDLNEGK	K	H	213	225	13	2		sp|P68040|RACK1_MOUSE	P68040	RACK1_MOUSE	Rack1	Small ribosomal subunit protein RACK1			0	0	0	2	0	1	1	0	0	0	0	0	86677.7	88723.1	85634.7	73354.9	0	0	0	0	0	86677.7	88723.1	85634.7	73354.9	0	0	unmatched	unmatched	unmatched	MS/MS	MBR	MS/MS	MS/MS
DGQPGHKGER	DGQP[15.9949]GHKGER	R	G	945	954	10	2	4P(15.9949)	sp|Q01149|CO1A2_MOUSE	Q01149	CO1A2_MOUSE	Col1a2	Collagen alpha-2(I) chain			0	0	0	0	1	0	0	0	0	0	0	0	0	1128.88	0	0	0	0	0	0	0	0	0	0	0	0	0	unmatched	unmatched	unmatched	unmatched	MS/MS	unmatched	unmatched
DGQQNISLLYTEPGASQTQTGASFR	DGQQNISLLYTEPGASQTQTGASFR	R	L	581	605	25	3		sp|P39061|COIA1_MOUSE	P39061	COIA1_MOUSE	Col18a1	Collagen alpha-1(XVIII) chain			0	0	0	1	1	1	0	0	0	0	0	0	126993	63733.9	0	0	0	0	0	0	0	126993	63733.9	0	0	0	0	unmatched	unmatched	unmatched	MS/MS	MS/MS	MS/MS	unmatched
DGQVINETSQHHDDLE	DGQVINETSQHHDDLE	R	-	451	466	16	3		sp|P20152|VIME_MOUSE	P20152	VIME_MOUSE	Vim	Vimentin			2	3	4	6	4	5	3	3	3	516910	1146796	700793	2.36591e+06	1.51209e+06	1.69516e+06	2510889	1.43354e+06	1.84011e+06	516910	1146796	700793	2.36591e+06	1.51209e+06	1.69516e+06	2510889	1.43354e+06	1.84011e+06	MS/MS	MS/MS	MS/MS	MS/MS	MS/MS	MS/MS	MS/MS
DGRHPQGEQMYR	DGRHPQGEQMYR	K	R	609	620	12	3		sp|Q9QXS1|PLEC_MOUSE	Q9QXS1	PLEC_MOUSE	Plec	Plectin			0	0	0	0	0	1	0	0	0	0	0	0	0	0	0	0	0	0	0	0	0	0	0	0	0	0	0	unmatched	unmatched	unmatched	unmatched	unmatched	MS/MS	unmatched
DGTGVVEFVR	DGTGVVEFVR	R	K	155	164	10	2		sp|Q6PDM2|SRSF1_MOUSE	Q6PDM2	SRSF1_MOUSE	Srsf1	Serine/arginine-rich splicing factor 1			0	0	0	0	2	1	1	1	0	0	0	0	0	74418	109961	91897.4	128053	0	0	0	0	0	74418	109961	91897.4	128053	0	unmatched	unmatched	unmatched	unmatched	MS/MS	MS/MS	MS/MS
DGTSGHPGPIGPPGPR	DGTSGHPGPIGPP[15.9949]GPR	K	G	1150	1165	16	3	13P(15.9949)	sp|P08121|CO3A1_MOUSE	P08121	CO3A1_MOUSE	Col3a1	Collagen alpha-1(III) chain			4	4	2	2	3	1	0	2	1	73301.6	252458	110786	54816.6	94161.6	46331	0	100317	55784	73301.6	252458	110786	54816.6	94161.6	46331	0	100317	55784	MS/MS	MS/MS	MS/MS	MS/MS	MS/MS	MS/MS	unmatched
DGTYAVTYIPDK	DGTYAVTYIPDK	K	T	1573	1584	12	2		sp|Q80X90|FLNB_MOUSE	Q80X90	FLNB_MOUSE	Flnb	Filamin-B			0	0	0	1	0	1	0	0	0	0	0	0	56018.2	61738.8	57277.1	0	0	0	0	0	0	56018.2	61738.8	57277.1	0	0	0	unmatched	unmatched	unmatched	MS/MS	MBR	MS/MS	unmatched
DGTYAVTYVPLTAGMYTLTMK	DGTYAVTYVPLTAGMYTLTMK	K	Y	1187	1207	21	3		sp|Q80X90|FLNB_MOUSE	Q80X90	FLNB_MOUSE	Flnb	Filamin-B			0	0	0	1	0	1	0	0	0	0	0	0	33608.1	0	0	0	0	0	0	0	0	0	0	0	0	0	0	unmatched	unmatched	unmatched	MS/MS	unmatched	MS/MS	unmatched
DGVANVSIEDR	DGVANVSIEDR	K	V	93	103	11	2		sp|P08228|SODC_MOUSE	P08228	SODC_MOUSE	Sod1	Superoxide dismutase [Cu-Zn]			0	0	0	0	0	1	1	0	0	0	0	0	0	0	47166.9	57753.8	0	0	0	0	0	0	0	47166.9	57753.8	0	0	unmatched	unmatched	unmatched	unmatched	unmatched	MS/MS	MS/MS
DGVDLAGFK	DGVDLAGFK	K	M	1224	1232	9	2		sp|Q80X19|COEA1_MOUSE	Q80X19	COEA1_MOUSE	Col14a1	Collagen alpha-1(XIV) chain			0	0	0	2	2	1	2	2	2	0	0	0	119903	233777	0	136531	234269	165107	0	0	0	119903	233777	0	136531	234269	165107	unmatched	unmatched	unmatched	MS/MS	MS/MS	MS/MS	MS/MS
DGVISVNK	DGVISVNK	R	D	1364	1371	8	2		sp|O88322|NID2_MOUSE	O88322	NID2_MOUSE	Nid2	Nidogen-2			0	0	0	2	2	1	1	1	2	0	0	0	124970	97908.4	104325	160953	94983.9	136301	0	0	0	124970	97908.4	104325	160953	94983.9	136301	unmatched	unmatched	unmatched	MS/MS	MS/MS	MS/MS	MS/MS
DHAEGNPR	DHAEGNPR	W	Q	1867	1874	8	2		sp|Q60847|COCA1_MOUSE	Q60847	COCA1_MOUSE	Col12a1	Collagen alpha-1(XII) chain			2	1	0	0	0	0	0	0	0	60862.1	114121	0	0	0	0	0	0	0	60862.1	114121	0	0	0	0	0	0	0	MS/MS	MS/MS	unmatched	unmatched	unmatched	unmatched	unmatched
DHENIIIAK	DHENIIIAK	K	M	418	426	9	2		sp|P09103|PDIA1_MOUSE	P09103	PDIA1_MOUSE	P4hb	Protein disulfide-isomerase			0	0	0	1	0	1	2	0	0	0	0	0	59107.2	0	37448.4	140931	0	0	0	0	0	59107.2	0	37448.4	140931	0	0	unmatched	unmatched	unmatched	MS/MS	unmatched	MS/MS	MS/MS
DHFEEAMR	DHFEEAMR	R	F	734	741	8	2		sp|Q01853|TERA_MOUSE	Q01853	TERA_MOUSE	Vcp	Transitional endoplasmic reticulum ATPase			0	0	0	1	0	1	1	0	0	0	0	0	27321.2	19904.2	12618.6	49735	0	0	0	0	0	27321.2	19904.2	12618.6	49735	0	0	unmatched	unmatched	unmatched	MS/MS	MBR	MS/MS	MS/MS
DHHTADLCQEK	DHHTADLC[57.0215]QEK	R	L	20	30	11	3	8C(57.0215)	sp|P21981|TGM2_MOUSE	P21981	TGM2_MOUSE	Tgm2	Protein-glutamine gamma-glutamyltransferase 2			0	1	1	0	0	0	0	0	0	0	21994.2	20235.6	0	0	0	0	0	0	0	21994.2	20235.6	0	0	0	0	0	0	unmatched	MS/MS	MS/MS	unmatched	unmatched	unmatched	unmatched
DHINDIIK	DHINDIIK	R	I	834	841	8	2		sp|Q9JKF1|IQGA1_MOUSE	Q9JKF1	IQGA1_MOUSE	Iqgap1	Ras GTPase-activating-like protein IQGAP1			0	0	0	1	1	1	1	0	1	0	0	0	44751.4	58219.4	37944.6	58080.9	0	47467.6	0	0	0	44751.4	58219.4	37944.6	58080.9	0	47467.6	unmatched	unmatched	unmatched	MS/MS	MS/MS	MS/MS	MS/MS
DHTNAQFK	DHTNAQFK	R	S	101	108	8	2		sp|Q9DCT2|NDUS3_MOUSE	Q9DCT2	NDUS3_MOUSE	Ndufs3	NADH dehydrogenase [ubiquinone] iron-sulfur protein 3, mitochondrial			0	0	0	1	0	0	0	0	0	0	0	0	13479.2	0	0	0	0	0	0	0	0	0	0	0	0	0	0	unmatched	unmatched	unmatched	MS/MS	unmatched	unmatched	unmatched
DIAANEENRK	DIAANEENRK	K	W	38	47	10	2		sp|Q9JJU8|SH3L1_MOUSE	Q9JJU8	SH3L1_MOUSE	Sh3bgrl	Adapter Sh3bgrl			0	0	0	0	0	1	1	0	0	0	0	0	0	0	18649.3	14263	0	0	0	0	0	0	0	18649.3	14263	0	0	unmatched	unmatched	unmatched	unmatched	unmatched	MS/MS	MS/MS
DIANSPHELYR	DIANSPHELYR	R	N	218	228	11	3		sp|Q02788|CO6A2_MOUSE	Q02788	CO6A2_MOUSE	Col6a2	Collagen alpha-2(VI) chain			2	2	3	3	2	3	1	2	3	1.37809e+06	1.31135e+06	1.20472e+06	456610	455688	913258	455688	601524	913480	1.37809e+06	1.31135e+06	1.20472e+06	456610	455688	913258	455688	601524	913480	MS/MS	MS/MS	MS/MS	MS/MS	MS/MS	MS/MS	MS/MS
DIDAFWLQR	DIDAFWLQR	R	Q	262	270	9	2		sp|Q6P4T2|U520_MOUSE	Q6P4T2	U520_MOUSE	Snrnp200	U5 small nuclear ribonucleoprotein 200 kDa helicase			0	0	0	0	1	0	0	0	0	0	0	0	0	17226	0	0	0	0	0	0	0	0	0	0	0	0	0	unmatched	unmatched	unmatched	unmatched	MS/MS	unmatched	unmatched
DIDECDIVPDACK	DIDEC[57.0215]DIVPDAC[57.0215]K	K	G	44	56	13	2	12C(57.0215),5C(57.0215)	sp|Q8BPB5|FBLN3_MOUSE	Q8BPB5	FBLN3_MOUSE	Efemp1	EGF-containing fibulin-like extracellular matrix protein 1			0	2	2	0	0	0	0	0	0	0	130576	120479	0	0	0	0	0	0	0	130576	120479	0	0	0	0	0	0	unmatched	MS/MS	MS/MS	unmatched	unmatched	unmatched	unmatched
DIDIHEVR	DIDIHEVR	K	I	329	336	8	2		sp|Q8VEK3|HNRPU_MOUSE	Q8VEK3	HNRPU_MOUSE	Hnrnpu	Heterogeneous nuclear ribonucleoprotein U			0	0	0	1	0	0	0	0	0	0	0	0	43646.9	0	0	0	0	0	0	0	0	0	0	0	0	0	0	unmatched	unmatched	unmatched	MS/MS	unmatched	unmatched	unmatched
DIDIRKDLYANNVMSGGTTMYPGIADR	DIDIRKDLYANNVMSGGTTMYPGIADR	C	M	288	314	27	4		sp|P68134|ACTS_MOUSE	P68134	ACTS_MOUSE	Acta1	Actin, alpha skeletal muscle			0	0	0	2	1	1	1	3	1	0	0	0	0	0	0	0	0	0	0	0	0	0	0	0	0	0	0	unmatched	unmatched	unmatched	MS/MS	MS/MS	MS/MS	MS/MS
DIDIRKDLYANNVMSGGTTMYPGIADR	DIDIRKDLYANNVM[15.9949]SGGTTMYPGIADR	C	M	288	314	27	4	14M(15.9949)	sp|P68134|ACTS_MOUSE	P68134	ACTS_MOUSE	Acta1	Actin, alpha skeletal muscle			0	0	0	0	0	0	1	0	1	0	0	0	0	0	0	0	0	0	0	0	0	0	0	0	0	0	0	unmatched	unmatched	unmatched	unmatched	unmatched	unmatched	MS/MS
DIDIRKDLYANNVMSGGTTMYPGIADR	DIDIRK[15.9949]DLYANNVMSGGTTMYPGIADR	C	M	288	314	27	4	6K(15.9949)	sp|P68134|ACTS_MOUSE	P68134	ACTS_MOUSE	Acta1	Actin, alpha skeletal muscle			0	0	0	0	0	0	0	0	1	0	0	0	0	0	0	0	0	0	0	0	0	0	0	0	0	0	0	unmatched	unmatched	unmatched	unmatched	unmatched	unmatched	unmatched
DIDLPETFDAR	DIDLPETFDAR	E	E	77	87	11	2		sp|P10605|CATB_MOUSE	P10605	CATB_MOUSE	Ctsb	Cathepsin B			0	0	0	2	2	2	2	0	2	0	0	0	180924	105581	181888	116747	0	104750	0	0	0	180924	105581	181888	116747	0	104750	unmatched	unmatched	unmatched	MS/MS	MS/MS	MS/MS	MS/MS
DIDVIMGGGR	DIDVIMGGGR	K	K	214	223	10	2		sp|P09242|PPBT_MOUSE	P09242	PPBT_MOUSE	Alpl	Alkaline phosphatase, tissue-nonspecific isozyme			1	0	0	0	0	0	0	0	0	31278.8	0	0	0	0	0	0	0	0	0	0	0	0	0	0	0	0	0	MS/MS	unmatched	unmatched	unmatched	unmatched	unmatched	unmatched
DIEEIIDELK	DIEEIIDELK	K	A	199	208	10	2		sp|Q9D6J6|NDUV2_MOUSE	Q9D6J6	NDUV2_MOUSE	Ndufv2	NADH dehydrogenase [ubiquinone] flavoprotein 2, mitochondrial			0	0	0	1	2	2	0	1	1	0	0	0	18166.5	14021.2	14872.3	0	10474.3	14595.9	0	0	0	18166.5	14021.2	14872.3	0	10474.3	14595.9	unmatched	unmatched	unmatched	MS/MS	MS/MS	MS/MS	unmatched
DIELVMSQANVSR	DIELVMSQANVSR	K	A	2152	2164	13	2		sp|P70670|NACAM_MOUSE	P70670	NACAM_MOUSE	Naca	Nascent polypeptide-associated complex subunit alpha, muscle-specific form		sp|Q60817|NACA_MOUSE	0	0	0	1	0	0	0	0	0	0	0	0	56128.1	0	0	0	0	0	0	0	0	0	0	0	0	0	0	unmatched	unmatched	unmatched	MS/MS	unmatched	unmatched	unmatched
DIENQYETQITQIEHEVSSSGQEVQSSAK	DIENQYETQITQIEHEVSSSGQEVQSSAK	K	E	340	368	29	3		contam_sp|P35527|K1C9_HUMAN	P35527	K1C9_HUMAN	KRT9	Keratin, type I cytoskeletal 9			0	0	0	0	2	1	0	0	0	0	0	0	0	185730	31537.9	0	0	0	0	0	0	0	185730	31537.9	0	0	0	unmatched	unmatched	unmatched	unmatched	MS/MS	MS/MS	unmatched
DIETFYNTSIEEMPLNVADLI	DIETFYNTSIEEMPLNVADLI	R	-	386	406	21	3		sp|P60843|IF4A1_MOUSE	P60843	IF4A1_MOUSE	Eif4a1	Eukaryotic initiation factor 4A-I			0	0	0	0	1	0	0	0	0	0	0	0	0	2072.7	0	0	0	0	0	0	0	0	0	0	0	0	0	unmatched	unmatched	unmatched	unmatched	MS/MS	unmatched	unmatched
DIGEGNLSTAAAAALAAAAVK	DIGEGNLSTAAAAALAAAAVK	R	A	852	872	21	2		sp|Q6PDG5|SMRC2_MOUSE	Q6PDG5	SMRC2_MOUSE	Smarcc2	SWI/SNF complex subunit SMARCC2			0	0	0	0	0	1	0	0	0	0	0	0	0	0	26177.4	0	0	0	0	0	0	0	0	0	0	0	0	unmatched	unmatched	unmatched	unmatched	unmatched	MS/MS	unmatched
DIGLPNGLTFDPF	DIGLPNGLTFDPF	K	S	1300	1312	13	2		sp|O88322|NID2_MOUSE	O88322	NID2_MOUSE	Nid2	Nidogen-2			0	0	0	1	0	1	0	1	1	0	0	0	3202.96	0	3230.91	0	3861.31	3891.69	0	0	0	3202.96	0	3230.91	0	3861.31	3891.69	unmatched	unmatched	unmatched	MS/MS	unmatched	MS/MS	unmatched
DIGLPNGLTFDPFSK	DIGLPNGLTFDPFSK	K	L	1300	1314	15	2		sp|O88322|NID2_MOUSE	O88322	NID2_MOUSE	Nid2	Nidogen-2			1	1	1	3	3	3	2	1	3	32722.5	27450.2	0	112529	149678	155024	72352	125311	101105	32722.5	27450.2	0	112529	149678	155024	72352	125311	101105	MS/MS	MS/MS	MS/MS	MS/MS	MS/MS	MS/MS	MS/MS
DIGNIISDAMK	DIGNIISDAMK	K	K	181	191	11	2		sp|P63038|CH60_MOUSE	P63038	CH60_MOUSE	Hspd1	60 kDa heat shock protein, mitochondrial			0	0	0	0	0	0	1	0	0	0	0	0	0	0	0	28711.7	0	0	0	0	0	0	0	0	0	0	0	unmatched	unmatched	unmatched	unmatched	unmatched	unmatched	MS/MS
DIHNLEDIKK	DIHNLEDIKK	K	T	1583	1592	10	3		sp|P02468|LAMC1_MOUSE	P02468	LAMC1_MOUSE	Lamc1	Laminin subunit gamma-1			0	0	0	1	1	1	1	1	1	0	0	0	80200.1	76048.3	111215	97702.1	78812	108101	0	0	0	80200.1	76048.3	111215	97702.1	78812	108101	unmatched	unmatched	unmatched	MS/MS	MS/MS	MS/MS	MS/MS
DIICVSK	DIIC[57.0215]VSK	R	L	896	902	7	2	4C(57.0215)	sp|Q80T21|ATL4_MOUSE	Q80T21	ATL4_MOUSE	Adamtsl4	ADAMTS-like protein 4			0	1	1	0	0	0	0	0	0	0	95546.1	67138.3	0	0	0	0	0	0	0	95546.1	67138.3	0	0	0	0	0	0	unmatched	MS/MS	MS/MS	unmatched	unmatched	unmatched	unmatched
DIIFAVK	DIIFAVK	K	K	348	354	7	2		sp|Q9D051|ODPB_MOUSE	Q9D051	ODPB_MOUSE	Pdhb	Pyruvate dehydrogenase E1 component subunit beta, mitochondrial			0	0	0	1	0	0	0	0	0	0	0	0	27529.9	0	0	0	0	0	0	0	0	0	0	0	0	0	0	unmatched	unmatched	unmatched	MS/MS	unmatched	unmatched	unmatched
DIILQSNPLLEAFGNAK	DIILQSNPLLEAFGNAK	K	T	144	160	17	2		sp|E9Q634|MYO1E_MOUSE	E9Q634	MYO1E_MOUSE	Myo1e	Unconventional myosin-Ie	Myo1f	sp|P70248|MYO1F_MOUSE	0	0	0	1	0	0	0	0	0	0	0	0	11013	0	0	0	0	0	0	0	0	0	0	0	0	0	0	unmatched	unmatched	unmatched	MS/MS	unmatched	unmatched	unmatched
DIISDTSGDFR	DIISDTSGDFR	K	K	158	168	11	2		sp|P07356|ANXA2_MOUSE	P07356	ANXA2_MOUSE	Anxa2	Annexin A2			0	0	0	2	0	0	0	0	2	0	0	0	272618	0	0	0	0	528753	0	0	0	272618	0	0	0	0	528753	unmatched	unmatched	unmatched	MS/MS	unmatched	unmatched	unmatched
DIISDTSGDFRK	DIISDTSGDFRK	K	L	158	169	12	2,3		sp|P07356|ANXA2_MOUSE	P07356	ANXA2_MOUSE	Anxa2	Annexin A2			0	0	0	2	2	1	1	1	1	0	0	0	262074	183751	85687.8	141792	111890	105894	0	0	0	135854	183074	85372.1	141269	111478	114431	unmatched	unmatched	unmatched	MS/MS	MS/MS	MS/MS	MS/MS
DIIYIGGAPDVATLTR	DIIYIGGAPDVATLTR	K	G	3646	3661	16	2		sp|Q05793|PGBM_MOUSE	Q05793	PGBM_MOUSE	Hspg2	Basement membrane-specific heparan sulfate proteoglycan core protein			0	0	1	0	2	2	1	2	1	0	0	103988	0	126581	84418.7	77554.8	138600	79206.7	0	0	103988	0	126581	84418.7	77554.8	138600	79206.7	unmatched	unmatched	MS/MS	unmatched	MS/MS	MS/MS	MS/MS
DIKEKLCYVALDFENEMATAASSSSLEK	DIKEKLC[57.0215]YVALDFENEMATAASSSSLEK	R	S	212	239	28	3	7C(57.0215)	sp|P63268|ACTH_MOUSE	P63268	ACTH_MOUSE	Actg2	Actin, gamma-enteric smooth muscle	Acta1, Acta2, Actc1	sp|P62737|ACTA_MOUSE, sp|P68033|ACTC_MOUSE, sp|P68134|ACTS_MOUSE	0	0	0	0	1	1	0	0	0	0	0	0	0	0	0	0	0	0	0	0	0	0	0	0	0	0	0	unmatched	unmatched	unmatched	unmatched	MS/MS	MS/MS	unmatched
DILAQSPAAEPLK	DILAQSPAAEPLK	K	N	1232	1244	13	2		sp|P02469|LAMB1_MOUSE	P02469	LAMB1_MOUSE	Lamb1	Laminin subunit beta-1			0	0	0	0	0	0	1	1	0	0	0	0	0	0	0	86986.7	206762	0	0	0	0	0	0	0	86986.7	206762	0	unmatched	unmatched	unmatched	unmatched	unmatched	unmatched	MS/MS
DILATNGVIHFIDELLIPDSAK	DILATNGVIHFIDELLIPDSAK	K	T	356	377	22	3		sp|P82198|BGH3_MOUSE	P82198	BGH3_MOUSE	Tgfbi	Transforming growth factor-beta-induced protein ig-h3			1	0	1	0	0	0	0	0	0	26974.8	0	27872.6	0	0	0	0	0	0	26974.8	0	27872.6	0	0	0	0	0	0	MS/MS	unmatched	MS/MS	unmatched	unmatched	unmatched	unmatched
DILCGAADEVLAVLK	DILC[57.0215]GAADEVLAVLK	R	N	130	144	15	2	4C(57.0215)	sp|Q6P4T2|U520_MOUSE	Q6P4T2	U520_MOUSE	Snrnp200	U5 small nuclear ribonucleoprotein 200 kDa helicase			0	0	1	0	0	0	0	0	0	0	0	7415.13	0	0	0	0	0	0	0	0	0	0	0	0	0	0	0	unmatched	unmatched	MS/MS	unmatched	unmatched	unmatched	unmatched
DILIQYDR	DILIQYDR	K	T	110	117	8	2		sp|P14131|RS16_MOUSE	P14131	RS16_MOUSE	Rps16	Small ribosomal subunit protein uS9			0	1	0	2	0	0	0	0	0	0	73584	0	66673.6	0	0	0	0	0	0	73584	0	66673.6	0	0	0	0	0	unmatched	MS/MS	unmatched	MS/MS	unmatched	unmatched	unmatched
DILKQAGLDTHLSGKEQLTFLAPLNSVFK	DILKQAGLDTHLSGK[15.9949]EQLTFLAPLNSVFK	I	D	393	421	29	4	15K(15.9949)	sp|P82198|BGH3_MOUSE	P82198	BGH3_MOUSE	Tgfbi	Transforming growth factor-beta-induced protein ig-h3			0	0	0	0	0	0	0	1	0	0	0	0	0	0	0	0	0	0	0	0	0	0	0	0	0	0	0	unmatched	unmatched	unmatched	unmatched	unmatched	unmatched	unmatched
DILLRPELEEL	DILLRPELEEL	K	R	215	225	11	2		sp|Q9DCN2|NB5R3_MOUSE	Q9DCN2	NB5R3_MOUSE	Cyb5r3	NADH-cytochrome b5 reductase 3			0	0	0	1	0	0	1	0	0	0	0	0	0	0	0	24672.7	0	0	0	0	0	0	0	0	0	0	0	unmatched	unmatched	unmatched	MS/MS	unmatched	unmatched	MS/MS
DILLRPELEELR	DILLRPELEELR	K	N	215	226	12	3		sp|Q9DCN2|NB5R3_MOUSE	Q9DCN2	NB5R3_MOUSE	Cyb5r3	NADH-cytochrome b5 reductase 3			0	1	1	0	1	0	1	0	0	0	72190.5	63602.1	0	42548.6	0	69316.5	0	0	0	72190.5	63602.1	0	42548.6	0	69316.5	0	0	unmatched	MS/MS	MS/MS	unmatched	MS/MS	unmatched	MS/MS
DILTLDLSR	DILTLDLSR	R	V	427	435	9	2		sp|Q61508|ECM1_MOUSE	Q61508	ECM1_MOUSE	Ecm1	Extracellular matrix protein 1			1	1	0	1	2	2	1	1	1	67766.7	33421.6	0	36027.1	37032	43887.2	53504.2	52340.5	65723.4	67766.7	33421.6	0	36027.1	37032	43887.2	53504.2	52340.5	65723.4	MS/MS	MS/MS	unmatched	MS/MS	MS/MS	MS/MS	MS/MS
DINQEVYNFLATAGAK	DINQEVYNFLATAGAK	K	Y	145	160	16	2,3		sp|Q99KI0|ACON_MOUSE	Q99KI0	ACON_MOUSE	Aco2	Aconitate hydratase, mitochondrial			0	0	0	2	0	0	0	0	0	0	0	0	19067.4	0	0	0	0	0	0	0	0	0	0	0	0	0	0	unmatched	unmatched	unmatched	MS/MS	unmatched	unmatched	unmatched
DINTDFLLVVLR	DINTDFLLVVLR	R	D	519	530	12	2		sp|O70133|DHX9_MOUSE	O70133	DHX9_MOUSE	Dhx9	ATP-dependent RNA helicase A			1	1	0	2	2	1	0	2	1	13500.3	4471.47	0	3492.24	5537.96	2898.43	0	5793.32	2699.12	13500.3	4471.47	0	3492.24	5537.96	2898.43	0	5793.32	2699.12	MS/MS	MS/MS	unmatched	MS/MS	MS/MS	MS/MS	unmatched
DIPGLTDTTVPR	DIPGLTDTTVPR	K	R	120	131	12	2		sp|P62754|RS6_MOUSE	P62754	RS6_MOUSE	Rps6	Small ribosomal subunit protein eS6			1	2	1	1	3	1	1	2	1	64645.3	113227	80380.1	50092.3	113227	59240.2	73630.4	117122	106612	64645.3	113227	80380.1	50092.3	113227	59240.2	73630.4	117122	106612	MS/MS	MS/MS	MS/MS	MS/MS	MS/MS	MS/MS	MS/MS
DIPNMFMDSAGGLGK	DIPNMFMDSAGGLGK	K	Q	300	314	15	2		sp|Q8BFZ9|ERLN2_MOUSE	Q8BFZ9	ERLN2_MOUSE	Erlin2	Erlin-2			0	0	0	2	2	2	1	1	2	0	0	0	73092.6	86799.3	86918.2	80635.7	64936.6	113630	0	0	0	73092.6	86799.3	86918.2	80635.7	64936.6	113630	unmatched	unmatched	unmatched	MS/MS	MS/MS	MS/MS	MS/MS
DIPVGNDQLLELLNK	DIPVGNDQLLELLNK	A	L	634	648	15	2		sp|Q62009|POSTN_MOUSE	Q62009	POSTN_MOUSE	Postn	Periostin			1	1	0	0	0	0	0	0	0	50833.2	22440.1	0	0	0	0	0	0	0	50833.2	22440.1	0	0	0	0	0	0	0	MS/MS	MS/MS	unmatched	unmatched	unmatched	unmatched	unmatched
DIQGSLQDIFK	DIQGSLQDIFK	K	F	116	126	11	2		sp|Q9WTR5|CAD13_MOUSE	Q9WTR5	CAD13_MOUSE	Cdh13	Cadherin-13			0	0	0	1	0	0	0	0	0	0	0	0	14455.8	0	0	0	0	0	0	0	0	0	0	0	0	0	0	unmatched	unmatched	unmatched	MS/MS	unmatched	unmatched	unmatched
DISEASVFDAYVLPK	DISEASVFDAYVLPK	R	L	52	66	15	2		sp|P62855|RS26_MOUSE	P62855	RS26_MOUSE	Rps26	Small ribosomal subunit protein eS26			2	2	0	2	2	0	2	2	2	93794.1	116928	0	125844	95773.3	130076	68032.2	101355	44474	93794.1	116928	0	125844	95773.3	130076	68032.2	101355	44474	MS/MS	MS/MS	unmatched	MS/MS	MS/MS	MBR	MS/MS
DISTNYYASQK	DISTNYYASQK	K	K	672	682	11	2		sp|P08113|ENPL_MOUSE	P08113	ENPL_MOUSE	Hsp90b1	Endoplasmin			0	0	0	2	2	2	2	1	1	0	0	0	284959	143736	125081	189214	109905	127444	0	0	0	284959	143736	125081	189214	109905	127444	unmatched	unmatched	unmatched	MS/MS	MS/MS	MS/MS	MS/MS
DITDTSIGAY	DITDTSIGAY	K	W	915	924	10	2		sp|Q60847|COCA1_MOUSE	Q60847	COCA1_MOUSE	Col12a1	Collagen alpha-1(XII) chain			1	0	1	0	0	0	0	0	0	64937.2	0	52109.4	0	0	0	0	0	0	64937.2	0	52109.4	0	0	0	0	0	0	MS/MS	unmatched	MS/MS	unmatched	unmatched	unmatched	unmatched
DITDTSIGAYWT	DITDTSIGAYWT	K	S	915	926	12	2		sp|Q60847|COCA1_MOUSE	Q60847	COCA1_MOUSE	Col12a1	Collagen alpha-1(XII) chain			2	1	1	0	0	0	0	0	0	73614.8	72568.2	57136.3	0	0	0	0	0	0	73614.8	72568.2	57136.3	0	0	0	0	0	0	MS/MS	MS/MS	MS/MS	unmatched	unmatched	unmatched	unmatched
DITDTSIGAYWTSAPGM	DITDTSIGAYWTSAPGM	K	V	915	931	17	2		sp|Q60847|COCA1_MOUSE	Q60847	COCA1_MOUSE	Col12a1	Collagen alpha-1(XII) chain			1	0	0	0	0	0	0	0	0	69650.4	0	0	0	0	0	0	0	0	0	0	0	0	0	0	0	0	0	MS/MS	unmatched	unmatched	unmatched	unmatched	unmatched	unmatched
DITDTSIGAYWTSAPGMVR	DITDTSIGAYWTSAPGMVR	K	G	915	933	19	2,3		sp|Q60847|COCA1_MOUSE	Q60847	COCA1_MOUSE	Col12a1	Collagen alpha-1(XII) chain			4	0	1	3	2	3	2	0	2	1.43568e+06	0	1.0112e+06	625360	954608	487771	283305	0	410149	1.43568e+06	0	1.0112e+06	625360	954608	487771	283305	0	410149	MS/MS	unmatched	MS/MS	MS/MS	MS/MS	MS/MS	MS/MS
DITDTSIGAYWTSAPGMVR	DITDTSIGAYWTSAPGM[15.9949]VR	K	G	915	933	19	2,3	17M(15.9949)	sp|Q60847|COCA1_MOUSE	Q60847	COCA1_MOUSE	Col12a1	Collagen alpha-1(XII) chain			4	3	1	3	2	0	1	0	2	1396686	1.1494e+06	529029	519902	455235	0	145496	0	216411	793272	1.67625e+06	771518	280422	405340	0	129550	0	117017	MS/MS	MS/MS	MS/MS	MS/MS	MS/MS	unmatched	MS/MS
DITDTSIGAYWTSAPGMVR	DITDTSIGAYWTSAP[15.9949]GMVR	K	G	915	933	19	2	15P(15.9949)	sp|Q60847|COCA1_MOUSE	Q60847	COCA1_MOUSE	Col12a1	Collagen alpha-1(XII) chain			0	0	0	0	1	0	0	0	0	0	0	0	0	455235	0	0	0	0	0	0	0	0	0	0	0	0	0	unmatched	unmatched	unmatched	unmatched	MS/MS	unmatched	unmatched
DITPLQVVLPNTALHLK	DITPLQVVLPNTALHLK	K	A	108	124	17	3		sp|Q9EQK5|MVP_MOUSE	Q9EQK5	MVP_MOUSE	Mvp	Major vault protein			0	0	0	3	2	2	0	0	0	0	0	0	40459.5	38974.1	41122.8	0	0	0	0	0	0	40459.5	38974.1	41122.8	0	0	0	unmatched	unmatched	unmatched	MS/MS	MS/MS	MS/MS	unmatched
DITSDTSGDFRK	DITSDTSGDFRK	K	A	167	178	12	3		sp|P10107|ANXA1_MOUSE	P10107	ANXA1_MOUSE	Anxa1	Annexin A1			0	0	0	1	0	0	0	0	0	0	0	0	0	0	0	0	0	0	0	0	0	0	0	0	0	0	0	unmatched	unmatched	unmatched	MS/MS	unmatched	unmatched	unmatched
DITVLPMYK	DITVLPMYK	Y	T	1062	1070	9	2		sp|Q60847|COCA1_MOUSE	Q60847	COCA1_MOUSE	Col12a1	Collagen alpha-1(XII) chain			2	1	2	0	0	0	0	0	0	108457	134767	123641	0	19238.3	0	0	0	0	108457	134767	123641	0	19238.3	0	0	0	0	MS/MS	MS/MS	MS/MS	unmatched	MBR	unmatched	unmatched
DITYFIQQLLR	DITYFIQQLLR	R	D	199	209	11	2,3		sp|Q99JY9|ARP3_MOUSE	Q99JY9	ARP3_MOUSE	Actr3	Actin-related protein 3	Actr3b	sp|Q641P0|ARP3B_MOUSE	2	2	2	2	3	2	2	1	0	70262.1	61450.3	81783.6	16665.5	25795.3	16974.5	6531.93	6615.21	0	70262.1	61450.3	81783.6	16665.5	25795.3	16974.5	6531.93	0	0	MS/MS	MS/MS	MS/MS	MS/MS	MS/MS	MS/MS	MS/MS
DIVCSPVWTSR	DIVC[57.0215]SPVWTSR	F	D	2709	2719	11	2	4C(57.0215)	sp|Q60847|COCA1_MOUSE	Q60847	COCA1_MOUSE	Col12a1	Collagen alpha-1(XII) chain			0	1	1	0	0	0	0	0	0	0	0	0	0	0	0	0	0	0	0	0	0	0	0	0	0	0	0	unmatched	MS/MS	MS/MS	unmatched	unmatched	unmatched	unmatched
DIVQFVPFR	DIVQFVPFR	R	Q	485	493	9	2		sp|Q8BT60|CPNE3_MOUSE	Q8BT60	CPNE3_MOUSE	Cpne3	Copine-3	Cpne2, Cpne4, Cpne5, Cpne6, Cpne7, Cpne8, Cpne9	sp|P59108|CPNE2_MOUSE, sp|Q0VE82|CPNE7_MOUSE, sp|Q1RLL3|CPNE9_MOUSE, sp|Q8BLR2|CPNE4_MOUSE, sp|Q8JZW4|CPNE5_MOUSE, sp|Q9DC53|CPNE8_MOUSE, sp|Q9Z140|CPNE6_MOUSE	1	0	1	2	2	2	2	2	2	42392.5	0	41306.3	51829.4	51059.8	50022.2	52830.3	68823.3	63017.3	42392.5	0	41306.3	51829.4	51059.8	50022.2	52830.3	68823.3	63017.3	MS/MS	unmatched	MS/MS	MS/MS	MS/MS	MS/MS	MS/MS
DIVTKNGVIHLIDEVLIPDSAK	DIVTKNGVIHLIDEVLIPDSAK	K	Q	352	373	22	3		sp|Q62009|POSTN_MOUSE	Q62009	POSTN_MOUSE	Postn	Periostin			0	0	1	3	4	3	0	3	0	0	0	17100.4	33540.1	40356.8	35059.8	0	24998	0	0	0	17100.4	33540.1	40356.8	35059.8	0	24998	0	unmatched	unmatched	MS/MS	MS/MS	MS/MS	MS/MS	unmatched
DIVTVANAVFLR	DIVTVANAVFLR	K	N	106	117	12	2		sp|Q07235|GDN_MOUSE	Q07235	GDN_MOUSE	Serpine2	Glia-derived nexin			0	0	0	2	2	2	2	1	1	0	0	0	25293.8	17361.6	17739.7	27552.3	6759.25	16476.9	0	0	0	25293.8	17361.6	17739.7	27552.3	6759.25	16476.9	unmatched	unmatched	unmatched	MS/MS	MS/MS	MS/MS	MS/MS
DIVVAETLEDLDK	DIVVAETLEDLDK	R	N	202	214	13	2		sp|Q8BH97|RCN3_MOUSE	Q8BH97	RCN3_MOUSE	Rcn3	Reticulocalbin-3			0	0	0	1	1	1	1	1	1	0	0	0	61963	36069.3	38920.9	81259.6	74577.6	58965.9	0	0	0	61963	36069.3	38920.9	81259.6	74577.6	58965.9	unmatched	unmatched	unmatched	MS/MS	MS/MS	MS/MS	MS/MS
DIVVQETMEDIDK	DIVVQETMEDIDK	K	N	190	202	13	2		sp|O35887|CALU_MOUSE	O35887	CALU_MOUSE	Calu	Calumenin			0	0	0	2	1	1	2	1	1	0	0	0	123719	108279	126621	218670	235716	160770	0	0	0	123719	108279	126621	218670	235716	160770	unmatched	unmatched	unmatched	MS/MS	MS/MS	MS/MS	MS/MS
DIWKPSPC	DIWKPSPC[57.0215]	R	Q	51	58	8	2	8C(57.0215)	sp|Q3U962|CO5A2_MOUSE	Q3U962	CO5A2_MOUSE	Col5a2	Collagen alpha-2(V) chain			0	3	3	0	0	0	0	0	0	0	646242	468405	0	0	0	0	0	0	0	646242	468405	0	0	0	0	0	0	unmatched	MS/MS	MS/MS	unmatched	unmatched	unmatched	unmatched
DIWKPSPCQICVCDNGAILCDK	DIWKPSPC[57.0215]QIC[57.0215]VC[57.0215]DNGAILC[57.0215]DK	R	I	51	72	22	3	11C(57.0215),13C(57.0215),20C(57.0215),8C(57.0215)	sp|Q3U962|CO5A2_MOUSE	Q3U962	CO5A2_MOUSE	Col5a2	Collagen alpha-2(V) chain			0	3	3	0	0	0	0	0	0	0	448635	281870	0	0	0	0	0	0	0	448635	281870	0	0	0	0	0	0	unmatched	MS/MS	MS/MS	unmatched	unmatched	unmatched	unmatched
DIYTELSIAK	DIYTELSIAK	K	A	942	951	10	2		sp|P97434|MPRIP_MOUSE	P97434	MPRIP_MOUSE	Mprip	Myosin phosphatase Rho-interacting protein			1	0	1	0	0	1	0	0	0	48852.5	0	52524	0	0	22256.3	0	0	0	48852.5	0	52524	0	0	22256.3	0	0	0	MS/MS	unmatched	MS/MS	unmatched	unmatched	MS/MS	unmatched
DKDTELGIADAVIAVEGINHDVTTAWGGDYWR	DKDTELGIADAVIAVEGINHDVTTAWGGDYWR	R	L	620	651	32	4		sp|Q9Z100|CPXM1_MOUSE	Q9Z100	CPXM1_MOUSE	Cpxm1	Probable carboxypeptidase X1			0	1	1	0	0	0	0	0	0	0	0	0	0	0	0	0	0	0	0	0	0	0	0	0	0	0	0	unmatched	MS/MS	MS/MS	unmatched	unmatched	unmatched	unmatched
DKENALDR	DKENALDR	L	A	14	21	8	2		sp|P58771|TPM1_MOUSE	P58771	TPM1_MOUSE	Tpm1	Tropomyosin alpha-1 chain	Tpm2	sp|P58774|TPM2_MOUSE	0	0	1	2	2	2	0	1	1	0	0	39155.1	59592.3	77430.2	85400.9	0	34675.6	33318.7	0	0	39155.1	59592.3	77430.2	85400.9	0	34675.6	33318.7	unmatched	unmatched	MS/MS	MS/MS	MS/MS	MS/MS	unmatched
DKESKPAQGQFR	DKESKPAQGQFR	K	I	105	116	12	3		sp|Q80X19|COEA1_MOUSE	Q80X19	COEA1_MOUSE	Col14a1	Collagen alpha-1(XIV) chain			0	0	0	2	1	2	1	1	1	0	0	0	51121.7	91472.2	73381	30843.7	59154.2	55605.8	0	0	0	51121.7	91472.2	73381	30843.7	59154.2	55605.8	unmatched	unmatched	unmatched	MS/MS	MS/MS	MS/MS	MS/MS
DKGEYTLVVK	DKGEYTLVVK	K	W	2622	2631	10	2		sp|Q8BTM8|FLNA_MOUSE	Q8BTM8	FLNA_MOUSE	Flna	Filamin-A			0	0	0	2	1	1	0	0	1	0	0	0	146735	107235	116828	0	0	53839.1	0	0	0	146735	107235	116828	0	0	53839.1	unmatched	unmatched	unmatched	MS/MS	MS/MS	MS/MS	unmatched
DKGLQTSQDAR	DKGLQTSQDAR	K	F	63	73	11	2,3		sp|P14211|CALR_MOUSE	P14211	CALR_MOUSE	Calr	Calreticulin			0	0	0	2	2	2	0	0	0	0	0	0	74570.9	40157.6	55362.4	0	0	0	0	0	0	41725.9	23872	32937.9	0	0	0	unmatched	unmatched	unmatched	MS/MS	MS/MS	MS/MS	unmatched
DKIQEINSK	DKIQEINSK	R	M	386	394	9	2		sp|P97927|LAMA4_MOUSE	P97927	LAMA4_MOUSE	Lama4	Laminin subunit alpha-4			0	0	0	1	1	2	0	0	0	0	0	0	13609.7	18154.2	22911.7	0	0	0	0	0	0	13609.7	18154.2	22911.7	0	0	0	unmatched	unmatched	unmatched	MS/MS	MS/MS	MS/MS	unmatched
DKLLYPADIPVGNDQLLELLNK	DKLLYP[15.9949]ADIPVGNDQLLELLNK	V	L	627	648	22	3	6P(15.9949)	sp|Q62009|POSTN_MOUSE	Q62009	POSTN_MOUSE	Postn	Periostin			0	0	0	0	0	1	0	0	0	0	0	0	0	0	5567.84	0	0	0	0	0	0	0	0	0	0	0	0	unmatched	unmatched	unmatched	unmatched	unmatched	MS/MS	unmatched
DKLNNLVLFDK	DKLNNLVLFDK	R	A	42	52	11	2		sp|P62852|RS25_MOUSE	P62852	RS25_MOUSE	Rps25	Small ribosomal subunit protein eS25			0	0	0	1	1	0	0	0	0	0	0	0	30900.8	50512.7	0	0	0	0	0	0	0	30900.8	50512.7	0	0	0	0	unmatched	unmatched	unmatched	MS/MS	MS/MS	unmatched	unmatched
DKLSGEYEK	DKLSGEYEK	R	F	631	639	9	2		sp|Q61316|HSP74_MOUSE	Q61316	HSP74_MOUSE	Hspa4	Heat shock 70 kDa protein 4			0	0	0	1	0	0	0	0	0	0	0	0	17756.2	0	0	0	0	0	0	0	0	0	0	0	0	0	0	unmatched	unmatched	unmatched	MS/MS	unmatched	unmatched	unmatched
DKPLKDVIIVDSGK	DKPLKDVIIVDSGK	R	I	191	204	14	3		sp|P24369|PPIB_MOUSE	P24369	PPIB_MOUSE	Ppib	Peptidyl-prolyl cis-trans isomerase B			0	0	0	2	2	2	1	0	1	0	0	0	157430	154143	162335	69510.9	0	125953	0	0	0	157430	154143	162335	69510.9	0	125953	unmatched	unmatched	unmatched	MS/MS	MS/MS	MS/MS	MS/MS
DKSSTVLR	DKSSTVLR	K	G	756	763	8	2		sp|Q80Z71|TENN_MOUSE	Q80Z71	TENN_MOUSE	Tnn	Tenascin-N			0	0	1	0	1	0	0	0	0	0	0	24569	0	12214	0	0	0	0	0	0	24569	0	12214	0	0	0	0	unmatched	unmatched	MS/MS	unmatched	MS/MS	unmatched	unmatched
DLAALEDK	DLAALEDK	R	V	303	310	8	2		sp|P16546|SPTN1_MOUSE	P16546	SPTN1_MOUSE	Sptan1	Spectrin alpha chain, non-erythrocytic 1			0	0	0	1	1	1	0	0	1	0	0	0	54834.7	44629.5	79098.8	0	0	78105.4	0	0	0	54834.7	44629.5	79098.8	0	0	78105.4	unmatched	unmatched	unmatched	MS/MS	MS/MS	MS/MS	unmatched
DLAALGDK	DLAALGDK	R	V	1281	1288	8	2		sp|P16546|SPTN1_MOUSE	P16546	SPTN1_MOUSE	Sptan1	Spectrin alpha chain, non-erythrocytic 1			0	0	0	1	1	2	0	0	1	0	0	0	44082.3	46019.8	46859.9	0	0	56927.5	0	0	0	44082.3	46019.8	46859.9	0	0	56927.5	unmatched	unmatched	unmatched	MS/MS	MS/MS	MS/MS	unmatched
DLADELALVDVMEDK	DLADELALVDVMEDK	K	L	43	57	15	2		sp|P06151|LDHA_MOUSE	P06151	LDHA_MOUSE	Ldha	L-lactate dehydrogenase A chain			0	1	0	3	3	2	2	1	2	0	17086.7	0	93119	76407.8	81164.6	86417.2	131412	109408	0	17086.7	0	93119	76407.8	81164.6	86417.2	131412	109408	unmatched	MS/MS	unmatched	MS/MS	MS/MS	MS/MS	MS/MS
DLADELALVDVMEDKLK	DLADELALVDVMEDKLK	K	G	43	59	17	3		sp|P06151|LDHA_MOUSE	P06151	LDHA_MOUSE	Ldha	L-lactate dehydrogenase A chain			0	0	0	0	0	1	0	0	0	0	0	0	0	0	5046.13	0	0	0	0	0	0	0	0	0	0	0	0	unmatched	unmatched	unmatched	unmatched	unmatched	MS/MS	unmatched
DLADELALVDVMEDK	DLADELALVDVM[15.9949]EDK	K	L	43	57	15	2	12M(15.9949)	sp|P06151|LDHA_MOUSE	P06151	LDHA_MOUSE	Ldha	L-lactate dehydrogenase A chain			0	0	0	1	0	0	0	0	0	0	0	0	30861.1	0	0	0	0	0	0	0	0	0	0	0	0	0	0	unmatched	unmatched	unmatched	MS/MS	unmatched	unmatched	unmatched
DLADIAAFFR	DLADIAAFFR	K	S	42	51	10	2		sp|Q0KL02|TRIO_MOUSE	Q0KL02	TRIO_MOUSE	Trio	Triple functional domain protein			0	0	0	1	0	1	0	0	1	0	0	0	2885.59	0	3276.33	0	0	2206.65	0	0	0	2885.59	0	3276.33	0	0	2206.65	unmatched	unmatched	unmatched	MS/MS	unmatched	MS/MS	unmatched
DLADLAAYTALK	DLADLAAYTALK	R	F	2754	2765	12	2		sp|Q61001|LAMA5_MOUSE	Q61001	LAMA5_MOUSE	Lama5	Laminin subunit alpha-5			0	0	0	2	2	2	1	1	2	0	0	0	46982.6	47375.9	36515.4	47192.3	47208.8	63008.2	0	0	0	46982.6	47375.9	36515.4	47192.3	47208.8	63008.2	unmatched	unmatched	unmatched	MS/MS	MS/MS	MS/MS	MS/MS
DLAGSIIGK	DLAGSIIGK	K	G	397	405	9	2		sp|P61979|HNRPK_MOUSE	P61979	HNRPK_MOUSE	Hnrnpk	Heterogeneous nuclear ribonucleoprotein K			0	0	0	2	2	2	2	1	2	0	0	0	106843	158835	137745	110203	104265	114532	0	0	0	106843	158835	137745	110203	104265	114532	unmatched	unmatched	unmatched	MS/MS	MS/MS	MS/MS	MS/MS
DLAILLGMLDPVEK	DLAILLGMLDPVEK	R	D	109	122	14	2		sp|O08709|PRDX6_MOUSE	O08709	PRDX6_MOUSE	Prdx6	Peroxiredoxin-6			0	0	0	2	2	1	1	2	1	0	0	0	7600.88	8266.05	2897.94	5306.45	7665.02	4496.26	0	0	0	7600.88	8266.05	2897.94	5306.45	7665.02	4496.26	unmatched	unmatched	unmatched	MS/MS	MS/MS	MS/MS	MS/MS
DLASVNNLLK	DLASVNNLLK	K	K	1689	1698	10	2		sp|P16546|SPTN1_MOUSE	P16546	SPTN1_MOUSE	Sptan1	Spectrin alpha chain, non-erythrocytic 1			0	0	0	2	2	2	1	0	2	0	0	0	76990.6	133232	138046	209808	0	179978	0	0	0	76990.6	133232	138046	209808	0	179978	unmatched	unmatched	unmatched	MS/MS	MS/MS	MS/MS	MS/MS
DLASVQALLR	DLASVQALLR	R	K	286	295	10	2		sp|P16546|SPTN1_MOUSE	P16546	SPTN1_MOUSE	Sptan1	Spectrin alpha chain, non-erythrocytic 1			0	0	0	2	2	2	1	1	2	0	0	0	135022	170011	172248	212177	237010	179051	0	0	0	135022	170011	172248	212177	237010	179051	unmatched	unmatched	unmatched	MS/MS	MS/MS	MS/MS	MS/MS
DLAVAGPEMQVK	DLAVAGPEMQVK	R	L	809	820	12	2		sp|Q9EQK5|MVP_MOUSE	Q9EQK5	MVP_MOUSE	Mvp	Major vault protein			0	0	0	1	1	1	1	0	0	0	0	0	64069	78408.5	129397	107863	0	0	0	0	0	64069	78408.5	129397	107863	0	0	unmatched	unmatched	unmatched	MS/MS	MS/MS	MS/MS	MS/MS
DLDAVLGVMEGAR	DLDAVLGVMEGAR	R	Q	318	330	13	2		sp|Q8BG07|PLD4_MOUSE	Q8BG07	PLD4_MOUSE	Pld4	5'-3' exonuclease PLD4			0	0	0	0	0	2	0	0	0	0	0	0	0	0	18576.6	0	0	0	0	0	0	0	0	0	0	0	0	unmatched	unmatched	unmatched	unmatched	unmatched	MS/MS	unmatched
DLDDFQSWLSR	DLDDFQSWLSR	R	T	1070	1080	11	2		sp|Q62261|SPTB2_MOUSE	Q62261	SPTB2_MOUSE	Sptbn1	Spectrin beta chain, non-erythrocytic 1			1	1	1	2	3	3	2	2	2	61736.4	53977.7	37440.7	78842.7	115981	96638.3	52578.5	72769.9	74456.8	61736.4	53977.7	37440.7	78842.7	115981	96638.3	52578.5	72769.9	74456.8	MS/MS	MS/MS	MS/MS	MS/MS	MS/MS	MS/MS	MS/MS
DLDECATK	DLDEC[57.0215]ATK	K	Q	2487	2494	8	2	5C(57.0215)	sp|Q61554|FBN1_MOUSE	Q61554	FBN1_MOUSE	Fbn1	Fibrillin-1			0	1	0	0	0	0	0	0	0	0	64418.9	0	0	0	0	0	0	0	0	0	0	0	0	0	0	0	0	unmatched	MS/MS	unmatched	unmatched	unmatched	unmatched	unmatched
DLDEDELLGK	DLDEDELLGK	K	L	14	23	10	2		sp|Q9JHJ0|TMOD3_MOUSE	Q9JHJ0	TMOD3_MOUSE	Tmod3	Tropomodulin-3			0	0	0	1	1	0	1	1	2	0	0	0	56940.5	42849.5	63665	118128	69342.9	155963	0	0	0	56940.5	42849.5	63665	118128	69342.9	155963	unmatched	unmatched	unmatched	MS/MS	MS/MS	MBR	MS/MS
DLDIIDNYDYSHTVK	DLDIIDNYDYSHTVK	K	Y	895	909	15	3		sp|Q80X90|FLNB_MOUSE	Q80X90	FLNB_MOUSE	Flnb	Filamin-B			0	0	0	1	1	1	0	0	1	0	0	0	60252.3	58503.5	64658.2	0	0	47092.6	0	0	0	60252.3	58503.5	64658.2	0	0	47092.6	unmatched	unmatched	unmatched	MS/MS	MS/MS	MS/MS	unmatched
DLDKPFLLPVESVYSIPGR	DLDKPFLLPVESVYSIPGR	R	G	253	271	19	3		sp|Q8BFR5|EFTU_MOUSE	Q8BFR5	EFTU_MOUSE	Tufm	Elongation factor Tu, mitochondrial			0	1	0	0	1	1	0	0	0	0	21303.2	0	0	25082	31469.8	0	0	0	0	21303.2	0	0	25082	31469.8	0	0	0	unmatched	MS/MS	unmatched	unmatched	MS/MS	MS/MS	unmatched
DLDSLHSFVLR	DLDSLHSFVLR	R	Q	401	411	11	2,3		sp|Q91W90|TXND5_MOUSE	Q91W90	TXND5_MOUSE	Txndc5	Thioredoxin domain-containing protein 5			0	0	0	2	1	4	2	2	1	0	0	0	93488.9	67149.2	232280	86982.1	199769	73593.4	0	0	0	97432.3	69981.6	115467	90651	95979.8	76697.6	unmatched	unmatched	unmatched	MS/MS	MS/MS	MS/MS	MS/MS
DLDTVASDMMVLLK	DLDTVASDMMVLLK	K	S	134	147	14	2		sp|Q920A5|RISC_MOUSE	Q920A5	RISC_MOUSE	Scpep1	Retinoid-inducible serine carboxypeptidase			0	0	0	2	1	2	0	2	1	0	0	0	6361.96	5216.09	4787.9	0	6062.44	4179.03	0	0	0	6361.96	5216.09	4787.9	0	6062.44	4179.03	unmatched	unmatched	unmatched	MS/MS	MS/MS	MS/MS	unmatched
DLDVAVLVGSMPR	DLDVAVLVGSMPR	K	R	80	92	13	2		sp|P14152|MDHC_MOUSE	P14152	MDHC_MOUSE	Mdh1	Malate dehydrogenase, cytoplasmic			0	0	0	1	0	0	0	0	0	0	0	0	0	0	0	0	0	0	0	0	0	0	0	0	0	0	0	unmatched	unmatched	unmatched	MS/MS	unmatched	unmatched	unmatched
DLEAHIDTANK	DLEAHIDTANK	K	N	1621	1631	11	2,3		sp|Q8VDD5|MYH9_MOUSE	Q8VDD5	MYH9_MOUSE	Myh9	Myosin-9			3	2	2	2	2	2	1	2	0	1263279	321905	681826	525856	587084	1293065	622490	1.33824e+06	0	745789	321905	681826	525856	587084	749470	622490	736935	0	MS/MS	MS/MS	MS/MS	MS/MS	MS/MS	MS/MS	MS/MS
DLEALLNSK	DLEALLNSK	K	E	136	144	9	2		sp|P48678|LMNA_MOUSE	P48678	LMNA_MOUSE	Lmna	Prelamin-A/C			2	2	2	1	2	2	2	2	2	263082	165920	187608	163788	193423	211018	115342	105799	127325	263082	165920	187608	163788	193423	211018	115342	105799	127325	MS/MS	MS/MS	MS/MS	MS/MS	MS/MS	MS/MS	MS/MS
DLEAQIEAANK	DLEAQIEAANK	K	A	1628	1638	11	2		sp|Q61879|MYH10_MOUSE	Q61879	MYH10_MOUSE	Myh10	Myosin-10			2	2	2	2	2	2	2	2	2	261755	144164	252339	208880	332920	238716	312301	357432	292055	261755	144164	252339	208880	332920	238716	312301	357432	292055	MS/MS	MS/MS	MS/MS	MS/MS	MS/MS	MS/MS	MS/MS
DLEDSLAR	DLEDSLAR	R	E	322	329	8	2		sp|P48678|LMNA_MOUSE	P48678	LMNA_MOUSE	Lmna	Prelamin-A/C			2	1	1	2	2	2	2	2	2	627694	530128	616011	447945	451541	444753	347346	390451	473056	627694	530128	616011	447945	451541	444753	347346	390451	473056	MS/MS	MS/MS	MS/MS	MS/MS	MS/MS	MS/MS	MS/MS
DLEEFFSTVGK	DLEEFFSTVGK	R	V	168	178	11	2		sp|Q8VH51|RBM39_MOUSE	Q8VH51	RBM39_MOUSE	Rbm39	RNA-binding protein 39			0	0	0	1	0	1	0	0	0	0	0	0	18248.8	0	11936.8	0	0	0	0	0	0	18248.8	0	11936.8	0	0	0	unmatched	unmatched	unmatched	MS/MS	unmatched	MS/MS	unmatched
DLEGLSQR	DLEGLSQR	K	L	1393	1400	8	2		sp|Q8VDD5|MYH9_MOUSE	Q8VDD5	MYH9_MOUSE	Myh9	Myosin-9			3	2	2	3	3	3	3	2	3	758501	429649	789356	970279	813990	811760	925268	1.05815e+06	1.03184e+06	758501	429649	789356	970279	813990	811760	925268	1.05815e+06	1.03184e+06	MS/MS	MS/MS	MS/MS	MS/MS	MS/MS	MS/MS	MS/MS
DLEHLSK	DLEHLSK	R	F	616	622	7	2		sp|P08003|PDIA4_MOUSE	P08003	PDIA4_MOUSE	Pdia4	Protein disulfide-isomerase A4			0	0	0	0	1	1	1	1	0	0	0	0	0	33190.2	34769.4	34822.9	45993.5	0	0	0	0	0	33190.2	34769.4	34822.9	45993.5	0	unmatched	unmatched	unmatched	unmatched	MS/MS	MS/MS	MS/MS
DLELLIQTATR	DLELLIQTATR	R	D	152	162	11	2		sp|Q02819|NUCB1_MOUSE	Q02819	NUCB1_MOUSE	Nucb1	Nucleobindin-1			0	0	0	1	0	0	0	0	0	0	0	0	12001	0	0	0	0	0	0	0	0	0	0	0	0	0	0	unmatched	unmatched	unmatched	MS/MS	unmatched	unmatched	unmatched
DLELLYPFK	DLELLYPFK	K	E	278	286	9	2		sp|Q9D379|HYEP_MOUSE	Q9D379	HYEP_MOUSE	Ephx1	Epoxide hydrolase 1			0	1	0	2	2	2	2	1	1	0	19234.3	0	30521.6	21944.2	20779.1	30733.3	37586.6	34865.5	0	19234.3	0	30521.6	21944.2	20779.1	30733.3	37586.6	34865.5	unmatched	MS/MS	unmatched	MS/MS	MS/MS	MS/MS	MS/MS
DLELQADSAIK	DLELQADSAIK	K	G	1628	1638	11	2		sp|O08638|MYH11_MOUSE	O08638	MYH11_MOUSE	Myh11	Myosin-11			1	0	1	1	1	1	0	0	0	65110.2	0	59963.5	61156.2	75910.1	122875	0	0	0	65110.2	0	59963.5	61156.2	75910.1	122875	0	0	0	MS/MS	unmatched	MS/MS	MS/MS	MS/MS	MS/MS	unmatched
DLELVQGFMPHFFK	DLELVQGFMPHFFK	R	L	125	138	14	3		sp|P22777|PAI1_MOUSE	P22777	PAI1_MOUSE	Serpine1	Plasminogen activator inhibitor 1			0	0	0	1	1	1	0	0	0	0	0	0	9923.84	6830.34	9206.65	0	0	0	0	0	0	9923.84	6830.34	9206.65	0	0	0	unmatched	unmatched	unmatched	MS/MS	MS/MS	MS/MS	unmatched
DLESDIIGDTSGHFQK	DLESDIIGDTSGHFQK	R	M	141	156	16	3		sp|P14824|ANXA6_MOUSE	P14824	ANXA6_MOUSE	Anxa6	Annexin A6			0	0	0	2	1	1	0	0	0	0	0	0	76684	41361.5	42042.9	0	0	0	0	0	0	76684	41361.5	42042.9	0	0	0	unmatched	unmatched	unmatched	MS/MS	MS/MS	MS/MS	unmatched
DLEVDTTLK	DLEVDTTLK	R	S	1217	1225	9	2		sp|P11087|CO1A1_MOUSE	P11087	CO1A1_MOUSE	Col1a1	Collagen alpha-1(I) chain			1	0	0	0	0	0	0	0	1	69262.2	0	0	0	37066.1	0	0	0	127654	69262.2	0	0	0	37066.1	0	0	0	127654	MS/MS	unmatched	unmatched	unmatched	MBR	unmatched	unmatched
DLEVIASTPTSLL	DLEVIASTPTSLL	R	I	1543	1555	13	2		sp|P11276|FINC_MOUSE	P11276	FINC_MOUSE	Fn1	Fibronectin			0	0	0	0	2	2	0	0	0	0	0	0	0	13994.9	13156	0	0	0	0	0	0	0	13994.9	13156	0	0	0	unmatched	unmatched	unmatched	unmatched	MS/MS	MS/MS	unmatched
DLEVIASTPTSLLISWEPPAVSVR	DLEVIASTPTSLLISWEPPAVSVR	R	Y	1543	1566	24	3,4		sp|P11276|FINC_MOUSE	P11276	FINC_MOUSE	Fn1	Fibronectin			4	3	6	1	1	0	0	1	0	171807	0	102280	7234.65	4525.71	0	0	8840.94	0	171807	0	95644.3	7234.65	4525.71	0	0	8840.94	0	MS/MS	MS/MS	MS/MS	MS/MS	MS/MS	unmatched	unmatched
DLFDPIIEER	DLFDPIIEER	K	H	87	96	10	2		sp|Q04447|KCRB_MOUSE	Q04447	KCRB_MOUSE	Ckb	Creatine kinase B-type			0	0	0	2	1	2	2	1	1	0	0	0	49363.2	40028.9	38814.8	61372.8	49437.5	53291.6	0	0	0	49363.2	40028.9	38814.8	61372.8	49437.5	53291.6	unmatched	unmatched	unmatched	MS/MS	MS/MS	MS/MS	MS/MS
DLFEDELVPLFEK	DLFEDELVPLFEK	R	A	172	184	13	2		sp|Q7TMK9|HNRPQ_MOUSE	Q7TMK9	HNRPQ_MOUSE	Syncrip	Heterogeneous nuclear ribonucleoprotein Q			0	1	2	2	3	3	3	3	2	0	24806.1	52774.6	45361.3	39488.2	35098.4	32174.1	45405.8	31908.6	0	24806.1	52774.6	45361.3	39488.2	35098.4	32174.1	45405.8	31908.6	unmatched	MS/MS	MS/MS	MS/MS	MS/MS	MS/MS	MS/MS
DLFQVAFNR	DLFQVAFNR	K	V	3860	3868	9	2		sp|Q9JHU4|DYHC1_MOUSE	Q9JHU4	DYHC1_MOUSE	Dync1h1	Cytoplasmic dynein 1 heavy chain 1			0	0	0	0	1	0	0	0	0	0	0	0	0	21669.4	0	0	0	0	0	0	0	0	0	0	0	0	0	unmatched	unmatched	unmatched	unmatched	MS/MS	unmatched	unmatched
DLFQVIYNVK	DLFQVIYNVK	K	K	164	173	10	2		sp|P98078|DAB2_MOUSE	P98078	DAB2_MOUSE	Dab2	Disabled homolog 2			0	0	0	2	2	2	2	2	2	0	0	0	45827.6	42845.3	45655.7	39651.1	34361.2	38114.9	0	0	0	45827.6	42845.3	45655.7	39651.1	34361.2	38114.9	unmatched	unmatched	unmatched	MS/MS	MS/MS	MS/MS	MS/MS
DLFSDGHSEFLK	DLFSDGHSEFLK	R	A	162	173	12	2,3		sp|P27773|PDIA3_MOUSE	P27773	PDIA3_MOUSE	Pdia3	Protein disulfide-isomerase A3			0	0	0	2	2	1	2	2	2	0	0	0	409593	229271	161604	375668	359130	282684	0	0	0	213782	116085	169901	195440	184769	146650	unmatched	unmatched	unmatched	MS/MS	MS/MS	MS/MS	MS/MS
DLGAQGAVAEAELAEAQR	DLGAQGAVAEAELAEAQR	R	L	2332	2349	18	2		sp|Q61001|LAMA5_MOUSE	Q61001	LAMA5_MOUSE	Lama5	Laminin subunit alpha-5			0	0	0	0	1	0	0	0	0	0	0	0	0	52506.3	0	0	0	0	0	0	0	0	0	0	0	0	0	unmatched	unmatched	unmatched	unmatched	MS/MS	unmatched	unmatched
DLGATWVVLGHSER	DLGATWVVLGHSER	K	R	86	99	14	3		sp|P17751|TPIS_MOUSE	P17751	TPIS_MOUSE	Tpi1	Triosephosphate isomerase			0	0	0	2	2	2	2	2	1	0	0	0	149427	135579	141295	107659	122164	80581.6	0	0	0	149427	135579	141295	107659	122164	80581.6	unmatched	unmatched	unmatched	MS/MS	MS/MS	MS/MS	MS/MS
DLGDYKDLDEDELLGK	DLGDYKDLDEDELLGK	K	L	8	23	16	3		sp|Q9JHJ0|TMOD3_MOUSE	Q9JHJ0	TMOD3_MOUSE	Tmod3	Tropomodulin-3			0	0	0	1	1	1	1	0	1	0	0	0	73176.4	45669.2	68888.4	28340.2	0	61565.9	0	0	0	73176.4	45669.2	68888.4	28340.2	0	61565.9	unmatched	unmatched	unmatched	MS/MS	MS/MS	MS/MS	MS/MS
DLGEEHFK	DLGEEHFK	K	G	37	44	8	2		contam_sp|P02769|ALBU_BOVIN	P02769	ALBU_BOVIN	ALB	Albumin			0	0	0	1	2	0	0	1	0	0	0	0	51090.1	59999.7	0	0	25024.8	0	0	0	0	51090.1	59999.7	0	0	25024.8	0	unmatched	unmatched	unmatched	MS/MS	MS/MS	unmatched	unmatched
DLGEELEALK	DLGEELEALK	R	T	1136	1145	10	2		sp|Q8VDD5|MYH9_MOUSE	Q8VDD5	MYH9_MOUSE	Myh9	Myosin-9	Myh11	sp|O08638|MYH11_MOUSE	2	2	2	2	3	3	2	3	3	607200	289674	488586	223192	238353	291278	398255	323817	537609	607200	289674	488586	223192	238353	291278	398255	323817	537609	MS/MS	MS/MS	MS/MS	MS/MS	MS/MS	MS/MS	MS/MS
DLGEELEALKTELEDTLDSTAAQQELR	DLGEELEALKTELEDTLDSTAAQQELR	R	S	1136	1162	27	3,4		sp|Q8VDD5|MYH9_MOUSE	Q8VDD5	MYH9_MOUSE	Myh9	Myosin-9			3	0	2	0	0	0	0	0	0	248901	0	346312	0	0	0	0	0	0	248901	0	346312	0	0	0	0	0	0	MS/MS	unmatched	MS/MS	unmatched	unmatched	unmatched	unmatched
DLGLSESGEDVNAAILDESGKK	DLGLSESGEDVNAAILDESGKK	K	F	457	478	22	3		sp|P08003|PDIA4_MOUSE	P08003	PDIA4_MOUSE	Pdia4	Protein disulfide-isomerase A4			0	0	0	1	0	1	0	0	0	0	0	0	80216.6	46038	56337.7	0	0	0	0	0	0	80216.6	46038	56337.7	0	0	0	unmatched	unmatched	unmatched	MS/MS	MBR	MS/MS	unmatched
DLGTDSQIFISR	DLGTDSQIFISR	K	A	391	402	12	2		sp|Q61598|GDIB_MOUSE	Q61598	GDIB_MOUSE	Gdi2	Rab GDP dissociation inhibitor beta			0	0	0	1	2	0	0	0	0	0	0	0	76591.2	0	0	0	0	0	0	0	0	0	0	0	0	0	0	unmatched	unmatched	unmatched	MS/MS	MS/MS	unmatched	unmatched
DLHTLILVN	DLHTLILVN	K	N	101	109	9	2		sp|P28654|PGS2_MOUSE	P28654	PGS2_MOUSE	Dcn	Decorin			1	1	0	0	0	0	0	0	0	53635.9	65148.8	0	0	0	0	0	0	0	53635.9	65148.8	0	0	0	0	0	0	0	MS/MS	MS/MS	unmatched	unmatched	unmatched	unmatched	unmatched
DLHTLILVNNK	DLHTLILVNNK	K	I	101	111	11	2,3		sp|P28654|PGS2_MOUSE	P28654	PGS2_MOUSE	Dcn	Decorin			2	2	2	2	2	2	2	2	1	276871	420738	347302	151991	112738	114191	298957	141379	96960.9	281087	427145	352590	78774.8	114455	55146.7	152706	143531	98437.4	MS/MS	MS/MS	MS/MS	MS/MS	MS/MS	MS/MS	MS/MS
DLIEDLKYELTGK	DLIEDLKYELTGK	K	F	69	81	13	2		sp|P14824|ANXA6_MOUSE	P14824	ANXA6_MOUSE	Anxa6	Annexin A6			0	0	0	1	2	1	0	0	0	0	0	0	19553.2	15595.8	13270.2	0	0	0	0	0	0	19553.2	15595.8	13270.2	0	0	0	unmatched	unmatched	unmatched	MS/MS	MS/MS	MS/MS	unmatched
DLIGVQNLLK	DLIGVQNLLK	K	K	815	824	10	2		sp|P16546|SPTN1_MOUSE	P16546	SPTN1_MOUSE	Sptan1	Spectrin alpha chain, non-erythrocytic 1			0	0	0	2	2	2	2	2	2	0	0	0	56265.9	74770.3	73413.4	62925.3	63583.9	93855.3	0	0	0	56265.9	74770.3	73413.4	62925.3	63583.9	93855.3	unmatched	unmatched	unmatched	MS/MS	MS/MS	MS/MS	MS/MS
DLIQMLVQR	DLIQMLVQR	K	G	1081	1089	9	2		sp|Q64511|TOP2B_MOUSE	Q64511	TOP2B_MOUSE	Top2b	DNA topoisomerase 2-beta			1	1	1	2	2	2	0	1	1	70734.6	30190	41815.5	15952.6	20572.4	21364.4	0	21490	19954	70734.6	30190	41815.5	15952.6	20572.4	21364.4	0	21490	19954	MS/MS	MS/MS	MS/MS	MS/MS	MS/MS	MS/MS	unmatched
DLISHDELFSDIYK	DLISHDELFSDIYK	R	I	6	19	14	2,3		sp|P63028|TCTP_MOUSE	P63028	TCTP_MOUSE	Tpt1	Translationally-controlled tumor protein			0	0	0	0	1	1	1	0	0	0	0	0	0	27163.8	33212.8	38057.6	0	0	0	0	0	0	0	33212.8	38057.6	0	0	unmatched	unmatched	unmatched	unmatched	MS/MS	MS/MS	MS/MS
DLIVTEVTEETVNLAWDNEMR	DLIVTEVTEETVNLAWDNEMR	K	V	628	648	21	3		sp|Q80YX1|TENA_MOUSE	Q80YX1	TENA_MOUSE	Tnc	Tenascin			10	1	6	0	0	0	0	0	0	35004.4	0	60645.1	0	0	0	0	0	0	35004.4	0	60645.1	0	0	0	0	0	0	MS/MS	MS/MS	MS/MS	unmatched	unmatched	unmatched	unmatched
DLKDYFTK	DLKDYFTK	K	F	90	97	8	2		sp|Q99020|ROAA_MOUSE	Q99020	ROAA_MOUSE	Hnrnpab	Heterogeneous nuclear ribonucleoprotein A/B			0	0	0	0	0	1	0	0	0	0	0	0	0	0	70305	0	0	0	0	0	0	0	0	0	0	0	0	unmatched	unmatched	unmatched	unmatched	unmatched	MS/MS	unmatched
DLKPENLLLASK	DLKPENLLLASK	R	S	136	147	12	2		sp|Q6PHZ2|KCC2D_MOUSE	Q6PHZ2	KCC2D_MOUSE	Camk2d	Calcium/calmodulin-dependent protein kinase type II subunit delta	Camk2a, Camk2b, Camk2g	sp|P11798|KCC2A_MOUSE, sp|P28652|KCC2B_MOUSE, sp|Q923T9|KCC2G_MOUSE	0	0	0	0	0	0	0	0	1	0	0	0	0	0	0	0	0	0	0	0	0	0	0	0	0	0	0	unmatched	unmatched	unmatched	unmatched	unmatched	unmatched	unmatched
DLKPETDYVVNVY	DLKPETDYVVNVY	K	S	1443	1455	13	2		sp|Q60847|COCA1_MOUSE	Q60847	COCA1_MOUSE	Col12a1	Collagen alpha-1(XII) chain			2	2	2	0	0	0	0	0	0	526076	547837	578386	0	36153.2	0	0	0	0	526076	547837	578386	0	36153.2	0	0	0	0	MS/MS	MS/MS	MS/MS	unmatched	MBR	unmatched	unmatched
DLKPETDYVVNVYSVVEDEYSEPLK	DLKPETDYVVNVYSVVEDEYSEPLK	K	G	1443	1467	25	3		sp|Q60847|COCA1_MOUSE	Q60847	COCA1_MOUSE	Col12a1	Collagen alpha-1(XII) chain			7	0	1	2	0	1	0	0	0	1.55346e+06	0	0	36594.2	56323.5	18578.5	0	0	0	1.55346e+06	0	0	36594.2	56323.5	18578.5	0	0	0	MS/MS	unmatched	MS/MS	MS/MS	MBR	MS/MS	unmatched
DLKPETDYVVNVYSVVEDEYSEPLKGTEK	DLKPETDYVVNVYSVVEDEYSEPLKGTEK	K	T	1443	1471	29	4		sp|Q60847|COCA1_MOUSE	Q60847	COCA1_MOUSE	Col12a1	Collagen alpha-1(XII) chain			4	2	2	3	3	1	0	1	1	850983	989088	622611	70961.5	108935	61752.6	0	0	23232.3	850983	989088	622611	70961.5	108935	61752.6	0	0	23232.3	MS/MS	MS/MS	MS/MS	MS/MS	MS/MS	MS/MS	unmatched
DLLAAQARLKDLEALLNSKEAALSTALSEK	DLLAAQARLKDLEALLNSKEAALSTALSEK	G	R	126	155	30	4		sp|P48678|LMNA_MOUSE	P48678	LMNA_MOUSE	Lmna	Prelamin-A/C			2	2	2	0	0	0	0	0	0	0	0	0	0	0	0	0	0	0	0	0	0	0	0	0	0	0	0	MS/MS	MS/MS	MS/MS	unmatched	unmatched	unmatched	unmatched
DLLDAVWADK	DLLDAVWADK	Q	G	77	86	10	2		sp|P35441|TSP1_MOUSE	P35441	TSP1_MOUSE	Thbs1	Thrombospondin-1			0	0	0	1	1	2	0	0	0	0	0	0	13150	8300.97	19491.1	0	0	0	0	0	0	13150	8300.97	19491.1	0	0	0	unmatched	unmatched	unmatched	MS/MS	MS/MS	MS/MS	unmatched
DLLDLLVEAK	DLLDLLVEAK	K	Q	555	564	10	2		sp|Q62167|DDX3X_MOUSE	Q62167	DDX3X_MOUSE	Ddx3x	ATP-dependent RNA helicase DDX3X	D1Pas1, Ddx3y	sp|P16381|DDX3L_MOUSE, sp|Q62095|DDX3Y_MOUSE	1	1	1	2	0	1	1	2	1	19764.5	11667.5	16516.8	16960.1	0	12800.6	14051.8	19597.9	11951.7	19764.5	11667.5	16516.8	16960.1	0	12800.6	14051.8	19597.9	11951.7	MS/MS	MS/MS	MS/MS	MS/MS	unmatched	MS/MS	MS/MS
DLLEVADILEK	DLLEVADILEK	K	A	110	120	11	2		sp|Q99LP6|GRPE1_MOUSE	Q99LP6	GRPE1_MOUSE	Grpel1	GrpE protein homolog 1, mitochondrial			0	0	0	1	1	1	1	0	1	0	0	0	9213.37	9213.37	7698.15	8502.68	0	10937	0	0	0	9213.37	9213.37	7698.15	8502.68	0	10937	unmatched	unmatched	unmatched	MS/MS	MS/MS	MS/MS	MS/MS
DLLFQALGR	DLLFQALGR	R	T	9	17	9	2		sp|Q9WUA2|SYFB_MOUSE	Q9WUA2	SYFB_MOUSE	Farsb	Phenylalanine--tRNA ligase beta subunit			0	0	0	1	1	1	1	1	1	0	0	0	17654.8	18296	21103.7	25576.1	26613.2	25942	0	0	0	17654.8	18296	21103.7	25576.1	26613.2	25942	unmatched	unmatched	unmatched	MS/MS	MS/MS	MS/MS	MS/MS
DLLFQPVAELK	DLLFQPVAELK	R	K	725	735	11	2		sp|Q9WUA3|PFKAP_MOUSE	Q9WUA3	PFKAP_MOUSE	Pfkp	ATP-dependent 6-phosphofructokinase, platelet type			0	0	0	1	0	0	0	0	1	0	0	0	21093.8	0	0	0	0	0	0	0	0	0	0	0	0	0	0	unmatched	unmatched	unmatched	MS/MS	unmatched	unmatched	unmatched
DLLLDPAWEK	DLLLDPAWEK	R	Q	42	51	10	2		sp|P57780|ACTN4_MOUSE	P57780	ACTN4_MOUSE	Actn4	Alpha-actinin-4	Actn1, Actn2, Actn3	sp|O88990|ACTN3_MOUSE, sp|Q7TPR4|ACTN1_MOUSE, sp|Q9JI91|ACTN2_MOUSE	2	2	1	3	3	3	4	3	3	63529.3	90230.9	78270.8	147225	135448	198746	203587	201044	238789	63529.3	90230.9	78270.8	147225	135448	198746	203587	201044	238789	MS/MS	MS/MS	MS/MS	MS/MS	MS/MS	MS/MS	MS/MS
DLLNNHILK	DLLNNHILK	R	S	305	313	9	2		sp|P82198|BGH3_MOUSE	P82198	BGH3_MOUSE	Tgfbi	Transforming growth factor-beta-induced protein ig-h3			0	0	0	1	0	0	1	1	1	0	0	0	74448.3	63820.3	109792	88857.2	106780	116837	0	0	0	74448.3	63820.3	109792	88857.2	106780	116837	unmatched	unmatched	unmatched	MS/MS	MBR	MBR	MS/MS
DLLQAAQDK	DLLQAAQDK	R	L	1741	1749	9	2		sp|Q61292|LAMB2_MOUSE	Q61292	LAMB2_MOUSE	Lamb2	Laminin subunit beta-2			0	0	0	1	1	1	0	0	0	0	0	0	42817.4	47832.5	47069.4	0	0	0	0	0	0	42817.4	47832.5	47069.4	0	0	0	unmatched	unmatched	unmatched	MS/MS	MS/MS	MS/MS	unmatched
DLLQPEVAVALLEAQAGTGHIIDPATSAR	DLLQPEVAVALLEAQAGTGHIIDPATSAR	K	L	3191	3219	29	3,4		sp|Q9QXS1|PLEC_MOUSE	Q9QXS1	PLEC_MOUSE	Plec	Plectin			1	0	0	3	0	1	0	1	0	48568.9	0	0	44717.8	33428.8	17975.2	0	8136.78	0	147724	0	0	31533.7	30687.6	16501.2	0	7469.55	0	MS/MS	unmatched	unmatched	MS/MS	MBR	MS/MS	unmatched
DLLQQFR	DLLQQFR	R	T	3084	3090	7	2		sp|Q9QXS1|PLEC_MOUSE	Q9QXS1	PLEC_MOUSE	Plec	Plectin			0	0	1	1	2	1	0	1	1	0	0	66210.7	111650	88437.4	89698.5	0	95950.1	98688.9	0	0	66210.7	111650	88437.4	89698.5	0	95950.1	98688.9	unmatched	unmatched	MS/MS	MS/MS	MS/MS	MS/MS	unmatched
DLLSSVSR	DLLSSVSR	R	E	365	372	8	2		sp|Q07076|ANXA7_MOUSE	Q07076	ANXA7_MOUSE	Anxa7	Annexin A7			0	0	0	1	0	0	0	0	0	0	0	0	0	0	0	0	0	0	0	0	0	0	0	0	0	0	0	unmatched	unmatched	unmatched	MS/MS	unmatched	unmatched	unmatched
DLLTAYYDVDYEK	DLLTAYYDVDYEK	K	N	259	271	13	2		sp|P27773|PDIA3_MOUSE	P27773	PDIA3_MOUSE	Pdia3	Protein disulfide-isomerase A3			0	0	0	3	2	1	2	1	2	0	0	0	220435	126526	127809	167530	91162.4	111884	0	0	0	220435	126526	127809	167530	91162.4	111884	unmatched	unmatched	unmatched	MS/MS	MS/MS	MS/MS	MS/MS
DLLTQPGDWTL	DLLTQPGDWTL	K	F	525	535	11	2		sp|Q62009|POSTN_MOUSE	Q62009	POSTN_MOUSE	Postn	Periostin			2	2	3	1	0	0	0	0	1	179830	190330	152060	2892.22	0	0	0	0	9415.1	179830	190330	152060	2892.22	0	0	0	0	9415.1	MS/MS	MS/MS	MS/MS	MS/MS	unmatched	unmatched	unmatched
DLLTQPGDWTLF	DLLTQPGDWTLF	K	A	525	536	12	2		sp|Q62009|POSTN_MOUSE	Q62009	POSTN_MOUSE	Postn	Periostin			1	1	2	2	1	4	0	0	0	30898.9	17181.8	34362.5	5275.11	11123.9	8602.37	0	0	0	30898.9	17181.8	34362.5	5275.11	11123.9	8602.37	0	0	0	MS/MS	MS/MS	MS/MS	MS/MS	MS/MS	MS/MS	unmatched
DLLTQPGDWTLFAPT	DLLTQPGDWTLFAPT	K	N	525	539	15	2		sp|Q62009|POSTN_MOUSE	Q62009	POSTN_MOUSE	Postn	Periostin			1	1	0	0	0	2	0	0	0	13957.8	0	0	0	0	7216.5	0	0	0	13957.8	0	0	0	0	7216.5	0	0	0	MS/MS	MS/MS	unmatched	unmatched	unmatched	MS/MS	unmatched
DLLTQPGDWTLFAPTN	DLLTQPGDWTLFAPTN	K	D	525	540	16	2		sp|Q62009|POSTN_MOUSE	Q62009	POSTN_MOUSE	Postn	Periostin			3	1	1	2	0	2	0	0	0	37344.2	6743.13	0	8037.23	0	12456.9	0	0	0	37344.2	6743.13	0	8037.23	0	12456.9	0	0	0	MS/MS	MS/MS	MS/MS	MS/MS	unmatched	MS/MS	unmatched
DLLTQPGDWTLFAPTND	DLLTQPGDWTLFAPTND	K	A	525	541	17	2		sp|Q62009|POSTN_MOUSE	Q62009	POSTN_MOUSE	Postn	Periostin			0	0	1	0	0	0	0	0	0	0	0	0	0	0	0	0	0	0	0	0	0	0	0	0	0	0	0	unmatched	unmatched	MS/MS	unmatched	unmatched	unmatched	unmatched
DLLTQPGDWTLFAPTNDAFK	DLLTQPGDWTLFAPTNDAFK	K	G	525	544	20	2,3		sp|Q62009|POSTN_MOUSE	Q62009	POSTN_MOUSE	Postn	Periostin			13	11	12	7	1	2	3	0	3	1.91452e+06	1.57697e+06	1.37967e+06	994373	16992.7	24210.7	510511	0	798426	3.04361e+06	2.50699e+06	2193324	448160	27014.1	15230.2	321146	0	502264	MS/MS	MS/MS	MS/MS	MS/MS	MS/MS	MS/MS	MS/MS
DLLTQPGDWTLFAPTNDAFK	DLLTQPGDWTLFAP[15.9949]TNDAFK	K	G	525	544	20	3	14P(15.9949)	sp|Q62009|POSTN_MOUSE	Q62009	POSTN_MOUSE	Postn	Periostin			1	0	0	0	0	0	0	0	0	0	0	0	0	0	0	0	0	0	0	0	0	0	0	0	0	0	0	MS/MS	unmatched	unmatched	unmatched	unmatched	unmatched	unmatched
DLLTQPGDWTLFAPTNDAFK	DLLTQP[15.9949]GDWTLFAPTNDAFK	K	G	525	544	20	3	6P(15.9949)	sp|Q62009|POSTN_MOUSE	Q62009	POSTN_MOUSE	Postn	Periostin			2	3	3	0	0	0	1	2	1	62791.7	124522	82336.8	0	0	0	37170.5	31218.1	37257.3	62791.7	124522	82336.8	0	0	0	37170.5	31218.1	37257.3	MS/MS	MS/MS	MS/MS	unmatched	unmatched	unmatched	MS/MS
DLMADLK	DLMADLK	R	S	412	418	7	2		sp|P14824|ANXA6_MOUSE	P14824	ANXA6_MOUSE	Anxa6	Annexin A6			0	0	0	1	1	0	1	0	0	0	0	0	39781.4	21890.4	0	40458.3	0	0	0	0	0	39781.4	21890.4	0	40458.3	0	0	unmatched	unmatched	unmatched	MS/MS	MS/MS	unmatched	MS/MS
DLMGNIEQNEHAII	DLMGNIEQNEHAII	K	-	1443	1456	14	2		sp|Q61830|MRC1_MOUSE	Q61830	MRC1_MOUSE	Mrc1	Macrophage mannose receptor 1			0	0	0	0	0	1	0	0	0	0	0	0	0	0	0	0	0	0	0	0	0	0	0	0	0	0	0	unmatched	unmatched	unmatched	unmatched	unmatched	MS/MS	unmatched
DLMLWMEDVIR	DLMLWMEDVIR	R	Q	1922	1932	11	2		sp|Q62261|SPTB2_MOUSE	Q62261	SPTB2_MOUSE	Sptbn1	Spectrin beta chain, non-erythrocytic 1			2	1	1	2	3	1	0	2	0	15273.3	5644.65	12319.3	4746.01	2513.81	2666.26	0	5610.06	0	15273.3	5644.65	12319.3	4746.01	2513.81	2666.26	0	5610.06	0	MS/MS	MS/MS	MS/MS	MS/MS	MS/MS	MS/MS	unmatched
DLMSWINGIR	DLMSWINGIR	R	G	1350	1359	10	2		sp|P16546|SPTN1_MOUSE	P16546	SPTN1_MOUSE	Sptan1	Spectrin alpha chain, non-erythrocytic 1			0	0	0	2	2	2	0	2	1	0	0	0	13906.2	22833.2	18465.9	0	22304.4	18827.1	0	0	0	13906.2	22833.2	18465.9	0	22304.4	18827.1	unmatched	unmatched	unmatched	MS/MS	MS/MS	MS/MS	unmatched
DLMVGDEASELR	DLMVGDEASELR	K	S	54	65	12	2		sp|P61161|ARP2_MOUSE	P61161	ARP2_MOUSE	Actr2	Actin-related protein 2			1	1	1	1	2	0	1	1	1	67800.7	93563.9	87524.4	63274	86344.4	0	84042.4	124199	0	67800.7	93563.9	87524.4	63274	86344.4	0	84042.4	124199	0	MS/MS	MS/MS	MS/MS	MS/MS	MS/MS	unmatched	MS/MS
DLMVLNDVYR	DLMVLNDVYR	K	V	432	441	10	2		sp|P97449|AMPN_MOUSE	P97449	AMPN_MOUSE	Anpep	Aminopeptidase N			0	0	1	2	1	1	1	2	1	0	0	51245.2	49281.4	59221.2	40395.4	56065.5	66470.5	74654.7	0	0	51245.2	49281.4	59221.2	40395.4	56065.5	66470.5	74654.7	unmatched	unmatched	MS/MS	MS/MS	MS/MS	MS/MS	MS/MS
DLNPDVNVFQR	DLNPDVNVFQR	R	K	39	49	11	2		sp|Q9Z1G4|VPP1_MOUSE	Q9Z1G4	VPP1_MOUSE	Atp6v0a1	V-type proton ATPase 116 kDa subunit a 1			0	0	0	0	1	1	0	1	0	0	0	0	0	53254	54117.9	0	61758.3	0	0	0	0	0	53254	54117.9	0	61758.3	0	unmatched	unmatched	unmatched	unmatched	MS/MS	MS/MS	unmatched
DLNSLIDAFSR	DLNSLIDAFSR	K	I	465	475	11	2		sp|Q9QX15|CA3A1_MOUSE	Q9QX15	CA3A1_MOUSE	Clca3a1	Calcium-activated chloride channel regulator 3A-1			0	0	0	2	2	2	1	2	0	0	0	0	9794.89	12300.8	10657.3	9067.89	16636	0	0	0	0	9794.89	12300.8	10657.3	9067.89	16636	0	unmatched	unmatched	unmatched	MS/MS	MS/MS	MS/MS	MS/MS
DLPETLNELHLDHN	DLPETLNELHLDHN	K	K	227	240	14	3		sp|P28653|PGS1_MOUSE	P28653	PGS1_MOUSE	Bgn	Biglycan			1	1	2	0	0	0	0	0	0	97809.8	110317	69224.3	0	0	0	0	0	0	97809.8	110317	69224.3	0	0	0	0	0	0	MS/MS	MS/MS	MS/MS	unmatched	unmatched	unmatched	unmatched
DLPETLNELHLDHNK	DLPETLNELHLDHNK	K	I	227	241	15	2,3,4		sp|P28653|PGS1_MOUSE	P28653	PGS1_MOUSE	Bgn	Biglycan			10	8	8	7	8	9	8	8	6	2.35493e+06	1.62553e+06	2.31827e+06	2.70014e+06	2.11461e+06	1.79942e+06	2.23819e+06	1649906	2.02142e+06	1.73864e+06	765314	1.77207e+06	3.21902e+06	1.67983e+06	1.53532e+06	1.34641e+06	893124	2.40988e+06	MS/MS	MS/MS	MS/MS	MS/MS	MS/MS	MS/MS	MS/MS
DLPSTATSVNIPDLLPGR	DLPSTATSVNIPDLLPGR	L	K	766	783	18	2		sp|P11276|FINC_MOUSE	P11276	FINC_MOUSE	Fn1	Fibronectin			0	0	0	2	1	1	1	1	2	0	0	0	35500.9	28206.3	41941.3	44354.4	30033.7	55451.2	0	0	0	35500.9	28206.3	41941.3	44354.4	30033.7	55451.2	unmatched	unmatched	unmatched	MS/MS	MS/MS	MS/MS	MS/MS
DLQAICGLSCDELSSMVLELK	DLQAIC[57.0215]GLSC[57.0215]DELSSMVLELK	K	G	265	285	21	3	10C(57.0215),6C(57.0215)	sp|P35441|TSP1_MOUSE	P35441	TSP1_MOUSE	Thbs1	Thrombospondin-1			0	2	1	0	0	0	0	0	0	0	80517.4	115058	0	0	0	0	0	0	0	80517.4	115058	0	0	0	0	0	0	unmatched	MS/MS	MS/MS	unmatched	unmatched	unmatched	unmatched
DLQAICGLSCDELSSMVLELKGLRTIVTTLQDS	DLQAIC[57.0215]GLSC[57.0215]DELSSMVLELKGLRTIVTTLQDS	K	I	265	297	33	4	10C(57.0215),6C(57.0215)	sp|P35441|TSP1_MOUSE	P35441	TSP1_MOUSE	Thbs1	Thrombospondin-1			0	1	1	0	0	0	0	0	0	0	0	0	0	0	0	0	0	0	0	0	0	0	0	0	0	0	0	unmatched	MS/MS	MS/MS	unmatched	unmatched	unmatched	unmatched
DLQGRDEQSEEK	DLQGRDEQSEEK	R	K	1572	1583	12	3		sp|Q8VDD5|MYH9_MOUSE	Q8VDD5	MYH9_MOUSE	Myh9	Myosin-9			0	0	0	0	0	1	0	0	0	0	0	0	0	0	25964.2	0	0	0	0	0	0	0	0	0	0	0	0	unmatched	unmatched	unmatched	unmatched	unmatched	MS/MS	unmatched
DLQIYSR	DLQIYSR	R	Q	92	98	7	2		sp|Q9WTI7|MYO1C_MOUSE	Q9WTI7	MYO1C_MOUSE	Myo1c	Unconventional myosin-Ic			0	0	1	0	0	0	0	0	0	0	0	94203.7	0	72677.1	86280.1	0	0	0	0	0	94203.7	0	72677.1	86280.1	0	0	0	unmatched	unmatched	MS/MS	unmatched	MBR	MBR	unmatched
DLQLCHPDFPDGEYWVDPNQGCSR	DLQLC[57.0215]HPDFPDGEYWVDPNQGC[57.0215]SR	K	D	1641	1664	24	3	22C(57.0215),5C(57.0215)	sp|O88207|CO5A1_MOUSE	O88207	CO5A1_MOUSE	Col5a1	Collagen alpha-1(V) chain			0	1	0	0	0	0	0	0	0	0	0	0	0	0	0	0	0	0	0	0	0	0	0	0	0	0	0	unmatched	MS/MS	unmatched	unmatched	unmatched	unmatched	unmatched
DLQMVNISLR	DLQMVNISLR	K	V	98	107	10	2		sp|O35129|PHB2_MOUSE	O35129	PHB2_MOUSE	Phb2	Prohibitin-2			0	0	0	1	0	0	0	0	0	0	0	0	33634.2	0	0	0	0	0	0	0	0	0	0	0	0	0	0	unmatched	unmatched	unmatched	MS/MS	unmatched	unmatched	unmatched
DLQNLMSWR	DLQNLMSWR	R	F	366	374	9	2		sp|Q61391|NEP_MOUSE	Q61391	NEP_MOUSE	Mme	Neprilysin			1	1	1	0	0	0	0	0	0	51784.4	61805.6	41896.6	0	0	0	0	0	0	51784.4	61805.6	41896.6	0	0	0	0	0	0	MS/MS	MS/MS	MS/MS	unmatched	unmatched	unmatched	unmatched
DLQNVNITLR	DLQNVNITLR	K	I	84	93	10	2		sp|P67778|PHB1_MOUSE	P67778	PHB1_MOUSE	Phb1	Prohibitin 1			0	0	0	1	0	1	0	0	0	0	0	0	50038.2	0	0	0	0	0	0	0	0	0	0	0	0	0	0	unmatched	unmatched	unmatched	MS/MS	unmatched	MS/MS	unmatched
DLSAAGIGLLAAATQSLSMPASLGR	DLSAAGIGLLAAATQSLSMPASLGR	R	M	20	44	25	3		sp|Q8K310|MATR3_MOUSE	Q8K310	MATR3_MOUSE	Matr3	Matrin-3			0	1	1	0	0	0	0	1	0	0	7799.86	4774.29	0	0	0	0	3807.95	0	0	7799.86	4774.29	0	0	0	0	3807.95	0	unmatched	MS/MS	MS/MS	unmatched	unmatched	unmatched	unmatched
DLSDGIHVVK	DLSDGIHVVK	K	D	193	202	10	2		sp|Q8BMK4|CKAP4_MOUSE	Q8BMK4	CKAP4_MOUSE	Ckap4	Cytoskeleton-associated protein 4			0	0	0	1	1	0	0	0	0	0	0	0	64136.6	0	0	0	0	0	0	0	0	0	0	0	0	0	0	unmatched	unmatched	unmatched	MS/MS	MS/MS	unmatched	unmatched
DLSEELEALK	DLSEELEALK	R	T	1143	1152	10	2		sp|Q61879|MYH10_MOUSE	Q61879	MYH10_MOUSE	Myh10	Myosin-10			2	1	1	1	1	1	2	1	2	129513	90179.3	112765	35732.4	42050.4	41443	69906.2	71141.9	73601	129513	90179.3	112765	35732.4	42050.4	41443	69906.2	71141.9	73601	MS/MS	MS/MS	MS/MS	MS/MS	MS/MS	MS/MS	MS/MS
DLSEELEALKTELEDTLDTTAAQQELR	DLSEELEALKTELEDTLDTTAAQQELR	R	T	1143	1169	27	4		sp|Q61879|MYH10_MOUSE	Q61879	MYH10_MOUSE	Myh10	Myosin-10			0	0	1	0	0	0	0	0	0	0	0	127470	0	0	0	0	0	0	0	0	0	0	0	0	0	0	0	unmatched	unmatched	MS/MS	unmatched	unmatched	unmatched	unmatched
DLSLSLPGKQQVVSVEEALLATGQWK	DLSLSLP[15.9949]GK[15.9949]QQVVSVEEALLATGQWK	L	S	129	154	26	3	7P(15.9949),9K(15.9949)	sp|P35441|TSP1_MOUSE	P35441	TSP1_MOUSE	Thbs1	Thrombospondin-1			0	0	1	0	2	0	0	3	0	0	0	0	0	0	0	0	0	0	0	0	0	0	0	0	0	0	0	unmatched	unmatched	MS/MS	unmatched	MS/MS	unmatched	unmatched
DLSQYIR	DLSQYIR	R	N	138	144	7	2		sp|P08905|LYZ2_MOUSE	P08905	LYZ2_MOUSE	Lyz2	Lysozyme C-2	Lyz1	sp|P17897|LYZ1_MOUSE	0	0	0	1	0	1	2	2	1	0	0	0	79406.8	0	70634.8	107836	100949	105668	0	0	0	79406.8	0	70634.8	107836	100949	105668	unmatched	unmatched	unmatched	MS/MS	unmatched	MS/MS	MS/MS
DLSSFRAAAITSDLLESLGR	DLSSFRAAAITSDLLESLGR	D	D	248	267	20	3		sp|Q62009|POSTN_MOUSE	Q62009	POSTN_MOUSE	Postn	Periostin			1	1	1	0	0	1	1	0	1	0	0	0	0	0	3538.97	0	0	6128.95	0	0	0	0	0	3538.97	0	0	6128.95	MS/MS	MS/MS	MS/MS	unmatched	unmatched	MS/MS	MS/MS
DLSSQTQY	DLSSQTQY	K	T	1623	1630	8	2		sp|Q60847|COCA1_MOUSE	Q60847	COCA1_MOUSE	Col12a1	Collagen alpha-1(XII) chain			2	2	1	0	0	1	0	0	0	329089	335857	320202	0	0	23729	0	0	0	329089	335857	320202	0	0	23729	0	0	0	MS/MS	MS/MS	MS/MS	unmatched	unmatched	MS/MS	unmatched
DLSSQTQYTVSVSAVYDEGTSPPATAYDTTR	DLSSQTQYTVSVSAVYDEGTSPPATAYDTTR	K	R	1623	1653	31	3		sp|Q60847|COCA1_MOUSE	Q60847	COCA1_MOUSE	Col12a1	Collagen alpha-1(XII) chain			9	0	1	0	0	0	0	0	0	0	0	0	0	0	0	0	0	0	0	0	0	0	0	0	0	0	0	MS/MS	unmatched	MS/MS	unmatched	unmatched	unmatched	unmatched
DLSSVQTLLTK	DLSSVQTLLTK	R	Q	2007	2017	11	2		sp|P16546|SPTN1_MOUSE	P16546	SPTN1_MOUSE	Sptan1	Spectrin alpha chain, non-erythrocytic 1			0	0	1	1	3	2	2	2	2	0	0	0	209858	172734	201869	209570	229740	267197	0	0	0	209858	172734	201869	209570	229740	267197	unmatched	unmatched	MS/MS	MS/MS	MS/MS	MS/MS	MS/MS
DLSVTALYASGAGEALSGK	DLSVTALYASGAGEALSGK	Y	G	880	898	19	2		sp|Q60847|COCA1_MOUSE	Q60847	COCA1_MOUSE	Col12a1	Collagen alpha-1(XII) chain			1	2	0	0	0	0	0	0	0	41811	33801.4	0	0	0	0	0	0	0	41811	33801.4	0	0	0	0	0	0	0	MS/MS	MS/MS	unmatched	unmatched	unmatched	unmatched	unmatched
DLTADTEYQISVF	DLTADTEYQISVF	R	A	393	405	13	2		sp|Q60847|COCA1_MOUSE	Q60847	COCA1_MOUSE	Col12a1	Collagen alpha-1(XII) chain			34	19	34	3	3	2	2	4	3	450562	541670	316021	42150.7	48549.6	27106.1	41556	61226.5	41059.1	450562	541670	316021	42150.7	48549.6	27106.1	41556	61226.5	41059.1	MS/MS	MS/MS	MS/MS	MS/MS	MS/MS	MS/MS	MS/MS
DLTADTEYQISVFAM	DLTADTEYQISVFAM	R	K	393	407	15	2		sp|Q60847|COCA1_MOUSE	Q60847	COCA1_MOUSE	Col12a1	Collagen alpha-1(XII) chain			20	3	13	0	0	0	0	0	0	84081.7	51543.1	101245	0	0	0	0	0	0	84081.7	51543.1	101245	0	0	0	0	0	0	MS/MS	MS/MS	MS/MS	unmatched	unmatched	unmatched	unmatched
DLTADTEYQISVFAMK	DLTADTEYQISVFAMK	R	G	393	408	16	2,3		sp|Q60847|COCA1_MOUSE	Q60847	COCA1_MOUSE	Col12a1	Collagen alpha-1(XII) chain			14	7	6	3	7	3	3	3	2	524505	512637	7050.92	278822	433782	156005	142632	0	154772	105066	114587	1576.06	539089	838696	301628	275772	0	299244	MS/MS	MS/MS	MS/MS	MS/MS	MS/MS	MS/MS	MS/MS
DLTADTEYQISVFAMK	DLTADTEYQISVFAM[15.9949]K	R	G	393	408	16	2,3	15M(15.9949)	sp|Q60847|COCA1_MOUSE	Q60847	COCA1_MOUSE	Col12a1	Collagen alpha-1(XII) chain			6	6	2	4	2	2	1	0	1	146285	436169	115727	113207	84838.6	56308	31996.1	0	52241.9	157603	235322	124681	57133.5	46155.6	29082.7	34471.7	0	54372.3	MS/MS	MS/MS	MS/MS	MS/MS	MS/MS	MS/MS	MS/MS
DLTAVSNNAGVDNFGLGLLLR	DLTAVSNNAGVDNFGLGLLLR	K	S	84	104	21	3		sp|Q9D0K2|SCOT1_MOUSE	Q9D0K2	SCOT1_MOUSE	Oxct1	Succinyl-CoA:3-ketoacid coenzyme A transferase 1, mitochondrial			0	0	0	1	1	1	1	0	0	0	0	0	6547.51	7216.92	3705.43	5579.05	0	0	0	0	0	6547.51	7216.92	3705.43	5579.05	0	0	unmatched	unmatched	unmatched	MS/MS	MS/MS	MS/MS	MS/MS
DLTDYLMK	DLTDYLMK	R	I	184	191	8	2		sp|P60710|ACTB_MOUSE	P60710	ACTB_MOUSE	Actb	Actin, cytoplasmic 1	Acta1, Acta2, Actbl2, Actc1, Actg1, Actg2	sp|P62737|ACTA_MOUSE, sp|P63260|ACTG_MOUSE, sp|P63268|ACTH_MOUSE, sp|P68033|ACTC_MOUSE, sp|P68134|ACTS_MOUSE, sp|Q8BFZ3|ACTBL_MOUSE	4	3	4	7	5	6	3	5	5	7137850	4976589	6296809	13867906	11534067	14960759	15278693	13443614	17525832	7137850	4976589	6296809	13867906	11534067	14960759	15278693	13443614	17525832	MS/MS	MS/MS	MS/MS	MS/MS	MS/MS	MS/MS	MS/MS
DLTDYLMKILTER	DLTDYLMKILTER	R	G	184	196	13	2,3		sp|P60710|ACTB_MOUSE	P60710	ACTB_MOUSE	Actb	Actin, cytoplasmic 1	Acta1, Acta2, Actbl2, Actc1, Actg1, Actg2	sp|P62737|ACTA_MOUSE, sp|P63260|ACTG_MOUSE, sp|P63268|ACTH_MOUSE, sp|P68033|ACTC_MOUSE, sp|P68134|ACTS_MOUSE, sp|Q8BFZ3|ACTBL_MOUSE	0	0	0	0	0	0	0	2	2	0	0	0	0	0	0	0	23440.8	27044.3	0	0	0	0	0	0	0	29569.7	13165.5	unmatched	unmatched	unmatched	unmatched	unmatched	unmatched	unmatched
DLTDYLMK	DLTDYLM[15.9949]K	R	I	184	191	8	2	7M(15.9949)	sp|P60710|ACTB_MOUSE	P60710	ACTB_MOUSE	Actb	Actin, cytoplasmic 1	Acta1, Acta2, Actbl2, Actc1, Actg1, Actg2	sp|P62737|ACTA_MOUSE, sp|P63260|ACTG_MOUSE, sp|P63268|ACTH_MOUSE, sp|P68033|ACTC_MOUSE, sp|P68134|ACTS_MOUSE, sp|Q8BFZ3|ACTBL_MOUSE	3	2	3	4	4	4	3	3	3	1.22917e+06	1.3581e+06	903539	5.33318e+06	3.19477e+06	3.81981e+06	4297135	3.29937e+06	4.60675e+06	1.22917e+06	1.3581e+06	903539	5.33318e+06	3.19477e+06	3.81981e+06	4297135	3.29937e+06	4.60675e+06	MS/MS	MS/MS	MS/MS	MS/MS	MS/MS	MS/MS	MS/MS
DLTDYLMKILTER	DLTDYLM[15.9949]KILTER	R	G	184	196	13	3	7M(15.9949)	sp|P60710|ACTB_MOUSE	P60710	ACTB_MOUSE	Actb	Actin, cytoplasmic 1	Acta1, Acta2, Actbl2, Actc1, Actg1, Actg2	sp|P62737|ACTA_MOUSE, sp|P63260|ACTG_MOUSE, sp|P63268|ACTH_MOUSE, sp|P68033|ACTC_MOUSE, sp|P68134|ACTS_MOUSE, sp|Q8BFZ3|ACTBL_MOUSE	0	0	0	0	0	0	0	1	1	0	0	0	0	0	0	0	9975.07	8133.42	0	0	0	0	0	0	0	9975.07	8133.42	unmatched	unmatched	unmatched	unmatched	unmatched	unmatched	unmatched
DLTEYLSR	DLTEYLSR	K	F	44	51	8	2		sp|Q9Z130|HNRDL_MOUSE	Q9Z130	HNRDL_MOUSE	Hnrnpdl	Heterogeneous nuclear ribonucleoprotein D-like			1	0	0	0	1	1	0	0	0	33959.9	0	0	0	39479.1	46207.2	0	0	0	33959.9	0	0	0	39479.1	46207.2	0	0	0	MS/MS	unmatched	unmatched	unmatched	MS/MS	MS/MS	unmatched
DLTGVQNLR	DLTGVQNLR	R	K	1795	1803	9	2		sp|P16546|SPTN1_MOUSE	P16546	SPTN1_MOUSE	Sptan1	Spectrin alpha chain, non-erythrocytic 1			0	0	0	2	1	1	1	1	1	0	0	0	132149	114832	128496	123590	108067	104519	0	0	0	132149	114832	128496	123590	108067	104519	unmatched	unmatched	unmatched	MS/MS	MS/MS	MS/MS	MS/MS
DLTNVQNLQK	DLTNVQNLQK	K	K	709	718	10	2		sp|P16546|SPTN1_MOUSE	P16546	SPTN1_MOUSE	Sptan1	Spectrin alpha chain, non-erythrocytic 1			0	0	0	2	2	2	1	1	2	0	0	0	120733	133151	130976	205992	82593.7	312229	0	0	0	120733	133151	130976	205992	82593.7	312229	unmatched	unmatched	unmatched	MS/MS	MS/MS	MS/MS	MS/MS
DLTQLFGFAR	DLTQLFGFAR	K	N	264	273	10	2		sp|Q9ET22|DPP2_MOUSE	Q9ET22	DPP2_MOUSE	Dpp7	Dipeptidyl peptidase 2			0	0	0	2	2	2	2	2	0	0	0	0	27385.1	16591.6	16649.4	15780.2	20690.7	0	0	0	0	27385.1	16591.6	16649.4	15780.2	20690.7	0	unmatched	unmatched	unmatched	MS/MS	MS/MS	MS/MS	MS/MS
DLTSVNILLK	DLTSVNILLK	K	K	1411	1420	10	2		sp|Q62261|SPTB2_MOUSE	Q62261	SPTB2_MOUSE	Sptbn1	Spectrin beta chain, non-erythrocytic 1			0	0	0	1	2	2	1	1	2	0	0	0	50375.2	62799.9	45583.6	48610	95100.1	68099.3	0	0	0	50375.2	62799.9	45583.6	48610	95100.1	68099.3	unmatched	unmatched	unmatched	MS/MS	MS/MS	MS/MS	MS/MS
DLTSWVTEMK	DLTSWVTEMK	R	A	372	381	10	2		sp|P16546|SPTN1_MOUSE	P16546	SPTN1_MOUSE	Sptan1	Spectrin alpha chain, non-erythrocytic 1			0	0	1	2	2	3	2	2	2	0	0	31728.1	77077.5	112182	110582	84485.3	105645	92796.8	0	0	31728.1	77077.5	112182	110582	84485.3	105645	92796.8	unmatched	unmatched	MS/MS	MS/MS	MS/MS	MS/MS	MS/MS
DLVAIEAK	DLVAIEAK	R	L	1004	1011	8	2		sp|Q62261|SPTB2_MOUSE	Q62261	SPTB2_MOUSE	Sptbn1	Spectrin beta chain, non-erythrocytic 1			0	0	0	1	1	1	1	0	2	0	0	0	54337.9	40620.4	56614.5	56357.4	0	89112.9	0	0	0	54337.9	40620.4	56614.5	56357.4	0	89112.9	unmatched	unmatched	unmatched	MS/MS	MS/MS	MS/MS	MS/MS
DLVDDLKSELTGK	DLVDDLKSELTGK	R	F	62	74	13	2		sp|P48036|ANXA5_MOUSE	P48036	ANXA5_MOUSE	Anxa5	Annexin A5			0	0	0	3	2	2	1	1	0	0	0	0	61533.6	39832.2	44452.5	30633	52001.2	0	0	0	0	61533.6	39832.2	44452.5	30633	52001.2	0	unmatched	unmatched	unmatched	MS/MS	MS/MS	MS/MS	MS/MS
DLVFVIDGSKSLGEENF	DLVFVIDGSKSLGEENF	I	E	655	671	17	2		sp|O08746|MATN2_MOUSE	O08746	MATN2_MOUSE	Matn2	Matrilin-2			0	0	1	0	0	0	0	0	0	0	0	94747.2	0	0	0	0	0	0	0	0	0	0	0	0	0	0	0	unmatched	unmatched	MS/MS	unmatched	unmatched	unmatched	unmatched
DLVSSLTSGLLTIGDR	DLVSSLTSGLLTIGDR	K	F	909	924	16	2		sp|Q91V92|ACLY_MOUSE	Q91V92	ACLY_MOUSE	Acly	ATP-citrate synthase			0	0	0	1	2	0	0	0	0	0	0	0	3556.26	3552.04	0	0	0	0	0	0	0	3556.26	3552.04	0	0	0	0	unmatched	unmatched	unmatched	MS/MS	MS/MS	unmatched	unmatched
DLVVTFLEGLR	DLVVTFLEGLR	R	K	1592	1602	11	2		sp|P97479|MYO7A_MOUSE	P97479	MYO7A_MOUSE	Myo7a	Unconventional myosin-VIIa			0	0	0	1	2	1	0	1	1	0	0	0	3036.18	4015.93	2904.37	0	5291.1	2076.61	0	0	0	3036.18	4015.93	2904.37	0	5291.1	2076.61	unmatched	unmatched	unmatched	MS/MS	MS/MS	MS/MS	unmatched
DLYANNVLSGGTTMYPGIADR	DLYANNVLSGGTTMYPGIADR	K	M	293	313	21	2,3		sp|P63268|ACTH_MOUSE	P63268	ACTH_MOUSE	Actg2	Actin, gamma-enteric smooth muscle	Acta2, Actc1	sp|P62737|ACTA_MOUSE, sp|P68033|ACTC_MOUSE	6	4	7	6	4	4	5	2	8	1.04055e+06	396184	471284	3.60522e+06	634322	1.48465e+06	1.83715e+06	203493	2920048	568977	987664	1.17488e+06	2704066	661934	1.54928e+06	1.91713e+06	212351	1.10131e+06	MS/MS	MS/MS	MS/MS	MS/MS	MS/MS	MS/MS	MS/MS
DLYANNVLSGGTTMYPGIADR	DLYANNVLSGGTTM[15.9949]YPGIADR	K	M	293	313	21	2,3	14M(15.9949)	sp|P63268|ACTH_MOUSE	P63268	ACTH_MOUSE	Actg2	Actin, gamma-enteric smooth muscle	Acta2, Actc1	sp|P62737|ACTA_MOUSE, sp|P68033|ACTC_MOUSE	4	1	3	4	1	2	2	1	2	283984	250574	206290	988743	73136.7	1313986	565768	243715	632912	315766	278617	229377	505557	67800.1	653841	524486	270990	586730	MS/MS	MS/MS	MS/MS	MS/MS	MS/MS	MS/MS	MS/MS
DLYANTVL	DLYANTVL	K	S	292	299	8	2		sp|P60710|ACTB_MOUSE	P60710	ACTB_MOUSE	Actb	Actin, cytoplasmic 1	Actg1	sp|P63260|ACTG_MOUSE	1	0	0	0	0	0	0	0	0	38965.8	0	0	0	0	0	0	0	0	0	0	0	0	0	0	0	0	0	MS/MS	unmatched	unmatched	unmatched	unmatched	unmatched	unmatched
DLYANTVLSGGTTMYPGIAD	DLYANTVLSGGTTMYPGIAD	K	R	292	311	20	2		sp|P60710|ACTB_MOUSE	P60710	ACTB_MOUSE	Actb	Actin, cytoplasmic 1	Actg1	sp|P63260|ACTG_MOUSE	0	0	0	0	0	1	0	0	0	0	0	0	0	0	20080.7	0	0	0	0	0	0	0	0	0	0	0	0	unmatched	unmatched	unmatched	unmatched	unmatched	MS/MS	unmatched
DLYANTVLSGGTTMYPGIADR	DLYANTVLSGGTTMYPGIADR	K	M	292	312	21	2,3		sp|P60710|ACTB_MOUSE	P60710	ACTB_MOUSE	Actb	Actin, cytoplasmic 1	Actg1	sp|P63260|ACTG_MOUSE	33	18	26	12	9	8	7	3	4	2.31703e+06	1.0513e+06	2.55843e+06	10174813	3.09557e+06	242385	6758438	0	3.60494e+06	2.93946e+06	652284	1.96132e+06	7.25644e+06	1.99628e+06	183642	4784294	0	4.57335e+06	MS/MS	MS/MS	MS/MS	MS/MS	MS/MS	MS/MS	MS/MS
DLYANTVLSGGTTMYPGIADR	DLYANTVLSGGTTM[15.9949]YPGIADR	K	M	292	312	21	2,3	14M(15.9949)	sp|P60710|ACTB_MOUSE	P60710	ACTB_MOUSE	Actb	Actin, cytoplasmic 1	Actg1	sp|P63260|ACTG_MOUSE	5	3	6	3	2	3	2	0	3	1.30495e+06	1114251	831974	1.92654e+06	2.51497e+06	84137.3	2.88427e+06	0	3.45316e+06	1.85885e+06	1.5872e+06	1.18511e+06	2.74428e+06	1.09552e+06	59068	1.36901e+06	0	1.72323e+06	MS/MS	MS/MS	MS/MS	MS/MS	MS/MS	MS/MS	MS/MS
DLYLASVF	DLYLASVF	K	H	344	351	8	2		sp|P19324|SERPH_MOUSE	P19324	SERPH_MOUSE	Serpinh1	Serpin H1			0	1	0	0	0	0	0	0	1	0	9959.94	0	0	0	0	0	0	7072.55	0	9959.94	0	0	0	0	0	0	7072.55	unmatched	MS/MS	unmatched	unmatched	unmatched	unmatched	unmatched
DLYLASVFH	DLYLASVFH	K	A	344	352	9	2		sp|P19324|SERPH_MOUSE	P19324	SERPH_MOUSE	Serpinh1	Serpin H1			0	1	0	2	2	3	2	1	2	0	20014.2	0	53178	78070.1	87908.9	50083.3	32259.4	48451.9	0	20014.2	0	53178	78070.1	87908.9	50083.3	32259.4	48451.9	unmatched	MS/MS	unmatched	MS/MS	MS/MS	MS/MS	MS/MS
DLYLASVFHA	DLYLASVFHA	K	T	344	353	10	2		sp|P19324|SERPH_MOUSE	P19324	SERPH_MOUSE	Serpinh1	Serpin H1			0	0	0	2	2	2	0	0	0	0	0	0	24026.6	19710.4	25085.8	0	0	0	0	0	0	24026.6	19710.4	25085.8	0	0	0	unmatched	unmatched	unmatched	MS/MS	MS/MS	MS/MS	unmatched
DLYLASVFHAT	DLYLASVFHAT	K	A	344	354	11	2		sp|P19324|SERPH_MOUSE	P19324	SERPH_MOUSE	Serpinh1	Serpin H1			0	1	0	1	0	2	0	0	1	0	49788.3	0	12119.6	0	23950.2	0	0	31010.5	0	49788.3	0	12119.6	0	23950.2	0	0	31010.5	unmatched	MS/MS	unmatched	MS/MS	unmatched	MS/MS	unmatched
DLYLENPEIK	DLYLENPEIK	R	I	580	589	10	2		sp|P21981|TGM2_MOUSE	P21981	TGM2_MOUSE	Tgm2	Protein-glutamine gamma-glutamyltransferase 2			2	1	1	2	2	2	2	2	2	73232.4	112287	79845.3	138091	131500	132625	160525	184277	132018	73232.4	112287	79845.3	138091	131500	132625	160525	184277	132018	MS/MS	MS/MS	MS/MS	MS/MS	MS/MS	MS/MS	MS/MS
DMDDEESWIK	DMDDEESWIK	R	E	1772	1781	10	2		sp|P16546|SPTN1_MOUSE	P16546	SPTN1_MOUSE	Sptan1	Spectrin alpha chain, non-erythrocytic 1			0	0	0	1	0	0	0	0	0	0	0	0	47318.4	0	0	0	0	0	0	0	0	0	0	0	0	0	0	unmatched	unmatched	unmatched	MS/MS	unmatched	unmatched	unmatched
DMDLTEVITGTLWNLSSHDSIK	DMDLTEVITGTLWNLSSHDSIK	R	M	465	486	22	3		sp|P30999|CTND1_MOUSE	P30999	CTND1_MOUSE	Ctnnd1	Catenin delta-1			1	0	0	0	0	0	0	0	0	5074.84	0	0	0	0	0	0	0	0	0	0	0	0	0	0	0	0	0	MS/MS	unmatched	unmatched	unmatched	unmatched	unmatched	unmatched
DMDVVSGR	DMDVVSGR	R	S	352	359	8	2		sp|Q9WVH9|FBLN5_MOUSE	Q9WVH9	FBLN5_MOUSE	Fbln5	Fibulin-5			2	1	1	2	3	2	2	2	2	94672.4	131797	98495.2	288098	577123	526364	163191	331310	199433	94672.4	131797	98495.2	288098	577123	526364	163191	331310	199433	MS/MS	MS/MS	MS/MS	MS/MS	MS/MS	MS/MS	MS/MS
DMFQETM	DMFQETM	K	E	317	323	7	2		sp|Q8VDD5|MYH9_MOUSE	Q8VDD5	MYH9_MOUSE	Myh9	Myosin-9			1	0	0	0	0	0	0	0	0	29106.2	0	0	0	0	0	0	0	0	0	0	0	0	0	0	0	0	0	MS/MS	unmatched	unmatched	unmatched	unmatched	unmatched	unmatched
[truncated: 9,242 more rows]
[truncated: 11 more columns]

## Sheet: mouseHA_combined_modified_pep
Peptide Sequence	Modified Sequence	Prev AA	Next AA	Start	End	Peptide Length	Charges	Assigned Modifications	Protein	Protein ID	Entry Name	Gene	Protein Description	Mapped Genes	Mapped Proteins	20220620_TT5600_D_BP_MK_004_10_Gud_HA_1_2 Spectral Count	20220620_TT5600_D_BP_MK_004_11_Gud_HA_2_3 Spectral Count	20220620_TT5600_D_BP_MK_004_12_Gud_HA_3_4 Spectral Count	20220620_TT5600_D_BP_MK_004_1__HA_1_1 Spectral Count	20220620_TT5600_D_BP_MK_004_2__HA_2_5 Spectral Count	20220620_TT5600_D_BP_MK_004_3__HA_3_6 Spectral Count	20220620_TT5600_D_BP_MK_004_4_HA_1_7 Spectral Count	20220620_TT5600_D_BP_MK_004_5_HA_2_8 Spectral Count	20220620_TT5600_D_BP_MK_004_6_HA_3_9 Spectral Count	20220620_TT5600_D_BP_MK_004_7__Gud_HA_1_10 Spectral Count	20220620_TT5600_D_BP_MK_004_8__Gud_HA_2_11 Spectral Count	20220620_TT5600_D_BP_MK_004_9__Gud_HA_3_12 Spectral Count	20220620_TT5600_D_BP_MK_004_10_Gud_HA_1_2 Intensity	20220620_TT5600_D_BP_MK_004_11_Gud_HA_2_3 Intensity	20220620_TT5600_D_BP_MK_004_12_Gud_HA_3_4 Intensity	20220620_TT5600_D_BP_MK_004_1__HA_1_1 Intensity	20220620_TT5600_D_BP_MK_004_2__HA_2_5 Intensity	20220620_TT5600_D_BP_MK_004_3__HA_3_6 Intensity	20220620_TT5600_D_BP_MK_004_4_HA_1_7 Intensity	20220620_TT5600_D_BP_MK_004_5_HA_2_8 Intensity	20220620_TT5600_D_BP_MK_004_6_HA_3_9 Intensity	20220620_TT5600_D_BP_MK_004_7__Gud_HA_1_10 Intensity	20220620_TT5600_D_BP_MK_004_8__Gud_HA_2_11 Intensity	20220620_TT5600_D_BP_MK_004_9__Gud_HA_3_12 Intensity	20220620_TT5600_D_BP_MK_004_10_Gud_HA_1_2 MaxLFQ Intensity	20220620_TT5600_D_BP_MK_004_11_Gud_HA_2_3 MaxLFQ Intensity	20220620_TT5600_D_BP_MK_004_12_Gud_HA_3_4 MaxLFQ Intensity	20220620_TT5600_D_BP_MK_004_1__HA_1_1 MaxLFQ Intensity	20220620_TT5600_D_BP_MK_004_2__HA_2_5 MaxLFQ Intensity	20220620_TT5600_D_BP_MK_004_3__HA_3_6 MaxLFQ Intensity	20220620_TT5600_D_BP_MK_004_4_HA_1_7 MaxLFQ Intensity	20220620_TT5600_D_BP_MK_004_5_HA_2_8 MaxLFQ Intensity	20220620_TT5600_D_BP_MK_004_6_HA_3_9 MaxLFQ Intensity	20220620_TT5600_D_BP_MK_004_7__Gud_HA_1_10 MaxLFQ Intensity
[truncated: 7,391 more rows]
[truncated: 26 more columns]

[truncated: 1 more sheets: human_combined_modified_peptide]
