# Supplementary material for: Chemical Digestion-Assisted Proteomics Reveals the Extracellular Matrix Profile of Human Periodontal Ligament and its Alterations in Cultured Cell-Derived Extracellular Matrix
Source: Mol Cell Proteomics. 2025 Nov 10;24(12):101460. doi: 10.1016/j.mcpro.2025.101460 (PMC12753232; doi:10.1016/j.mcpro.2025.101460)
Supplement: Supplementry Table S2 [file mmc2.xlsx]

## Sheet: mouseGnd_combined_peptide
Peptide Sequence	Prev AA	Next AA	Start	End	Peptide Length	Charges	Protein	Protein ID	Entry Name	Gene	Protein Description	Mapped Genes	Mapped Proteins	20211104_TT5600_D_BP_MK_002_WT1 Spectral Count	20211104_TT5600_D_BP_MK_002_WT2 Spectral Count	20211104_TT5600_D_BP_MK_002_WT3 Spectral Count	20220620_TT5600_D_BP_MK_004_13__Gud_1 Spectral Count	20220620_TT5600_D_BP_MK_004_14__Gud_2 Spectral Count	20220620_TT5600_D_BP_MK_004_15__Gud_3 Spectral Count	20220620_TT5600_D_BP_MK_004_16_Gud_1 Spectral Count	20220620_TT5600_D_BP_MK_004_17_Gud_2 Spectral Count	20220620_TT5600_D_BP_MK_004_18_Gud_3 Spectral Count	20211104_TT5600_D_BP_MK_002_WT1 Intensity	20211104_TT5600_D_BP_MK_002_WT2 Intensity	20211104_TT5600_D_BP_MK_002_WT3 Intensity	20220620_TT5600_D_BP_MK_004_13__Gud_1 Intensity	20220620_TT5600_D_BP_MK_004_14__Gud_2 Intensity	20220620_TT5600_D_BP_MK_004_15__Gud_3 Intensity	20220620_TT5600_D_BP_MK_004_16_Gud_1 Intensity	20220620_TT5600_D_BP_MK_004_17_Gud_2 Intensity	20220620_TT5600_D_BP_MK_004_18_Gud_3 Intensity	20211104_TT5600_D_BP_MK_002_WT1 MaxLFQ Intensity	20211104_TT5600_D_BP_MK_002_WT2 MaxLFQ Intensity	20211104_TT5600_D_BP_MK_002_WT3 MaxLFQ Intensity	20220620_TT5600_D_BP_MK_004_13__Gud_1 MaxLFQ Intensity	20220620_TT5600_D_BP_MK_004_14__Gud_2 MaxLFQ Intensity	20220620_TT5600_D_BP_MK_004_15__Gud_3 MaxLFQ Intensity	20220620_TT5600_D_BP_MK_004_16_Gud_1 MaxLFQ Intensity	20220620_TT5600_D_BP_MK_004_17_Gud_2 MaxLFQ Intensity	20220620_TT5600_D_BP_MK_004_18_Gud_3 MaxLFQ Intensity	20211104_TT5600_D_BP_MK_002_WT1 Match Type	20211104_TT5600_D_BP_MK_002_WT2 Match Type	20211104_TT5600_D_BP_MK_002_WT3 Match Type	20220620_TT5600_D_BP_MK_004_13__Gud_1 Match Type	20220620_TT5600_D_BP_MK_004_14__Gud_2 Match Type	20220620_TT5600_D_BP_MK_004_15__Gud_3 Match Type	20220620_TT5600_D_BP_MK_004_16_Gud_1 Match Type	20220620_TT5600_D_BP_MK_004_17_Gud_2 Match Type	20220620_TT5600_D_BP_MK_004_18_Gud_3 Match Type
AAAAVVEFQR	M	A	2	11	10	2	sp|Q8BG32|PSD11_MOUSE	Q8BG32	PSD11_MOUSE	Psmd11	26S proteasome non-ATPase regulatory subunit 11			0	0	0	1	0	0	0	0	0	0	0	0	23317.2	0	0	0	0	0	0	0	0	0	0	0	0	0	0	unmatched	unmatched	unmatched	MS/MS	unmatched	unmatched	unmatched	unmatched	unmatched
AAADGDDSLYPIAVLIDELR	M	N	2	21	20	2,3	sp|Q76MZ3|2AAA_MOUSE	Q76MZ3	2AAA_MOUSE	Ppp2r1a	Serine/threonine-protein phosphatase 2A 65 kDa regulatory subunit A alpha isoform			0	1	0	1	1	0	0	1	0	0	0	0	3472.58	3106.48	0	0	0	0	0	0	0	0	0	0	0	0	0	unmatched	MS/MS	unmatched	MS/MS	MS/MS	unmatched	unmatched	MS/MS	unmatched
AAAITSDLLESL	R	G	254	265	12	2	sp|Q62009|POSTN_MOUSE	Q62009	POSTN_MOUSE	Postn	Periostin			0	1	1	0	0	0	0	0	0	0	22212.9	19628.7	0	0	0	0	0	0	0	22212.9	19628.7	0	0	0	0	0	0	unmatched	MS/MS	MS/MS	unmatched	unmatched	unmatched	unmatched	unmatched	unmatched
AAAITSDLLESLGR	R	D	254	267	14	2	sp|Q62009|POSTN_MOUSE	Q62009	POSTN_MOUSE	Postn	Periostin			11	10	12	4	4	4	4	4	4	9577902	10841682	9570189	6345845	5334251	6.27679e+06	6681904	6487812	7393464	9577902	10841682	9570189	6345845	5334251	6.27679e+06	6681904	6487812	7393464	MS/MS	MS/MS	MS/MS	MS/MS	MS/MS	MS/MS	MS/MS	MS/MS	MS/MS
AAANEQLTR	R	A	96	104	9	2	sp|Q9CRB9|MIC19_MOUSE	Q9CRB9	MIC19_MOUSE	Chchd3	MICOS complex subunit Mic19			0	0	0	2	1	2	2	1	2	0	0	0	29642.1	101106	30421.6	61412.1	29658.3	39422.8	0	0	0	29642.1	101106	30421.6	61412.1	29658.3	39422.8	unmatched	unmatched	unmatched	MS/MS	MS/MS	MS/MS	MS/MS	MS/MS	MS/MS
AAAQTLER	K	F	266	273	8	2	sp|P23492|PNPH_MOUSE	P23492	PNPH_MOUSE	Pnp	Purine nucleoside phosphorylase			0	0	0	2	0	0	0	0	0	0	0	0	16737.1	0	0	0	0	0	0	0	0	0	0	0	0	0	0	unmatched	unmatched	unmatched	MS/MS	unmatched	unmatched	unmatched	unmatched	unmatched
AAASEGVQVK	K	R	201	210	10	2	sp|Q9Z2D6|MECP2_MOUSE	Q9Z2D6	MECP2_MOUSE	Mecp2	Methyl-CpG-binding protein 2			1	1	1	2	1	2	1	1	1	24376.5	27211	17559.2	26141.5	27473.6	40273.4	39001.7	30957	32728.6	24376.5	27211	17559.2	26141.5	27473.6	40273.4	39001.7	30957	32728.6	MS/MS	MS/MS	MS/MS	MS/MS	MS/MS	MS/MS	MS/MS	MS/MS	MS/MS
AAAYDKLEK	K	T	1412	1420	9	2	sp|O08638|MYH11_MOUSE	O08638	MYH11_MOUSE	Myh11	Myosin-11			0	0	0	0	1	1	0	0	0	0	0	0	0	20227.8	0	0	0	0	0	0	0	0	0	0	0	0	0	unmatched	unmatched	unmatched	unmatched	MS/MS	MS/MS	unmatched	unmatched	unmatched
AADAEAEVASLNR	K	R	79	91	13	2	sp|P21107|TPM3_MOUSE	P21107	TPM3_MOUSE	Tpm3	Tropomyosin alpha-3 chain			2	1	2	2	3	3	2	2	2	130516	144195	261546	1.10377e+06	609441	926923	562470	537219	667845	130516	144195	261546	1.10377e+06	609441	926923	562470	537219	667845	MS/MS	MS/MS	MS/MS	MS/MS	MS/MS	MS/MS	MS/MS	MS/MS	MS/MS
AADAEAEVASLNRR	K	I	79	92	14	3	sp|P21107|TPM3_MOUSE	P21107	TPM3_MOUSE	Tpm3	Tropomyosin alpha-3 chain			0	0	0	0	0	1	0	0	0	0	0	0	106358	84423.1	135951	0	0	0	0	0	0	106358	84423.1	135951	0	0	0	unmatched	unmatched	unmatched	MBR	MBR	MS/MS	unmatched	unmatched	unmatched
AADIEQVFR	M	S	2	10	9	2	sp|Q9QX47|SON_MOUSE	Q9QX47	SON_MOUSE	Son	Protein SON			0	0	0	1	0	0	0	0	0	0	0	0	11766.3	0	0	0	0	0	0	0	0	0	0	0	0	0	0	unmatched	unmatched	unmatched	MS/MS	unmatched	unmatched	unmatched	unmatched	unmatched
AADVHEVR	K	K	248	255	8	2	sp|P52480|KPYM_MOUSE	P52480	KPYM_MOUSE	Pkm	Pyruvate kinase PKM			0	0	0	1	1	1	0	0	0	0	0	0	8299.39	12162	9108.69	0	0	0	0	0	0	8299.39	12162	9108.69	0	0	0	unmatched	unmatched	unmatched	MS/MS	MS/MS	MS/MS	unmatched	unmatched	unmatched
AAEDYGVIK	K	T	100	108	9	2	sp|P37804|TAGL_MOUSE	P37804	TAGL_MOUSE	Tagln	Transgelin			1	1	0	2	2	2	2	2	2	41095.4	53246.5	0	234536	144009	146375	189713	141412	193619	41095.4	53246.5	0	234536	144009	146375	189713	141412	193619	MS/MS	MS/MS	unmatched	MS/MS	MS/MS	MS/MS	MS/MS	MS/MS	MS/MS
AAEEAEEAR	R	E	2234	2242	9	2	sp|Q9QXS1|PLEC_MOUSE	Q9QXS1	PLEC_MOUSE	Plec	Plectin			0	0	0	1	0	0	0	0	0	0	0	0	6527.61	0	0	0	0	0	0	0	0	0	0	0	0	0	0	unmatched	unmatched	unmatched	MS/MS	unmatched	unmatched	unmatched	unmatched	unmatched
AAELIANSLATAGDGLIELR	K	K	220	239	20	2,3	sp|P67778|PHB1_MOUSE	P67778	PHB1_MOUSE	Phb1	Prohibitin 1			0	0	0	1	1	1	0	1	0	0	0	0	17206.6	16971.9	11894.9	0	14577	0	0	0	0	0	16971.9	11894.9	0	14577	0	unmatched	unmatched	unmatched	MS/MS	MS/MS	MS/MS	unmatched	MS/MS	unmatched
AAFDDAIAELDTLSEESYK	K	D	197	215	19	2,3	sp|P62259|1433E_MOUSE	P62259	1433E_MOUSE	Ywhae	14-3-3 protein epsilon			2	1	0	2	2	3	3	3	1	50727.3	47962.8	0	43284	42678	81289.7	34658.8	138647	17124	61029.5	57703.6	0	52074.6	51345.5	37875.4	41697.6	58804.1	12107.7	MS/MS	MS/MS	unmatched	MS/MS	MS/MS	MS/MS	MS/MS	MS/MS	MS/MS
AAFQLGSPWR	R	R	87	96	10	2	sp|P47738|ALDH2_MOUSE	P47738	ALDH2_MOUSE	Aldh2	Aldehyde dehydrogenase, mitochondrial			0	0	0	1	0	1	0	1	0	0	0	0	58571.8	45319.9	41852.4	0	39831	0	0	0	0	58571.8	45319.9	41852.4	0	39831	0	unmatched	unmatched	unmatched	MS/MS	MBR	MS/MS	unmatched	MS/MS	unmatched
AAFTMFSR	R	F	460	467	8	2	sp|P16675|PPGB_MOUSE	P16675	PPGB_MOUSE	Ctsa	Lysosomal protective protein			0	0	0	0	0	1	0	0	0	0	0	0	0	0	28656.9	0	0	0	0	0	0	0	0	0	0	0	0	unmatched	unmatched	unmatched	unmatched	unmatched	MS/MS	unmatched	unmatched	unmatched
AAFVIQQSGF	K	S	2446	2455	10	2	sp|Q60847|COCA1_MOUSE	Q60847	COCA1_MOUSE	Col12a1	Collagen alpha-1(XII) chain			3	3	3	1	1	1	1	1	2	686824	758121	528868	27391.2	34055.8	23312.3	33239.4	39927.3	53516.5	686824	758121	528868	27391.2	34055.8	23312.3	33239.4	39927.3	53516.5	MS/MS	MS/MS	MS/MS	MS/MS	MS/MS	MS/MS	MS/MS	MS/MS	MS/MS
AAFVIQQSGFSVF	K	V	2446	2458	13	2	sp|Q60847|COCA1_MOUSE	Q60847	COCA1_MOUSE	Col12a1	Collagen alpha-1(XII) chain			1	2	1	0	0	0	0	0	0	160516	225119	131082	0	0	0	0	0	0	160516	225119	131082	0	0	0	0	0	0	MS/MS	MS/MS	MS/MS	unmatched	unmatched	unmatched	unmatched	unmatched	unmatched
AAFVIQQSGFSVFVVGVADVDYNELANIASKPSER	K	H	2446	2480	35	4	sp|Q60847|COCA1_MOUSE	Q60847	COCA1_MOUSE	Col12a1	Collagen alpha-1(XII) chain			1	1	3	0	0	0	0	0	0	15666.4	0	66719.9	0	0	0	0	0	0	15666.4	0	66719.9	0	0	0	0	0	0	MS/MS	MS/MS	MS/MS	unmatched	unmatched	unmatched	unmatched	unmatched	unmatched
AAGAAAALAFLNQESR	M	A	2	17	16	2	sp|Q9CPP0|NPM3_MOUSE	Q9CPP0	NPM3_MOUSE	Npm3	Nucleoplasmin-3			0	0	0	0	0	1	0	0	0	0	0	0	0	0	5748.45	0	0	0	0	0	0	0	0	0	0	0	0	unmatched	unmatched	unmatched	unmatched	unmatched	MS/MS	unmatched	unmatched	unmatched
AAGAAEAGEAAVAVVEVGSAQQFEELLR	M	L	2	29	28	3	sp|Q9CQM9|GLRX3_MOUSE	Q9CQM9	GLRX3_MOUSE	Glrx3	Glutaredoxin-3			0	0	0	1	0	0	0	0	0	0	0	0	4829.87	0	0	0	0	0	0	0	0	0	0	0	0	0	0	unmatched	unmatched	unmatched	MS/MS	unmatched	unmatched	unmatched	unmatched	unmatched
AAGGAGAQVGGSISSGSSASSVTVTR	K	S	600	625	26	3	sp|P48678|LMNA_MOUSE	P48678	LMNA_MOUSE	Lmna	Prelamin-A/C			3	1	2	1	2	2	1	1	1	355937	380366	408298	190031	190246	133121	112742	142541	175560	355937	380366	408298	190031	190246	133121	112742	142541	175560	MS/MS	MS/MS	MS/MS	MS/MS	MS/MS	MS/MS	MS/MS	MS/MS	MS/MS
AAGGETQEVTVR	P	G	851	862	12	2	sp|Q60847|COCA1_MOUSE	Q60847	COCA1_MOUSE	Col12a1	Collagen alpha-1(XII) chain			0	1	0	0	0	0	0	0	0	0	54117.9	0	0	0	0	0	0	0	0	0	0	0	0	0	0	0	0	unmatched	MS/MS	unmatched	unmatched	unmatched	unmatched	unmatched	unmatched	unmatched
AAGLLSTFR	R	A	1222	1230	9	2	sp|O35206|COFA1_MOUSE	O35206	COFA1_MOUSE	Col15a1	Collagen alpha-1(XV) chain			0	0	1	3	3	3	3	2	3	0	0	32054.2	742110	643282	844246	952143	697616	694971	0	0	32054.2	742110	643282	844246	952143	697616	694971	unmatched	unmatched	MS/MS	MS/MS	MS/MS	MS/MS	MS/MS	MS/MS	MS/MS
AAGSIASAQKPPAGK	K	V	950	964	15	3	sp|P27546|MAP4_MOUSE	P27546	MAP4_MOUSE	Map4	Microtubule-associated protein 4			0	0	0	1	0	0	0	0	0	0	0	0	17635.2	0	0	0	0	0	0	0	0	0	0	0	0	0	0	unmatched	unmatched	unmatched	MS/MS	unmatched	unmatched	unmatched	unmatched	unmatched
AAGTLYTYPENWR	M	A	2	14	13	2	sp|Q9D8N0|EF1G_MOUSE	Q9D8N0	EF1G_MOUSE	Eef1g	Elongation factor 1-gamma			0	0	0	2	1	1	0	1	0	0	0	0	47676	36448.8	41101.6	0	25264.9	0	0	0	0	47676	36448.8	41101.6	0	25264.9	0	unmatched	unmatched	unmatched	MS/MS	MS/MS	MS/MS	unmatched	MS/MS	unmatched
AAGVEAAAEVAATEPK	M	M	2	17	16	2	sp|Q9D0E1|HNRPM_MOUSE	Q9D0E1	HNRPM_MOUSE	Hnrnpm	Heterogeneous nuclear ribonucleoprotein M			0	0	0	2	1	2	2	1	0	0	0	0	55279.6	50138.8	62123.5	93397.1	70310.2	0	0	0	0	55279.6	50138.8	62123.5	93397.1	70310.2	0	unmatched	unmatched	unmatched	MS/MS	MS/MS	MS/MS	MS/MS	MS/MS	unmatched
AAGVPSASITWR	R	K	1978	1989	12	2	sp|Q05793|PGBM_MOUSE	Q05793	PGBM_MOUSE	Hspg2	Basement membrane-specific heparan sulfate proteoglycan core protein			2	2	2	3	3	3	2	3	2	123743	224981	149075	532021	849995	601920	268568	663052	430652	123743	224981	149075	532021	849995	601920	268568	663052	430652	MS/MS	MS/MS	MS/MS	MS/MS	MS/MS	MS/MS	MS/MS	MS/MS	MS/MS
AAGVSVEPFWPGLFAK	K	A	34	49	16	2	sp|P47955|RLA1_MOUSE	P47955	RLA1_MOUSE	Rplp1	Large ribosomal subunit protein P1			0	0	0	5	5	5	4	3	3	0	0	0	84519.4	94850.7	72501.4	44214	79352.2	45587.5	0	0	0	84519.4	94850.7	72501.4	44214	79352.2	45587.5	unmatched	unmatched	unmatched	MS/MS	MS/MS	MS/MS	MS/MS	MS/MS	MS/MS
AAHEEICTTNEGVMYR	M	I	464	479	16	3	sp|P11276|FINC_MOUSE	P11276	FINC_MOUSE	Fn1	Fibronectin			0	2	3	0	0	0	0	0	0	0	811831	537118	0	0	0	0	0	0	0	635551	391253	0	0	0	0	0	0	unmatched	MS/MS	MS/MS	unmatched	unmatched	unmatched	unmatched	unmatched	unmatched
AAIAAAAAAAAAK	K	A	148	160	13	2	sp|Q9CR57|RL14_MOUSE	Q9CR57	RL14_MOUSE	Rpl14	Large ribosomal subunit protein eL14			1	1	1	0	1	0	0	0	0	94595.8	120590	95473.5	0	66560.1	0	0	0	0	94595.8	120590	95473.5	0	66560.1	0	0	0	0	MS/MS	MS/MS	MS/MS	unmatched	MS/MS	unmatched	unmatched	unmatched	unmatched
AAIDWFDGK	K	E	342	350	9	2	sp|P56959|FUS_MOUSE	P56959	FUS_MOUSE	Fus	RNA-binding protein FUS			0	0	0	1	0	1	0	1	0	0	0	0	38698.6	35360.2	35724.4	0	35138.8	0	0	0	0	38698.6	35360.2	35724.4	0	35138.8	0	unmatched	unmatched	unmatched	MS/MS	MBR	MS/MS	unmatched	MS/MS	unmatched
AAIISAEGDSK	K	A	209	219	11	2	sp|P67778|PHB1_MOUSE	P67778	PHB1_MOUSE	Phb1	Prohibitin 1			0	0	0	1	0	1	1	0	1	0	0	0	53025.2	0	30001.6	62947.5	0	63414.7	0	0	0	53025.2	0	30001.6	62947.5	0	63414.7	unmatched	unmatched	unmatched	MS/MS	unmatched	MS/MS	MS/MS	unmatched	MS/MS
AAITLAFSK	D	K	656	664	9	2	sp|Q64511|TOP2B_MOUSE	Q64511	TOP2B_MOUSE	Top2b	DNA topoisomerase 2-beta			0	1	0	2	1	2	2	1	1	0	35757.5	0	93578.1	68984.2	95966.1	90985.8	66383.5	92959.2	0	35757.5	0	93578.1	68984.2	95966.1	90985.8	66383.5	92959.2	unmatched	MS/MS	unmatched	MS/MS	MS/MS	MS/MS	MS/MS	MS/MS	MS/MS
AALAHSEIATTQAASTK	R	A	2752	2768	17	3	sp|Q9QXS1|PLEC_MOUSE	Q9QXS1	PLEC_MOUSE	Plec	Plectin			1	1	1	2	1	1	2	1	1	57805.3	85805.1	65285.6	145402	110990	79523.8	139809	158270	102001	57805.3	85805.1	65285.6	145402	110990	79523.8	139809	158270	102001	MS/MS	MS/MS	MS/MS	MS/MS	MS/MS	MS/MS	MS/MS	MS/MS	MS/MS
AALAPLPPLPAQFK	M	S	2	15	14	2	sp|Q9CR26|VTA1_MOUSE	Q9CR26	VTA1_MOUSE	Vta1	Vacuolar protein sorting-associated protein VTA1 homolog			0	0	0	1	1	0	0	0	0	0	0	0	10394.2	6421.03	0	0	0	0	0	0	0	10394.2	6421.03	0	0	0	0	unmatched	unmatched	unmatched	MS/MS	MS/MS	unmatched	unmatched	unmatched	unmatched
AALAPYNWPVWLGVHDR	R	R	234	250	17	3	sp|O88200|CLC11_MOUSE	O88200	CLC11_MOUSE	Clec11a	C-type lectin domain family 11 member A			2	0	0	0	0	0	0	0	0	98207.8	0	0	0	0	0	0	0	0	0	0	0	0	0	0	0	0	0	MS/MS	unmatched	unmatched	unmatched	unmatched	unmatched	unmatched	unmatched	unmatched
AALASEEPR	R	V	383	391	9	2	sp|Q4FZC9|SYNE3_MOUSE	Q4FZC9	SYNE3_MOUSE	Syne3	Nesprin-3			1	0	1	0	0	0	0	0	0	62386.9	0	51061.5	0	0	0	0	0	0	62386.9	0	51061.5	0	0	0	0	0	0	MS/MS	unmatched	MS/MS	unmatched	unmatched	unmatched	unmatched	unmatched	unmatched
AALLAELASLEADALR	R	E	32	47	16	2,3	sp|Q3TW96|UAP1L_MOUSE	Q3TW96	UAP1L_MOUSE	Uap1l1	UDP-N-acetylhexosamine pyrophosphorylase-like protein 1			0	0	0	1	1	0	0	2	0	0	0	0	1721.49	1453.1	0	0	3351.79	0	0	0	0	0	1453.1	0	0	3351.79	0	unmatched	unmatched	unmatched	MS/MS	MS/MS	unmatched	unmatched	MS/MS	unmatched
AALQELLSK	R	G	86	94	9	2	sp|P62852|RS25_MOUSE	P62852	RS25_MOUSE	Rps25	Small ribosomal subunit protein eS25			0	0	0	1	2	1	1	2	0	0	0	0	55269.5	68873.6	48867.2	85844.3	101487	0	0	0	0	55269.5	68873.6	48867.2	85844.3	101487	0	unmatched	unmatched	unmatched	MS/MS	MS/MS	MS/MS	MS/MS	MS/MS	unmatched
AALQFLQNYTVL	R	A	886	897	12	2	sp|Q04857|CO6A1_MOUSE	Q04857	CO6A1_MOUSE	Col6a1	Collagen alpha-1(VI) chain			0	0	0	0	1	0	0	0	0	0	0	0	0	0	0	0	0	0	0	0	0	0	0	0	0	0	0	unmatched	unmatched	unmatched	unmatched	MS/MS	unmatched	unmatched	unmatched	unmatched
AALSGANVLTLIEK	R	D	2362	2375	14	2	sp|Q91ZX7|LRP1_MOUSE	Q91ZX7	LRP1_MOUSE	Lrp1	Prolow-density lipoprotein receptor-related protein 1			0	0	0	2	2	1	2	1	1	0	0	0	47229.4	42268.6	42216.8	52618.3	52382.3	32945	0	0	0	47229.4	42268.6	42216.8	52618.3	52382.3	32945	unmatched	unmatched	unmatched	MS/MS	MS/MS	MS/MS	MS/MS	MS/MS	MS/MS
AALVDLEPGTMDSVR	R	S	63	77	15	2	sp|Q922F4|TBB6_MOUSE	Q922F4	TBB6_MOUSE	Tubb6	Tubulin beta-6 chain			0	0	0	2	0	1	1	0	0	0	0	0	42168.4	48412.6	64501.2	84528.9	0	0	0	0	0	42168.4	48412.6	64501.2	84528.9	0	0	unmatched	unmatched	unmatched	MS/MS	MBR	MS/MS	MS/MS	unmatched	unmatched
AALVIDNGSGMCKAGFAGDDAPR	I	A	6	28	23	4	sp|P63260|ACTG_MOUSE	P63260	ACTG_MOUSE	Actg1	Actin, cytoplasmic 2			0	0	1	0	0	0	0	0	0	0	0	0	0	0	0	0	0	0	0	0	0	0	0	0	0	0	0	unmatched	unmatched	MS/MS	unmatched	unmatched	unmatched	unmatched	unmatched	unmatched
AALVLEDGSVLQGR	M	P	2	15	14	2	sp|B2RQC6|PYR1_MOUSE	B2RQC6	PYR1_MOUSE	Cad	Multifunctional protein CAD			0	0	0	0	0	1	2	0	0	0	0	0	0	0	14935.6	27492.3	0	0	0	0	0	0	0	14935.6	27492.3	0	0	unmatched	unmatched	unmatched	unmatched	unmatched	MS/MS	MS/MS	unmatched	unmatched
AANFENHSGR	R	L	630	639	10	2	sp|Q64727|VINC_MOUSE	Q64727	VINC_MOUSE	Vcl	Vinculin			0	0	0	0	0	1	0	0	0	0	0	0	0	0	0	0	0	0	0	0	0	0	0	0	0	0	0	unmatched	unmatched	unmatched	unmatched	unmatched	MS/MS	unmatched	unmatched	unmatched
AANPDFPAVSSGIYVQEVVPNSPSQR	K	G	380	405	26	3	sp|Q9D236|HTRA3_MOUSE	Q9D236	HTRA3_MOUSE	Htra3	Serine protease HTRA3			1	0	2	0	0	0	0	0	0	449188	0	3695416	0	0	0	0	0	0	449188	0	3695416	0	0	0	0	0	0	MS/MS	unmatched	MS/MS	unmatched	unmatched	unmatched	unmatched	unmatched	unmatched
AANSLEAFIFETQDK	K	L	739	753	15	2,3	sp|Q9JKR6|HYOU1_MOUSE	Q9JKR6	HYOU1_MOUSE	Hyou1	Hypoxia up-regulated protein 1			0	0	0	2	3	2	2	1	0	0	0	0	56628.8	59728.4	41997.9	47979	0	0	0	0	0	56628.8	45376.4	41997.9	47979	0	0	unmatched	unmatched	unmatched	MS/MS	MS/MS	MS/MS	MS/MS	MS/MS	unmatched
AANYQDTIGR	E	L	355	364	10	2	sp|P20152|VIME_MOUSE	P20152	VIME_MOUSE	Vim	Vimentin			0	0	0	1	0	1	0	0	0	0	0	0	38313.3	0	55572.2	0	0	0	0	0	0	38313.3	0	55572.2	0	0	0	unmatched	unmatched	unmatched	MS/MS	unmatched	MS/MS	unmatched	unmatched	unmatched
AANYSSTSSR	M	K	2	11	10	2	sp|Q9DBS1|TMM43_MOUSE	Q9DBS1	TMM43_MOUSE	Tmem43	Transmembrane protein 43			1	0	0	1	1	1	1	1	0	53965	0	0	36798.2	29159.1	37102.2	57869.6	38359.5	0	53965	0	0	36798.2	29159.1	37102.2	57869.6	38359.5	0	MS/MS	unmatched	unmatched	MS/MS	MS/MS	MS/MS	MS/MS	MS/MS	unmatched
AAQEEYIK	K	R	323	330	8	2	sp|P05064|ALDOA_MOUSE	P05064	ALDOA_MOUSE	Aldoa	Fructose-bisphosphate aldolase A			0	0	0	2	1	1	2	1	1	0	0	0	61406.7	84812.6	117360	96836.7	106767	111339	0	0	0	61406.7	84812.6	117360	96836.7	106767	111339	unmatched	unmatched	unmatched	MS/MS	MS/MS	MS/MS	MS/MS	MS/MS	MS/MS
AAQEEYIKR	K	A	323	331	9	2	sp|P05064|ALDOA_MOUSE	P05064	ALDOA_MOUSE	Aldoa	Fructose-bisphosphate aldolase A			0	0	0	1	1	1	1	0	0	0	0	0	36886.8	51815.8	49998.7	33187.8	0	0	0	0	0	36886.8	51815.8	49998.7	33187.8	0	0	unmatched	unmatched	unmatched	MS/MS	MS/MS	MS/MS	MS/MS	unmatched	unmatched
AAQGEPQVQFK	M	L	2	12	11	2	sp|P62827|RAN_MOUSE	P62827	RAN_MOUSE	Ran	GTP-binding nuclear protein Ran	Rasl2-9	sp|Q61820|RANT_MOUSE	0	0	0	1	0	0	0	0	0	0	0	0	53539.4	0	0	0	0	0	0	0	0	0	0	0	0	0	0	unmatched	unmatched	unmatched	MS/MS	unmatched	unmatched	unmatched	unmatched	unmatched
AAQHGMDDDGTGQK	M	Q	432	445	14	3	sp|P13020|GELS_MOUSE	P13020	GELS_MOUSE	Gsn	Gelsolin	GSN	contam_sp|P06396|GELS_HUMAN	1	0	0	0	0	0	0	0	0	11415.6	0	0	0	0	0	0	0	0	0	0	0	0	0	0	0	0	0	MS/MS	unmatched	unmatched	unmatched	unmatched	unmatched	unmatched	unmatched	unmatched
AAQLATEIADIK	K	S	165	176	12	2	sp|Q8BL66|EEA1_MOUSE	Q8BL66	EEA1_MOUSE	Eea1	Early endosome antigen 1			0	0	0	0	0	1	0	0	0	0	0	0	0	0	46388	0	0	0	0	0	0	0	0	0	0	0	0	unmatched	unmatched	unmatched	unmatched	unmatched	MS/MS	unmatched	unmatched	unmatched
AAQLDGLEAR	K	M	1771	1780	10	2	sp|Q61292|LAMB2_MOUSE	Q61292	LAMB2_MOUSE	Lamb2	Laminin subunit beta-2			0	0	0	1	1	1	0	0	0	0	0	0	0	0	61681.2	0	0	0	0	0	0	0	0	0	0	0	0	unmatched	unmatched	unmatched	MS/MS	MS/MS	MS/MS	unmatched	unmatched	unmatched
AAQNSGEAEYIEK	K	V	1662	1674	13	2	sp|P02469|LAMB1_MOUSE	P02469	LAMB1_MOUSE	Lamb1	Laminin subunit beta-1			0	0	0	0	0	1	0	0	0	0	0	0	0	22393.2	32072.8	0	0	0	0	0	0	0	22393.2	32072.8	0	0	0	unmatched	unmatched	unmatched	unmatched	MBR	MS/MS	unmatched	unmatched	unmatched
AASADSTTEGTPTDGFTVLSTK	K	S	168	189	22	3	sp|Q9QZQ8|H2AY_MOUSE	Q9QZQ8	H2AY_MOUSE	Macroh2a1	Core histone macro-H2A.1			1	0	0	0	0	0	0	0	0	121975	0	0	0	47049.4	37357.3	0	0	0	121975	0	0	0	47049.4	37357.3	0	0	0	MS/MS	unmatched	unmatched	unmatched	MBR	MBR	unmatched	unmatched	unmatched
AASYFFDGSSYAVVR	R	D	1042	1056	15	2	sp|P97927|LAMA4_MOUSE	P97927	LAMA4_MOUSE	Lama4	Laminin subunit alpha-4			0	0	0	1	1	1	0	0	1	0	0	0	69945.9	0	63719.3	0	0	98798.8	0	0	0	69945.9	0	63719.3	0	0	98798.8	unmatched	unmatched	unmatched	MS/MS	MS/MS	MS/MS	unmatched	unmatched	MS/MS
AATLLEQVTSSVR	R	D	514	526	13	2	sp|Q4FZC9|SYNE3_MOUSE	Q4FZC9	SYNE3_MOUSE	Syne3	Nesprin-3			1	1	1	0	0	0	0	0	0	70035.7	73463.4	64893.5	0	0	0	0	0	0	70035.7	73463.4	64893.5	0	0	0	0	0	0	MS/MS	MS/MS	MS/MS	unmatched	unmatched	unmatched	unmatched	unmatched	unmatched
AATQFWR	R	N	422	428	7	2	sp|P08003|PDIA4_MOUSE	P08003	PDIA4_MOUSE	Pdia4	Protein disulfide-isomerase A4			0	0	0	0	0	1	0	0	0	0	0	0	0	0	27525	0	0	0	0	0	0	0	0	0	0	0	0	unmatched	unmatched	unmatched	unmatched	unmatched	MS/MS	unmatched	unmatched	unmatched
AATSPALFNR	R	C	3077	3086	10	2	sp|Q9JHU4|DYHC1_MOUSE	Q9JHU4	DYHC1_MOUSE	Dync1h1	Cytoplasmic dynein 1 heavy chain 1			0	0	0	1	0	0	0	0	0	0	0	0	49624.8	0	0	0	0	0	0	0	0	0	0	0	0	0	0	unmatched	unmatched	unmatched	MS/MS	unmatched	unmatched	unmatched	unmatched	unmatched
AAVAASGLNTVLEGDGQFTLLAPTNEAFEK	R	I	258	287	30	3	sp|P82198|BGH3_MOUSE	P82198	BGH3_MOUSE	Tgfbi	Transforming growth factor-beta-induced protein ig-h3			0	0	0	0	1	0	0	0	0	0	0	0	0	7434.55	0	0	0	0	0	0	0	0	0	0	0	0	0	unmatched	unmatched	unmatched	unmatched	MS/MS	unmatched	unmatched	unmatched	unmatched
AAVAGEDGR	R	M	65	73	9	2	sp|Q9Z204|HNRPC_MOUSE	Q9Z204	HNRPC_MOUSE	Hnrnpc	Heterogeneous nuclear ribonucleoproteins C1/C2			0	0	0	1	0	0	0	0	1	0	0	0	20729	0	0	0	0	21205.2	0	0	0	20729	0	0	0	0	21205.2	unmatched	unmatched	unmatched	MS/MS	unmatched	unmatched	unmatched	unmatched	MS/MS
AAVASLLQSVQVPEFTPK	R	S	785	802	18	3	sp|Q02053|UBA1_MOUSE	Q02053	UBA1_MOUSE	Uba1	Ubiquitin-like modifier-activating enzyme 1			0	0	0	1	0	0	0	0	0	0	0	0	17722.7	0	0	0	0	0	0	0	0	0	0	0	0	0	0	unmatched	unmatched	unmatched	MS/MS	unmatched	unmatched	unmatched	unmatched	unmatched
AAVENLPTFLVELSR	R	V	28	42	15	2	sp|P70168|IMB1_MOUSE	P70168	IMB1_MOUSE	Kpnb1	Importin subunit beta-1			0	0	0	1	0	0	1	0	0	0	0	0	9525.29	0	0	8401.15	0	0	0	0	0	9525.29	0	0	8401.15	0	0	unmatched	unmatched	unmatched	MS/MS	unmatched	unmatched	MS/MS	unmatched	unmatched
AAVESLGFILFR	R	T	617	628	12	2	sp|Q3TXS7|PSMD1_MOUSE	Q3TXS7	PSMD1_MOUSE	Psmd1	26S proteasome non-ATPase regulatory subunit 1			0	0	0	2	2	1	1	1	1	0	0	0	11698.2	17912.4	14277.8	8421.77	10674.9	11358.9	0	0	0	11698.2	17912.4	14277.8	8421.77	10674.9	11358.9	unmatched	unmatched	unmatched	MS/MS	MS/MS	MS/MS	MS/MS	MS/MS	MS/MS
AAVIEYLAAEILELAGNAAR	M	D	50	69	20	3	sp|Q8CCK0|H2AW_MOUSE	Q8CCK0	H2AW_MOUSE	Macroh2a2	Core histone macro-H2A.2			0	0	1	0	0	0	0	0	0	0	0	0	0	0	0	0	0	0	0	0	0	0	0	0	0	0	0	unmatched	unmatched	MS/MS	unmatched	unmatched	unmatched	unmatched	unmatched	unmatched
AAVILESIFLK	M	R	2	12	11	2	sp|P35991|BTK_MOUSE	P35991	BTK_MOUSE	Btk	Tyrosine-protein kinase BTK			0	0	0	1	1	1	1	0	0	0	0	0	1026.86	0	1251.84	1412.57	0	0	0	0	0	1026.86	0	1251.84	1412.57	0	0	unmatched	unmatched	unmatched	MS/MS	MS/MS	MS/MS	MS/MS	unmatched	unmatched
AAVLEYLTAEILELAGN	M	A	50	66	17	2	sp|Q9QZQ8|H2AY_MOUSE	Q9QZQ8	H2AY_MOUSE	Macroh2a1	Core histone macro-H2A.1	H2ac11, H2ac12, H2ac13, H2ac15, H2ac20, H2ac21, H2ac25, H2ac4, H2ac6, H2ac7, H2ac8, H2aj, H2ax, Hist1h2af, Hist1h2an, Hist1h2ao, Hist1h2ap, Hist2h2aa1	sp|C0HKE1|H2A1B_MOUSE, sp|C0HKE2|H2A1C_MOUSE, sp|C0HKE3|H2A1D_MOUSE, sp|C0HKE4|H2A1E_MOUSE, sp|C0HKE5|H2A1G_MOUSE, sp|C0HKE6|H2A1I_MOUSE, sp|C0HKE7|H2A1N_MOUSE, sp|C0HKE8|H2A1O_MOUSE, sp|C0HKE9|H2A1P_MOUSE, sp|P27661|H2AX_MOUSE, sp|Q64522|H2A2B_MOUSE, sp|Q64523|H2A2C_MOUSE, sp|Q6GSS7|H2A2A_MOUSE, sp|Q8BFU2|H2A3_MOUSE, sp|Q8CGP5|H2A1F_MOUSE, sp|Q8CGP6|H2A1H_MOUSE, sp|Q8CGP7|H2A1K_MOUSE, sp|Q8R1M2|…	1	0	0	0	0	0	0	0	0	0	0	0	0	0	0	0	0	0	0	0	0	0	0	0	0	0	0	MS/MS	unmatched	unmatched	unmatched	unmatched	unmatched	unmatched	unmatched	unmatched
AAVLEYLTAEILELAGNAAR	M	D	50	69	20	3	sp|Q9QZQ8|H2AY_MOUSE	Q9QZQ8	H2AY_MOUSE	Macroh2a1	Core histone macro-H2A.1	H2ac11, H2ac12, H2ac13, H2ac15, H2ac20, H2ac21, H2ac25, H2ac4, H2ac6, H2ac7, H2ac8, H2aj, H2ax, Hist1h2af, Hist1h2an, Hist1h2ao, Hist1h2ap, Hist2h2aa1	sp|C0HKE1|H2A1B_MOUSE, sp|C0HKE2|H2A1C_MOUSE, sp|C0HKE3|H2A1D_MOUSE, sp|C0HKE4|H2A1E_MOUSE, sp|C0HKE5|H2A1G_MOUSE, sp|C0HKE6|H2A1I_MOUSE, sp|C0HKE7|H2A1N_MOUSE, sp|C0HKE8|H2A1O_MOUSE, sp|C0HKE9|H2A1P_MOUSE, sp|P27661|H2AX_MOUSE, sp|Q64522|H2A2B_MOUSE, sp|Q64523|H2A2C_MOUSE, sp|Q6GSS7|H2A2A_MOUSE, sp|Q8BFU2|H2A3_MOUSE, sp|Q8CGP5|H2A1F_MOUSE, sp|Q8CGP6|H2A1H_MOUSE, sp|Q8CGP7|H2A1K_MOUSE, sp|Q8R1M2|…	1	1	1	0	0	0	0	0	0	281600	95183.8	325289	0	0	0	0	0	0	281600	95183.8	325289	0	0	0	0	0	0	MS/MS	MS/MS	MS/MS	unmatched	unmatched	unmatched	unmatched	unmatched	unmatched
AAVLGENGR	R	V	70	78	9	2	sp|Q64012|RALY_MOUSE	Q64012	RALY_MOUSE	Raly	RNA-binding protein Raly			0	0	0	1	0	0	0	0	0	0	0	0	23936.6	0	0	0	0	0	0	0	0	0	0	0	0	0	0	unmatched	unmatched	unmatched	MS/MS	unmatched	unmatched	unmatched	unmatched	unmatched
AAVPSGASTGIYEALELR	R	D	33	50	18	2,3	sp|P17182|ENOA_MOUSE	P17182	ENOA_MOUSE	Eno1	Alpha-enolase	Eno2, Eno3	sp|P17183|ENOG_MOUSE, sp|P21550|ENOB_MOUSE	0	0	0	4	3	3	3	3	2	0	0	0	244716	246568	197810	204539	69240.8	279789	0	0	0	244716	246568	197810	204539	69240.8	279789	unmatched	unmatched	unmatched	MS/MS	MS/MS	MS/MS	MS/MS	MS/MS	MS/MS
AAYEAELGDAR	K	K	79	89	11	2	sp|P48678|LMNA_MOUSE	P48678	LMNA_MOUSE	Lmna	Prelamin-A/C			2	2	2	3	2	3	3	2	2	734859	532491	573229	567631	710382	745377	549972	646784	895254	734859	532491	573229	567631	710382	745377	549972	646784	895254	MS/MS	MS/MS	MS/MS	MS/MS	MS/MS	MS/MS	MS/MS	MS/MS	MS/MS
AAYEAELGDARK	K	T	79	90	12	3	sp|P48678|LMNA_MOUSE	P48678	LMNA_MOUSE	Lmna	Prelamin-A/C			0	0	0	1	1	2	1	1	0	0	0	0	72129.7	91778.8	95437.7	31533.3	85392.3	0	0	0	0	72129.7	91778.8	95437.7	31533.3	85392.3	0	unmatched	unmatched	unmatched	MS/MS	MS/MS	MS/MS	MS/MS	MS/MS	unmatched
AAYFGIYDTAK	R	G	189	199	11	2	sp|P51881|ADT2_MOUSE	P51881	ADT2_MOUSE	Slc25a5	ADP/ATP translocase 2			0	0	0	0	1	0	0	0	0	0	0	0	0	23930.5	0	0	0	0	0	0	0	0	0	0	0	0	0	unmatched	unmatched	unmatched	unmatched	MS/MS	unmatched	unmatched	unmatched	unmatched
AAYFGVYDTAK	R	G	189	199	11	2	sp|P48962|ADT1_MOUSE	P48962	ADT1_MOUSE	Slc25a4	ADP/ATP translocase 1			1	1	1	0	1	0	0	0	0	76656.6	104178	97894.7	0	33413.4	0	0	0	0	76656.6	104178	97894.7	0	33413.4	0	0	0	0	MS/MS	MS/MS	MS/MS	unmatched	MS/MS	unmatched	unmatched	unmatched	unmatched
AAYNLVR	R	D	12	18	7	2	sp|Q9CQI6|COTL1_MOUSE	Q9CQI6	COTL1_MOUSE	Cotl1	Coactosin-like protein			0	0	0	0	0	2	1	1	0	0	0	0	0	65791.7	101115	0	45570.1	0	0	0	0	0	65791.7	101115	0	45570.1	0	unmatched	unmatched	unmatched	unmatched	MBR	MS/MS	MS/MS	MS/MS	unmatched
ACGCAAAPDVK	R	E	110	120	11	2	sp|Q80YX1|TENA_MOUSE	Q80YX1	TENA_MOUSE	Tnc	Tenascin			0	2	2	0	0	0	0	0	0	0	143015	115980	0	0	0	0	0	0	0	143015	115980	0	0	0	0	0	0	unmatched	MS/MS	MS/MS	unmatched	unmatched	unmatched	unmatched	unmatched	unmatched
ACGLVASNLN	M	L	2	11	10	2	sp|P16045|LEG1_MOUSE	P16045	LEG1_MOUSE	Lgals1	Galectin-1			0	2	2	0	0	0	0	0	0	0	157954	136271	0	45871.5	0	0	0	0	0	157954	136271	0	45871.5	0	0	0	0	unmatched	MS/MS	MS/MS	unmatched	MBR	unmatched	unmatched	unmatched	unmatched
ACGLVASNLNLK	M	P	2	13	12	2	sp|P16045|LEG1_MOUSE	P16045	LEG1_MOUSE	Lgals1	Galectin-1			0	0	1	0	0	0	0	0	0	0	0	63474.3	0	0	0	0	0	0	0	0	0	0	0	0	0	0	0	unmatched	unmatched	MS/MS	unmatched	unmatched	unmatched	unmatched	unmatched	unmatched
ACGLVASNLNLKPGECLK	M	V	2	19	18	2,3	sp|P16045|LEG1_MOUSE	P16045	LEG1_MOUSE	Lgals1	Galectin-1			0	2	3	0	0	0	0	0	0	0	821714	930641	0	0	0	0	0	0	0	0	0	0	0	0	0	0	0	unmatched	MS/MS	MS/MS	unmatched	unmatched	unmatched	unmatched	unmatched	unmatched
ACSLGPCER	R	T	864	872	9	2	sp|Q80T21|ATL4_MOUSE	Q80T21	ATL4_MOUSE	Adamtsl4	ADAMTS-like protein 4			0	1	1	0	0	0	0	0	0	0	95257.8	61212.5	0	0	0	0	0	0	0	95257.8	61212.5	0	0	0	0	0	0	unmatched	MS/MS	MS/MS	unmatched	unmatched	unmatched	unmatched	unmatched	unmatched
ADAASQVLLGSGLTILSQPLMYVK	M	V	2	25	24	3	sp|Q791V5|MTCH2_MOUSE	Q791V5	MTCH2_MOUSE	Mtch2	Mitochondrial carrier homolog 2			0	0	0	0	1	0	0	1	0	0	0	0	0	0	0	0	0	0	0	0	0	0	0	0	0	0	0	unmatched	unmatched	unmatched	unmatched	MS/MS	unmatched	unmatched	MS/MS	unmatched
ADANLEAGSLK	G	E	25	35	11	2	sp|Q61554|FBN1_MOUSE	Q61554	FBN1_MOUSE	Fbn1	Fibrillin-1			0	0	0	0	1	0	0	0	0	0	0	0	0	0	0	0	0	0	0	0	0	0	0	0	0	0	0	unmatched	unmatched	unmatched	unmatched	MS/MS	unmatched	unmatched	unmatched	unmatched
ADDADEFGYSR	R	-	900	910	11	2	sp|Q78PY7|SND1_MOUSE	Q78PY7	SND1_MOUSE	Snd1	Staphylococcal nuclease domain-containing protein 1			0	0	0	1	0	0	0	0	0	0	0	0	44680.3	21366	0	0	0	0	0	0	0	44680.3	21366	0	0	0	0	unmatched	unmatched	unmatched	MS/MS	MBR	unmatched	unmatched	unmatched	unmatched
ADDANVVR	R	D	1207	1214	8	2	sp|P11087|CO1A1_MOUSE	P11087	CO1A1_MOUSE	Col1a1	Collagen alpha-1(I) chain			1	1	1	1	1	2	0	0	1	61930.7	96555.5	50464.6	38366.2	68722.2	77735.4	0	0	0	61930.7	96555.5	50464.6	38366.2	68722.2	77735.4	0	0	0	MS/MS	MS/MS	MS/MS	MS/MS	MS/MS	MS/MS	unmatched	unmatched	MS/MS
ADDILANPPR	R	L	1551	1560	10	2	sp|P39061|COIA1_MOUSE	P39061	COIA1_MOUSE	Col18a1	Collagen alpha-1(XVIII) chain			1	1	1	4	2	3	2	0	1	57344.5	67717.4	72242.5	96858.1	84917	103829	71995.5	0	74468.7	57344.5	67717.4	72242.5	96858.1	84917	103829	71995.5	0	74468.7	MS/MS	MS/MS	MS/MS	MS/MS	MS/MS	MS/MS	MS/MS	unmatched	MS/MS
ADDPSSYMEVVQAANASGNWEELVK	K	Y	1131	1155	25	3	sp|Q68FD5|CLH1_MOUSE	Q68FD5	CLH1_MOUSE	Cltc	Clathrin heavy chain 1			0	0	0	1	1	0	0	0	0	0	0	0	32102.2	29240.9	0	0	0	0	0	0	0	32102.2	29240.9	0	0	0	0	unmatched	unmatched	unmatched	MS/MS	MS/MS	unmatched	unmatched	unmatched	unmatched
ADDYEQVK	R	N	258	265	8	2	sp|P51863|VA0D1_MOUSE	P51863	VA0D1_MOUSE	Atp6v0d1	V-type proton ATPase subunit d 1			0	0	0	1	0	0	0	0	0	0	0	0	24665.9	0	0	0	0	0	0	0	0	0	0	0	0	0	0	unmatched	unmatched	unmatched	MS/MS	unmatched	unmatched	unmatched	unmatched	unmatched
ADEGISFR	K	G	121	128	8	2	sp|P35700|PRDX1_MOUSE	P35700	PRDX1_MOUSE	Prdx1	Peroxiredoxin-1	PRDX1	contam_sp|Q06830|PRDX1_HUMAN	0	1	0	2	3	3	2	2	2	0	64389.4	0	241992	182800	178143	139459	142096	181177	0	64389.4	0	241992	182800	178143	139459	142096	181177	unmatched	MS/MS	unmatched	MS/MS	MS/MS	MS/MS	MS/MS	MS/MS	MS/MS
ADEVELK	N	M	1338	1344	7	2	sp|Q60847|COCA1_MOUSE	Q60847	COCA1_MOUSE	Col12a1	Collagen alpha-1(XII) chain			0	0	1	0	0	0	0	0	0	0	0	72010.8	0	0	0	0	0	0	0	0	0	0	0	0	0	0	0	unmatched	unmatched	MS/MS	unmatched	unmatched	unmatched	unmatched	unmatched	unmatched
ADEWLMK	K	N	581	587	7	2	sp|Q8VDD5|MYH9_MOUSE	Q8VDD5	MYH9_MOUSE	Myh9	Myosin-9	Myh10	sp|Q61879|MYH10_MOUSE	6	3	4	4	6	6	2	3	3	674072	386069	601232	427821	616009	576919	204302	317401	298105	598476	346603	536583	356192	475260	470036	204302	317401	298105	MS/MS	MS/MS	MS/MS	MS/MS	MS/MS	MS/MS	MS/MS	MS/MS	MS/MS
ADFADISILSDF	R	-	135	146	12	2	sp|Q9D8M3|HRG1_MOUSE	Q9D8M3	HRG1_MOUSE	Slc48a1	Heme transporter HRG1			0	1	0	1	1	1	0	0	0	0	4864.62	0	2646.37	1701.39	2087.22	0	0	0	0	4864.62	0	2646.37	1701.39	2087.22	0	0	0	unmatched	MS/MS	unmatched	MS/MS	MS/MS	MS/MS	unmatched	unmatched	unmatched
ADFCIIHYAGK	K	V	566	576	11	3	sp|Q8VDD5|MYH9_MOUSE	Q8VDD5	MYH9_MOUSE	Myh9	Myosin-9	Myh10	sp|Q61879|MYH10_MOUSE	0	1	2	0	0	0	0	0	0	0	94008.5	166833	0	0	0	0	0	0	0	94008.5	166833	0	0	0	0	0	0	unmatched	MS/MS	MS/MS	unmatched	unmatched	unmatched	unmatched	unmatched	unmatched
ADFQELGAK	R	F	284	292	9	2	sp|A6H6E2|MMRN2_MOUSE	A6H6E2	MMRN2_MOUSE	Mmrn2	Multimerin-2			0	0	0	0	0	1	0	0	0	0	0	0	0	31330	28879.9	0	0	0	0	0	0	0	31330	28879.9	0	0	0	unmatched	unmatched	unmatched	unmatched	MBR	MS/MS	unmatched	unmatched	unmatched
ADFSGMSSK	R	Q	301	309	9	2	sp|Q60854|SPB6_MOUSE	Q60854	SPB6_MOUSE	Serpinb6	Serpin B6			0	0	0	1	0	1	0	0	0	0	0	0	27927.3	0	0	0	0	0	0	0	0	0	0	0	0	0	0	unmatched	unmatched	unmatched	MS/MS	unmatched	MS/MS	unmatched	unmatched	unmatched
ADGEYWLGLQNLHLLTLK	R	Q	108	125	18	3	sp|Q9D1H9|MFAP4_MOUSE	Q9D1H9	MFAP4_MOUSE	Mfap4	Microfibril-associated glycoprotein 4			2	2	2	0	0	0	0	0	0	237707	323953	239635	0	0	0	0	0	0	237707	323953	239635	0	0	0	0	0	0	MS/MS	MS/MS	MS/MS	unmatched	unmatched	unmatched	unmatched	unmatched	unmatched
ADGSGSVVLR	K	N	1816	1825	10	2	sp|Q91ZX7|LRP1_MOUSE	Q91ZX7	LRP1_MOUSE	Lrp1	Prolow-density lipoprotein receptor-related protein 1			0	0	0	0	1	0	0	0	0	0	0	0	0	44691.1	0	0	0	0	0	0	0	0	0	0	0	0	0	unmatched	unmatched	unmatched	unmatched	MS/MS	unmatched	unmatched	unmatched	unmatched
ADGSTQVIDTK	K	N	167	177	11	2	sp|O08749|DLDH_MOUSE	O08749	DLDH_MOUSE	Dld	Dihydrolipoyl dehydrogenase, mitochondrial			0	0	0	0	0	1	0	0	0	0	0	0	0	0	0	0	0	0	0	0	0	0	0	0	0	0	0	unmatched	unmatched	unmatched	unmatched	unmatched	MS/MS	unmatched	unmatched	unmatched
ADGVPPPQITWIMPDNIFLTAPYYGGR	R	I	2234	2260	27	3	sp|Q3V1M1|IGS10_MOUSE	Q3V1M1	IGS10_MOUSE	Igsf10	Immunoglobulin superfamily member 10			1	0	0	0	0	0	0	0	0	0	0	0	0	0	0	0	0	0	0	0	0	0	0	0	0	0	0	MS/MS	unmatched	unmatched	unmatched	unmatched	unmatched	unmatched	unmatched	unmatched
ADGYVLEGK	R	E	185	193	9	2	sp|P62242|RS8_MOUSE	P62242	RS8_MOUSE	Rps8	Small ribosomal subunit protein eS8			1	1	0	1	2	1	0	0	0	58652.9	103561	0	41441.2	66217.9	45929.1	0	0	0	58652.9	103561	0	41441.2	66217.9	45929.1	0	0	0	MS/MS	MS/MS	unmatched	MS/MS	MS/MS	MS/MS	unmatched	unmatched	unmatched
ADHGEPIGR	R	G	169	177	9	2	sp|P11499|HS90B_MOUSE	P11499	HS90B_MOUSE	Hsp90ab1	Heat shock protein HSP 90-beta			0	0	0	2	1	2	1	1	1	0	0	0	33271.5	23975.1	27206	33836.7	24990.2	32891.8	0	0	0	33271.5	23975.1	27206	33836.7	24990.2	32891.8	unmatched	unmatched	unmatched	MS/MS	MS/MS	MS/MS	MS/MS	MS/MS	MS/MS
ADHHATNGVVHLIDK	K	V	220	234	15	4	sp|P82198|BGH3_MOUSE	P82198	BGH3_MOUSE	Tgfbi	Transforming growth factor-beta-induced protein ig-h3			0	0	0	1	0	1	0	0	0	0	0	0	31400.9	0	0	0	0	0	0	0	0	0	0	0	0	0	0	unmatched	unmatched	unmatched	MS/MS	unmatched	MS/MS	unmatched	unmatched	unmatched
ADIDSYR	K	I	918	924	7	2	sp|Q80YX1|TENA_MOUSE	Q80YX1	TENA_MOUSE	Tnc	Tenascin			2	1	2	1	2	3	1	2	2	121015	113222	100578	305976	144921	227730	46478.5	59513.1	72745	121015	113222	100578	305976	144921	227730	46478.5	59513.1	72745	MS/MS	MS/MS	MS/MS	MS/MS	MS/MS	MS/MS	MS/MS	MS/MS	MS/MS
ADIEMPFDPSK	K	V	1125	1135	11	2	sp|Q80X90|FLNB_MOUSE	Q80X90	FLNB_MOUSE	Flnb	Filamin-B			0	0	0	2	1	0	0	0	0	0	0	0	72858.7	46788.4	0	0	0	0	0	0	0	72858.7	46788.4	0	0	0	0	unmatched	unmatched	unmatched	MS/MS	MS/MS	unmatched	unmatched	unmatched	unmatched
ADIQMALEEAEAALEHEEAK	K	I	1539	1558	20	3	sp|P13541|MYH3_MOUSE	P13541	MYH3_MOUSE	Myh3	Myosin-3			1	0	0	0	0	0	0	0	0	39481.7	0	0	0	0	0	0	0	0	0	0	0	0	0	0	0	0	0	MS/MS	unmatched	unmatched	unmatched	unmatched	unmatched	unmatched	unmatched	unmatched
ADIQTER	M	A	2	8	7	2	sp|P62281|RS11_MOUSE	P62281	RS11_MOUSE	Rps11	Small ribosomal subunit protein uS17			0	1	0	1	0	0	1	0	1	0	59263.4	0	34293.8	0	0	58455.2	0	0	0	59263.4	0	34293.8	0	0	58455.2	0	0	unmatched	MS/MS	unmatched	MS/MS	unmatched	unmatched	MS/MS	unmatched	MS/MS
ADIVFLTDASW	K	S	2324	2334	11	2	sp|Q60847|COCA1_MOUSE	Q60847	COCA1_MOUSE	Col12a1	Collagen alpha-1(XII) chain			0	1	0	0	0	0	0	0	0	0	8189.17	0	0	0	0	0	0	0	0	0	0	0	0	0	0	0	0	unmatched	MS/MS	unmatched	unmatched	unmatched	unmatched	unmatched	unmatched	unmatched
ADIVFLTDASWSIGDDNFNK	K	V	2324	2343	20	2,3	sp|Q60847|COCA1_MOUSE	Q60847	COCA1_MOUSE	Col12a1	Collagen alpha-1(XII) chain			59	29	52	0	1	0	0	0	0	379672	315504	262831	0	15019.4	0	0	0	0	259629	239702	199684	0	102815	0	0	0	0	MS/MS	MS/MS	MS/MS	unmatched	MS/MS	unmatched	unmatched	unmatched	unmatched
ADIVFLVDGSY	K	S	439	449	11	2	sp|Q60847|COCA1_MOUSE	Q60847	COCA1_MOUSE	Col12a1	Collagen alpha-1(XII) chain			1	0	0	0	0	0	0	0	0	16537.8	0	0	0	0	0	0	0	0	0	0	0	0	0	0	0	0	0	MS/MS	unmatched	unmatched	unmatched	unmatched	unmatched	unmatched	unmatched	unmatched
ADIVFLVDGSYSIGIANFVK	K	V	439	458	20	2,3	sp|Q60847|COCA1_MOUSE	Q60847	COCA1_MOUSE	Col12a1	Collagen alpha-1(XII) chain			29	9	33	0	0	0	0	0	0	79221.8	21452.8	32879.2	0	0	0	0	0	0	65670.1	21452.8	32879.2	0	0	0	0	0	0	MS/MS	MS/MS	MS/MS	unmatched	unmatched	unmatched	unmatched	unmatched	unmatched
ADKDQASDGLSSALLILYLDSAR	R	N	448	470	23	3	sp|Q3TZZ7|ESYT2_MOUSE	Q3TZZ7	ESYT2_MOUSE	Esyt2	Extended synaptotagmin-2			0	0	0	1	0	0	0	0	0	0	0	0	10293.6	0	0	0	0	0	0	0	0	0	0	0	0	0	0	unmatched	unmatched	unmatched	MS/MS	unmatched	unmatched	unmatched	unmatched	unmatched
ADKLAEEHGS	K	-	520	529	10	2	sp|P56480|ATPB_MOUSE	P56480	ATPB_MOUSE	Atp5f1b	ATP synthase F(1) complex catalytic subunit beta, mitochondrial			0	0	0	1	0	0	0	0	0	0	0	0	6690.16	0	0	0	0	0	0	0	0	0	0	0	0	0	0	unmatched	unmatched	unmatched	MS/MS	unmatched	unmatched	unmatched	unmatched	unmatched
ADKMDMSLDDIIK	M	L	2	14	13	2	sp|O08583|THOC4_MOUSE	O08583	THOC4_MOUSE	Alyref	THO complex subunit 4	Alyref2	sp|Q9JJW6|ALRF2_MOUSE	0	0	0	1	2	1	0	0	0	0	0	0	30342.2	38242.4	25447	0	0	0	0	0	0	30342.2	38242.4	25447	0	0	0	unmatched	unmatched	unmatched	MS/MS	MS/MS	MS/MS	unmatched	unmatched	unmatched
ADKPDMGEIASFDK	M	A	2	15	14	2	sp|Q6ZWY8|TYB10_MOUSE	Q6ZWY8	TYB10_MOUSE	Tmsb10	Thymosin beta-10			0	0	0	1	1	0	0	0	0	0	0	0	91706	64069.7	0	0	0	0	0	0	0	91706	64069.7	0	0	0	0	unmatched	unmatched	unmatched	MS/MS	MS/MS	unmatched	unmatched	unmatched	unmatched
ADLAAVEAK	K	V	3461	3469	9	2	sp|Q9JHU4|DYHC1_MOUSE	Q9JHU4	DYHC1_MOUSE	Dync1h1	Cytoplasmic dynein 1 heavy chain 1			0	0	0	1	0	0	0	0	0	0	0	0	22938.8	0	0	0	0	0	0	0	0	0	0	0	0	0	0	unmatched	unmatched	unmatched	MS/MS	unmatched	unmatched	unmatched	unmatched	unmatched
ADLDELLVR	L	A	1486	1494	9	2	sp|Q05793|PGBM_MOUSE	Q05793	PGBM_MOUSE	Hspg2	Basement membrane-specific heparan sulfate proteoglycan core protein			0	0	0	0	0	1	0	0	0	0	0	0	0	0	41720.5	0	0	0	0	0	0	0	0	0	0	0	0	unmatched	unmatched	unmatched	unmatched	unmatched	MS/MS	unmatched	unmatched	unmatched
ADLEEQLSDEEK	M	V	2	13	12	2	sp|P47754|CAZA2_MOUSE	P47754	CAZA2_MOUSE	Capza2	F-actin-capping protein subunit alpha-2			0	0	0	1	0	0	0	0	0	0	0	0	17421.5	0	0	0	0	0	0	0	0	0	0	0	0	0	0	unmatched	unmatched	unmatched	MS/MS	unmatched	unmatched	unmatched	unmatched	unmatched
ADLEMQIESLKEELAYLK	R	K	239	256	18	3	sp|Q61781|K1C14_MOUSE	Q61781	K1C14_MOUSE	Krt14	Keratin, type I cytoskeletal 14			0	0	2	0	0	0	0	0	0	0	0	23090.8	0	0	0	0	0	0	0	0	0	0	0	0	0	0	0	unmatched	unmatched	MS/MS	unmatched	unmatched	unmatched	unmatched	unmatched	unmatched
ADLEMQIESLTEELAYLK	K	K	267	284	18	3	contam_sp|P13645|K1C10_HUMAN	P13645	K1C10_HUMAN	KRT10	Keratin, type I cytoskeletal 10			6	5	7	0	5	0	0	0	0	85142.5	41516.4	114345	0	17047.5	0	0	0	0	53140.9	25605.9	63501.9	0	10551.6	0	0	0	0	MS/MS	MS/MS	MS/MS	unmatched	MS/MS	unmatched	unmatched	unmatched	unmatched
ADLEMQIESLTEELAYLKK	K	N	267	285	19	3	contam_sp|P13645|K1C10_HUMAN	P13645	K1C10_HUMAN	KRT10	Keratin, type I cytoskeletal 10			0	0	0	0	5	0	0	0	0	0	0	0	0	71142.3	0	0	0	0	0	0	0	0	0	0	0	0	0	unmatched	unmatched	unmatched	unmatched	MS/MS	unmatched	unmatched	unmatched	unmatched
ADLINNLGTIAK	K	S	96	107	12	2	sp|P11499|HS90B_MOUSE	P11499	HS90B_MOUSE	Hsp90ab1	Heat shock protein HSP 90-beta	Hsp90aa1	sp|P07901|HS90A_MOUSE	0	1	0	2	2	2	2	2	2	0	63128.4	0	311692	307214	262985	303828	259318	258721	0	63128.4	0	311692	307214	262985	303828	259318	258721	unmatched	MS/MS	unmatched	MS/MS	MS/MS	MS/MS	MS/MS	MS/MS	MS/MS
ADLPTGATTSAPVMLR	R	V	1511	1526	16	2	sp|Q62230|SN_MOUSE	Q62230	SN_MOUSE	Siglec1	Sialoadhesin			0	0	0	0	0	1	0	0	0	0	0	0	0	53209.3	25689.5	0	0	0	0	0	0	0	53209.3	25689.5	0	0	0	unmatched	unmatched	unmatched	unmatched	MBR	MS/MS	unmatched	unmatched	unmatched
ADLQTFNESAYAVYDFFQVASSK	R	E	1424	1446	23	3	sp|Q80Z71|TENN_MOUSE	Q80Z71	TENN_MOUSE	Tnn	Tenascin-N			0	0	0	3	2	2	0	0	0	0	0	0	45567	14618	0	0	0	0	0	0	0	45567	14618	0	0	0	0	unmatched	unmatched	unmatched	MS/MS	MS/MS	MS/MS	unmatched	unmatched	unmatched
ADLSAVQSWVAR	R	H	161	172	12	2	sp|P48759|PTX3_MOUSE	P48759	PTX3_MOUSE	Ptx3	Pentraxin-related protein PTX3			0	0	0	2	0	0	1	1	2	0	0	0	267749	0	0	157969	205614	225942	0	0	0	267749	0	0	157969	205614	225942	unmatched	unmatched	unmatched	MS/MS	unmatched	unmatched	MS/MS	MS/MS	MS/MS
ADLSLVDALTEPPPEIEGEIKR	M	D	2	23	22	3	sp|P27546|MAP4_MOUSE	P27546	MAP4_MOUSE	Map4	Microtubule-associated protein 4			0	0	0	0	1	0	0	0	0	0	0	0	0	0	0	0	0	0	0	0	0	0	0	0	0	0	0	unmatched	unmatched	unmatched	unmatched	MS/MS	unmatched	unmatched	unmatched	unmatched
ADMEDLMSSK	R	D	1511	1520	10	2	sp|Q61879|MYH10_MOUSE	Q61879	MYH10_MOUSE	Myh10	Myosin-10			1	1	1	1	2	2	2	2	2	43220.8	101918	50185	117290	130520	105835	118217	142884	130237	43220.8	101918	50185	117290	130520	105835	118217	142884	130237	MS/MS	MS/MS	MS/MS	MS/MS	MS/MS	MS/MS	MS/MS	MS/MS	MS/MS
ADMQNLVER	M	L	2	10	9	2	sp|P40124|CAP1_MOUSE	P40124	CAP1_MOUSE	Cap1	Adenylyl cyclase-associated protein 1			0	0	0	2	1	1	1	0	1	0	0	0	67145.4	56988.5	74569.6	103686	0	103068	0	0	0	67145.4	56988.5	74569.6	103686	0	103068	unmatched	unmatched	unmatched	MS/MS	MS/MS	MS/MS	MS/MS	unmatched	MS/MS
ADMVIEAVFEDLGVK	K	H	441	455	15	2	sp|Q8BMS1|ECHA_MOUSE	Q8BMS1	ECHA_MOUSE	Hadha	Trifunctional enzyme subunit alpha, mitochondrial			0	0	0	1	1	0	0	1	0	0	0	0	3078.42	2803.64	0	0	3292.5	0	0	0	0	3078.42	2803.64	0	0	3292.5	0	unmatched	unmatched	unmatched	MS/MS	MS/MS	unmatched	unmatched	MS/MS	unmatched
ADNPVLELLLR	M	R	2	12	11	2	sp|Q8C0C7|SYFA_MOUSE	Q8C0C7	SYFA_MOUSE	Farsa	Phenylalanine--tRNA ligase alpha subunit			0	0	0	4	4	3	3	3	3	0	0	0	13348.8	30783.8	10593.7	27501.2	8194.38	11090.3	0	0	0	13348.8	30783.8	10593.7	27501.2	8194.38	11090.3	unmatched	unmatched	unmatched	MS/MS	MS/MS	MS/MS	MS/MS	MS/MS	MS/MS
ADNSATGFGTGTR	K	A	922	934	13	2	sp|P97449|AMPN_MOUSE	P97449	AMPN_MOUSE	Anpep	Aminopeptidase N			0	0	0	0	2	1	0	0	0	0	0	0	0	88020.1	121101	0	0	0	0	0	0	0	88020.1	121101	0	0	0	unmatched	unmatched	unmatched	unmatched	MS/MS	MS/MS	unmatched	unmatched	unmatched
ADPSQDVR	R	V	862	869	8	2	sp|Q04857|CO6A1_MOUSE	Q04857	CO6A1_MOUSE	Col6a1	Collagen alpha-1(VI) chain			2	3	2	1	1	2	0	2	4	323343	499596	427542	117673	124639	236080	0	83988.6	212537	323343	499596	427542	117673	124639	236080	0	83988.6	212537	MS/MS	MS/MS	MS/MS	MS/MS	MS/MS	MS/MS	unmatched	MS/MS	MS/MS
ADQLTEEQIAEFK	M	E	2	14	13	2	sp|P0DP26|CALM1_MOUSE	P0DP26	CALM1_MOUSE	Calm1	Calmodulin-1	Calm2, Calm3, Calml3	sp|P0DP27|CALM2_MOUSE, sp|P0DP28|CALM3_MOUSE, sp|Q9D6P8|CALL3_MOUSE	0	1	1	3	2	3	3	3	2	0	105417	99136.9	560786	326361	362659	736191	397970	461465	0	105417	99136.9	560786	326361	362659	736191	397970	461465	unmatched	MS/MS	MS/MS	MS/MS	MS/MS	MS/MS	MS/MS	MS/MS	MS/MS
ADSSNDEAVADTSR	K	R	676	689	14	2	sp|P97927|LAMA4_MOUSE	P97927	LAMA4_MOUSE	Lama4	Laminin subunit alpha-4			0	0	0	1	0	1	1	0	1	0	0	0	43571	0	45670.4	34925.8	0	33553.3	0	0	0	43571	0	45670.4	34925.8	0	33553.3	unmatched	unmatched	unmatched	MS/MS	unmatched	MS/MS	MS/MS	unmatched	MS/MS
ADTFQGLK	K	N	210	217	8	2	sp|Q9JK53|PRELP_MOUSE	Q9JK53	PRELP_MOUSE	Prelp	Prolargin			3	2	2	3	3	3	2	2	3	1512780	1.76283e+06	1448872	972203	982554	1.22418e+06	719059	507358	658665	1512780	1.76283e+06	1448872	972203	982554	1.22418e+06	719059	507358	658665	MS/MS	MS/MS	MS/MS	MS/MS	MS/MS	MS/MS	MS/MS	MS/MS	MS/MS
ADTFQGLKNLMQLNLAHNILR	K	K	210	230	21	3	sp|Q9JK53|PRELP_MOUSE	Q9JK53	PRELP_MOUSE	Prelp	Prolargin			0	1	0	0	0	0	0	0	0	0	0	0	0	0	0	0	0	0	0	0	0	0	0	0	0	0	0	unmatched	MS/MS	unmatched	unmatched	unmatched	unmatched	unmatched	unmatched	unmatched
ADVEVPPEK	R	N	79	87	9	2	sp|Q640N1|AEBP1_MOUSE	Q640N1	AEBP1_MOUSE	Aebp1	Adipocyte enhancer-binding protein 1			1	0	0	1	1	1	0	1	1	0	0	0	36661.7	26694.8	587609	0	69648.3	85535.9	0	0	0	36661.7	26694.8	587609	0	69648.3	85535.9	MS/MS	unmatched	unmatched	MS/MS	MS/MS	MS/MS	unmatched	MS/MS	MS/MS
ADVVESWIGEK	K	E	1985	1995	11	2	sp|P16546|SPTN1_MOUSE	P16546	SPTN1_MOUSE	Sptan1	Spectrin alpha chain, non-erythrocytic 1	Spta1	sp|P08032|SPTA1_MOUSE	0	0	0	2	2	2	1	1	1	0	0	0	81907.1	106653	111929	0	87563.3	51181	0	0	0	81907.1	106653	111929	0	87563.3	51181	unmatched	unmatched	unmatched	MS/MS	MS/MS	MS/MS	MS/MS	MS/MS	MS/MS
ADYAQLLEDMQNAFR	K	S	599	613	15	2	sp|P50516|VATA_MOUSE	P50516	VATA_MOUSE	Atp6v1a	V-type proton ATPase catalytic subunit A			0	0	0	2	0	1	0	0	0	0	0	0	16787.1	0	0	0	0	0	0	0	0	0	0	0	0	0	0	unmatched	unmatched	unmatched	MS/MS	unmatched	MS/MS	unmatched	unmatched	unmatched
AEAAIDPR	M	C	2	9	8	2	sp|P19973|LSP1_MOUSE	P19973	LSP1_MOUSE	Lsp1	Lymphocyte-specific protein 1			0	0	0	0	0	0	1	0	0	0	0	0	0	0	0	41893	0	0	0	0	0	0	0	0	0	0	0	unmatched	unmatched	unmatched	unmatched	unmatched	unmatched	MS/MS	unmatched	unmatched
AEADIVLLVDGS	R	W	1196	1207	12	2	sp|Q60847|COCA1_MOUSE	Q60847	COCA1_MOUSE	Col12a1	Collagen alpha-1(XII) chain			0	0	2	0	0	0	0	0	0	0	0	13494.6	0	0	0	0	0	0	0	0	0	0	0	0	0	0	0	unmatched	unmatched	MS/MS	unmatched	unmatched	unmatched	unmatched	unmatched	unmatched
AEADIVLLVDGSWSIGR	R	A	1196	1212	17	2,3	sp|Q60847|COCA1_MOUSE	Q60847	COCA1_MOUSE	Col12a1	Collagen alpha-1(XII) chain			100	27	66	0	0	0	0	0	0	205245	80551.9	124311	0	0	0	0	0	0	122028	47668	74674	0	0	0	0	0	0	MS/MS	MS/MS	MS/MS	unmatched	unmatched	unmatched	unmatched	unmatched	unmatched
AEADVASLNR	D	R	81	90	10	2	sp|P58771|TPM1_MOUSE	P58771	TPM1_MOUSE	Tpm1	Tropomyosin alpha-1 chain	Tpm2	sp|P58774|TPM2_MOUSE	0	0	0	3	1	1	2	2	2	0	0	0	348947	399432	738516	753395	256631	587894	0	0	0	348947	399432	738516	753395	256631	587894	unmatched	unmatched	unmatched	MS/MS	MS/MS	MS/MS	MS/MS	MS/MS	MS/MS
AEAEQMAK	R	K	333	340	8	2	sp|O08917|FLOT1_MOUSE	O08917	FLOT1_MOUSE	Flot1	Flotillin-1			0	0	0	0	0	1	0	0	0	0	0	0	0	0	0	0	0	0	0	0	0	0	0	0	0	0	0	unmatched	unmatched	unmatched	unmatched	unmatched	MS/MS	unmatched	unmatched	unmatched
AEAESLYQSK	K	Y	367	376	10	2	contam_sp|P04264|K2C1_HUMAN	P04264	K2C1_HUMAN	KRT1	Keratin, type II cytoskeletal 1			1	1	1	0	2	1	0	0	0	69422.1	72104.5	128101	0	269376	53671.3	0	0	0	69422.1	72104.5	128101	0	269376	53671.3	0	0	0	MS/MS	MS/MS	MS/MS	unmatched	MS/MS	MS/MS	unmatched	unmatched	unmatched
AEAGDNLGALVR	R	G	316	327	12	2	sp|Q8BFR5|EFTU_MOUSE	Q8BFR5	EFTU_MOUSE	Tufm	Elongation factor Tu, mitochondrial			0	0	0	0	0	1	0	0	0	0	0	0	0	0	66290.2	0	0	0	0	0	0	0	0	0	0	0	0	unmatched	unmatched	unmatched	unmatched	unmatched	MS/MS	unmatched	unmatched	unmatched
AEAVGEQAR	K	G	99	107	9	2	sp|Q8JZQ9|EIF3B_MOUSE	Q8JZQ9	EIF3B_MOUSE	Eif3b	Eukaryotic translation initiation factor 3 subunit B			0	0	0	1	0	0	0	0	0	0	0	0	0	0	0	0	0	0	0	0	0	0	0	0	0	0	0	unmatched	unmatched	unmatched	MS/MS	unmatched	unmatched	unmatched	unmatched	unmatched
AEDGSVIDYELIDQDAR	R	E	180	196	17	2	sp|P07356|ANXA2_MOUSE	P07356	ANXA2_MOUSE	Anxa2	Annexin A2			0	0	0	2	1	1	1	0	0	0	0	0	182502	208577	121169	110802	0	0	0	0	0	182502	208577	121169	110802	0	0	unmatched	unmatched	unmatched	MS/MS	MS/MS	MS/MS	MS/MS	unmatched	unmatched
AEEDIDPNSVHSVPR	R	G	407	421	15	3	sp|P37889|FBLN2_MOUSE	P37889	FBLN2_MOUSE	Fbln2	Fibulin-2			3	2	2	3	3	3	3	3	3	264302	373956	350160	535316	366057	399177	696620	453985	838480	264302	373956	350160	535316	366057	399177	696620	453985	838480	MS/MS	MS/MS	MS/MS	MS/MS	MS/MS	MS/MS	MS/MS	MS/MS	MS/MS
AEEGIAAGGVMDVNTALQEVLK	M	T	2	23	22	2,3	sp|P63323|RS12_MOUSE	P63323	RS12_MOUSE	Rps12	Small ribosomal subunit protein eS12			1	3	2	8	5	4	5	9	3	17001.9	21289	21078.4	22778.5	25949.9	11085.9	21086.7	19534.4	24734.2	17546.1	13567.9	21753.1	9721.93	17286.9	8012.91	15023.2	14133.5	9889.1	MS/MS	MS/MS	MS/MS	MS/MS	MS/MS	MS/MS	MS/MS	MS/MS	MS/MS
AEEILEK	K	G	79	85	7	2	sp|Q9CXW4|RL11_MOUSE	Q9CXW4	RL11_MOUSE	Rpl11	Large ribosomal subunit protein uL5			1	0	1	2	0	2	0	0	1	38825.9	0	33291.7	101379	101379	95193.2	0	0	76927.6	38825.9	0	33291.7	101379	101379	95193.2	0	0	76927.6	MS/MS	unmatched	MS/MS	MS/MS	MBR	MS/MS	unmatched	unmatched	MS/MS
AEELLLER	M	C	2	9	8	2	sp|P21981|TGM2_MOUSE	P21981	TGM2_MOUSE	Tgm2	Protein-glutamine gamma-glutamyltransferase 2			1	1	2	3	3	3	3	3	3	113847	124323	107055	109244	116144	146856	247417	221317	317807	113847	124323	107055	109244	116144	146856	247417	221317	317807	MS/MS	MS/MS	MS/MS	MS/MS	MS/MS	MS/MS	MS/MS	MS/MS	MS/MS
AEEYEFLTPMEEAPK	R	G	153	167	15	2	sp|Q99PT1|GDIR1_MOUSE	Q99PT1	GDIR1_MOUSE	Arhgdia	Rho GDP-dissociation inhibitor 1			0	0	0	2	0	0	1	0	0	0	0	0	96497.5	81770.8	0	85406.1	0	0	0	0	0	96497.5	81770.8	0	85406.1	0	0	unmatched	unmatched	unmatched	MS/MS	MBR	unmatched	MS/MS	unmatched	unmatched
AEFTVETR	R	S	302	309	8	2	sp|Q8BTM8|FLNA_MOUSE	Q8BTM8	FLNA_MOUSE	Flna	Filamin-A			0	0	0	1	1	0	0	0	0	0	0	0	49905.3	34180.9	0	0	0	0	0	0	0	49905.3	34180.9	0	0	0	0	unmatched	unmatched	unmatched	MS/MS	MS/MS	unmatched	unmatched	unmatched	unmatched
AEFVEVTK	K	L	249	256	8	2	contam_sp|P02769|ALBU_BOVIN	P02769	ALBU_BOVIN	ALB	Albumin			1	1	0	3	3	3	2	2	2	55595.7	105910	0	606709	383662	179810	431015	183857	151312	55595.7	105910	0	606709	383662	179810	431015	183857	151312	MS/MS	MS/MS	unmatched	MS/MS	MS/MS	MS/MS	MS/MS	MS/MS	MS/MS
AEGDAAALNR	K	R	45	54	10	2	sp|Q6IRU2|TPM4_MOUSE	Q6IRU2	TPM4_MOUSE	Tpm4	Tropomyosin alpha-4 chain			1	0	1	3	2	2	2	2	2	33747.9	0	36947.9	266030	232686	411862	323763	190317	356011	33747.9	0	36947.9	266030	232686	411862	323763	190317	356011	MS/MS	unmatched	MS/MS	MS/MS	MS/MS	MS/MS	MS/MS	MS/MS	MS/MS
AEGPGLNR	K	T	877	884	8	2	sp|Q8BTM8|FLNA_MOUSE	Q8BTM8	FLNA_MOUSE	Flna	Filamin-A			0	0	0	0	1	1	2	1	0	0	0	0	0	86666.3	38189.1	81655	31530.2	0	0	0	0	0	86666.3	38189.1	81655	31530.2	0	unmatched	unmatched	unmatched	unmatched	MS/MS	MS/MS	MS/MS	MS/MS	unmatched
AEGQVLVLDGR	M	G	2	12	11	2	sp|P19253|RL13A_MOUSE	P19253	RL13A_MOUSE	Rpl13a	Large ribosomal subunit protein uL13			1	2	1	0	1	0	1	1	0	69442.2	95358.4	64495.3	0	51435.1	38765.9	60279	81545.8	0	69442.2	95358.4	64495.3	0	51435.1	38765.9	60279	81545.8	0	MS/MS	MS/MS	MS/MS	unmatched	MS/MS	MBR	MS/MS	MS/MS	unmatched
AEHCVNTPGSFQCYK	R	A	770	784	15	3	sp|P37889|FBLN2_MOUSE	P37889	FBLN2_MOUSE	Fbln2	Fibulin-2			0	1	2	0	0	0	0	0	0	0	336900	338615	0	0	0	0	0	0	0	336900	251796	0	0	0	0	0	0	unmatched	MS/MS	MS/MS	unmatched	unmatched	unmatched	unmatched	unmatched	unmatched
AEIDMLDIR	R	A	276	284	9	2	sp|P97429|ANXA4_MOUSE	P97429	ANXA4_MOUSE	Anxa4	Annexin A4			0	0	0	2	0	0	1	1	0	0	0	0	50078.7	0	0	49683.6	67284.7	0	0	0	0	50078.7	0	0	49683.6	67284.7	0	unmatched	unmatched	unmatched	MS/MS	unmatched	unmatched	MS/MS	MS/MS	unmatched
AEILELAGNAAR	T	D	58	69	12	2	sp|Q9QZQ8|H2AY_MOUSE	Q9QZQ8	H2AY_MOUSE	Macroh2a1	Core histone macro-H2A.1	H2ac11, H2ac12, H2ac13, H2ac15, H2ac20, H2ac21, H2ac25, H2ac4, H2ac6, H2ac7, H2ac8, H2aj, H2ax, Hist1h2af, Hist1h2an, Hist1h2ao, Hist1h2ap, Hist2h2aa1, Macroh2a2	sp|C0HKE1|H2A1B_MOUSE, sp|C0HKE2|H2A1C_MOUSE, sp|C0HKE3|H2A1D_MOUSE, sp|C0HKE4|H2A1E_MOUSE, sp|C0HKE5|H2A1G_MOUSE, sp|C0HKE6|H2A1I_MOUSE, sp|C0HKE7|H2A1N_MOUSE, sp|C0HKE8|H2A1O_MOUSE, sp|C0HKE9|H2A1P_MOUSE, sp|P27661|H2AX_MOUSE, sp|Q64522|H2A2B_MOUSE, sp|Q64523|H2A2C_MOUSE, sp|Q6GSS7|H2A2A_MOUSE, sp|Q8BFU2|H2A3_MOUSE, sp|Q8CCK0|H2AW_MOUSE, sp|Q8CGP5|H2A1F_MOUSE, sp|Q8CGP6|H2A1H_MOUSE, sp|Q8CGP7|H…	0	0	0	0	1	0	0	0	0	0	0	0	0	0	0	0	0	0	0	0	0	0	0	0	0	0	0	unmatched	unmatched	unmatched	unmatched	MS/MS	unmatched	unmatched	unmatched	unmatched
AEISFEDR	K	K	2281	2288	8	2	sp|Q8BTM8|FLNA_MOUSE	Q8BTM8	FLNA_MOUSE	Flna	Filamin-A			0	0	0	1	1	1	1	0	1	0	0	0	60446.7	41470.1	51814.3	81921.1	0	90113.5	0	0	0	60446.7	41470.1	51814.3	81921.1	0	90113.5	unmatched	unmatched	unmatched	MS/MS	MS/MS	MS/MS	MS/MS	unmatched	MS/MS
AEISSIQENK	K	D	314	323	10	2	sp|Q9EP71|RAI14_MOUSE	Q9EP71	RAI14_MOUSE	Rai14	Ankycorbin			0	0	0	1	1	1	0	0	0	0	0	0	36151.9	23719.9	34014.4	0	0	0	0	0	0	36151.9	23719.9	34014.4	0	0	0	unmatched	unmatched	unmatched	MS/MS	MS/MS	MS/MS	unmatched	unmatched	unmatched
AELDGSER	R	K	1241	1248	8	2	sp|O88322|NID2_MOUSE	O88322	NID2_MOUSE	Nid2	Nidogen-2			1	1	1	2	2	2	2	1	2	22319.2	24818.7	17476.1	57190	54986.3	64063.4	47629.1	28258.9	64735.5	22319.2	24818.7	17476.1	57190	54986.3	64063.4	47629.1	28258.9	64735.5	MS/MS	MS/MS	MS/MS	MS/MS	MS/MS	MS/MS	MS/MS	MS/MS	MS/MS
AELELELGR	K	I	2087	2095	9	2	sp|Q9QXS1|PLEC_MOUSE	Q9QXS1	PLEC_MOUSE	Plec	Plectin			0	1	0	1	1	1	0	1	1	0	34240.5	0	0	46979.9	42195.9	0	91565	0	0	34240.5	0	0	46979.9	42195.9	0	91565	0	unmatched	MS/MS	unmatched	MS/MS	MS/MS	MS/MS	unmatched	MS/MS	MS/MS
AELLLEEAKR	R	A	1571	1580	10	2	sp|P02469|LAMB1_MOUSE	P02469	LAMB1_MOUSE	Lamb1	Laminin subunit beta-1			0	0	0	1	0	0	0	0	0	0	0	0	30549.7	0	0	0	0	0	0	0	0	0	0	0	0	0	0	unmatched	unmatched	unmatched	MS/MS	unmatched	unmatched	unmatched	unmatched	unmatched
AELNEFLTR	K	E	19	27	9	2	sp|P62908|RS3_MOUSE	P62908	RS3_MOUSE	Rps3	Small ribosomal subunit protein uS3			0	0	0	2	1	2	2	2	1	0	0	0	241646	212572	206143	262308	224909	237164	0	0	0	241646	212572	206143	262308	224909	237164	unmatched	unmatched	unmatched	MS/MS	MS/MS	MS/MS	MS/MS	MS/MS	MS/MS
AEMDLSGR	K	G	246	253	8	2	sp|Q8BH61|F13A_MOUSE	Q8BH61	F13A_MOUSE	F13a1	Coagulation factor XIII A chain			0	0	0	4	2	3	2	2	3	0	0	0	94864.7	88744.7	119529	81145	72873.4	84245.1	0	0	0	73326.8	88744.7	95602.5	81145	72873.4	84245.1	unmatched	unmatched	unmatched	MS/MS	MS/MS	MS/MS	MS/MS	MS/MS	MS/MS
AEMEDLVSSK	K	D	1511	1520	10	2	sp|O08638|MYH11_MOUSE	O08638	MYH11_MOUSE	Myh11	Myosin-11			0	0	0	0	0	1	0	0	0	0	0	0	0	35939.2	43411	0	0	0	0	0	0	0	35939.2	43411	0	0	0	unmatched	unmatched	unmatched	unmatched	MBR	MS/MS	unmatched	unmatched	unmatched
AEMEVLLASK	R	A	1907	1916	10	2	sp|Q9QXS1|PLEC_MOUSE	Q9QXS1	PLEC_MOUSE	Plec	Plectin			0	0	1	1	1	1	1	1	1	0	0	59363.6	72559	77033.3	57733.8	83928.2	92753.3	85755.8	0	0	59363.6	72559	77033.3	57733.8	83928.2	92753.3	85755.8	unmatched	unmatched	MS/MS	MS/MS	MS/MS	MS/MS	MS/MS	MS/MS	MS/MS
AEMLQALASLEAVLLQTVYNTK	R	M	680	701	22	3	sp|Q05793|PGBM_MOUSE	Q05793	PGBM_MOUSE	Hspg2	Basement membrane-specific heparan sulfate proteoglycan core protein			2	0	0	1	1	0	0	0	0	65665.2	0	0	4282.84	1897.75	0	0	0	0	53978.6	0	0	4282.84	1897.75	0	0	0	0	MS/MS	unmatched	unmatched	MS/MS	MS/MS	unmatched	unmatched	unmatched	unmatched
AENFFILR	R	R	98	105	8	2	sp|P59999|ARPC4_MOUSE	P59999	ARPC4_MOUSE	Arpc4	Actin-related protein 2/3 complex subunit 4			2	1	1	2	2	2	2	2	2	97505.8	101934	99237.5	94246.4	85128.9	101277	60066.1	77383.5	76056.2	97505.8	101934	99237.5	94246.4	85128.9	101277	60066.1	77383.5	76056.2	MS/MS	MS/MS	MS/MS	MS/MS	MS/MS	MS/MS	MS/MS	MS/MS	MS/MS
AENSQLTER	R	I	1151	1159	9	2	sp|Q99PL5|RRBP1_MOUSE	Q99PL5	RRBP1_MOUSE	Rrbp1	Ribosome-binding protein 1			1	1	1	2	2	2	1	1	1	21020.3	50844	25446.8	39747.7	49246.6	45333.6	30263.1	24408.7	31423.2	21020.3	50844	25446.8	39747.7	49246.6	45333.6	30263.1	24408.7	31423.2	MS/MS	MS/MS	MS/MS	MS/MS	MS/MS	MS/MS	MS/MS	MS/MS	MS/MS
AEQQTADQLLAR	K	A	1328	1339	12	2	sp|P02468|LAMC1_MOUSE	P02468	LAMC1_MOUSE	Lamc1	Laminin subunit gamma-1			0	0	0	1	1	1	0	0	2	0	0	0	66949.6	0	68434.3	0	0	108558	0	0	0	66949.6	0	68434.3	0	0	108558	unmatched	unmatched	unmatched	MS/MS	MS/MS	MS/MS	unmatched	unmatched	MS/MS
AETLEFNDIFQEVK	M	G	2	15	14	2	sp|Q08943|SSRP1_MOUSE	Q08943	SSRP1_MOUSE	Ssrp1	FACT complex subunit SSRP1			0	0	0	1	1	1	1	0	0	0	0	0	10372.7	8307.03	9629.42	10599.3	0	0	0	0	0	10372.7	8307.03	9629.42	10599.3	0	0	unmatched	unmatched	unmatched	MS/MS	MS/MS	MS/MS	MS/MS	unmatched	unmatched
AEVDDVIQVR	R	F	1610	1619	10	2	sp|O88783|FA5_MOUSE	O88783	FA5_MOUSE	F5	Coagulation factor V			0	0	0	1	0	1	0	0	0	0	0	0	0	0	65390.4	0	0	0	0	0	0	0	0	0	0	0	0	unmatched	unmatched	unmatched	MS/MS	unmatched	MS/MS	unmatched	unmatched	unmatched
AEVGVPAEFGIWTR	R	E	2251	2264	14	2	sp|Q8BTM8|FLNA_MOUSE	Q8BTM8	FLNA_MOUSE	Flna	Filamin-A			0	1	1	3	2	2	2	2	2	0	104810	71526.8	202103	207060	156675	119737	217622	116985	0	104810	71526.8	202103	207060	156675	119737	217622	116985	unmatched	MS/MS	MS/MS	MS/MS	MS/MS	MS/MS	MS/MS	MS/MS	MS/MS
AEVQKLQMEAPHIIVGTPGR	R	V	142	161	20	4	sp|P60843|IF4A1_MOUSE	P60843	IF4A1_MOUSE	Eif4a1	Eukaryotic initiation factor 4A-I			0	0	0	0	0	0	1	0	1	0	0	0	0	0	0	0	0	0	0	0	0	0	0	0	0	0	0	unmatched	unmatched	unmatched	unmatched	unmatched	unmatched	MS/MS	unmatched	MS/MS
AEVSIQNNK	K	D	1178	1186	9	2	sp|Q80X90|FLNB_MOUSE	Q80X90	FLNB_MOUSE	Flnb	Filamin-B			0	0	0	1	0	1	1	0	1	0	0	0	59180.7	39202.6	40855.8	46950.6	0	0	0	0	0	59180.7	39202.6	40855.8	46950.6	0	0	unmatched	unmatched	unmatched	MS/MS	MBR	MS/MS	MS/MS	unmatched	MS/MS
AEWSPPGDNVF	K	S	650	660	11	2	sp|Q60847|COCA1_MOUSE	Q60847	COCA1_MOUSE	Col12a1	Collagen alpha-1(XII) chain			5	4	5	0	0	0	0	0	0	295583	351800	427426	0	0	0	0	0	0	295583	351800	427426	0	0	0	0	0	0	MS/MS	MS/MS	MS/MS	unmatched	unmatched	unmatched	unmatched	unmatched	unmatched
AEWSPPGDNVFSY	K	H	650	662	13	2	sp|Q60847|COCA1_MOUSE	Q60847	COCA1_MOUSE	Col12a1	Collagen alpha-1(XII) chain			2	2	2	0	0	0	0	0	0	128627	104949	115299	0	0	0	0	0	0	128627	104949	115299	0	0	0	0	0	0	MS/MS	MS/MS	MS/MS	unmatched	unmatched	unmatched	unmatched	unmatched	unmatched
AEWSPPGDNVFSYHVT	K	Y	650	665	16	2	sp|Q60847|COCA1_MOUSE	Q60847	COCA1_MOUSE	Col12a1	Collagen alpha-1(XII) chain			1	1	1	0	0	0	0	0	0	118457	0	0	0	0	0	0	0	0	0	0	0	0	0	0	0	0	0	MS/MS	MS/MS	MS/MS	unmatched	unmatched	unmatched	unmatched	unmatched	unmatched
AEWSPPGDNVFSYHVTYK	K	D	650	667	18	2,3	sp|Q60847|COCA1_MOUSE	Q60847	COCA1_MOUSE	Col12a1	Collagen alpha-1(XII) chain			5	4	5	3	3	3	2	3	2	1.30636e+06	1.42132e+06	1.31367e+06	683617	1076223	496014	226624	784589	325541	1.30636e+06	1.42132e+06	1.31367e+06	683617	874111	496014	226624	784589	325541	MS/MS	MS/MS	MS/MS	MS/MS	MS/MS	MS/MS	MS/MS	MS/MS	MS/MS
AEYLASIFGTEK	M	D	2	13	12	2	sp|Q9D883|U2AF1_MOUSE	Q9D883	U2AF1_MOUSE	U2af1	Splicing factor U2AF 35 kDa subunit	U2af1l4	sp|Q8BGJ9|U2AF4_MOUSE	2	2	2	3	6	3	5	3	3	22090.1	15361.8	27299.9	21315.8	14900.9	18564	18160.5	32481.8	25940.2	22090.1	15361.8	27299.9	21315.8	14900.9	18564	18160.5	32481.8	25940.2	MS/MS	MS/MS	MS/MS	MS/MS	MS/MS	MS/MS	MS/MS	MS/MS	MS/MS
AFAASGAVEQR	R	Y	202	212	11	2	sp|O54775|CCN4_MOUSE	O54775	CCN4_MOUSE	Ccn4	CCN family member 4			0	0	0	0	1	1	0	0	0	0	0	0	0	29549.9	37235.1	0	0	0	0	0	0	0	29549.9	37235.1	0	0	0	unmatched	unmatched	unmatched	unmatched	MS/MS	MS/MS	unmatched	unmatched	unmatched
AFADAMEVIPSTLAENAGLNPISTVTELR	R	N	453	481	29	3	sp|P80315|TCPD_MOUSE	P80315	TCPD_MOUSE	Cct4	T-complex protein 1 subunit delta			0	0	0	1	1	0	0	0	0	0	0	0	6679.71	0	0	0	0	0	0	0	0	0	0	0	0	0	0	unmatched	unmatched	unmatched	MS/MS	MS/MS	unmatched	unmatched	unmatched	unmatched
AFAFVTFADDK	R	V	228	238	11	2	sp|Q921F2|TADBP_MOUSE	Q921F2	TADBP_MOUSE	Tardbp	TAR DNA-binding protein 43			1	0	1	1	1	1	0	1	1	59244.1	0	55463	35395.5	16149.4	33124.1	0	13960.8	77587.2	59244.1	0	55463	35395.5	16149.4	33124.1	0	13960.8	77587.2	MS/MS	unmatched	MS/MS	MS/MS	MS/MS	MS/MS	unmatched	MS/MS	MS/MS
AFALYSEDEGVLR	R	F	752	764	13	2	sp|O88322|NID2_MOUSE	O88322	NID2_MOUSE	Nid2	Nidogen-2			2	2	2	2	2	2	2	2	2	125664	169068	131662	359890	254372	340303	121769	187955	182964	125664	169068	131662	359890	254372	340303	121769	187955	182964	MS/MS	MS/MS	MS/MS	MS/MS	MS/MS	MS/MS	MS/MS	MS/MS	MS/MS
AFAMIIDK	K	L	71	78	8	2	sp|P60335|PCBP1_MOUSE	P60335	PCBP1_MOUSE	Pcbp1	Poly(rC)-binding protein 1	Pcbp2	sp|Q61990|PCBP2_MOUSE	0	0	0	0	0	1	0	0	0	0	0	0	0	0	36241.9	0	0	0	0	0	0	0	0	0	0	0	0	unmatched	unmatched	unmatched	unmatched	unmatched	MS/MS	unmatched	unmatched	unmatched
AFAYLQVPER	K	V	2973	2982	10	2	sp|Q05793|PGBM_MOUSE	Q05793	PGBM_MOUSE	Hspg2	Basement membrane-specific heparan sulfate proteoglycan core protein			2	3	2	5	3	5	0	1	3	141319	156605	127222	482697	957480	677035	0	5.05879e+06	1.71061e+06	141319	156605	127222	482697	957480	677035	0	5.05879e+06	1.71061e+06	MS/MS	MS/MS	MS/MS	MS/MS	MS/MS	MS/MS	unmatched	MS/MS	MS/MS
AFDITYVR	K	L	140	147	8	2	sp|P02468|LAMC1_MOUSE	P02468	LAMC1_MOUSE	Lamc1	Laminin subunit gamma-1			0	0	0	2	1	2	0	0	0	0	0	0	82791.2	113651	141664	0	0	0	0	0	0	82791.2	113651	141664	0	0	0	unmatched	unmatched	unmatched	MS/MS	MS/MS	MS/MS	unmatched	unmatched	unmatched
AFEDEMSGR	R	S	682	690	9	2	sp|Q62261|SPTB2_MOUSE	Q62261	SPTB2_MOUSE	Sptbn1	Spectrin beta chain, non-erythrocytic 1			0	0	0	1	1	1	0	0	0	0	0	0	45864.4	54935.6	41830.4	0	0	0	0	0	0	45864.4	54935.6	41830.4	0	0	0	unmatched	unmatched	unmatched	MS/MS	MS/MS	MS/MS	unmatched	unmatched	unmatched
AFENVTDLQWLILDHNLLENSK	K	I	85	106	22	3	sp|P51885|LUM_MOUSE	P51885	LUM_MOUSE	Lum	Lumican			0	0	1	3	2	1	0	0	0	0	0	29540.8	101062	125869	0	0	0	0	0	0	29540.8	101062	125869	0	0	0	0	unmatched	unmatched	MS/MS	MS/MS	MS/MS	MS/MS	unmatched	unmatched	unmatched
AFGENAVVQLISLQK	K	A	682	696	15	2	sp|Q99KC8|VMA5A_MOUSE	Q99KC8	VMA5A_MOUSE	Vwa5a	von Willebrand factor A domain-containing protein 5A			0	0	0	1	1	1	0	0	0	0	0	0	11785.1	12335.4	7288.17	0	0	0	0	0	0	11785.1	12335.4	7288.17	0	0	0	unmatched	unmatched	unmatched	MS/MS	MS/MS	MS/MS	unmatched	unmatched	unmatched
AFGIVECVLCTCNVTK	R	Q	274	289	16	2,3	sp|Q920C1|CRDL1_MOUSE	Q920C1	CRDL1_MOUSE	Chrdl1	Chordin-like protein 1			0	2	0	0	0	0	0	0	0	0	116442	0	0	0	0	0	0	0	0	0	0	0	0	0	0	0	0	unmatched	MS/MS	unmatched	unmatched	unmatched	unmatched	unmatched	unmatched	unmatched
AFGPGIEGK	K	D	1233	1241	9	2	sp|Q80X90|FLNB_MOUSE	Q80X90	FLNB_MOUSE	Flnb	Filamin-B			0	0	0	1	2	0	0	0	0	0	0	0	50924.4	49106.8	43352.1	0	0	0	0	0	0	50924.4	49106.8	43352.1	0	0	0	unmatched	unmatched	unmatched	MS/MS	MS/MS	MBR	unmatched	unmatched	unmatched
AFGPGLQGGNAGSPAR	K	F	1072	1087	16	2	sp|Q8BTM8|FLNA_MOUSE	Q8BTM8	FLNA_MOUSE	Flna	Filamin-A			0	0	0	2	2	2	0	0	0	0	0	0	133400	121748	72482.4	0	0	0	0	0	0	133400	121748	72482.4	0	0	0	unmatched	unmatched	unmatched	MS/MS	MS/MS	MS/MS	unmatched	unmatched	unmatched
AFGWYPHLGR	R	L	337	346	10	3	sp|P21956|MFGM_MOUSE	P21956	MFGM_MOUSE	Mfge8	Lactadherin			0	0	0	1	0	0	0	0	0	0	0	0	21447.3	0	0	0	0	0	0	0	0	0	0	0	0	0	0	unmatched	unmatched	unmatched	MS/MS	unmatched	unmatched	unmatched	unmatched	unmatched
AFGYYGPLR	R	S	29	37	9	2	sp|P84104|SRSF3_MOUSE	P84104	SRSF3_MOUSE	Srsf3	Serine/arginine-rich splicing factor 3			1	1	1	2	2	1	0	0	0	47569.6	52824.5	63852.4	53442.1	56458.2	49901.5	0	0	0	47569.6	52824.5	63852.4	53442.1	56458.2	49901.5	0	0	0	MS/MS	MS/MS	MS/MS	MS/MS	MS/MS	MS/MS	unmatched	unmatched	unmatched
AFHNEAQVNPER	R	K	469	480	12	3	sp|P11983|TCPA_MOUSE	P11983	TCPA_MOUSE	Tcp1	T-complex protein 1 subunit alpha			0	0	0	1	0	0	0	0	0	0	0	0	42555.4	0	0	0	0	0	0	0	0	0	0	0	0	0	0	unmatched	unmatched	unmatched	MS/MS	unmatched	unmatched	unmatched	unmatched	unmatched
AFINQPTAELHPN	N	G	2561	2573	13	2	sp|Q60847|COCA1_MOUSE	Q60847	COCA1_MOUSE	Col12a1	Collagen alpha-1(XII) chain			1	1	0	0	0	0	0	0	0	215034	427330	0	0	0	0	0	0	0	215034	427330	0	0	0	0	0	0	0	MS/MS	MS/MS	unmatched	unmatched	unmatched	unmatched	unmatched	unmatched	unmatched
AFINQPTAELHPNGLPPSYTIILLFR	N	L	2561	2586	26	3	sp|Q60847|COCA1_MOUSE	Q60847	COCA1_MOUSE	Col12a1	Collagen alpha-1(XII) chain			1	0	1	0	0	0	0	0	0	0	0	0	0	0	0	0	0	0	0	0	0	0	0	0	0	0	0	MS/MS	unmatched	MS/MS	unmatched	unmatched	unmatched	unmatched	unmatched	unmatched
AFITNIPFDVK	R	W	72	82	11	2	sp|Q9D0E1|HNRPM_MOUSE	Q9D0E1	HNRPM_MOUSE	Hnrnpm	Heterogeneous nuclear ribonucleoprotein M			0	0	0	3	4	3	0	0	0	0	0	0	53491.2	42938.6	54015.8	0	0	0	0	0	0	53491.2	42938.6	54015.8	0	0	0	unmatched	unmatched	unmatched	MS/MS	MS/MS	MS/MS	unmatched	unmatched	unmatched
AFLADPSAFAAAAPAAAATTAAPAAAAAPAK	K	A	267	297	31	3	sp|P14869|RLA0_MOUSE	P14869	RLA0_MOUSE	Rplp0	Large ribosomal subunit protein uL10			0	0	0	1	1	2	0	0	0	0	0	0	104240	68570.6	75485.4	0	0	0	0	0	0	104240	68570.6	75485.4	0	0	0	unmatched	unmatched	unmatched	MS/MS	MS/MS	MS/MS	unmatched	unmatched	unmatched
AFLEVLAK	R	S	461	468	8	2	sp|Q60847|COCA1_MOUSE	Q60847	COCA1_MOUSE	Col12a1	Collagen alpha-1(XII) chain			3	3	3	3	3	3	3	2	3	2.14006e+06	2.80308e+06	2.46447e+06	649158	1.06803e+06	579283	319966	616059	290733	2.14006e+06	2.80308e+06	2.46447e+06	649158	1.06803e+06	579283	319966	616059	290733	MS/MS	MS/MS	MS/MS	MS/MS	MS/MS	MS/MS	MS/MS	MS/MS	MS/MS
AFLHIPAK	K	V	969	976	8	2	sp|P10493|NID1_MOUSE	P10493	NID1_MOUSE	Nid1	Nidogen-1			0	0	0	1	2	2	0	0	0	0	0	0	69839.1	50682	63393.1	0	0	0	0	0	0	69839.1	50682	63393.1	0	0	0	unmatched	unmatched	unmatched	MS/MS	MS/MS	MS/MS	unmatched	unmatched	unmatched
AFLSSHLQDLSTVVR	R	K	1231	1245	15	3	sp|O35206|COFA1_MOUSE	O35206	COFA1_MOUSE	Col15a1	Collagen alpha-1(XV) chain			1	0	0	3	2	2	2	2	2	47344.7	0	0	567965	511956	539584	211699	255756	236854	47344.7	0	0	567965	511956	539584	211699	255756	236854	MS/MS	unmatched	unmatched	MS/MS	MS/MS	MS/MS	MS/MS	MS/MS	MS/MS
AFLTLAEDILR	K	K	162	172	11	2	sp|P61027|RAB10_MOUSE	P61027	RAB10_MOUSE	Rab10	Ras-related protein Rab-10			1	1	1	2	2	1	0	0	0	28453	19110	15647.3	13708.6	16520.6	11490.8	0	0	0	28453	19110	15647.3	13708.6	16520.6	11490.8	0	0	0	MS/MS	MS/MS	MS/MS	MS/MS	MS/MS	MS/MS	unmatched	unmatched	unmatched
AFMTADLPNELIELLEK	K	I	994	1010	17	2,3	sp|Q68FD5|CLH1_MOUSE	Q68FD5	CLH1_MOUSE	Cltc	Clathrin heavy chain 1			0	0	1	0	2	1	0	0	0	0	0	12675.4	0	7309.84	4355.86	0	0	0	0	0	15021.3	0	3602.88	0	0	0	0	unmatched	unmatched	MS/MS	unmatched	MS/MS	MS/MS	unmatched	unmatched	unmatched
AFQINTFNLK	R	V	347	356	10	2	sp|P17047|LAMP2_MOUSE	P17047	LAMP2_MOUSE	Lamp2	Lysosome-associated membrane glycoprotein 2			0	0	0	1	1	1	0	0	0	0	0	0	52090.7	50224.9	38110.3	0	0	0	0	0	0	52090.7	50224.9	38110.3	0	0	0	unmatched	unmatched	unmatched	MS/MS	MS/MS	MS/MS	unmatched	unmatched	unmatched
AFSDDTLSMDQR	N	L	414	425	12	2	sp|Q62009|POSTN_MOUSE	Q62009	POSTN_MOUSE	Postn	Periostin			2	2	1	0	0	0	0	0	0	189582	234967	156119	0	21153.5	0	0	0	0	189582	234967	156119	0	21153.5	0	0	0	0	MS/MS	MS/MS	MS/MS	unmatched	MBR	unmatched	unmatched	unmatched	unmatched
AFSPLRK	K	L	134	140	7	2	sp|P28653|PGS1_MOUSE	P28653	PGS1_MOUSE	Bgn	Biglycan			0	0	0	1	0	1	0	1	0	0	0	0	122838	182286	120852	0	36359.9	0	0	0	0	122838	182286	120852	0	36359.9	0	unmatched	unmatched	unmatched	MS/MS	MBR	MS/MS	unmatched	MS/MS	unmatched
AFSYYGPLR	R	T	59	67	9	2	sp|Q8BL97|SRSF7_MOUSE	Q8BL97	SRSF7_MOUSE	Srsf7	Serine/arginine-rich splicing factor 7			0	0	0	1	1	0	0	0	0	0	0	0	50531	26339.7	0	0	0	0	0	0	0	50531	26339.7	0	0	0	0	unmatched	unmatched	unmatched	MS/MS	MS/MS	unmatched	unmatched	unmatched	unmatched
AFVEFLTDEIK	K	E	78	88	11	2	sp|O35658|C1QBP_MOUSE	O35658	C1QBP_MOUSE	C1qbp	Complement component 1 Q subcomponent-binding protein, mitochondrial			0	0	0	1	0	0	0	0	0	0	0	0	15093.1	0	0	0	0	0	0	0	0	0	0	0	0	0	0	unmatched	unmatched	unmatched	MS/MS	unmatched	unmatched	unmatched	unmatched	unmatched
AFVEFLTDEIKEEK	K	K	78	91	14	3	sp|O35658|C1QBP_MOUSE	O35658	C1QBP_MOUSE	C1qbp	Complement component 1 Q subcomponent-binding protein, mitochondrial			0	0	0	1	0	0	0	0	0	0	0	0	35898.4	0	0	0	0	0	0	0	0	0	0	0	0	0	0	unmatched	unmatched	unmatched	MS/MS	unmatched	unmatched	unmatched	unmatched	unmatched
AFVHWYVGEGMEEGEFSEAR	R	E	403	422	20	3	sp|P68369|TBA1A_MOUSE	P68369	TBA1A_MOUSE	Tuba1a	Tubulin alpha-1A chain	Tuba1b, Tuba1c, Tuba3a, Tuba4a, Tuba8	sp|P05213|TBA1B_MOUSE, sp|P05214|TBA3_MOUSE, sp|P68368|TBA4A_MOUSE, sp|P68373|TBA1C_MOUSE, sp|Q9JJZ2|TBA8_MOUSE	2	3	1	2	1	2	0	1	0	313008	456775	247621	126940	172416	107376	0	76922.3	0	239071	347453	247621	126940	131150	107376	0	76922.3	0	MS/MS	MS/MS	MS/MS	MS/MS	MS/MS	MS/MS	unmatched	MS/MS	unmatched
AGAAGPIGIPGR	P	P	1095	1106	12	2	sp|O88207|CO5A1_MOUSE	O88207	CO5A1_MOUSE	Col5a1	Collagen alpha-1(V) chain			1	0	0	0	0	0	0	0	0	33157.4	0	0	0	0	0	0	0	0	0	0	0	0	0	0	0	0	0	MS/MS	unmatched	unmatched	unmatched	unmatched	unmatched	unmatched	unmatched	unmatched
AGAAGPSGPAGPR	E	G	702	714	13	2	sp|Q01149|CO1A2_MOUSE	Q01149	CO1A2_MOUSE	Col1a2	Collagen alpha-2(I) chain			0	1	0	0	0	0	0	0	0	0	33885.9	0	0	0	0	0	0	0	0	0	0	0	0	0	0	0	0	unmatched	MS/MS	unmatched	unmatched	unmatched	unmatched	unmatched	unmatched	unmatched
AGAALVQEDHVR	D	S	211	222	12	3	sp|A1L314|MPEG1_MOUSE	A1L314	MPEG1_MOUSE	Mpeg1	Macrophage-expressed gene 1 protein			0	0	0	0	1	1	1	1	1	0	0	0	83468.5	68804.4	84096.4	104161	98762	113234	0	0	0	83468.5	68804.4	84096.4	104161	98762	113234	unmatched	unmatched	unmatched	MBR	MS/MS	MS/MS	MS/MS	MS/MS	MS/MS
AGAGGGGGAVGPQPSAK	R	P	40	56	17	2	sp|Q9CXS4|CENPV_MOUSE	Q9CXS4	CENPV_MOUSE	Cenpv	Centromere protein V			1	0	0	0	0	0	0	0	0	27071	0	0	0	0	0	0	0	0	0	0	0	0	0	0	0	0	0	MS/MS	unmatched	unmatched	unmatched	unmatched	unmatched	unmatched	unmatched	unmatched
AGAGGGGGAVGPQPSAKPR	R	P	40	58	19	3	sp|Q9CXS4|CENPV_MOUSE	Q9CXS4	CENPV_MOUSE	Cenpv	Centromere protein V			0	0	0	1	0	0	0	0	0	0	0	0	15217.5	0	0	0	0	0	0	0	0	0	0	0	0	0	0	unmatched	unmatched	unmatched	MS/MS	unmatched	unmatched	unmatched	unmatched	unmatched
AGALHYSDEVEIIR	N	G	87	100	14	3	sp|Q04857|CO6A1_MOUSE	Q04857	CO6A1_MOUSE	Col6a1	Collagen alpha-1(VI) chain			1	2	1	0	0	0	0	0	0	128377	145179	118209	0	0	0	0	0	0	128377	145179	118209	0	0	0	0	0	0	MS/MS	MS/MS	MS/MS	unmatched	unmatched	unmatched	unmatched	unmatched	unmatched
AGALLPAIR	R	E	2183	2191	9	2	sp|Q61001|LAMA5_MOUSE	Q61001	LAMA5_MOUSE	Lama5	Laminin subunit alpha-5			0	0	0	0	0	1	0	0	0	0	0	0	0	0	32730.5	0	0	0	0	0	0	0	0	0	0	0	0	unmatched	unmatched	unmatched	unmatched	unmatched	MS/MS	unmatched	unmatched	unmatched
AGDGVNVVVTGGR	K	L	1037	1049	13	2	sp|Q8K482|EMIL2_MOUSE	Q8K482	EMIL2_MOUSE	Emilin2	EMILIN-2			0	0	0	0	1	1	0	0	1	0	0	0	0	68761.5	64849.3	0	0	92358.6	0	0	0	0	68761.5	64849.3	0	0	92358.6	unmatched	unmatched	unmatched	unmatched	MS/MS	MS/MS	unmatched	unmatched	MS/MS
AGDKDHLTK	F	E	20	28	9	2	sp|P08207|S10AA_MOUSE	P08207	S10AA_MOUSE	S100a10	Protein S100-A10			0	0	0	1	0	0	0	0	0	0	0	0	9799.25	0	0	0	0	0	0	0	0	0	0	0	0	0	0	unmatched	unmatched	unmatched	MS/MS	unmatched	unmatched	unmatched	unmatched	unmatched
AGDQGVPGEPGAVGPLGPR	K	G	690	708	19	2	sp|Q3U962|CO5A2_MOUSE	Q3U962	CO5A2_MOUSE	Col5a2	Collagen alpha-2(V) chain			0	0	0	0	1	0	0	0	0	0	0	0	0	74312.5	61527.4	0	0	0	0	0	0	0	74312.5	61527.4	0	0	0	unmatched	unmatched	unmatched	unmatched	MS/MS	MBR	unmatched	unmatched	unmatched
AGEAPRPPPVLSR	R	H	518	530	13	3	sp|O08999|LTBP2_MOUSE	O08999	LTBP2_MOUSE	Ltbp2	Latent-transforming growth factor beta-binding protein 2			1	1	1	0	0	0	1	0	0	111359	137462	90585.9	0	0	0	70346.4	0	0	111359	137462	90585.9	0	0	0	70346.4	0	0	MS/MS	MS/MS	MS/MS	unmatched	unmatched	unmatched	MS/MS	unmatched	unmatched
AGEDGHPGKPGR	K	P	147	158	12	3	sp|Q01149|CO1A2_MOUSE	Q01149	CO1A2_MOUSE	Col1a2	Collagen alpha-2(I) chain			1	0	0	0	0	0	0	0	0	2824.24	0	0	0	0	0	0	0	0	0	0	0	0	0	0	0	0	0	MS/MS	unmatched	unmatched	unmatched	unmatched	unmatched	unmatched	unmatched	unmatched
AGEDGHPGKPGRPGER	K	G	147	162	16	4	sp|Q01149|CO1A2_MOUSE	Q01149	CO1A2_MOUSE	Col1a2	Collagen alpha-2(I) chain			0	2	0	0	0	0	0	0	0	0	966793	0	0	0	0	0	0	0	0	0	0	0	0	0	0	0	0	unmatched	MS/MS	unmatched	unmatched	unmatched	unmatched	unmatched	unmatched	unmatched
AGFAGDDAPR	K	A	19	28	10	2	sp|P60710|ACTB_MOUSE	P60710	ACTB_MOUSE	Actb	Actin, cytoplasmic 1	Acta1, Acta2, Actc1, Actg1, Actg2	sp|P62737|ACTA_MOUSE, sp|P63260|ACTG_MOUSE, sp|P63268|ACTH_MOUSE, sp|P68033|ACTC_MOUSE, sp|P68134|ACTS_MOUSE	4	3	3	6	5	6	5	4	5	3.97701e+06	3.70381e+06	3.39741e+06	13313846	11818800	16058024	16321919	12786486	15554083	3.97701e+06	3.70381e+06	3.39741e+06	13313846	11818800	16058024	16321919	12786486	15554083	MS/MS	MS/MS	MS/MS	MS/MS	MS/MS	MS/MS	MS/MS	MS/MS	MS/MS
AGFAGDQIPK	K	Y	23	32	10	2	sp|P61164|ACTZ_MOUSE	P61164	ACTZ_MOUSE	Actr1a	Alpha-centractin	Actr1b	sp|Q8R5C5|ACTY_MOUSE	0	0	0	1	1	0	0	0	0	0	0	0	58680.3	30967	0	0	0	0	0	0	0	58680.3	30967	0	0	0	0	unmatched	unmatched	unmatched	MS/MS	MS/MS	unmatched	unmatched	unmatched	unmatched
AGFALQQDQR	R	S	286	295	10	2	sp|O89029|MATN4_MOUSE	O89029	MATN4_MOUSE	Matn4	Matrilin-4			1	1	1	0	0	0	0	0	0	93971.5	106724	109599	0	0	0	0	0	0	93971.5	106724	109599	0	0	0	0	0	0	MS/MS	MS/MS	MS/MS	unmatched	unmatched	unmatched	unmatched	unmatched	unmatched
AGGETQEVTVR	A	G	852	862	11	2	sp|Q60847|COCA1_MOUSE	Q60847	COCA1_MOUSE	Col12a1	Collagen alpha-1(XII) chain			1	0	1	0	0	0	0	0	0	56982.1	0	58249.7	0	0	0	0	0	0	56982.1	0	58249.7	0	0	0	0	0	0	MS/MS	unmatched	MS/MS	unmatched	unmatched	unmatched	unmatched	unmatched	unmatched
AGGGGAGGGAGGGRSPV	G	R	78	94	17	2	sp|P70390|SHOX2_MOUSE	P70390	SHOX2_MOUSE	Shox2	Short stature homeobox protein 2			2	0	0	1	1	0	0	0	0	518008	0	0	12620.7	16981.6	0	0	0	0	518008	0	0	12620.7	16981.6	0	0	0	0	MS/MS	unmatched	unmatched	MS/MS	MS/MS	unmatched	unmatched	unmatched	unmatched
AGGTFTGEALQYTR	M	D	697	710	14	2	sp|Q04857|CO6A1_MOUSE	Q04857	CO6A1_MOUSE	Col6a1	Collagen alpha-1(VI) chain			2	2	2	0	0	0	0	0	0	587120	826295	570352	0	0	0	0	0	0	587120	826295	570352	0	0	0	0	0	0	MS/MS	MS/MS	MS/MS	unmatched	unmatched	unmatched	unmatched	unmatched	unmatched
AGIEIFVVVVGPQVNEPHIR	R	V	962	981	20	3	sp|Q04857|CO6A1_MOUSE	Q04857	CO6A1_MOUSE	Col6a1	Collagen alpha-1(VI) chain			5	3	3	0	0	0	0	0	0	228056	101373	73254.8	0	0	0	0	0	0	228056	101373	73254.8	0	0	0	0	0	0	MS/MS	MS/MS	MS/MS	unmatched	unmatched	unmatched	unmatched	unmatched	unmatched
AGIFQSAK	K	-	69	76	8	2	sp|Q9CPQ1|COX6C_MOUSE	Q9CPQ1	COX6C_MOUSE	Cox6c	Cytochrome c oxidase subunit 6C			0	0	0	1	0	1	0	0	0	0	0	0	40808.2	0	25641.3	0	0	0	0	0	0	40808.2	0	25641.3	0	0	0	unmatched	unmatched	unmatched	MS/MS	unmatched	MS/MS	unmatched	unmatched	unmatched
AGIFTGGSLLPVR	K	L	577	589	13	2	sp|A1L314|MPEG1_MOUSE	A1L314	MPEG1_MOUSE	Mpeg1	Macrophage-expressed gene 1 protein			0	0	0	0	1	0	0	0	0	0	0	0	0	19682.5	0	0	0	0	0	0	0	0	0	0	0	0	0	unmatched	unmatched	unmatched	unmatched	MS/MS	unmatched	unmatched	unmatched	unmatched
AGILFEDIFDVK	M	D	2	13	12	2	sp|Q923G2|RPAB3_MOUSE	Q923G2	RPAB3_MOUSE	Polr2h	DNA-directed RNA polymerases I, II, and III subunit RPABC3			1	0	1	1	1	1	1	1	1	41213.2	0	19018.6	0	5018.58	2664.85	0	0	2316.36	41213.2	0	19018.6	0	5018.58	2664.85	0	0	2316.36	MS/MS	unmatched	MS/MS	MS/MS	MS/MS	MS/MS	MS/MS	MS/MS	MS/MS
AGKEPGLQIWR	K	V	60	70	11	2,3	sp|P13020|GELS_MOUSE	P13020	GELS_MOUSE	Gsn	Gelsolin	GSN	contam_sp|P06396|GELS_HUMAN	0	0	0	2	2	3	1	1	0	0	0	0	163333	94330.5	194961	47566.4	62818.7	0	0	0	0	163333	94330.5	134430	47566.4	62818.7	0	unmatched	unmatched	unmatched	MS/MS	MS/MS	MS/MS	MS/MS	MS/MS	unmatched
AGKLDPHLVLDQLR	K	C	680	693	14	3	sp|Q8VDD5|MYH9_MOUSE	Q8VDD5	MYH9_MOUSE	Myh9	Myosin-9	Myh10	sp|Q61879|MYH10_MOUSE	0	0	0	1	1	1	0	0	0	0	0	0	27691	59132.3	40955.6	0	0	0	0	0	0	27691	59132.3	40955.6	0	0	0	unmatched	unmatched	unmatched	MS/MS	MS/MS	MS/MS	unmatched	unmatched	unmatched
AGLAPLEVR	K	V	1450	1458	9	2	sp|Q80X90|FLNB_MOUSE	Q80X90	FLNB_MOUSE	Flnb	Filamin-B			0	0	0	2	2	2	1	1	1	0	0	0	59211.6	66275.2	66107.6	92266.2	90717.4	78629.3	0	0	0	59211.6	66275.2	66107.6	92266.2	90717.4	78629.3	unmatched	unmatched	unmatched	MS/MS	MS/MS	MS/MS	MS/MS	MS/MS	MS/MS
AGLNSLEAVK	M	R	2	11	10	2	sp|Q6IRU2|TPM4_MOUSE	Q6IRU2	TPM4_MOUSE	Tpm4	Tropomyosin alpha-4 chain			1	0	1	3	3	2	3	3	2	96772.6	0	104844	678541	541170	677780	1.04123e+06	682223	1.03293e+06	96772.6	0	104844	678541	541170	677780	1.04123e+06	682223	1.03293e+06	MS/MS	unmatched	MS/MS	MS/MS	MS/MS	MS/MS	MS/MS	MS/MS	MS/MS
AGLNSLEAVKR	M	K	2	12	11	2	sp|Q6IRU2|TPM4_MOUSE	Q6IRU2	TPM4_MOUSE	Tpm4	Tropomyosin alpha-4 chain			0	0	0	2	3	2	2	3	3	0	0	0	898966	642541	852852	917660	930542	961148	0	0	0	898966	642541	852852	917660	930542	961148	unmatched	unmatched	unmatched	MS/MS	MS/MS	MS/MS	MS/MS	MS/MS	MS/MS
AGLPGPKGDR	A	G	725	734	10	2	sp|P11087|CO1A1_MOUSE	P11087	CO1A1_MOUSE	Col1a1	Collagen alpha-1(I) chain			5	2	5	3	4	2	1	2	0	68355.7	190157	95896.1	46382.6	126447	34869.1	46393	90069.2	0	68355.7	190157	95896.1	46382.6	126447	34869.1	46393	90069.2	0	MS/MS	MS/MS	MS/MS	MS/MS	MS/MS	MS/MS	MS/MS	MS/MS	unmatched
AGLQFPVGR	R	V	22	30	9	2	sp|P27661|H2AX_MOUSE	P27661	H2AX_MOUSE	H2ax	Histone H2AX	H2ac11, H2ac12, H2ac13, H2ac15, H2ac20, H2ac21, H2ac25, H2ac4, H2ac6, H2ac7, H2ac8, H2aj, H2az1, H2az2, Hist1h2af, Hist1h2an, Hist1h2ao, Hist1h2ap, Hist2h2aa1	sp|C0HKE1|H2A1B_MOUSE, sp|C0HKE2|H2A1C_MOUSE, sp|C0HKE3|H2A1D_MOUSE, sp|C0HKE4|H2A1E_MOUSE, sp|C0HKE5|H2A1G_MOUSE, sp|C0HKE6|H2A1I_MOUSE, sp|C0HKE7|H2A1N_MOUSE, sp|C0HKE8|H2A1O_MOUSE, sp|C0HKE9|H2A1P_MOUSE, sp|P0C0S6|H2AZ_MOUSE, sp|Q3THW5|H2AV_MOUSE, sp|Q64522|H2A2B_MOUSE, sp|Q64523|H2A2C_MOUSE, sp|Q6GSS7|H2A2A_MOUSE, sp|Q8BFU2|H2A3_MOUSE, sp|Q8CGP5|H2A1F_MOUSE, sp|Q8CGP6|H2A1H_MOUSE, sp|Q8CGP7|H…	7	7	7	7	7	6	6	7	6	5.01463e+06	5.31223e+06	5.02781e+06	5962534	8414362	5.09125e+06	6519461	9724569	5.0794e+06	5.01463e+06	5.31223e+06	5.02781e+06	5962534	8414362	5.09125e+06	6519461	9724569	5.0794e+06	MS/MS	MS/MS	MS/MS	MS/MS	MS/MS	MS/MS	MS/MS	MS/MS	MS/MS
AGLSSGFVGCVR	K	E	3128	3139	12	2	sp|Q05793|PGBM_MOUSE	Q05793	PGBM_MOUSE	Hspg2	Basement membrane-specific heparan sulfate proteoglycan core protein			0	1	1	0	0	0	0	0	0	0	117934	124874	0	0	0	0	0	0	0	117934	124874	0	0	0	0	0	0	unmatched	MS/MS	MS/MS	unmatched	unmatched	unmatched	unmatched	unmatched	unmatched
AGMEWYQK	R	C	98	105	8	2	sp|Q9QZZ6|DERM_MOUSE	Q9QZZ6	DERM_MOUSE	Dpt	Dermatopontin			1	1	1	0	0	0	0	0	0	78110.4	101731	89961.4	0	0	0	0	0	0	78110.4	101731	89961.4	0	0	0	0	0	0	MS/MS	MS/MS	MS/MS	unmatched	unmatched	unmatched	unmatched	unmatched	unmatched
AGMTHIVR	K	E	51	58	8	2	sp|P27659|RL3_MOUSE	P27659	RL3_MOUSE	Rpl3	Large ribosomal subunit protein uL3			0	0	0	0	1	0	0	1	0	0	0	0	0	33297.6	0	0	0	0	0	0	0	0	0	0	0	0	0	unmatched	unmatched	unmatched	unmatched	MS/MS	unmatched	unmatched	MS/MS	unmatched
AGNLGGGVVTIER	K	S	53	65	13	2	sp|P67984|RL22_MOUSE	P67984	RL22_MOUSE	Rpl22	Large ribosomal subunit protein eL22			0	0	0	1	2	2	1	1	1	0	0	0	101489	117362	60402.9	131135	109463	96905.8	0	0	0	101489	117362	60402.9	131135	109463	96905.8	unmatched	unmatched	unmatched	MS/MS	MS/MS	MS/MS	MS/MS	MS/MS	MS/MS
AGNNMLLVGVHGPR	K	T	2585	2598	14	3	sp|Q8BTM8|FLNA_MOUSE	Q8BTM8	FLNA_MOUSE	Flna	Filamin-A			0	0	0	2	1	2	0	1	0	0	0	0	83220.4	104660	83467.3	0	72529.9	0	0	0	0	83220.4	104660	83467.3	0	72529.9	0	unmatched	unmatched	unmatched	MS/MS	MS/MS	MS/MS	unmatched	MS/MS	unmatched
AGPAGNPGADGQPGAK	A	G	371	386	16	2	sp|P11087|CO1A1_MOUSE	P11087	CO1A1_MOUSE	Col1a1	Collagen alpha-1(I) chain			0	1	0	0	0	0	0	0	0	0	5186.75	0	0	0	0	0	0	0	0	0	0	0	0	0	0	0	0	unmatched	MS/MS	unmatched	unmatched	unmatched	unmatched	unmatched	unmatched	unmatched
AGPAGPIGPAGAR	P	G	1061	1073	13	2	sp|P11087|CO1A1_MOUSE	P11087	CO1A1_MOUSE	Col1a1	Collagen alpha-1(I) chain			0	1	0	0	0	0	0	0	0	0	79974.1	0	0	0	0	0	0	0	0	0	0	0	0	0	0	0	0	unmatched	MS/MS	unmatched	unmatched	unmatched	unmatched	unmatched	unmatched	unmatched
AGPAKSPYQLVLQHSR	L	L	23	38	16	4	sp|P82198|BGH3_MOUSE	P82198	BGH3_MOUSE	Tgfbi	Transforming growth factor-beta-induced protein ig-h3			0	0	0	0	0	0	0	0	1	0	0	0	0	0	0	0	0	0	0	0	0	0	0	0	0	0	0	unmatched	unmatched	unmatched	unmatched	unmatched	unmatched	unmatched	unmatched	MS/MS
AGPAVPQEAIPLQK	K	E	107	120	14	2	sp|Q61508|ECM1_MOUSE	Q61508	ECM1_MOUSE	Ecm1	Extracellular matrix protein 1			0	0	0	1	0	1	1	0	1	0	0	0	57484.4	54681.1	60504.4	74916.9	0	102079	0	0	0	57484.4	54681.1	60504.4	74916.9	0	102079	unmatched	unmatched	unmatched	MS/MS	MBR	MS/MS	MS/MS	unmatched	MS/MS
AGPIWDLR	K	L	185	192	8	2	sp|Q7TMK9|HNRPQ_MOUSE	Q7TMK9	HNRPQ_MOUSE	Syncrip	Heterogeneous nuclear ribonucleoprotein Q			0	0	1	2	2	2	2	2	1	0	0	50016.3	71400.1	67404.3	53463.2	81296.6	85306.8	60287.4	0	0	50016.3	71400.1	67404.3	53463.2	81296.6	85306.8	60287.4	unmatched	unmatched	MS/MS	MS/MS	MS/MS	MS/MS	MS/MS	MS/MS	MS/MS
AGPMGLTGR	P	P	561	569	9	2	sp|O88207|CO5A1_MOUSE	O88207	CO5A1_MOUSE	Col5a1	Collagen alpha-1(V) chain			1	1	1	0	0	0	0	0	0	73398.2	121151	99759.6	0	0	0	0	0	0	73398.2	121151	99759.6	0	0	0	0	0	0	MS/MS	MS/MS	MS/MS	unmatched	unmatched	unmatched	unmatched	unmatched	unmatched
AGPPGADGQPGAK	F	G	803	815	13	2	sp|P11087|CO1A1_MOUSE	P11087	CO1A1_MOUSE	Col1a1	Collagen alpha-1(I) chain	Col2a1	sp|P28481|CO2A1_MOUSE	7	10	9	0	0	0	1	2	0	95577.1	162130	70142	0	0	0	11780.5	13262.2	0	51608	87026.6	38069.1	0	0	0	14586	12707.6	0	MS/MS	MS/MS	MS/MS	unmatched	unmatched	unmatched	MS/MS	MS/MS	unmatched
AGQAVDDFIEK	K	L	77	87	11	2	sp|Q9DCD0|6PGD_MOUSE	Q9DCD0	6PGD_MOUSE	Pgd	6-phosphogluconate dehydrogenase, decarboxylating			0	0	0	1	0	0	0	0	0	0	0	0	0	0	0	0	0	0	0	0	0	0	0	0	0	0	0	unmatched	unmatched	unmatched	MS/MS	unmatched	unmatched	unmatched	unmatched	unmatched
AGQSVIGLQMGTNK	K	C	159	172	14	2	sp|Q9DAW9|CNN3_MOUSE	Q9DAW9	CNN3_MOUSE	Cnn3	Calponin-3			0	0	0	1	1	1	1	0	1	0	0	0	124752	67945	91046.3	127430	0	111907	0	0	0	124752	67945	91046.3	127430	0	111907	unmatched	unmatched	unmatched	MS/MS	MS/MS	MS/MS	MS/MS	unmatched	MS/MS
AGQVVTIWASGAGATHSPPTDLVWK	K	A	491	515	25	3,4	sp|P48678|LMNA_MOUSE	P48678	LMNA_MOUSE	Lmna	Prelamin-A/C			7	4	2	4	5	2	0	0	0	348528	306152	218286	79075.1	154135	117034	0	0	0	276603	306152	218286	79075.1	154135	117034	0	0	0	MS/MS	MS/MS	MS/MS	MS/MS	MS/MS	MS/MS	unmatched	unmatched	unmatched
AGSGSFTDVR	S	T	281	290	10	2	sp|P11276|FINC_MOUSE	P11276	FINC_MOUSE	Fn1	Fibronectin			0	0	0	1	0	0	0	0	0	0	0	0	32969.9	0	0	0	0	0	0	0	0	0	0	0	0	0	0	unmatched	unmatched	unmatched	MS/MS	unmatched	unmatched	unmatched	unmatched	unmatched
AGTFQAFEQFGQQLLAHGHYASPEIK	R	E	1392	1417	26	4	sp|P16546|SPTN1_MOUSE	P16546	SPTN1_MOUSE	Sptan1	Spectrin alpha chain, non-erythrocytic 1			0	1	0	1	1	0	0	1	0	0	55767	0	28071.4	41379.3	0	0	31764.4	0	0	55767	0	28071.4	41379.3	0	0	31764.4	0	unmatched	MS/MS	unmatched	MS/MS	MS/MS	unmatched	unmatched	MS/MS	unmatched
AGTLDLSLSLPGK	K	Q	125	137	13	2	sp|P35441|TSP1_MOUSE	P35441	TSP1_MOUSE	Thbs1	Thrombospondin-1			2	2	2	3	3	3	3	3	3	274580	223392	178531	1.05423e+06	1.1752e+06	1.39416e+06	883740	1.48037e+06	1.28124e+06	274580	223392	178531	1.05423e+06	1.1752e+06	1.39416e+06	883740	1.48037e+06	1.28124e+06	MS/MS	MS/MS	MS/MS	MS/MS	MS/MS	MS/MS	MS/MS	MS/MS	MS/MS
AGTLSITEFADMLSGNAGGFR	R	S	4368	4388	21	2,3	sp|Q9QXS1|PLEC_MOUSE	Q9QXS1	PLEC_MOUSE	Plec	Plectin			2	2	2	3	2	2	2	1	3	58582.4	62584.2	65692.9	23306.2	56810.3	15010.3	14070	23939.3	25426.5	79807.8	85259.5	89494.6	18688.3	29093	12036.1	11282.2	32613	12630.1	MS/MS	MS/MS	MS/MS	MS/MS	MS/MS	MS/MS	MS/MS	MS/MS	MS/MS
AGTQIENIDEDFRDGLK	K	L	68	84	17	3	sp|P57780|ACTN4_MOUSE	P57780	ACTN4_MOUSE	Actn4	Alpha-actinin-4			0	0	0	1	1	1	0	0	0	0	0	0	76480.8	92400.8	53978.2	0	0	0	0	0	0	76480.8	92400.8	53978.2	0	0	0	unmatched	unmatched	unmatched	MS/MS	MS/MS	MS/MS	unmatched	unmatched	unmatched
AGTQIENIEEDFR	K	D	48	60	13	2	sp|Q7TPR4|ACTN1_MOUSE	Q7TPR4	ACTN1_MOUSE	Actn1	Alpha-actinin-1	Actn2, Actn3	sp|O88990|ACTN3_MOUSE, sp|Q9JI91|ACTN2_MOUSE	0	1	1	1	0	1	0	0	0	0	100244	71670.7	49804.7	0	48600.5	0	0	0	0	100244	71670.7	49804.7	0	48600.5	0	0	0	unmatched	MS/MS	MS/MS	MS/MS	unmatched	MS/MS	unmatched	unmatched	unmatched
AGTQIENIEEDFRDGLK	K	L	48	64	17	3	sp|Q7TPR4|ACTN1_MOUSE	Q7TPR4	ACTN1_MOUSE	Actn1	Alpha-actinin-1			0	0	0	1	1	0	0	0	0	0	0	0	45960.4	39911.4	0	0	0	0	0	0	0	45960.4	39911.4	0	0	0	0	unmatched	unmatched	unmatched	MS/MS	MS/MS	unmatched	unmatched	unmatched	unmatched
AGTQLLAGLR	K	F	719	728	10	2	sp|P43406|ITAV_MOUSE	P43406	ITAV_MOUSE	Itgav	Integrin alpha-V			0	0	0	1	0	0	0	0	0	0	0	0	24717.6	0	0	0	0	0	0	0	0	0	0	0	0	0	0	unmatched	unmatched	unmatched	MS/MS	unmatched	unmatched	unmatched	unmatched	unmatched
AGVAPLQVK	K	V	1478	1486	9	2	sp|Q8BTM8|FLNA_MOUSE	Q8BTM8	FLNA_MOUSE	Flna	Filamin-A			0	0	0	3	1	2	3	2	2	0	0	0	104365	48098.9	73464.9	88621.9	70111.3	63114.1	0	0	0	104365	48098.9	73464.9	88621.9	70111.3	63114.1	unmatched	unmatched	unmatched	MS/MS	MS/MS	MS/MS	MS/MS	MS/MS	MS/MS
AGVATPGLTEDQLWR	R	A	55	69	15	2	sp|Q91V61|SFXN3_MOUSE	Q91V61	SFXN3_MOUSE	Sfxn3	Sideroflexin-3			0	0	0	0	1	1	0	0	0	0	0	0	0	71073.1	73245.9	0	0	0	0	0	0	0	71073.1	73245.9	0	0	0	unmatched	unmatched	unmatched	unmatched	MS/MS	MS/MS	unmatched	unmatched	unmatched
AGVIFPVGR	K	M	19	27	9	2	sp|Q9QZQ8|H2AY_MOUSE	Q9QZQ8	H2AY_MOUSE	Macroh2a1	Core histone macro-H2A.1	Macroh2a2	sp|Q8CCK0|H2AW_MOUSE	3	3	2	2	3	2	2	3	2	376224	478801	303863	130107	223345	156427	126631	203207	150654	376224	478801	303863	130107	223345	156427	126631	203207	150654	MS/MS	MS/MS	MS/MS	MS/MS	MS/MS	MS/MS	MS/MS	MS/MS	MS/MS
AGVLAGHDNR	R	V	305	314	10	2	sp|P62880|GBB2_MOUSE	P62880	GBB2_MOUSE	Gnb2	Guanine nucleotide-binding protein G(I)/G(S)/G(T) subunit beta-2	Gnb1	sp|P62874|GBB1_MOUSE	0	0	0	1	1	1	1	1	1	0	0	0	29753.5	37517.1	39055.8	34706.4	36481.3	28173.5	0	0	0	29753.5	37517.1	39055.8	34706.4	36481.3	28173.5	unmatched	unmatched	unmatched	MS/MS	MS/MS	MS/MS	MS/MS	MS/MS	MS/MS
AGVLAHLEEER	R	D	765	775	11	2,3	sp|Q8VDD5|MYH9_MOUSE	Q8VDD5	MYH9_MOUSE	Myh9	Myosin-9	Myh10	sp|Q61879|MYH10_MOUSE	2	2	2	3	3	3	3	3	3	1.01919e+06	719730	940779	482109	752628	1.55868e+06	476259	687859	885846	1.01919e+06	719730	940779	482109	752628	800267	476259	687859	885846	MS/MS	MS/MS	MS/MS	MS/MS	MS/MS	MS/MS	MS/MS	MS/MS	MS/MS
AGVMALANLLQIQR	K	H	132	145	14	2	sp|Q9CQE8|RTRAF_MOUSE	Q9CQE8	RTRAF_MOUSE	RTRAF	RNA transcription, translation and transport factor protein			0	0	0	2	1	2	0	1	0	0	0	0	15635.1	18348.6	9932.33	0	14837.4	0	0	0	0	15635.1	18348.6	9932.33	0	14837.4	0	unmatched	unmatched	unmatched	MS/MS	MS/MS	MS/MS	unmatched	MS/MS	unmatched
AGVMGPPGNR	R	G	420	429	10	2	sp|Q01149|CO1A2_MOUSE	Q01149	CO1A2_MOUSE	Col1a2	Collagen alpha-2(I) chain			19	24	18	16	16	11	10	14	13	1.73387e+06	3035170	1.46465e+06	918397	2.1236e+06	695037	1.0146e+06	2.17816e+06	846359	1.22525e+06	2474352	1.14336e+06	672824	1614707	517106	683495	1.5519e+06	573602	MS/MS	MS/MS	MS/MS	MS/MS	MS/MS	MS/MS	MS/MS	MS/MS	MS/MS
AGVNFSEFTGVWK	K	Y	78	90	13	2	sp|P12815|PDCD6_MOUSE	P12815	PDCD6_MOUSE	Pdcd6	Programmed cell death protein 6			0	0	0	1	1	1	0	1	0	0	0	0	25120.6	44812.3	27549.6	0	30371.9	0	0	0	0	25120.6	44812.3	27549.6	0	30371.9	0	unmatched	unmatched	unmatched	MS/MS	MS/MS	MS/MS	unmatched	MS/MS	unmatched
AGVNTVTTLVENK	R	K	138	150	13	2	sp|P12970|RL7A_MOUSE	P12970	RL7A_MOUSE	Rpl7a	Large ribosomal subunit protein eL8			1	1	1	1	1	1	1	1	1	114980	95965.1	110053	41217.9	164485	48624	121995	191911	110137	114980	95965.1	110053	41217.9	164485	48624	121995	191911	110137	MS/MS	MS/MS	MS/MS	MS/MS	MS/MS	MS/MS	MS/MS	MS/MS	MS/MS
AGVSFSGHR	M	L	2	10	9	2	sp|Q9QXS6|DREB_MOUSE	Q9QXS6	DREB_MOUSE	Dbn1	Drebrin			2	1	2	2	2	2	2	2	2	163742	134009	192411	229427	132396	212902	314183	235711	375734	163742	134009	192411	229427	132396	212902	314183	235711	375734	MS/MS	MS/MS	MS/MS	MS/MS	MS/MS	MS/MS	MS/MS	MS/MS	MS/MS
AGYQSTLTR	R	T	519	527	9	2	sp|Q61554|FBN1_MOUSE	Q61554	FBN1_MOUSE	Fbn1	Fibrillin-1			0	1	1	2	2	2	2	2	1	0	374515	76671.2	203316	468648	74101	181022	358068	98100.9	0	374515	76671.2	203316	468648	74101	181022	358068	98100.9	unmatched	MS/MS	MS/MS	MS/MS	MS/MS	MS/MS	MS/MS	MS/MS	MS/MS
AGYTDQVVIGMDVAASEFYR	K	S	234	253	20	2,3	sp|P17182|ENOA_MOUSE	P17182	ENOA_MOUSE	Eno1	Alpha-enolase			0	0	0	2	1	0	0	0	0	0	0	0	41940.8	14657.7	0	0	0	0	0	0	0	20654.7	17455.1	0	0	0	0	unmatched	unmatched	unmatched	MS/MS	MS/MS	unmatched	unmatched	unmatched	unmatched
AHAFVVQQR	K	E	2198	2206	9	2	sp|Q9QXS1|PLEC_MOUSE	Q9QXS1	PLEC_MOUSE	Plec	Plectin			0	0	0	1	1	2	1	0	0	0	0	0	30929.1	72243.7	53868	75341.2	0	0	0	0	0	30929.1	72243.7	53868	75341.2	0	0	unmatched	unmatched	unmatched	MS/MS	MS/MS	MS/MS	MS/MS	unmatched	unmatched
AHFLQGAFSEEELAR	R	L	1055	1069	15	3	sp|Q8R4Y4|STAB1_MOUSE	Q8R4Y4	STAB1_MOUSE	Stab1	Stabilin-1			0	0	0	1	0	0	0	0	0	0	0	0	29088.5	0	0	0	0	0	0	0	0	0	0	0	0	0	0	unmatched	unmatched	unmatched	MS/MS	unmatched	unmatched	unmatched	unmatched	unmatched
AHGGYSVFAGVGER	K	T	226	239	14	3	sp|P56480|ATPB_MOUSE	P56480	ATPB_MOUSE	Atp5f1b	ATP synthase F(1) complex catalytic subunit beta, mitochondrial			0	0	0	1	0	0	1	0	0	0	0	0	63241.8	43649.5	0	75038.6	0	0	0	0	0	63241.8	43649.5	0	75038.6	0	0	unmatched	unmatched	unmatched	MS/MS	MBR	unmatched	MS/MS	unmatched	unmatched
AHGNSGMVR	R	A	77	85	9	2	sp|O55142|RL35A_MOUSE	O55142	RL35A_MOUSE	Rpl35a	Large ribosomal subunit protein eL33			0	1	1	1	0	1	0	0	0	0	16640.5	10257.5	12338.7	0	12210.5	0	0	0	0	16640.5	10257.5	12338.7	0	12210.5	0	0	0	unmatched	MS/MS	MS/MS	MS/MS	unmatched	MS/MS	unmatched	unmatched	unmatched
AHLEDAGER	I	L	89	97	9	2	sp|Q8BVW3|TRI14_MOUSE	Q8BVW3	TRI14_MOUSE	Trim14	Tripartite motif-containing protein 14			0	0	0	2	1	0	1	1	1	0	0	0	0	0	0	0	0	0	0	0	0	0	0	0	0	0	0	unmatched	unmatched	unmatched	MS/MS	MS/MS	unmatched	MS/MS	MS/MS	MS/MS
AHLGTALK	K	A	30	37	8	2	sp|P62267|RS23_MOUSE	P62267	RS23_MOUSE	Rps23	Small ribosomal subunit protein uS12			0	0	0	0	1	1	0	0	0	0	0	0	0	29633.3	25399.3	0	0	0	0	0	0	0	29633.3	25399.3	0	0	0	unmatched	unmatched	unmatched	unmatched	MS/MS	MS/MS	unmatched	unmatched	unmatched
AHLPLDINFR	R	G	1185	1194	10	2	sp|P97927|LAMA4_MOUSE	P97927	LAMA4_MOUSE	Lama4	Laminin subunit alpha-4			0	0	0	0	0	1	0	0	0	0	0	0	0	0	39166.1	0	0	0	0	0	0	0	0	0	0	0	0	unmatched	unmatched	unmatched	unmatched	unmatched	MS/MS	unmatched	unmatched	unmatched
AHLYSLR	R	C	421	427	7	2	sp|P97873|LOXL1_MOUSE	P97873	LOXL1_MOUSE	Loxl1	Lysyl oxidase homolog 1			1	1	1	0	0	0	0	0	0	61789.9	76139.4	79094.2	0	0	0	0	0	0	61789.9	76139.4	79094.2	0	0	0	0	0	0	MS/MS	MS/MS	MS/MS	unmatched	unmatched	unmatched	unmatched	unmatched	unmatched
AHNQDLGLAGSCLAR	K	F	1521	1535	15	3	sp|P08122|CO4A2_MOUSE	P08122	CO4A2_MOUSE	Col4a2	Collagen alpha-2(IV) chain			0	1	0	0	0	0	0	0	0	0	81480.9	0	0	0	0	0	0	0	0	0	0	0	0	0	0	0	0	unmatched	MS/MS	unmatched	unmatched	unmatched	unmatched	unmatched	unmatched	unmatched
AHSEVAQVR	K	S	816	824	9	2	sp|Q9EP71|RAI14_MOUSE	Q9EP71	RAI14_MOUSE	Rai14	Ankycorbin			1	0	1	0	0	1	0	0	0	11375.4	0	10214.6	0	0	8294.75	0	0	0	11375.4	0	10214.6	0	0	8294.75	0	0	0	MS/MS	unmatched	MS/MS	unmatched	unmatched	MS/MS	unmatched	unmatched	unmatched
AHSIQIMK	R	V	121	128	8	2	sp|P62717|RL18A_MOUSE	P62717	RL18A_MOUSE	Rpl18a	Large ribosomal subunit protein eL20			1	0	1	1	0	0	1	0	0	20016.9	0	59486.3	24149.1	45204.1	0	0	0	0	20016.9	0	59486.3	24149.1	45204.1	0	0	0	0	MS/MS	unmatched	MS/MS	MS/MS	MBR	unmatched	MS/MS	unmatched	unmatched
AHSPLGKANTSLELLLEGVR	S	V	1239	1258	20	3	sp|Q62230|SN_MOUSE	Q62230	SN_MOUSE	Siglec1	Sialoadhesin			0	0	0	1	1	2	0	0	0	0	0	0	0	0	0	0	0	0	0	0	0	0	0	0	0	0	0	unmatched	unmatched	unmatched	MS/MS	MS/MS	MS/MS	unmatched	unmatched	unmatched
AHSSMVGVNLPQK	R	A	172	184	13	2,3	sp|P09411|PGK1_MOUSE	P09411	PGK1_MOUSE	Pgk1	Phosphoglycerate kinase 1			0	0	0	1	2	2	2	0	0	0	0	0	129934	117726	174502	129482	0	0	0	0	0	129934	117726	114608	129482	0	0	unmatched	unmatched	unmatched	MS/MS	MS/MS	MS/MS	MS/MS	unmatched	unmatched
AHSVEECR	R	C	725	732	8	2	sp|Q05793|PGBM_MOUSE	Q05793	PGBM_MOUSE	Hspg2	Basement membrane-specific heparan sulfate proteoglycan core protein			0	0	1	0	0	0	0	0	0	0	0	7588.54	0	0	0	0	0	0	0	0	0	0	0	0	0	0	0	unmatched	unmatched	MS/MS	unmatched	unmatched	unmatched	unmatched	unmatched	unmatched
AIAELGIYPAVDPLDSTSR	R	I	388	406	19	2	sp|P56480|ATPB_MOUSE	P56480	ATPB_MOUSE	Atp5f1b	ATP synthase F(1) complex catalytic subunit beta, mitochondrial			0	0	0	2	2	1	2	1	1	0	0	0	156565	122206	57807.6	145774	41820.2	82564.5	0	0	0	156565	122206	57807.6	145774	41820.2	82564.5	unmatched	unmatched	unmatched	MS/MS	MS/MS	MS/MS	MS/MS	MS/MS	MS/MS
AIAFQDCPVDLF	K	F	27	38	12	2	sp|Q04857|CO6A1_MOUSE	Q04857	CO6A1_MOUSE	Col6a1	Collagen alpha-1(VI) chain			0	2	2	0	0	0	0	0	0	0	62905.3	39249.9	0	0	0	0	0	0	0	62905.3	39249.9	0	0	0	0	0	0	unmatched	MS/MS	MS/MS	unmatched	unmatched	unmatched	unmatched	unmatched	unmatched
AIAFQDCPVDLFF	K	V	27	39	13	2	sp|Q04857|CO6A1_MOUSE	Q04857	CO6A1_MOUSE	Col6a1	Collagen alpha-1(VI) chain			0	0	1	0	0	0	0	0	0	0	0	10207.9	0	0	0	0	0	0	0	0	0	0	0	0	0	0	0	unmatched	unmatched	MS/MS	unmatched	unmatched	unmatched	unmatched	unmatched	unmatched
AIAGTGANVIVTGGK	K	V	282	296	15	2	sp|P42932|TCPQ_MOUSE	P42932	TCPQ_MOUSE	Cct8	T-complex protein 1 subunit theta			0	0	0	1	1	1	0	0	0	0	0	0	80931.3	79656.2	80770	0	0	0	0	0	0	80931.3	79656.2	80770	0	0	0	unmatched	unmatched	unmatched	MS/MS	MS/MS	MS/MS	unmatched	unmatched	unmatched
AIDLFTDAIK	K	L	132	141	10	2	sp|Q99L47|F10A1_MOUSE	Q99L47	F10A1_MOUSE	St13	Hsc70-interacting protein			0	0	0	2	1	2	1	0	0	0	0	0	55079.8	39596.2	33253.2	31666.6	0	0	0	0	0	55079.8	39596.2	33253.2	31666.6	0	0	unmatched	unmatched	unmatched	MS/MS	MS/MS	MS/MS	MS/MS	unmatched	unmatched
AIELEDLLR	Q	Y	244	252	9	2	sp|P28653|PGS1_MOUSE	P28653	PGS1_MOUSE	Bgn	Biglycan			1	1	1	1	0	0	0	0	0	67214.6	51995.7	40326.9	14063.4	0	0	0	0	0	67214.6	51995.7	40326.9	14063.4	0	0	0	0	0	MS/MS	MS/MS	MS/MS	MS/MS	unmatched	unmatched	unmatched	unmatched	unmatched
AIFLADGNVFTTGFSR	R	M	224	239	16	2	sp|Q9WUM4|COR1C_MOUSE	Q9WUM4	COR1C_MOUSE	Coro1c	Coronin-1C			1	0	1	1	2	1	0	0	1	85525.9	0	61791	157899	0	119426	0	0	109333	85525.9	0	61791	157899	0	119426	0	0	109333	MS/MS	unmatched	MS/MS	MS/MS	MS/MS	MS/MS	unmatched	unmatched	MS/MS
AIFQAIAAK	K	V	155	163	9	2	sp|Q9DCD0|6PGD_MOUSE	Q9DCD0	6PGD_MOUSE	Pgd	6-phosphogluconate dehydrogenase, decarboxylating			0	0	0	1	1	1	0	0	0	0	0	0	44714	45509.1	37451.5	0	0	0	0	0	0	44714	45509.1	37451.5	0	0	0	unmatched	unmatched	unmatched	MS/MS	MS/MS	MS/MS	unmatched	unmatched	unmatched
AIGEEWER	Y	L	2306	2313	8	2	sp|P11276|FINC_MOUSE	P11276	FINC_MOUSE	Fn1	Fibronectin			1	1	1	2	2	2	1	2	2	58220.1	95751.5	82564.2	122075	270221	273300	153573	298123	206829	58220.1	95751.5	82564.2	122075	270221	273300	153573	298123	206829	MS/MS	MS/MS	MS/MS	MS/MS	MS/MS	MS/MS	MS/MS	MS/MS	MS/MS
AIGGELASIK	K	S	682	691	10	2	sp|Q61830|MRC1_MOUSE	Q61830	MRC1_MOUSE	Mrc1	Macrophage mannose receptor 1			0	0	0	1	1	1	0	0	0	0	0	0	41975.4	33875.1	45266.6	0	0	0	0	0	0	41975.4	33875.1	45266.6	0	0	0	unmatched	unmatched	unmatched	MS/MS	MS/MS	MS/MS	unmatched	unmatched	unmatched
AIHQLYLDSNK	Q	I	239	249	11	3	sp|Q9JK53|PRELP_MOUSE	Q9JK53	PRELP_MOUSE	Prelp	Prolargin			1	1	1	0	0	0	0	0	0	121962	111086	103617	0	0	0	0	0	0	121962	111086	103617	0	0	0	0	0	0	MS/MS	MS/MS	MS/MS	unmatched	unmatched	unmatched	unmatched	unmatched	unmatched
AIIIFVPVPQLK	K	S	59	70	12	2	sp|P62082|RS7_MOUSE	P62082	RS7_MOUSE	Rps7	Small ribosomal subunit protein eS7			1	1	0	3	3	2	1	2	1	33986.2	31521.9	0	15346.2	28521.2	15412.1	13754.6	22329.1	10075.8	33986.2	31521.9	0	15346.2	28521.2	15412.1	13754.6	22329.1	10075.8	MS/MS	MS/MS	unmatched	MS/MS	MS/MS	MS/MS	MS/MS	MS/MS	MS/MS
AIISWMEK	R	N	737	744	8	2	sp|Q640N1|AEBP1_MOUSE	Q640N1	AEBP1_MOUSE	Aebp1	Adipocyte enhancer-binding protein 1			1	2	1	2	1	2	2	1	1	167818	146816	232675	192596	162416	241421	100553	169517	104995	167818	146816	232675	192596	162416	241421	100553	169517	104995	MS/MS	MS/MS	MS/MS	MS/MS	MS/MS	MS/MS	MS/MS	MS/MS	MS/MS
AILAELTGR	R	R	133	141	9	2	sp|P35486|ODPA_MOUSE	P35486	ODPA_MOUSE	Pdha1	Pyruvate dehydrogenase E1 component subunit alpha, somatic form, mitochondrial			0	0	0	1	0	1	1	0	0	0	0	0	53377.5	48280.2	41764.4	51047.9	0	0	0	0	0	53377.5	48280.2	41764.4	51047.9	0	0	unmatched	unmatched	unmatched	MS/MS	MBR	MS/MS	MS/MS	unmatched	unmatched
AILEYLTAEVLELAGNASK	A	D	57	75	19	3	sp|P0C0S6|H2AZ_MOUSE	P0C0S6	H2AZ_MOUSE	H2az1	Histone H2A.Z	H2az2	sp|Q3THW5|H2AV_MOUSE	0	1	1	0	0	0	0	0	0	0	8148.53	21563.5	0	0	0	0	0	0	0	8148.53	21563.5	0	0	0	0	0	0	unmatched	MS/MS	MS/MS	unmatched	unmatched	unmatched	unmatched	unmatched	unmatched
AILFLPMSAK	K	S	144	153	10	2	sp|P15655|FGF2_MOUSE	P15655	FGF2_MOUSE	Fgf2	Fibroblast growth factor 2			0	0	0	0	0	1	0	0	0	0	0	0	0	0	0	0	0	0	0	0	0	0	0	0	0	0	0	unmatched	unmatched	unmatched	unmatched	unmatched	MS/MS	unmatched	unmatched	unmatched
AILQQAR	Q	L	548	554	7	2	sp|O88207|CO5A1_MOUSE	O88207	CO5A1_MOUSE	Col5a1	Collagen alpha-1(V) chain	Col11a1, Col11a2	sp|Q61245|COBA1_MOUSE, sp|Q64739|COBA2_MOUSE	0	1	1	0	0	0	0	0	0	0	105422	105389	0	0	0	0	0	0	0	105422	105389	0	0	0	0	0	0	unmatched	MS/MS	MS/MS	unmatched	unmatched	unmatched	unmatched	unmatched	unmatched
AILVDLEPGTMDSVR	R	S	63	77	15	2	sp|P99024|TBB5_MOUSE	P99024	TBB5_MOUSE	Tubb5	Tubulin beta-5 chain	Tubb2a, Tubb2b, Tubb3	sp|Q7TMM9|TBB2A_MOUSE, sp|Q9CWF2|TBB2B_MOUSE, sp|Q9ERD7|TBB3_MOUSE	4	5	4	6	6	5	5	6	5	306932	703663	423565	821729	550349	736167	676199	595247	676825	225426	541032	294984	670719	434285	561591	537225	494890	523659	MS/MS	MS/MS	MS/MS	MS/MS	MS/MS	MS/MS	MS/MS	MS/MS	MS/MS
AIMTYVSSFYHAF	K	S	257	269	13	2	sp|P57780|ACTN4_MOUSE	P57780	ACTN4_MOUSE	Actn4	Alpha-actinin-4	Actn1	sp|Q7TPR4|ACTN1_MOUSE	1	1	1	0	0	0	0	0	0	51082.7	46916.7	40132.7	0	0	0	0	0	0	51082.7	46916.7	40132.7	0	0	0	0	0	0	MS/MS	MS/MS	MS/MS	unmatched	unmatched	unmatched	unmatched	unmatched	unmatched
AIMTYVSSFYHAFSGAQK	K	A	257	274	18	3	sp|P57780|ACTN4_MOUSE	P57780	ACTN4_MOUSE	Actn4	Alpha-actinin-4	Actn1	sp|Q7TPR4|ACTN1_MOUSE	1	1	1	0	1	0	0	0	0	59983.3	74351.5	70411.5	0	22599.7	0	0	0	0	59983.3	74351.5	70411.5	0	22599.7	0	0	0	0	MS/MS	MS/MS	MS/MS	unmatched	MS/MS	unmatched	unmatched	unmatched	unmatched
AINQGGLTSVAVR	K	G	31	43	13	2	sp|Q9QUM9|PSA6_MOUSE	Q9QUM9	PSA6_MOUSE	Psma6	Proteasome subunit alpha type-6			0	0	0	1	0	1	0	0	0	0	0	0	71645.1	0	43849	0	0	0	0	0	0	71645.1	0	43849	0	0	0	unmatched	unmatched	unmatched	MS/MS	unmatched	MS/MS	unmatched	unmatched	unmatched
AINTFPYR	K	G	506	513	8	2	sp|Q60847|COCA1_MOUSE	Q60847	COCA1_MOUSE	Col12a1	Collagen alpha-1(XII) chain			7	7	7	8	8	7	4	5	3	1.21565e+06	1.42641e+06	1316916	454372	577112	393855	246570	400975	286854	1.21565e+06	1.42641e+06	1316916	454372	577112	393855	246570	400975	286854	MS/MS	MS/MS	MS/MS	MS/MS	MS/MS	MS/MS	MS/MS	MS/MS	MS/MS
AINVQEEK	K	I	1493	1500	8	2	sp|P16546|SPTN1_MOUSE	P16546	SPTN1_MOUSE	Sptan1	Spectrin alpha chain, non-erythrocytic 1			0	0	0	0	1	2	1	1	1	0	0	0	0	82057.4	87556.1	62371.9	64659	57440.2	0	0	0	0	82057.4	87556.1	62371.9	64659	57440.2	unmatched	unmatched	unmatched	unmatched	MS/MS	MS/MS	MS/MS	MS/MS	MS/MS
AIPDLTAPVAAVQAAVSNLVR	K	V	36	56	21	3	sp|Q64727|VINC_MOUSE	Q64727	VINC_MOUSE	Vcl	Vinculin			2	3	3	2	4	2	1	4	0	8817.27	11761	12536	5249.06	10140.7	6303.38	4698.96	11874	0	8817.27	11761	12536	5249.06	10140.7	6303.38	4698.96	11874	0	MS/MS	MS/MS	MS/MS	MS/MS	MS/MS	MS/MS	MS/MS	MS/MS	unmatched
AISAHFDDSSSSSLK	K	N	333	347	15	3	sp|Q8CCK0|H2AW_MOUSE	Q8CCK0	H2AW_MOUSE	Macroh2a2	Core histone macro-H2A.2			1	1	1	0	0	0	0	0	0	177413	128323	120360	0	0	0	0	0	0	177413	128323	120360	0	0	0	0	0	0	MS/MS	MS/MS	MS/MS	unmatched	unmatched	unmatched	unmatched	unmatched	unmatched
AISDELDHALNDMTSI	K	-	270	285	16	2	sp|P21107|TPM3_MOUSE	P21107	TPM3_MOUSE	Tpm3	Tropomyosin alpha-3 chain			0	0	0	2	2	2	2	1	2	0	0	0	46355.2	40891.5	61613.9	38074.9	25176.3	56744.4	0	0	0	46355.2	40891.5	61613.9	38074.9	25176.3	56744.4	unmatched	unmatched	unmatched	MS/MS	MS/MS	MS/MS	MS/MS	MS/MS	MS/MS
AISEELDNALNDITSL	K	-	269	284	16	2	sp|P58774|TPM2_MOUSE	P58774	TPM2_MOUSE	Tpm2	Tropomyosin beta chain			0	0	1	0	0	0	0	0	0	0	0	11329.1	0	0	0	0	0	0	0	0	0	0	0	0	0	0	0	unmatched	unmatched	MS/MS	unmatched	unmatched	unmatched	unmatched	unmatched	unmatched
AISESAYR	Y	C	156	163	8	2	sp|Q61879|MYH10_MOUSE	Q61879	MYH10_MOUSE	Myh10	Myosin-10			0	0	1	0	0	0	0	0	0	0	0	55550.4	0	0	0	0	0	0	0	0	0	0	0	0	0	0	0	unmatched	unmatched	MS/MS	unmatched	unmatched	unmatched	unmatched	unmatched	unmatched
AISSYFVSTMSSSIK	K	T	330	344	15	2,3	sp|Q9QZQ8|H2AY_MOUSE	Q9QZQ8	H2AY_MOUSE	Macroh2a1	Core histone macro-H2A.1			1	1	1	0	1	0	0	0	0	59457.7	149700	117268	0	125504	144679	0	0	0	0	149700	117268	0	125504	144679	0	0	0	MS/MS	MS/MS	MS/MS	unmatched	MS/MS	MBR	unmatched	unmatched	unmatched
AITDTAYR	Y	S	152	159	8	2	sp|Q8VDD5|MYH9_MOUSE	Q8VDD5	MYH9_MOUSE	Myh9	Myosin-9			1	0	1	1	2	2	1	1	2	251024	0	197874	45141.9	34442.2	38361.3	52760.1	77855.2	89804.2	251024	0	197874	45141.9	34442.2	38361.3	52760.1	77855.2	89804.2	MS/MS	unmatched	MS/MS	MS/MS	MS/MS	MS/MS	MS/MS	MS/MS	MS/MS
AITGASLADIMAK	R	R	81	93	13	2	sp|Q8BP67|RL24_MOUSE	Q8BP67	RL24_MOUSE	Rpl24	Large ribosomal subunit protein eL24			2	1	2	1	2	1	0	1	0	116426	160248	132008	42539.5	132008	39869.5	0	90586.5	0	116426	160248	132008	42539.5	132008	39869.5	0	90586.5	0	MS/MS	MS/MS	MS/MS	MS/MS	MS/MS	MS/MS	unmatched	MS/MS	unmatched
AITHLNNNFMFGQK	R	M	432	445	14	3	sp|Q8R081|HNRPL_MOUSE	Q8R081	HNRPL_MOUSE	Hnrnpl	Heterogeneous nuclear ribonucleoprotein L			1	0	1	0	1	1	0	0	0	72780.6	0	109815	0	86012.8	84392.1	0	0	0	72780.6	0	109815	0	86012.8	84392.1	0	0	0	MS/MS	unmatched	MS/MS	unmatched	MS/MS	MS/MS	unmatched	unmatched	unmatched
AITSAYYR	R	G	75	82	8	2	sp|P46638|RB11B_MOUSE	P46638	RB11B_MOUSE	Rab11b	Ras-related protein Rab-11B	Rab11a, Rab25	sp|P62492|RB11A_MOUSE, sp|Q9WTL2|RAB25_MOUSE	0	0	0	1	0	0	0	0	0	0	0	0	35777.1	0	0	0	0	0	0	0	0	0	0	0	0	0	0	unmatched	unmatched	unmatched	MS/MS	unmatched	unmatched	unmatched	unmatched	unmatched
AITSDLLESLGR	A	D	256	267	12	2	sp|Q62009|POSTN_MOUSE	Q62009	POSTN_MOUSE	Postn	Periostin			0	0	0	0	1	1	0	0	0	0	0	0	0	31579.4	24872.2	0	0	0	0	0	0	0	31579.4	24872.2	0	0	0	unmatched	unmatched	unmatched	unmatched	MS/MS	MS/MS	unmatched	unmatched	unmatched
AITVDPIR	R	G	1261	1268	8	2	sp|O88322|NID2_MOUSE	O88322	NID2_MOUSE	Nid2	Nidogen-2			1	1	1	2	2	2	2	2	2	92646.8	116223	90284.6	205091	141914	231641	164994	179712	0	92646.8	116223	90284.6	205091	141914	231641	164994	179712	0	MS/MS	MS/MS	MS/MS	MS/MS	MS/MS	MS/MS	MS/MS	MS/MS	MS/MS
AIVAGDQNVEYK	K	G	107	118	12	2	sp|P97447|FHL1_MOUSE	P97447	FHL1_MOUSE	Fhl1	Four and a half LIM domains protein 1			0	0	0	1	1	1	0	0	0	0	0	0	50167.8	42243.6	46944.7	0	0	0	0	0	0	50167.8	42243.6	46944.7	0	0	0	unmatched	unmatched	unmatched	MS/MS	MS/MS	MS/MS	unmatched	unmatched	unmatched
AIVAIENPADVSVISSR	R	N	64	80	17	2	sp|P14206|RSSA_MOUSE	P14206	RSSA_MOUSE	Rpsa	Small ribosomal subunit protein uS2			1	0	0	1	1	1	2	0	0	101256	0	0	115389	63513.5	84115.2	96822.6	0	0	101256	0	0	115389	63513.5	84115.2	96822.6	0	0	MS/MS	unmatched	unmatched	MS/MS	MS/MS	MS/MS	MS/MS	unmatched	unmatched
AIVQLKPR	K	N	935	942	8	2	sp|Q9QXS1|PLEC_MOUSE	Q9QXS1	PLEC_MOUSE	Plec	Plectin			0	0	0	0	1	0	0	0	0	0	0	0	0	28113.3	0	0	0	0	0	0	0	0	0	0	0	0	0	unmatched	unmatched	unmatched	unmatched	MS/MS	unmatched	unmatched	unmatched	unmatched
AIVSTPGPEGK	K	P	1157	1167	11	2	sp|P39061|COIA1_MOUSE	P39061	COIA1_MOUSE	Col18a1	Collagen alpha-1(XVIII) chain			0	0	0	2	2	2	2	0	2	0	0	0	42441.7	22856.5	39112.7	78776.2	0	60770.5	0	0	0	42441.7	22856.5	39112.7	78776.2	0	60770.5	unmatched	unmatched	unmatched	MS/MS	MS/MS	MS/MS	MS/MS	unmatched	MS/MS
AIWQITDR	F	D	2597	2604	8	2	sp|Q60847|COCA1_MOUSE	Q60847	COCA1_MOUSE	Col12a1	Collagen alpha-1(XII) chain			1	2	2	0	0	0	0	0	0	182456	188421	159063	0	0	0	0	0	0	182456	188421	159063	0	0	0	0	0	0	MS/MS	MS/MS	MS/MS	unmatched	unmatched	unmatched	unmatched	unmatched	unmatched
AKDEQSAVSMLK	K	K	1621	1632	12	3	sp|Q62261|SPTB2_MOUSE	Q62261	SPTB2_MOUSE	Sptbn1	Spectrin beta chain, non-erythrocytic 1			0	0	0	0	1	1	0	0	0	0	0	0	0	37444.8	52020.2	0	0	0	0	0	0	0	37444.8	52020.2	0	0	0	unmatched	unmatched	unmatched	unmatched	MS/MS	MS/MS	unmatched	unmatched	unmatched
AKEILQEEEDLAEIVQLVGK	K	A	479	498	20	3	sp|P50516|VATA_MOUSE	P50516	VATA_MOUSE	Atp6v1a	V-type proton ATPase catalytic subunit A			0	0	0	1	0	0	0	0	0	0	0	0	7307.36	0	0	0	0	0	0	0	0	0	0	0	0	0	0	unmatched	unmatched	unmatched	MS/MS	unmatched	unmatched	unmatched	unmatched	unmatched
AKFDRYRLNYSLPTGQSMEVQLPK	L	D	1010	1033	24	3	sp|Q80YX1|TENA_MOUSE	Q80YX1	TENA_MOUSE	Tnc	Tenascin			0	0	0	2	3	2	0	0	0	0	0	0	0	0	0	0	0	0	0	0	0	0	0	0	0	0	0	unmatched	unmatched	unmatched	MS/MS	MS/MS	MS/MS	unmatched	unmatched	unmatched
AKFEELNMDLFR	R	S	326	337	12	2,3	sp|P20029|BIP_MOUSE	P20029	BIP_MOUSE	Hspa5	Endoplasmic reticulum chaperone BiP			1	1	1	5	5	5	3	2	2	74178.7	93771.6	66518.4	792525	648386	551668	333891	306470	189413	74178.7	93771.6	66518.4	614314	426950	364495	259420	306470	189413	MS/MS	MS/MS	MS/MS	MS/MS	MS/MS	MS/MS	MS/MS	MS/MS	MS/MS
AKLEQLFQDEVAK	K	A	2659	2671	13	2,3	sp|Q9QXS1|PLEC_MOUSE	Q9QXS1	PLEC_MOUSE	Plec	Plectin			0	0	0	1	2	1	0	1	0	0	0	0	66502.2	93650.9	62787.2	0	47019.8	0	0	0	0	66502.2	0	62787.2	0	47019.8	0	unmatched	unmatched	unmatched	MS/MS	MS/MS	MS/MS	unmatched	MS/MS	unmatched
AKLQEMESAVK	K	S	1792	1802	11	2,3	sp|Q8VDD5|MYH9_MOUSE	Q8VDD5	MYH9_MOUSE	Myh9	Myosin-9			0	0	0	1	1	0	0	1	0	0	0	0	25253.5	25082.4	0	0	54228.9	0	0	0	0	25253.5	25082.4	0	0	0	0	unmatched	unmatched	unmatched	MS/MS	MS/MS	unmatched	unmatched	MS/MS	unmatched
AKPAETPAPAHK	K	A	154	165	12	3	sp|Q9D2G2|ODO2_MOUSE	Q9D2G2	ODO2_MOUSE	Dlst	Dihydrolipoyllysine-residue succinyltransferase component of 2-oxoglutarate dehydrogenase complex, mitochondrial			0	0	0	1	0	1	0	1	0	0	0	0	13468.8	0	9690.42	0	9263.66	0	0	0	0	13468.8	0	9690.42	0	9263.66	0	unmatched	unmatched	unmatched	MS/MS	unmatched	MS/MS	unmatched	MS/MS	unmatched
AKQTLENER	K	G	1218	1226	9	2	sp|Q8VDD5|MYH9_MOUSE	Q8VDD5	MYH9_MOUSE	Myh9	Myosin-9			0	0	0	0	1	1	0	0	0	0	0	0	0	17013.3	16555.4	0	0	0	0	0	0	0	17013.3	16555.4	0	0	0	unmatched	unmatched	unmatched	unmatched	MS/MS	MS/MS	unmatched	unmatched	unmatched
ALAAAGYDVEK	K	N	65	75	11	2	sp|P15864|H12_MOUSE	P15864	H12_MOUSE	H1-2	Histone H1.2	H1-3, H1-4, H1-6	sp|P43274|H14_MOUSE, sp|P43277|H13_MOUSE, sp|Q07133|H1T_MOUSE	2	2	2	2	3	2	2	3	2	244906	474868	431539	386635	647055	108708	348346	493621	96071.3	244906	474868	431539	386635	647055	108708	348346	493621	96071.3	MS/MS	MS/MS	MS/MS	MS/MS	MS/MS	MS/MS	MS/MS	MS/MS	MS/MS
ALAAGGVGSIVR	K	V	132	143	12	2	sp|Q9CPW4|ARPC5_MOUSE	Q9CPW4	ARPC5_MOUSE	Arpc5	Actin-related protein 2/3 complex subunit 5			1	1	1	2	2	2	2	2	2	98596.3	101585	103646	170905	90909.8	134432	160294	134175	181370	98596.3	101585	103646	170905	90909.8	134432	160294	134175	181370	MS/MS	MS/MS	MS/MS	MS/MS	MS/MS	MS/MS	MS/MS	MS/MS	MS/MS
ALAAGGYDVEK	K	N	65	75	11	2	sp|P43276|H15_MOUSE	P43276	H15_MOUSE	H1-5	Histone H1.5			1	1	1	2	2	0	1	1	0	161314	277606	256328	124175	300703	0	135128	257106	0	161314	277606	256328	124175	300703	0	135128	257106	0	MS/MS	MS/MS	MS/MS	MS/MS	MS/MS	unmatched	MS/MS	MS/MS	unmatched
ALADLDELLVR	M	A	1484	1494	11	2	sp|Q05793|PGBM_MOUSE	Q05793	PGBM_MOUSE	Hspg2	Basement membrane-specific heparan sulfate proteoglycan core protein			1	1	1	2	1	2	2	2	1	38693.6	37358.9	28571.8	24164.9	32828.5	28968.3	43366.9	37806.7	42902	38693.6	37358.9	28571.8	24164.9	32828.5	28968.3	43366.9	37806.7	42902	MS/MS	MS/MS	MS/MS	MS/MS	MS/MS	MS/MS	MS/MS	MS/MS	MS/MS
ALAEEAAK	K	K	1345	1352	8	2	sp|P02468|LAMC1_MOUSE	P02468	LAMC1_MOUSE	Lamc1	Laminin subunit gamma-1			1	1	1	1	0	2	1	1	1	21793.9	14787.4	11284.2	0	0	71716.3	0	0	0	21793.9	14787.4	11284.2	0	0	71716.3	0	0	0	MS/MS	MS/MS	MS/MS	MS/MS	unmatched	MS/MS	MS/MS	MS/MS	MS/MS
ALAEEAKR	R	Q	1953	1960	8	2	sp|Q9QXS1|PLEC_MOUSE	Q9QXS1	PLEC_MOUSE	Plec	Plectin			0	0	0	1	1	0	0	1	0	0	0	0	14116.1	15183.1	0	0	9482.76	0	0	0	0	14116.1	15183.1	0	0	9482.76	0	unmatched	unmatched	unmatched	MS/MS	MS/MS	unmatched	unmatched	MS/MS	unmatched
ALAENSGVK	R	A	451	459	9	2	sp|P42932|TCPQ_MOUSE	P42932	TCPQ_MOUSE	Cct8	T-complex protein 1 subunit theta			0	0	0	1	0	0	0	0	0	0	0	0	50708.5	0	0	0	0	0	0	0	0	0	0	0	0	0	0	unmatched	unmatched	unmatched	MS/MS	unmatched	unmatched	unmatched	unmatched	unmatched
ALALGALQN	K	I	2387	2395	9	2	sp|Q60847|COCA1_MOUSE	Q60847	COCA1_MOUSE	Col12a1	Collagen alpha-1(XII) chain			2	2	2	0	0	0	0	0	0	278456	386632	278434	0	0	0	0	0	0	278456	386632	278434	0	0	0	0	0	0	MS/MS	MS/MS	MS/MS	unmatched	unmatched	unmatched	unmatched	unmatched	unmatched
ALALGALQNIR	K	Y	2387	2397	11	2	sp|Q60847|COCA1_MOUSE	Q60847	COCA1_MOUSE	Col12a1	Collagen alpha-1(XII) chain			3	4	3	3	3	3	3	3	3	6007692	8268207	7.09185e+06	3.4881e+06	5.49282e+06	3234217	3451915	5.68935e+06	3199148	6007692	8268207	7.09185e+06	3.4881e+06	5.49282e+06	3234217	3451915	5.68935e+06	3199148	MS/MS	MS/MS	MS/MS	MS/MS	MS/MS	MS/MS	MS/MS	MS/MS	MS/MS
ALAPEYAK	K	A	60	67	8	2	sp|P09103|PDIA1_MOUSE	P09103	PDIA1_MOUSE	P4hb	Protein disulfide-isomerase			0	0	0	2	2	2	2	2	2	0	0	0	172859	98446.1	98131.4	150255	88027.8	96335.9	0	0	0	172859	98446.1	98131.4	150255	88027.8	96335.9	unmatched	unmatched	unmatched	MS/MS	MS/MS	MS/MS	MS/MS	MS/MS	MS/MS
ALAPSTMK	T	I	319	326	8	2	sp|P60710|ACTB_MOUSE	P60710	ACTB_MOUSE	Actb	Actin, cytoplasmic 1	Acta1, Acta2, Actc1, Actg1, Actg2	sp|P62737|ACTA_MOUSE, sp|P63260|ACTG_MOUSE, sp|P63268|ACTH_MOUSE, sp|P68033|ACTC_MOUSE, sp|P68134|ACTS_MOUSE	1	0	1	0	0	0	0	0	0	68749.7	0	63653.5	0	0	0	0	0	0	68749.7	0	63653.5	0	0	0	0	0	0	MS/MS	unmatched	MS/MS	unmatched	unmatched	unmatched	unmatched	unmatched	unmatched
ALAPTWEQLALGLEHSETVK	K	I	208	227	20	3	sp|Q91W90|TXND5_MOUSE	Q91W90	TXND5_MOUSE	Txndc5	Thioredoxin domain-containing protein 5			1	1	0	2	2	2	0	1	2	60272.3	70924.6	0	73769.5	106365	70741	0	66145.3	46521	60272.3	70924.6	0	73769.5	106365	70741	0	66145.3	46521	MS/MS	MS/MS	unmatched	MS/MS	MS/MS	MS/MS	unmatched	MS/MS	MS/MS
ALASIDSK	R	L	269	276	8	2	sp|Q64727|VINC_MOUSE	Q64727	VINC_MOUSE	Vcl	Vinculin			0	0	0	2	1	1	0	1	1	0	0	0	54103.8	30570.4	41008	0	44164.9	40013.3	0	0	0	54103.8	30570.4	41008	0	44164.9	40013.3	unmatched	unmatched	unmatched	MS/MS	MS/MS	MS/MS	unmatched	MS/MS	MS/MS
ALASLMTYK	K	C	163	171	9	2	sp|P26443|DHE3_MOUSE	P26443	DHE3_MOUSE	Glud1	Glutamate dehydrogenase 1, mitochondrial	GLUD1	contam_sp|P00366|DHE3_BOVIN	0	0	0	1	0	1	1	1	0	0	0	0	51240	46337.1	44507.9	49230.2	52323.5	0	0	0	0	51240	46337.1	44507.9	49230.2	52323.5	0	unmatched	unmatched	unmatched	MS/MS	MBR	MS/MS	MS/MS	MS/MS	unmatched
ALASQLQDSLK	R	D	571	581	11	2	sp|Q64727|VINC_MOUSE	Q64727	VINC_MOUSE	Vcl	Vinculin			0	0	0	2	2	2	2	1	1	0	0	0	135069	111475	114310	172458	137598	114594	0	0	0	135069	111475	114310	172458	137598	114594	unmatched	unmatched	unmatched	MS/MS	MS/MS	MS/MS	MS/MS	MS/MS	MS/MS
ALAVGGLGSIIR	K	V	134	145	12	2	sp|Q9D898|ARP5L_MOUSE	Q9D898	ARP5L_MOUSE	Arpc5l	Actin-related protein 2/3 complex subunit 5-like protein			0	0	0	1	0	0	0	0	0	0	0	0	24717.8	0	0	0	0	0	0	0	0	0	0	0	0	0	0	unmatched	unmatched	unmatched	MS/MS	unmatched	unmatched	unmatched	unmatched	unmatched
ALDEGDIALLK	R	T	24	34	11	2	sp|P46471|PRS7_MOUSE	P46471	PRS7_MOUSE	Psmc2	26S proteasome regulatory subunit 7			0	0	0	1	1	1	0	0	0	0	0	0	45693.2	32298.8	36864.7	0	0	0	0	0	0	45693.2	32298.8	36864.7	0	0	0	unmatched	unmatched	unmatched	MS/MS	MS/MS	MS/MS	unmatched	unmatched	unmatched
ALDFHNSPVGISK	K	T	43	55	13	2,3	sp|Q61245|COBA1_MOUSE	Q61245	COBA1_MOUSE	Col11a1	Collagen alpha-1(XI) chain			1	1	1	0	0	0	0	0	0	131917	52650.9	100031	0	0	0	0	0	0	131917	0	100031	0	0	0	0	0	0	MS/MS	MS/MS	MS/MS	unmatched	unmatched	unmatched	unmatched	unmatched	unmatched
ALDFIASK	K	G	116	123	8	2	sp|P57780|ACTN4_MOUSE	P57780	ACTN4_MOUSE	Actn4	Alpha-actinin-4	Actn1, Actn3	sp|O88990|ACTN3_MOUSE, sp|Q7TPR4|ACTN1_MOUSE	1	1	1	2	2	2	2	2	2	63788.3	98944.4	83776.5	217588	193370	196080	149522	123950	161774	63788.3	98944.4	83776.5	217588	193370	196080	149522	123950	161774	MS/MS	MS/MS	MS/MS	MS/MS	MS/MS	MS/MS	MS/MS	MS/MS	MS/MS
ALDHAVEALK	R	T	570	579	10	2	sp|A6H6E2|MMRN2_MOUSE	A6H6E2	MMRN2_MOUSE	Mmrn2	Multimerin-2			0	0	0	0	0	1	0	0	0	0	0	0	0	0	55313.8	0	0	0	0	0	0	0	0	0	0	0	0	unmatched	unmatched	unmatched	unmatched	unmatched	MS/MS	unmatched	unmatched	unmatched
ALDLEIATYR	L	T	474	483	10	2	contam_sp|P04264|K2C1_HUMAN	P04264	K2C1_HUMAN	KRT1	Keratin, type II cytoskeletal 1			1	1	0	0	0	0	0	0	0	46116.3	91166.8	0	0	0	0	0	0	0	46116.3	91166.8	0	0	0	0	0	0	0	MS/MS	MS/MS	unmatched	unmatched	unmatched	unmatched	unmatched	unmatched	unmatched
ALDLELK	K	G	251	257	7	2	sp|P10107|ANXA1_MOUSE	P10107	ANXA1_MOUSE	Anxa1	Annexin A1			0	0	0	2	0	0	0	0	0	0	0	0	68652.2	149958	0	0	0	0	0	0	0	68652.2	149958	0	0	0	0	unmatched	unmatched	unmatched	MS/MS	MBR	unmatched	unmatched	unmatched	unmatched
ALDLLYGMVSK	R	K	360	370	11	2	sp|O54774|AP3D1_MOUSE	O54774	AP3D1_MOUSE	Ap3d1	AP-3 complex subunit delta-1			0	0	0	0	1	1	0	0	0	0	0	0	0	18252.7	20665.7	0	0	0	0	0	0	0	18252.7	20665.7	0	0	0	unmatched	unmatched	unmatched	unmatched	MS/MS	MS/MS	unmatched	unmatched	unmatched
ALDTMNFDVIK	R	G	68	78	11	2	sp|P29341|PABP1_MOUSE	P29341	PABP1_MOUSE	Pabpc1	Polyadenylate-binding protein 1			0	0	0	2	2	2	1	0	0	0	0	0	60427.9	72750.1	61397.3	57642	0	0	0	0	0	60427.9	72750.1	61397.3	57642	0	0	unmatched	unmatched	unmatched	MS/MS	MS/MS	MS/MS	MS/MS	unmatched	unmatched
ALEAVFGK	K	Y	23	30	8	2	sp|Q91VM5|RMXL1_MOUSE	Q91VM5	RMXL1_MOUSE	Rbmxl1	RNA binding motif protein, X-linked-like-1	Rbmx	sp|Q9WV02|RBMX_MOUSE	1	0	1	0	1	1	1	1	0	68393.4	0	77496.6	0	63473.9	48823.2	45154.2	63159.3	0	68393.4	0	77496.6	0	63473.9	48823.2	45154.2	63159.3	0	MS/MS	unmatched	MS/MS	unmatched	MS/MS	MS/MS	MS/MS	MS/MS	unmatched
ALEDETK	K	N	1182	1188	7	2	sp|Q61879|MYH10_MOUSE	Q61879	MYH10_MOUSE	Myh10	Myosin-10			0	0	0	1	1	2	1	0	0	0	0	0	25179.2	23964.1	0	0	0	0	0	0	0	25179.2	23964.1	0	0	0	0	unmatched	unmatched	unmatched	MS/MS	MS/MS	MS/MS	MS/MS	unmatched	unmatched
ALEEALEAK	R	E	1491	1499	9	2	sp|Q61879|MYH10_MOUSE	Q61879	MYH10_MOUSE	Myh10	Myosin-10	Myh11	sp|O08638|MYH11_MOUSE	2	1	2	2	2	2	2	2	2	270001	198000	442385	313942	413423	315685	343636	380352	354092	270001	198000	442385	313942	413423	315685	343636	380352	354092	MS/MS	MS/MS	MS/MS	MS/MS	MS/MS	MS/MS	MS/MS	MS/MS	MS/MS
ALEEAMEQK	R	A	1484	1492	9	2	sp|Q8VDD5|MYH9_MOUSE	Q8VDD5	MYH9_MOUSE	Myh9	Myosin-9			5	3	4	5	5	5	5	5	5	1.07982e+06	704811	1.15786e+06	1.31614e+06	1.19573e+06	958781	1.14353e+06	1154741	1.07003e+06	908426	642786	817977	1.36538e+06	1.22225e+06	663963	827699	913577	872962	MS/MS	MS/MS	MS/MS	MS/MS	MS/MS	MS/MS	MS/MS	MS/MS	MS/MS
ALEEANADLEVK	R	I	114	125	12	2	sp|Q6IFX2|K1C42_MOUSE	Q6IFX2	K1C42_MOUSE	Krt42	Keratin, type I cytoskeletal 42	KRT15	contam_sp|O77727|K1C15_SHEEP	0	0	0	0	1	0	0	0	0	0	0	0	0	114606	0	0	0	0	0	0	0	0	0	0	0	0	0	unmatched	unmatched	unmatched	unmatched	MS/MS	unmatched	unmatched	unmatched	unmatched
ALEELQR	K	Q	378	384	7	2	sp|Q8BMK4|CKAP4_MOUSE	Q8BMK4	CKAP4_MOUSE	Ckap4	Cytoskeleton-associated protein 4	Palb2, Tubgcp3	sp|P58854|GCP3_MOUSE, sp|Q3U0P1|PALB2_MOUSE	0	0	0	0	1	0	0	0	0	0	0	0	0	38957.1	0	0	0	0	0	0	0	0	0	0	0	0	0	unmatched	unmatched	unmatched	unmatched	MS/MS	unmatched	unmatched	unmatched	unmatched
ALEESNYELEGK	R	I	166	177	12	2	contam_sp|P13645|K1C10_HUMAN	P13645	K1C10_HUMAN	KRT10	Keratin, type I cytoskeletal 10	Krt10	sp|P02535|K1C10_MOUSE	1	1	1	0	2	1	0	1	0	124670	115025	242464	0	821277	112276	0	89175.4	0	124670	115025	242464	0	821277	112276	0	89175.4	0	MS/MS	MS/MS	MS/MS	unmatched	MS/MS	MS/MS	unmatched	MS/MS	unmatched
ALEHFTDLYDIK	R	R	626	637	12	3	sp|Q68FD5|CLH1_MOUSE	Q68FD5	CLH1_MOUSE	Cltc	Clathrin heavy chain 1			0	0	0	0	0	0	1	1	1	0	0	0	0	53465.1	0	100974	0	87889.1	0	0	0	0	53465.1	0	100974	0	87889.1	unmatched	unmatched	unmatched	unmatched	MBR	unmatched	MS/MS	MS/MS	MS/MS
ALELDPNLYR	R	I	753	762	10	2	sp|Q61879|MYH10_MOUSE	Q61879	MYH10_MOUSE	Myh10	Myosin-10	Myh11, Myh14	sp|O08638|MYH11_MOUSE, sp|Q6URW6|MYH14_MOUSE	3	2	2	2	2	3	2	2	3	518912	334078	509507	339501	518759	441796	350385	467788	460515	518912	334078	509507	339501	518759	441796	350385	467788	460515	MS/MS	MS/MS	MS/MS	MS/MS	MS/MS	MS/MS	MS/MS	MS/MS	MS/MS
ALELDSNLYR	K	I	746	755	10	2	sp|Q8VDD5|MYH9_MOUSE	Q8VDD5	MYH9_MOUSE	Myh9	Myosin-9			3	2	3	3	3	3	3	3	3	1.30998e+06	880558	1.11075e+06	1.22864e+06	1.73661e+06	1.74459e+06	1.28647e+06	1.61514e+06	1.7484e+06	1.30998e+06	880558	1.11075e+06	1.22864e+06	1.73661e+06	1.74459e+06	1.28647e+06	1.61514e+06	1.7484e+06	MS/MS	MS/MS	MS/MS	MS/MS	MS/MS	MS/MS	MS/MS	MS/MS	MS/MS
ALELEQER	R	K	372	379	8	2	sp|P26041|MOES_MOUSE	P26041	MOES_MOUSE	Msn	Moesin	Rdx	sp|P26043|RADI_MOUSE	0	0	0	1	0	2	1	1	0	0	0	0	0	0	103763	0	89141.1	0	0	0	0	0	0	103763	0	89141.1	0	unmatched	unmatched	unmatched	MS/MS	unmatched	MS/MS	MS/MS	MS/MS	unmatched
ALELTGLK	K	V	365	372	8	2	sp|P09405|NUCL_MOUSE	P09405	NUCL_MOUSE	Ncl	Nucleolin			0	0	0	2	2	2	2	2	1	0	0	0	104451	121142	90098.2	114372	158154	90907.1	0	0	0	104451	121142	90098.2	114372	158154	90907.1	unmatched	unmatched	unmatched	MS/MS	MS/MS	MS/MS	MS/MS	MS/MS	MS/MS
ALEPLLQESR	R	D	116	125	10	2	sp|P48759|PTX3_MOUSE	P48759	PTX3_MOUSE	Ptx3	Pentraxin-related protein PTX3			0	0	0	3	2	2	1	2	3	0	0	0	385019	407135	428082	485524	492570	389291	0	0	0	385019	407135	428082	485524	492570	389291	unmatched	unmatched	unmatched	MS/MS	MS/MS	MS/MS	MS/MS	MS/MS	MS/MS
ALEQALEK	R	T	935	942	8	2	sp|P97449|AMPN_MOUSE	P97449	AMPN_MOUSE	Anpep	Aminopeptidase N			0	0	0	2	1	1	1	1	1	0	0	0	61251.4	68994.5	68022.1	177563	0	100914	0	0	0	61251.4	68994.5	68022.1	177563	0	100914	unmatched	unmatched	unmatched	MS/MS	MS/MS	MS/MS	MS/MS	MS/MS	MS/MS
ALEQFLQEYFDGNLK	K	R	348	362	15	2,3	sp|P27773|PDIA3_MOUSE	P27773	PDIA3_MOUSE	Pdia3	Protein disulfide-isomerase A3			1	1	1	2	0	2	2	2	2	48443.3	37757.4	31750.2	65730.1	35723.3	28488	51764.5	19905.4	24855.7	63766.7	49700.6	41793.3	33247.4	29356.5	23410.7	26194.7	26201.8	20425.8	MS/MS	MS/MS	MS/MS	MS/MS	MBR	MS/MS	MS/MS	MS/MS	MS/MS
ALEQFLQEYFDGNLKR	K	Y	348	363	16	3	sp|P27773|PDIA3_MOUSE	P27773	PDIA3_MOUSE	Pdia3	Protein disulfide-isomerase A3			0	0	0	2	2	2	0	2	1	0	0	0	74028.1	54079.9	39832.2	0	36082.6	17290	0	0	0	74028.1	54079.9	39832.2	0	36082.6	17290	unmatched	unmatched	unmatched	MS/MS	MS/MS	MS/MS	unmatched	MS/MS	MS/MS
ALEQQVEEMK	R	T	1529	1538	10	2	sp|Q8VDD5|MYH9_MOUSE	Q8VDD5	MYH9_MOUSE	Myh9	Myosin-9			5	3	4	5	6	6	5	6	5	1.33476e+06	810667	1201399	1.63686e+06	1.89326e+06	1.90365e+06	1529796	1.86002e+06	1.83262e+06	1.24398e+06	848368	1.10121e+06	1.51083e+06	1.36607e+06	1.54049e+06	1.48449e+06	1.49888e+06	1.66839e+06	MS/MS	MS/MS	MS/MS	MS/MS	MS/MS	MS/MS	MS/MS	MS/MS	MS/MS
ALEQQVEEMR	R	T	1536	1545	10	2	sp|Q61879|MYH10_MOUSE	Q61879	MYH10_MOUSE	Myh10	Myosin-10			2	0	0	2	2	2	2	2	2	321143	0	0	217664	313540	263716	273492	452773	334368	321143	0	0	217664	313540	263716	273492	452773	334368	MS/MS	unmatched	unmatched	MS/MS	MS/MS	MS/MS	MS/MS	MS/MS	MS/MS
ALESGDMTTVWK	R	Q	466	477	12	2	sp|Q9JKF1|IQGA1_MOUSE	Q9JKF1	IQGA1_MOUSE	Iqgap1	Ras GTPase-activating-like protein IQGAP1			0	0	0	1	2	1	0	0	0	0	0	0	25165.3	60416.1	55512	0	0	0	0	0	0	25165.3	60416.1	55512	0	0	0	unmatched	unmatched	unmatched	MS/MS	MS/MS	MS/MS	unmatched	unmatched	unmatched
ALESPERPFLAILGGAK	K	V	200	216	17	3	sp|P09411|PGK1_MOUSE	P09411	PGK1_MOUSE	Pgk1	Phosphoglycerate kinase 1			0	0	0	5	5	5	3	5	3	0	0	0	119318	126867	96802.6	87276.2	87627.1	83539.5	0	0	0	119318	126867	96802.6	87276.2	87627.1	83539.5	unmatched	unmatched	unmatched	MS/MS	MS/MS	MS/MS	MS/MS	MS/MS	MS/MS
ALETQMEEMK	R	T	1536	1545	10	2	sp|O08638|MYH11_MOUSE	O08638	MYH11_MOUSE	Myh11	Myosin-11			1	0	0	1	0	1	0	0	0	69105.3	0	0	60029.4	56204.6	65070.4	0	0	0	69105.3	0	0	60029.4	56204.6	65070.4	0	0	0	MS/MS	unmatched	unmatched	MS/MS	MBR	MS/MS	unmatched	unmatched	unmatched
ALEVEECR	R	C	1524	1531	8	2	sp|Q05793|PGBM_MOUSE	Q05793	PGBM_MOUSE	Hspg2	Basement membrane-specific heparan sulfate proteoglycan core protein			0	1	1	0	0	0	0	0	0	0	125037	98780.4	0	0	0	0	0	0	0	125037	98780.4	0	0	0	0	0	0	unmatched	MS/MS	MS/MS	unmatched	unmatched	unmatched	unmatched	unmatched	unmatched
ALFNLIDTFPLR	M	K	437	448	12	2	sp|Q9R0M3|SRPX_MOUSE	Q9R0M3	SRPX_MOUSE	Srpx	Sushi-repeat-containing protein SRPX			3	3	3	0	0	0	0	0	0	243996	298232	281860	0	0	0	0	0	0	243996	298232	281860	0	0	0	0	0	0	MS/MS	MS/MS	MS/MS	unmatched	unmatched	unmatched	unmatched	unmatched	unmatched
ALFSAQSPYINPIIPF	M	T	2	17	16	2	sp|O08573|LEG9_MOUSE	O08573	LEG9_MOUSE	Lgals9	Galectin-9			1	0	0	1	1	1	1	0	1	122056	0	0	7637.93	11314.8	7387.04	10466.1	0	13861.2	122056	0	0	7637.93	11314.8	7387.04	10466.1	0	13861.2	MS/MS	unmatched	unmatched	MS/MS	MS/MS	MS/MS	MS/MS	unmatched	MS/MS
ALGALQNIR	L	Y	2389	2397	9	2	sp|Q60847|COCA1_MOUSE	Q60847	COCA1_MOUSE	Col12a1	Collagen alpha-1(XII) chain			2	1	2	0	0	0	0	0	0	69856.8	69630.2	67723.2	0	0	0	0	0	0	69856.8	69630.2	67723.2	0	0	0	0	0	0	MS/MS	MS/MS	MS/MS	unmatched	unmatched	unmatched	unmatched	unmatched	unmatched
ALGDLISATK	K	A	2090	2099	10	2	sp|P26039|TLN1_MOUSE	P26039	TLN1_MOUSE	Tln1	Talin-1			0	0	0	1	1	1	1	1	0	0	0	0	62138.8	46992.7	45858.4	54897.5	46637	0	0	0	0	62138.8	46992.7	45858.4	54897.5	46637	0	unmatched	unmatched	unmatched	MS/MS	MS/MS	MS/MS	MS/MS	MS/MS	unmatched
ALGGGYL	L	H	91	97	7	1	sp|Q99N93|RM16_MOUSE	Q99N93	RM16_MOUSE	Mrpl16	Large ribosomal subunit protein uL16m			0	1	0	0	0	0	0	0	0	0	293580	0	0	57621.9	0	0	0	0	0	293580	0	0	57621.9	0	0	0	0	unmatched	MS/MS	unmatched	unmatched	MBR	unmatched	unmatched	unmatched	unmatched
ALGITEMFEPSK	K	A	310	321	12	2	sp|Q07235|GDN_MOUSE	Q07235	GDN_MOUSE	Serpine2	Glia-derived nexin			0	0	0	2	0	0	0	0	0	0	0	0	32403.5	0	0	0	0	0	0	0	0	0	0	0	0	0	0	unmatched	unmatched	unmatched	MS/MS	unmatched	unmatched	unmatched	unmatched	unmatched
ALGLSNFNSR	K	Q	158	167	10	2	sp|Q9JII6|AK1A1_MOUSE	Q9JII6	AK1A1_MOUSE	Akr1a1	Aldo-keto reductase family 1 member A1			0	0	0	0	1	1	0	0	0	0	0	0	0	49284.7	68176.8	0	0	0	0	0	0	0	49284.7	68176.8	0	0	0	unmatched	unmatched	unmatched	unmatched	MS/MS	MS/MS	unmatched	unmatched	unmatched
ALGPPAPVQAK	A	A	253	263	11	2	sp|P37889|FBLN2_MOUSE	P37889	FBLN2_MOUSE	Fbln2	Fibulin-2			0	0	0	4	4	3	3	5	3	0	0	0	124367	99580	72691.4	89721.5	78384.6	80202.2	0	0	0	124367	99580	72691.4	89721.5	78384.6	80202.2	unmatched	unmatched	unmatched	MS/MS	MS/MS	MS/MS	MS/MS	MS/MS	MS/MS
ALGQFHTVTLLR	L	S	3071	3082	12	3	sp|Q05793|PGBM_MOUSE	Q05793	PGBM_MOUSE	Hspg2	Basement membrane-specific heparan sulfate proteoglycan core protein			1	0	0	0	0	0	0	0	0	64618.6	0	0	0	0	0	0	0	0	0	0	0	0	0	0	0	0	0	MS/MS	unmatched	unmatched	unmatched	unmatched	unmatched	unmatched	unmatched	unmatched
ALGQNPTNAEVLK	R	V	38	50	13	2	sp|Q60605|MYL6_MOUSE	Q60605	MYL6_MOUSE	Myl6	Myosin light polypeptide 6	Myl6b	sp|Q8CI43|MYL6B_MOUSE	3	2	3	4	3	4	3	3	3	1942567	1.36248e+06	1.75319e+06	6.33638e+06	4.07196e+06	5.62482e+06	5.15584e+06	3.43547e+06	4586239	1942567	1.36248e+06	1.75319e+06	6.33638e+06	4.07196e+06	5.62482e+06	5.15584e+06	3.43547e+06	4586239	MS/MS	MS/MS	MS/MS	MS/MS	MS/MS	MS/MS	MS/MS	MS/MS	MS/MS
ALHSHMVN	N	K	166	173	8	2	sp|Q62009|POSTN_MOUSE	Q62009	POSTN_MOUSE	Postn	Periostin			1	0	1	0	0	0	0	0	0	12947.5	0	12456.4	0	0	0	0	0	0	12947.5	0	12456.4	0	0	0	0	0	0	MS/MS	unmatched	MS/MS	unmatched	unmatched	unmatched	unmatched	unmatched	unmatched
ALHSHMVNK	N	R	166	174	9	2	sp|Q62009|POSTN_MOUSE	Q62009	POSTN_MOUSE	Postn	Periostin			1	1	2	0	0	0	0	0	0	65446.5	95296.1	98736.7	0	0	0	0	0	0	65446.5	95296.1	98736.7	0	0	0	0	0	0	MS/MS	MS/MS	MS/MS	unmatched	unmatched	unmatched	unmatched	unmatched	unmatched
ALHVLEMSANPLENNGIEPGAFEGVTVF	N	H	189	216	28	3	sp|Q99MQ4|ASPN_MOUSE	Q99MQ4	ASPN_MOUSE	Aspn	Asporin			2	0	1	0	0	0	0	0	0	56713.2	0	55116.8	0	0	0	0	0	0	56713.2	0	55116.8	0	0	0	0	0	0	MS/MS	unmatched	MS/MS	unmatched	unmatched	unmatched	unmatched	unmatched	unmatched
ALHVLEMSANPLENNGIEPGAFEGVTVFHIR	N	I	189	219	31	4	sp|Q99MQ4|ASPN_MOUSE	Q99MQ4	ASPN_MOUSE	Aspn	Asporin			4	2	3	0	0	0	0	0	0	111503	0	0	0	0	0	0	0	0	0	0	0	0	0	0	0	0	0	MS/MS	MS/MS	MS/MS	unmatched	unmatched	unmatched	unmatched	unmatched	unmatched
ALIAGGGAPEIELALR	R	L	420	435	16	2	sp|P80315|TCPD_MOUSE	P80315	TCPD_MOUSE	Cct4	T-complex protein 1 subunit delta			0	0	0	1	1	1	0	1	0	0	0	0	46279.4	61605.3	45298.5	0	58037.6	0	0	0	0	46279.4	61605.3	45298.5	0	58037.6	0	unmatched	unmatched	unmatched	MS/MS	MS/MS	MS/MS	unmatched	MS/MS	unmatched
ALINADELANDVAGAEALLDR	K	H	382	402	21	2,3	sp|P16546|SPTN1_MOUSE	P16546	SPTN1_MOUSE	Sptan1	Spectrin alpha chain, non-erythrocytic 1			2	2	2	2	3	2	2	3	2	51725.3	28641.8	65293.4	23488.5	29968.4	21045	12597.6	29595.3	12679.3	51725.3	28641.8	65293.4	23488.5	29968.4	21045	12597.6	29595.3	12679.3	MS/MS	MS/MS	MS/MS	MS/MS	MS/MS	MS/MS	MS/MS	MS/MS	MS/MS
ALIYNEALK	L	-	81	89	9	2	sp|P14069|S10A6_MOUSE	P14069	S10A6_MOUSE	S100a6	Protein S100-A6			1	1	1	1	0	0	0	0	0	70673.3	132180	97951.1	52413.1	0	0	0	0	0	70673.3	132180	97951.1	52413.1	0	0	0	0	0	MS/MS	MS/MS	MS/MS	MS/MS	unmatched	unmatched	unmatched	unmatched	unmatched
ALKDEEK	R	M	135	141	7	2	sp|P21107|TPM3_MOUSE	P21107	TPM3_MOUSE	Tpm3	Tropomyosin alpha-3 chain			0	0	0	0	0	1	0	0	0	0	0	0	0	0	8299.8	0	0	0	0	0	0	0	0	0	0	0	0	unmatched	unmatched	unmatched	unmatched	unmatched	MS/MS	unmatched	unmatched	unmatched
ALKTASDFISKMQYPRQTQVSVLPEGGETPLFK	A	Q	356	388	33	4	sp|P13020|GELS_MOUSE	P13020	GELS_MOUSE	Gsn	Gelsolin			0	0	0	0	0	0	3	0	3	0	0	0	0	0	0	0	0	0	0	0	0	0	0	0	0	0	0	unmatched	unmatched	unmatched	unmatched	unmatched	unmatched	MS/MS	unmatched	MS/MS
ALLANALTSALR	R	L	58	69	12	2	sp|Q9CR67|TMM33_MOUSE	Q9CR67	TMM33_MOUSE	Tmem33	Transmembrane protein 33			0	0	0	1	2	1	1	0	0	0	0	0	20351	26944.1	24680.4	23350.9	0	0	0	0	0	20351	26944.1	24680.4	23350.9	0	0	unmatched	unmatched	unmatched	MS/MS	MS/MS	MS/MS	MS/MS	unmatched	unmatched
ALLDFEDK	K	N	125	132	8	2	sp|Q9EQK5|MVP_MOUSE	Q9EQK5	MVP_MOUSE	Mvp	Major vault protein			0	0	0	1	0	1	1	0	0	0	0	0	42264	38112.3	45826.8	62406	0	0	0	0	0	42264	38112.3	45826.8	62406	0	0	unmatched	unmatched	unmatched	MS/MS	MBR	MS/MS	MS/MS	unmatched	unmatched
ALLEEIER	K	H	1398	1405	8	2	sp|Q9QXS1|PLEC_MOUSE	Q9QXS1	PLEC_MOUSE	Plec	Plectin			0	1	1	2	2	2	2	3	2	0	89814.9	81279	115149	155157	125513	100934	161195	163721	0	89814.9	81279	115149	155157	125513	100934	161195	163721	unmatched	MS/MS	MS/MS	MS/MS	MS/MS	MS/MS	MS/MS	MS/MS	MS/MS
ALLENEKK	R	K	321	328	8	2	sp|P26041|MOES_MOUSE	P26041	MOES_MOUSE	Msn	Moesin			0	0	0	1	0	0	0	1	0	0	0	0	17126	0	0	0	15826.9	0	0	0	0	17126	0	0	0	15826.9	0	unmatched	unmatched	unmatched	MS/MS	unmatched	unmatched	unmatched	MS/MS	unmatched
ALLEVVQSGGK	K	N	196	206	11	2	sp|Q9CWH6|PSMA8_MOUSE	Q9CWH6	PSMA8_MOUSE	Psma8	Proteasome subunit alpha type-8	Psma7	sp|Q9Z2U0|PSA7_MOUSE	0	0	0	0	1	0	0	0	0	0	0	0	0	37273.6	0	0	0	0	0	0	0	0	0	0	0	0	0	unmatched	unmatched	unmatched	unmatched	MS/MS	unmatched	unmatched	unmatched	unmatched
ALLFIPR	R	R	331	337	7	2	sp|P11499|HS90B_MOUSE	P11499	HS90B_MOUSE	Hsp90ab1	Heat shock protein HSP 90-beta			1	1	0	2	2	3	2	2	1	36012.4	33483.4	0	136131	113760	133456	134366	118986	121754	36012.4	33483.4	0	136131	113760	133456	134366	118986	121754	MS/MS	MS/MS	unmatched	MS/MS	MS/MS	MS/MS	MS/MS	MS/MS	MS/MS
ALLFVPR	R	R	340	346	7	2	sp|P07901|HS90A_MOUSE	P07901	HS90A_MOUSE	Hsp90aa1	Heat shock protein HSP 90-alpha			0	0	0	2	0	1	1	1	1	0	0	0	44525.4	0	37456.1	68800.2	47595.4	40275.1	0	0	0	44525.4	0	37456.1	68800.2	47595.4	40275.1	unmatched	unmatched	unmatched	MS/MS	unmatched	MS/MS	MS/MS	MS/MS	MS/MS
ALLLQGSNEIELR	K	G	1376	1388	13	2	sp|P11087|CO1A1_MOUSE	P11087	CO1A1_MOUSE	Col1a1	Collagen alpha-1(I) chain			2	3	1	2	2	2	1	1	2	181801	234093	202609	117565	129345	91185.4	84259	107440	96374.6	181801	234093	202609	117565	129345	91185.4	84259	107440	96374.6	MS/MS	MS/MS	MS/MS	MS/MS	MS/MS	MS/MS	MS/MS	MS/MS	MS/MS
ALLLSTYIK	R	F	539	547	9	2	sp|P17426|AP2A1_MOUSE	P17426	AP2A1_MOUSE	Ap2a1	AP-2 complex subunit alpha-1	Ap2a2	sp|P17427|AP2A2_MOUSE	0	0	0	1	0	0	0	0	0	0	0	0	14256	0	0	0	0	0	0	0	0	0	0	0	0	0	0	unmatched	unmatched	unmatched	MS/MS	unmatched	unmatched	unmatched	unmatched	unmatched
ALLPDTEYK	K	V	798	806	9	2	sp|Q80X19|COEA1_MOUSE	Q80X19	COEA1_MOUSE	Col14a1	Collagen alpha-1(XIV) chain			0	0	0	2	2	1	1	2	1	0	0	0	72737.6	112377	99742.5	87814.7	83598.2	108252	0	0	0	72737.6	112377	99742.5	87814.7	83598.2	108252	unmatched	unmatched	unmatched	MS/MS	MS/MS	MS/MS	MS/MS	MS/MS	MS/MS
ALLQSSASR	K	K	356	364	9	2	sp|P50580|PA2G4_MOUSE	P50580	PA2G4_MOUSE	Pa2g4	Proliferation-associated protein 2G4			0	0	0	1	1	1	0	0	0	0	0	0	27132.6	32867.9	39155.6	0	0	0	0	0	0	27132.6	32867.9	39155.6	0	0	0	unmatched	unmatched	unmatched	MS/MS	MS/MS	MS/MS	unmatched	unmatched	unmatched
ALLSAPWYLNR	R	V	413	423	11	2	sp|P29416|HEXA_MOUSE	P29416	HEXA_MOUSE	Hexa	Beta-hexosaminidase subunit alpha			0	0	0	2	2	2	1	2	2	0	0	0	69895.8	64932.8	91692.2	52183.8	67716.9	64775.4	0	0	0	69895.8	64932.8	91692.2	52183.8	67716.9	64775.4	unmatched	unmatched	unmatched	MS/MS	MS/MS	MS/MS	MS/MS	MS/MS	MS/MS
ALLTLADGR	K	R	155	163	9	2	sp|O35639|ANXA3_MOUSE	O35639	ANXA3_MOUSE	Anxa3	Annexin A3			0	0	0	1	1	1	2	1	0	0	0	0	48239.3	40361.7	42662.7	48312.8	42387.6	0	0	0	0	48239.3	40361.7	42662.7	48312.8	42387.6	0	unmatched	unmatched	unmatched	MS/MS	MS/MS	MS/MS	MS/MS	MS/MS	unmatched
ALMLQGVDLLADAVAVTMGPK	R	G	38	58	21	3	sp|P63038|CH60_MOUSE	P63038	CH60_MOUSE	Hspd1	60 kDa heat shock protein, mitochondrial			1	2	1	2	0	0	0	0	0	12501.5	20767.2	15602.8	7991.06	0	0	0	0	0	12501.5	14201	15602.8	5176.21	0	0	0	0	0	MS/MS	MS/MS	MS/MS	MS/MS	unmatched	unmatched	unmatched	unmatched	unmatched
ALMPDQR	F	S	1230	1236	7	2	sp|Q61554|FBN1_MOUSE	Q61554	FBN1_MOUSE	Fbn1	Fibrillin-1			0	0	0	0	1	1	0	0	0	0	0	0	0	59510.6	0	0	0	0	0	0	0	0	0	0	0	0	0	unmatched	unmatched	unmatched	unmatched	MS/MS	MS/MS	unmatched	unmatched	unmatched
ALNELASR	R	M	2290	2297	8	2	sp|Q61001|LAMA5_MOUSE	Q61001	LAMA5_MOUSE	Lama5	Laminin subunit alpha-5			0	0	0	1	0	0	0	0	0	0	0	0	49109.7	0	61562.2	0	0	0	0	0	0	49109.7	0	61562.2	0	0	0	unmatched	unmatched	unmatched	MS/MS	unmatched	MBR	unmatched	unmatched	unmatched
ALPFWNEEIVPQIK	R	E	163	176	14	2	sp|Q9DBJ1|PGAM1_MOUSE	Q9DBJ1	PGAM1_MOUSE	Pgam1	Phosphoglycerate mutase 1			0	0	0	3	4	3	4	3	4	0	0	0	113205	121803	72299.6	69568.1	118997	74706.6	0	0	0	113205	121803	72299.6	69568.1	118997	74706.6	unmatched	unmatched	unmatched	MS/MS	MS/MS	MS/MS	MS/MS	MS/MS	MS/MS
ALPHAILR	Y	L	170	177	8	2	sp|P60710|ACTB_MOUSE	P60710	ACTB_MOUSE	Actb	Actin, cytoplasmic 1	Actbl2, Actg1	sp|P63260|ACTG_MOUSE, sp|Q8BFZ3|ACTBL_MOUSE	1	1	2	2	1	1	1	2	2	213905	198203	223617	94523.2	97903.6	137696	0	142009	196863	213905	198203	223617	94523.2	97903.6	137696	0	142009	196863	MS/MS	MS/MS	MS/MS	MS/MS	MS/MS	MS/MS	MS/MS	MS/MS	MS/MS
ALPHAIMR	Y	L	171	178	8	2	sp|P63268|ACTH_MOUSE	P63268	ACTH_MOUSE	Actg2	Actin, gamma-enteric smooth muscle	Acta1, Acta2, Actc1	sp|P62737|ACTA_MOUSE, sp|P68033|ACTC_MOUSE, sp|P68134|ACTS_MOUSE	1	1	1	0	0	1	0	0	1	45071.9	24036.7	38268	0	0	26241.6	0	0	44885.8	45071.9	24036.7	38268	0	0	26241.6	0	0	44885.8	MS/MS	MS/MS	MS/MS	unmatched	unmatched	MS/MS	unmatched	unmatched	MS/MS
ALQALDELR	R	L	1679	1687	9	2	sp|Q9QXS1|PLEC_MOUSE	Q9QXS1	PLEC_MOUSE	Plec	Plectin			0	0	0	2	2	2	2	2	2	0	0	0	135459	180205	143511	218707	261285	200943	0	0	0	135459	180205	143511	218707	261285	200943	unmatched	unmatched	unmatched	MS/MS	MS/MS	MS/MS	MS/MS	MS/MS	MS/MS
ALQASALK	R	A	305	312	8	2	sp|P05064|ALDOA_MOUSE	P05064	ALDOA_MOUSE	Aldoa	Fructose-bisphosphate aldolase A	ALDOA	contam_sp|P00883|ALDOA_RABIT	0	0	0	1	1	0	1	1	0	0	0	0	242900	241987	0	245015	278780	0	0	0	0	242900	241987	0	245015	278780	0	unmatched	unmatched	unmatched	MS/MS	MS/MS	unmatched	MS/MS	MS/MS	unmatched
ALQATVGNSYK	K	C	316	326	11	2	sp|P11438|LAMP1_MOUSE	P11438	LAMP1_MOUSE	Lamp1	Lysosome-associated membrane glycoprotein 1			0	0	0	2	0	1	1	0	0	0	0	0	93801.1	45097.1	66366.5	94000.1	0	0	0	0	0	93801.1	45097.1	66366.5	94000.1	0	0	unmatched	unmatched	unmatched	MS/MS	MBR	MS/MS	MS/MS	unmatched	unmatched
ALQDEWDAVMLHSFTLR	K	Q	77	93	17	3	sp|Q99KP6|PRP19_MOUSE	Q99KP6	PRP19_MOUSE	Prpf19	Pre-mRNA-processing factor 19			0	1	1	1	1	0	0	0	0	0	29598.7	37356	11191.3	14999	0	0	0	0	0	29598.7	37356	11191.3	14999	0	0	0	0	unmatched	MS/MS	MS/MS	MS/MS	MS/MS	unmatched	unmatched	unmatched	unmatched
ALQEASEAYLVGLFEDTNLCAIH	M	A	92	114	23	3	sp|P84228|H32_MOUSE	P84228	H32_MOUSE	H3c2	Histone H3.2	H3-3a, H3-5	sp|P02301|H3C_MOUSE, sp|P84244|H33_MOUSE	0	0	1	0	0	0	0	0	0	0	0	3936.58	0	0	0	0	0	0	0	0	0	0	0	0	0	0	0	unmatched	unmatched	MS/MS	unmatched	unmatched	unmatched	unmatched	unmatched	unmatched
ALQEASEAYLVGLFEDTNLCAIHAK	M	R	92	116	25	3,4	sp|P84228|H32_MOUSE	P84228	H32_MOUSE	H3c2	Histone H3.2	H3-3a, H3-5	sp|P02301|H3C_MOUSE, sp|P84244|H33_MOUSE	0	1	2	0	0	0	0	0	0	0	131970	0	0	0	0	0	0	0	0	0	0	0	0	0	0	0	0	unmatched	MS/MS	MS/MS	unmatched	unmatched	unmatched	unmatched	unmatched	unmatched
ALQFLEQVK	K	V	130	138	9	2	sp|P80317|TCPZ_MOUSE	P80317	TCPZ_MOUSE	Cct6a	T-complex protein 1 subunit zeta			0	0	0	0	2	2	2	1	1	0	0	0	0	103928	109633	82140.1	91149.6	83536.4	0	0	0	0	103928	109633	82140.1	91149.6	83536.4	unmatched	unmatched	unmatched	unmatched	MS/MS	MS/MS	MS/MS	MS/MS	MS/MS
ALQLGTLFSPAEALK	R	V	192	206	15	2	sp|P42125|ECI1_MOUSE	P42125	ECI1_MOUSE	Eci1	Enoyl-CoA delta isomerase 1, mitochondrial			0	0	0	1	0	0	0	0	0	0	0	0	5813.68	0	0	0	0	0	0	0	0	0	0	0	0	0	0	unmatched	unmatched	unmatched	MS/MS	unmatched	unmatched	unmatched	unmatched	unmatched
ALQNIILYHLTPGVYIGK	N	G	560	577	18	3	sp|Q62009|POSTN_MOUSE	Q62009	POSTN_MOUSE	Postn	Periostin			2	2	1	0	0	0	0	0	0	135246	126172	122388	0	0	0	0	0	0	135246	126172	122388	0	0	0	0	0	0	MS/MS	MS/MS	MS/MS	unmatched	unmatched	unmatched	unmatched	unmatched	unmatched
ALQPLEEGEGEEK	K	V	336	348	13	2	sp|Q9EQK5|MVP_MOUSE	Q9EQK5	MVP_MOUSE	Mvp	Major vault protein			0	0	0	1	1	1	0	0	0	0	0	0	120699	65747.1	104681	0	0	0	0	0	0	120699	65747.1	104681	0	0	0	unmatched	unmatched	unmatched	MS/MS	MS/MS	MS/MS	unmatched	unmatched	unmatched
ALQQILGTK	C	K	47	55	9	2	sp|Q62009|POSTN_MOUSE	Q62009	POSTN_MOUSE	Postn	Periostin			0	2	2	0	0	0	0	0	0	0	643593	523695	0	0	0	0	0	0	0	643593	523695	0	0	0	0	0	0	unmatched	MS/MS	MS/MS	unmatched	unmatched	unmatched	unmatched	unmatched	unmatched
ALQSLALGLR	K	G	327	336	10	2	sp|Q9JKF1|IQGA1_MOUSE	Q9JKF1	IQGA1_MOUSE	Iqgap1	Ras GTPase-activating-like protein IQGAP1			0	0	0	2	2	2	1	2	2	0	0	0	85034.5	84316.3	109222	85912.2	104374	88042.5	0	0	0	85034.5	84316.3	109222	85912.2	104374	88042.5	unmatched	unmatched	unmatched	MS/MS	MS/MS	MS/MS	MS/MS	MS/MS	MS/MS
ALQSVGQIVGEVLK	K	Q	49	62	14	2	sp|P62334|PRS10_MOUSE	P62334	PRS10_MOUSE	Psmc6	26S proteasome regulatory subunit 10B			0	0	0	2	2	2	0	1	0	0	0	0	19184	23818.2	22675.1	0	24588.8	0	0	0	0	19184	23818.2	22675.1	0	24588.8	0	unmatched	unmatched	unmatched	MS/MS	MS/MS	MS/MS	unmatched	MS/MS	unmatched
ALQVELIPTGEIIR	M	V	2	15	14	2	sp|Q9WTI7|MYO1C_MOUSE	Q9WTI7	MYO1C_MOUSE	Myo1c	Unconventional myosin-Ic			0	0	0	0	0	1	0	0	0	0	0	0	0	0	5333.81	0	0	0	0	0	0	0	0	0	0	0	0	unmatched	unmatched	unmatched	unmatched	unmatched	MS/MS	unmatched	unmatched	unmatched
ALQVSGTPVR	R	Q	116	125	10	2	sp|Q9D236|HTRA3_MOUSE	Q9D236	HTRA3_MOUSE	Htra3	Serine protease HTRA3			1	1	1	1	0	1	1	0	1	110331	122415	110039	33523.1	35509.2	31559.5	52613.2	0	59595.1	110331	122415	110039	33523.1	35509.2	31559.5	52613.2	0	59595.1	MS/MS	MS/MS	MS/MS	MS/MS	MBR	MS/MS	MS/MS	unmatched	MS/MS
ALSAIAELLTSEHER	K	V	711	725	15	3	sp|P30999|CTND1_MOUSE	P30999	CTND1_MOUSE	Ctnnd1	Catenin delta-1			0	0	0	1	0	0	0	0	0	0	0	0	20705.4	0	0	0	0	0	0	0	0	0	0	0	0	0	0	unmatched	unmatched	unmatched	MS/MS	unmatched	unmatched	unmatched	unmatched	unmatched
ALSDADVQK	M	Q	2	10	9	2	sp|P50518|VATE1_MOUSE	P50518	VATE1_MOUSE	Atp6v1e1	V-type proton ATPase subunit E 1			0	0	0	1	0	0	0	0	1	0	0	0	36500.9	0	0	0	0	0	0	0	0	0	0	0	0	0	0	unmatched	unmatched	unmatched	MS/MS	unmatched	unmatched	unmatched	unmatched	MS/MS
ALSQLAEVEEK	R	I	363	373	11	2	sp|Q9CWK8|SNX2_MOUSE	Q9CWK8	SNX2_MOUSE	Snx2	Sorting nexin-2	Snx1	sp|Q9WV80|SNX1_MOUSE	0	0	0	1	0	1	0	0	1	0	0	0	55256.3	40664.2	49444.9	0	0	65239.2	0	0	0	55256.3	40664.2	49444.9	0	0	65239.2	unmatched	unmatched	unmatched	MS/MS	MBR	MS/MS	unmatched	unmatched	MS/MS
ALSQPDTVLR	K	E	359	368	10	2	sp|Q91VI7|RINI_MOUSE	Q91VI7	RINI_MOUSE	Rnh1	Ribonuclease inhibitor			0	0	0	1	0	0	1	0	1	0	0	0	44441.7	0	0	52596.8	0	58359.6	0	0	0	44441.7	0	0	52596.8	0	58359.6	unmatched	unmatched	unmatched	MS/MS	unmatched	unmatched	MS/MS	unmatched	MS/MS
ALSSAGQHVAR	R	A	1934	1944	11	2	sp|Q05793|PGBM_MOUSE	Q05793	PGBM_MOUSE	Hspg2	Basement membrane-specific heparan sulfate proteoglycan core protein			1	1	1	2	2	2	2	2	2	49588.3	95180.2	64191.2	116530	150136	176065	130779	183935	149218	49588.3	95180.2	64191.2	116530	150136	176065	130779	183935	149218	MS/MS	MS/MS	MS/MS	MS/MS	MS/MS	MS/MS	MS/MS	MS/MS	MS/MS
ALSTDPASPNLK	K	S	1321	1332	12	2	sp|P26039|TLN1_MOUSE	P26039	TLN1_MOUSE	Tln1	Talin-1			0	0	0	1	1	1	0	0	0	0	0	0	48232.7	56344	0	0	0	0	0	0	0	48232.7	56344	0	0	0	0	unmatched	unmatched	unmatched	MS/MS	MS/MS	MS/MS	unmatched	unmatched	unmatched
ALTEIDPPR	K	N	1231	1239	9	2	sp|Q80Z71|TENN_MOUSE	Q80Z71	TENN_MOUSE	Tnn	Tenascin-N			6	6	6	0	0	0	0	0	0	150110	207832	190848	0	0	0	0	0	0	150110	207832	190848	0	0	0	0	0	0	MS/MS	MS/MS	MS/MS	unmatched	unmatched	unmatched	unmatched	unmatched	unmatched
ALTEIDSPENLVTDR	K	V	527	541	15	2	sp|Q80Z71|TENN_MOUSE	Q80Z71	TENN_MOUSE	Tnn	Tenascin-N			4	4	3	3	2	3	3	0	2	1.18614e+06	1.01481e+06	1101332	535308	186197	349568	520222	0	383262	1.18614e+06	1.01481e+06	1101332	535308	186197	349568	520222	0	383262	MS/MS	MS/MS	MS/MS	MS/MS	MS/MS	MS/MS	MS/MS	unmatched	MS/MS
ALTGHLEEVVLAMLK	K	T	99	113	15	3	sp|P10107|ANXA1_MOUSE	P10107	ANXA1_MOUSE	Anxa1	Annexin A1			2	2	1	2	2	0	0	1	0	41745.7	33180	51318.4	4977.53	5553.32	0	0	1860.1	0	41745.7	33180	51318.4	4977.53	5553.32	0	0	1860.1	0	MS/MS	MS/MS	MS/MS	MS/MS	MS/MS	unmatched	unmatched	MS/MS	unmatched
ALTLGALTLPLAR	R	L	541	553	13	2	sp|Q3U7R1|ESYT1_MOUSE	Q3U7R1	ESYT1_MOUSE	Esyt1	Extended synaptotagmin-1			0	0	0	2	2	2	1	0	0	0	0	0	22655	18412.4	14371.7	14711.6	0	0	0	0	0	22655	18412.4	14371.7	14711.6	0	0	unmatched	unmatched	unmatched	MS/MS	MS/MS	MS/MS	MS/MS	unmatched	unmatched
ALTQPLGLLR	R	L	25	34	10	2	sp|O35682|MYADM_MOUSE	O35682	MYADM_MOUSE	Myadm	Myeloid-associated differentiation marker			2	2	2	2	1	2	2	1	2	210392	370767	211201	115912	118900	90267.6	94268.1	72217.6	98095.8	210392	370767	211201	115912	118900	90267.6	94268.1	72217.6	98095.8	MS/MS	MS/MS	MS/MS	MS/MS	MS/MS	MS/MS	MS/MS	MS/MS	MS/MS
ALTQTGGPHVK	R	A	1284	1294	11	2	sp|Q8BTM8|FLNA_MOUSE	Q8BTM8	FLNA_MOUSE	Flna	Filamin-A			0	0	0	2	1	2	2	1	0	0	0	0	25149.1	23418.5	15672.7	24222.5	20038.1	0	0	0	0	25149.1	23418.5	15672.7	24222.5	20038.1	0	unmatched	unmatched	unmatched	MS/MS	MS/MS	MS/MS	MS/MS	MS/MS	unmatched
ALTSELANAR	K	D	524	533	10	2	sp|P26041|MOES_MOUSE	P26041	MOES_MOUSE	Msn	Moesin			0	0	0	2	3	2	2	2	1	0	0	0	169741	80631.3	83986	140165	90663.3	84787.7	0	0	0	169741	80631.3	83986	140165	90663.3	84787.7	unmatched	unmatched	unmatched	MS/MS	MS/MS	MS/MS	MS/MS	MS/MS	MS/MS
ALTSFLPAPTQLSQDQLEAEER	M	A	2	23	22	3	sp|Q9CSN1|SNW1_MOUSE	Q9CSN1	SNW1_MOUSE	Snw1	SNW domain-containing protein 1			1	0	0	0	0	0	0	0	0	30364.5	0	0	0	0	0	0	0	0	0	0	0	0	0	0	0	0	0	MS/MS	unmatched	unmatched	unmatched	unmatched	unmatched	unmatched	unmatched	unmatched
ALTVPELTQQMFDAK	R	N	283	297	15	2	sp|P68372|TBB4B_MOUSE	P68372	TBB4B_MOUSE	Tubb4b	Tubulin beta-4B chain	Tubb3, Tubb4a, Tubb6	sp|Q922F4|TBB6_MOUSE, sp|Q9D6F9|TBB4A_MOUSE, sp|Q9ERD7|TBB3_MOUSE	0	3	1	9	5	9	5	4	6	0	79292.8	65593.6	231846	214141	352676	111320	79054.7	140782	0	79292.8	65593.6	133640	125904	146325	111320	79054.7	140782	unmatched	MS/MS	MS/MS	MS/MS	MS/MS	MS/MS	MS/MS	MS/MS	MS/MS
ALTVPELTQQMFDSK	R	N	283	297	15	2	sp|Q9CWF2|TBB2B_MOUSE	Q9CWF2	TBB2B_MOUSE	Tubb2b	Tubulin beta-2B chain	Tubb2a	sp|Q7TMM9|TBB2A_MOUSE	1	1	3	2	4	3	2	1	2	70436.5	0	0	99500	87435.7	102928	0	45561.8	90188.5	70436.5	0	0	99500	87435.7	102928	0	45561.8	90188.5	MS/MS	MS/MS	MS/MS	MS/MS	MS/MS	MS/MS	MS/MS	MS/MS	MS/MS
ALTVPELTQQVF	R	D	283	294	12	2	sp|P99024|TBB5_MOUSE	P99024	TBB5_MOUSE	Tubb5	Tubulin beta-5 chain			0	0	0	0	0	1	0	0	0	0	0	0	0	0	9783.65	0	0	0	0	0	0	0	0	0	0	0	0	unmatched	unmatched	unmatched	unmatched	unmatched	MS/MS	unmatched	unmatched	unmatched
ALTVPELTQQVFDAK	R	N	283	297	15	2,3	sp|P99024|TBB5_MOUSE	P99024	TBB5_MOUSE	Tubb5	Tubulin beta-5 chain			5	2	5	9	10	10	9	9	8	181182	218189	196896	305981	289130	378725	240286	267303	324664	116650	218189	132997	305981	289130	378725	240286	267303	324664	MS/MS	MS/MS	MS/MS	MS/MS	MS/MS	MS/MS	MS/MS	MS/MS	MS/MS
ALVADSHPESER	R	I	1657	1668	12	3	sp|Q62261|SPTB2_MOUSE	Q62261	SPTB2_MOUSE	Sptbn1	Spectrin beta chain, non-erythrocytic 1			0	0	0	1	1	1	1	1	2	0	0	0	78883.3	70540.4	90697.7	75482	86727.7	100568	0	0	0	78883.3	70540.4	90697.7	75482	86727.7	100568	unmatched	unmatched	unmatched	MS/MS	MS/MS	MS/MS	MS/MS	MS/MS	MS/MS
ALVAYYQK	K	Y	91	98	8	2	sp|P14131|RS16_MOUSE	P14131	RS16_MOUSE	Rps16	Small ribosomal subunit protein uS9			0	0	0	1	0	1	0	1	1	0	0	0	87562.4	0	46561.3	0	66949.3	49482.9	0	0	0	87562.4	0	46561.3	0	66949.3	49482.9	unmatched	unmatched	unmatched	MS/MS	unmatched	MS/MS	unmatched	MS/MS	MS/MS
ALVCTCYGGSR	N	G	74	84	11	2	sp|P11276|FINC_MOUSE	P11276	FINC_MOUSE	Fn1	Fibronectin			0	1	1	0	0	0	0	0	0	0	237175	150802	0	0	0	0	0	0	0	237175	150802	0	0	0	0	0	0	unmatched	MS/MS	MS/MS	unmatched	unmatched	unmatched	unmatched	unmatched	unmatched
ALVDELEWEIAR	R	V	33	44	12	2	sp|Q9QXT0|CNPY2_MOUSE	Q9QXT0	CNPY2_MOUSE	Cnpy2	Protein canopy homolog 2			0	0	0	1	1	0	1	1	0	0	0	0	18634.3	0	0	30075.7	23258	0	0	0	0	18634.3	0	0	30075.7	23258	0	unmatched	unmatched	unmatched	MS/MS	MS/MS	unmatched	MS/MS	MS/MS	unmatched
ALVDGCATK	R	K	1784	1792	9	2	sp|O88207|CO5A1_MOUSE	O88207	CO5A1_MOUSE	Col5a1	Collagen alpha-1(V) chain			0	1	1	0	0	0	0	0	0	0	112025	130999	0	0	0	0	0	0	0	112025	130999	0	0	0	0	0	0	unmatched	MS/MS	MS/MS	unmatched	unmatched	unmatched	unmatched	unmatched	unmatched
ALVEGGGILSR	R	V	1467	1477	11	2	sp|Q61292|LAMB2_MOUSE	Q61292	LAMB2_MOUSE	Lamb2	Laminin subunit beta-2			0	0	0	1	1	2	1	1	1	0	0	0	63070.8	80938.8	93122.1	78396.7	89239.1	112593	0	0	0	63070.8	80938.8	93122.1	78396.7	89239.1	112593	unmatched	unmatched	unmatched	MS/MS	MS/MS	MS/MS	MS/MS	MS/MS	MS/MS
ALVLVNNK	Y	I	119	126	8	2	sp|P28653|PGS1_MOUSE	P28653	PGS1_MOUSE	Bgn	Biglycan			2	2	2	0	2	1	2	2	0	547070	614986	546379	0	299139	117160	310808	293546	0	547070	614986	546379	0	299139	117160	310808	293546	0	MS/MS	MS/MS	MS/MS	unmatched	MS/MS	MS/MS	MS/MS	MS/MS	unmatched
ALVPAAELLDSGVISHELYQQLQR	R	G	3123	3146	24	3	sp|Q9QXS1|PLEC_MOUSE	Q9QXS1	PLEC_MOUSE	Plec	Plectin			2	0	1	2	1	1	0	1	0	137472	0	87254.3	48687.8	69045	28961.6	0	63900.9	0	137472	0	87254.3	48687.8	69045	28961.6	0	63900.9	0	MS/MS	unmatched	MS/MS	MS/MS	MS/MS	MS/MS	unmatched	MS/MS	unmatched
ALVYGNHGDPAK	R	V	45	56	12	3	sp|Q9DCS3|MECR_MOUSE	Q9DCS3	MECR_MOUSE	Mecr	Enoyl-[acyl-carrier-protein] reductase, mitochondrial			0	0	0	0	0	1	0	0	0	0	0	0	0	19540.9	31901.3	0	0	0	0	0	0	0	19540.9	31901.3	0	0	0	unmatched	unmatched	unmatched	unmatched	MBR	MS/MS	unmatched	unmatched	unmatched
ALWEILNK	F	N	1305	1312	8	2	sp|Q80X19|COEA1_MOUSE	Q80X19	COEA1_MOUSE	Col14a1	Collagen alpha-1(XIV) chain			0	0	0	1	2	2	1	2	1	0	0	0	29232.2	40524.9	42503.6	41992.2	56231	56091.7	0	0	0	29232.2	40524.9	42503.6	41992.2	56231	56091.7	unmatched	unmatched	unmatched	MS/MS	MS/MS	MS/MS	MS/MS	MS/MS	MS/MS
ALYDGCASR	K	K	1750	1758	9	2	sp|Q61245|COBA1_MOUSE	Q61245	COBA1_MOUSE	Col11a1	Collagen alpha-1(XI) chain			0	1	1	0	0	0	0	0	0	0	85514.7	65734.9	0	0	0	0	0	0	0	85514.7	65734.9	0	0	0	0	0	0	unmatched	MS/MS	MS/MS	unmatched	unmatched	unmatched	unmatched	unmatched	unmatched
ALYEAGER	R	R	205	212	8	2	sp|P10107|ANXA1_MOUSE	P10107	ANXA1_MOUSE	Anxa1	Annexin A1			1	1	1	1	1	1	2	1	1	62953.2	80168.2	78684.8	54042.9	69590.2	81494.4	70797.6	36948.2	23222.1	62953.2	80168.2	78684.8	54042.9	69590.2	81494.4	70797.6	36948.2	23222.1	MS/MS	MS/MS	MS/MS	MS/MS	MS/MS	MS/MS	MS/MS	MS/MS	MS/MS
ALYETELADAR	K	R	81	91	11	2	sp|P14733|LMNB1_MOUSE	P14733	LMNB1_MOUSE	Lmnb1	Lamin-B1			1	0	0	1	1	1	0	0	1	75115.8	0	0	128018	84051.8	67396.2	0	0	119144	75115.8	0	0	128018	84051.8	67396.2	0	0	119144	MS/MS	unmatched	unmatched	MS/MS	MS/MS	MS/MS	unmatched	unmatched	MS/MS
AMAAEAEAAR	R	E	206	215	10	2	sp|P54116|STOM_MOUSE	P54116	STOM_MOUSE	Stom	Stomatin			0	0	0	1	0	0	0	0	0	0	0	0	28720.7	0	0	0	0	0	0	0	0	0	0	0	0	0	0	unmatched	unmatched	unmatched	MS/MS	unmatched	unmatched	unmatched	unmatched	unmatched
AMADEVTEK	K	Q	31	39	9	2	sp|P49817|CAV1_MOUSE	P49817	CAV1_MOUSE	Cav1	Caveolin-1			0	0	1	3	2	3	2	1	1	0	0	36150.8	188141	151996	164195	120425	88634	103377	0	0	36150.8	165818	151996	144457	120425	88634	103377	unmatched	unmatched	MS/MS	MS/MS	MS/MS	MS/MS	MS/MS	MS/MS	MS/MS
AMDFDRDVLSALAEVEQLSK	K	M	1444	1463	20	3	sp|P02469|LAMB1_MOUSE	P02469	LAMB1_MOUSE	Lamb1	Laminin subunit beta-1			1	1	1	2	1	0	0	0	0	11407.7	8323.77	11101.3	5263.21	6064.93	0	0	0	0	11407.7	8323.77	11101.3	5263.21	6064.93	0	0	0	0	MS/MS	MS/MS	MS/MS	MS/MS	MS/MS	unmatched	unmatched	unmatched	unmatched
AMDFNGILTIR	R	N	1817	1827	11	2	sp|Q05793|PGBM_MOUSE	Q05793	PGBM_MOUSE	Hspg2	Basement membrane-specific heparan sulfate proteoglycan core protein			1	1	1	5	7	5	3	3	2	37474.1	47620.2	28507.6	212918	411945	236536	114814	201188	63759	37474.1	47620.2	28507.6	130954	246065	134812	66647.8	125213	63759	MS/MS	MS/MS	MS/MS	MS/MS	MS/MS	MS/MS	MS/MS	MS/MS	MS/MS
AMDVVYALK	T	R	84	92	9	2	sp|P62806|H4_MOUSE	P62806	H4_MOUSE	H4c1	Histone H4			2	2	2	0	0	0	0	0	0	153333	129251	122566	0	0	0	0	0	0	153333	129251	122566	0	0	0	0	0	0	MS/MS	MS/MS	MS/MS	unmatched	unmatched	unmatched	unmatched	unmatched	unmatched
AMDYDLLLR	R	W	621	629	9	2	sp|Q61292|LAMB2_MOUSE	Q61292	LAMB2_MOUSE	Lamb2	Laminin subunit beta-2			1	0	0	0	2	2	0	0	0	39634	0	0	0	41242.7	53771.4	0	0	0	39634	0	0	0	41242.7	53771.4	0	0	0	MS/MS	unmatched	unmatched	unmatched	MS/MS	MS/MS	unmatched	unmatched	unmatched
AMEALALAER	K	A	1227	1236	10	2	sp|Q99PL5|RRBP1_MOUSE	Q99PL5	RRBP1_MOUSE	Rrbp1	Ribosome-binding protein 1			0	0	0	1	2	2	0	0	0	0	0	0	65237.6	52090.6	65464.6	0	0	0	0	0	0	65237.6	52090.6	65464.6	0	0	0	unmatched	unmatched	unmatched	MS/MS	MS/MS	MS/MS	unmatched	unmatched	unmatched
AMEAVAAQGK	K	V	242	251	10	2	sp|Q9DBJ1|PGAM1_MOUSE	Q9DBJ1	PGAM1_MOUSE	Pgam1	Phosphoglycerate mutase 1	Pgam2	sp|O70250|PGAM2_MOUSE	0	0	0	3	2	1	1	1	0	0	0	0	65920.8	58426.8	37566.1	42991.3	0	0	0	0	0	59686.5	58426.8	37566.1	42991.3	0	0	unmatched	unmatched	unmatched	MS/MS	MS/MS	MS/MS	MS/MS	MS/MS	unmatched
AMEGAGTDEK	K	T	447	456	10	2	sp|P14824|ANXA6_MOUSE	P14824	ANXA6_MOUSE	Anxa6	Annexin A6			0	0	0	1	0	0	0	0	0	0	0	0	6737.1	0	0	0	0	0	0	0	0	0	0	0	0	0	0	unmatched	unmatched	unmatched	MS/MS	unmatched	unmatched	unmatched	unmatched	unmatched
AMFDQSQIQEFK	F	E	24	35	12	2	sp|Q9CQ19|MYL9_MOUSE	Q9CQ19	MYL9_MOUSE	Myl9	Myosin regulatory light polypeptide 9	Myl12b	sp|Q3THE2|ML12B_MOUSE	2	0	1	1	1	1	1	1	1	100840	0	105836	97018.6	93895	82501.6	168840	72707.7	137673	100840	0	105836	97018.6	93895	82501.6	168840	72707.7	137673	MS/MS	unmatched	MS/MS	MS/MS	MS/MS	MS/MS	MS/MS	MS/MS	MS/MS
AMGIMNSF	K	V	59	66	8	2	sp|P10853|H2B1F_MOUSE	P10853	H2B1F_MOUSE	H2bc7	Histone H2B type 1-F/J/L	H2bc12, H2bc14, H2bc18, H2bc21, H2bc26, H2bc3, H2bc4, H2bc9, H2bu2, Hist1h2bp	sp|P10854|H2B1M_MOUSE, sp|Q64475|H2B1B_MOUSE, sp|Q64478|H2B1H_MOUSE, sp|Q64524|H2B2E_MOUSE, sp|Q64525|H2B2B_MOUSE, sp|Q6ZWY9|H2B1C_MOUSE, sp|Q8CGP0|H2B3B_MOUSE, sp|Q8CGP1|H2B1K_MOUSE, sp|Q8CGP2|H2B1P_MOUSE, sp|Q9D2U9|H2B3A_MOUSE	2	1	0	0	1	1	0	0	0	129308	101746	0	0	18454.6	12968.5	0	0	0	129308	101746	0	0	18454.6	12968.5	0	0	0	MS/MS	MS/MS	unmatched	unmatched	MS/MS	MS/MS	unmatched	unmatched	unmatched
AMGIMNSFVN	K	D	59	68	10	2	sp|P10853|H2B1F_MOUSE	P10853	H2B1F_MOUSE	H2bc7	Histone H2B type 1-F/J/L	H2bc12, H2bc14, H2bc18, H2bc21, H2bc26, H2bc3, H2bc4, H2bc9, H2bu2, Hist1h2bp	sp|P10854|H2B1M_MOUSE, sp|Q64475|H2B1B_MOUSE, sp|Q64478|H2B1H_MOUSE, sp|Q64524|H2B2E_MOUSE, sp|Q64525|H2B2B_MOUSE, sp|Q6ZWY9|H2B1C_MOUSE, sp|Q8CGP0|H2B3B_MOUSE, sp|Q8CGP1|H2B1K_MOUSE, sp|Q8CGP2|H2B1P_MOUSE, sp|Q9D2U9|H2B3A_MOUSE	1	1	1	0	0	0	0	0	0	56805.2	25535	37573.5	0	0	0	0	0	0	56805.2	25535	37573.5	0	0	0	0	0	0	MS/MS	MS/MS	MS/MS	unmatched	unmatched	unmatched	unmatched	unmatched	unmatched
AMGIMNSFVNDIF	K	E	59	71	13	2	sp|P10853|H2B1F_MOUSE	P10853	H2B1F_MOUSE	H2bc7	Histone H2B type 1-F/J/L	H2bc12, H2bc14, H2bc18, H2bc21, H2bc26, H2bc3, H2bc4, H2bc9, H2bu2, Hist1h2bp	sp|P10854|H2B1M_MOUSE, sp|Q64475|H2B1B_MOUSE, sp|Q64478|H2B1H_MOUSE, sp|Q64524|H2B2E_MOUSE, sp|Q64525|H2B2B_MOUSE, sp|Q6ZWY9|H2B1C_MOUSE, sp|Q8CGP0|H2B3B_MOUSE, sp|Q8CGP1|H2B1K_MOUSE, sp|Q8CGP2|H2B1P_MOUSE, sp|Q9D2U9|H2B3A_MOUSE	1	1	0	0	0	0	0	0	0	16083.1	8807.65	0	0	0	0	0	0	0	16083.1	8807.65	0	0	0	0	0	0	0	MS/MS	MS/MS	unmatched	unmatched	unmatched	unmatched	unmatched	unmatched	unmatched
AMGIMNSFVNDIFER	K	I	59	73	15	2,3	sp|P10853|H2B1F_MOUSE	P10853	H2B1F_MOUSE	H2bc7	Histone H2B type 1-F/J/L	H2bc12, H2bc14, H2bc18, H2bc21, H2bc26, H2bc3, H2bc4, H2bc9, H2bu2, Hist1h2bp	sp|P10854|H2B1M_MOUSE, sp|Q64475|H2B1B_MOUSE, sp|Q64478|H2B1H_MOUSE, sp|Q64524|H2B2E_MOUSE, sp|Q64525|H2B2B_MOUSE, sp|Q6ZWY9|H2B1C_MOUSE, sp|Q8CGP0|H2B3B_MOUSE, sp|Q8CGP1|H2B1K_MOUSE, sp|Q8CGP2|H2B1P_MOUSE, sp|Q9D2U9|H2B3A_MOUSE	70	49	52	34	46	36	21	22	19	11067390	1.60988e+06	8781770	4516120	3.41333e+06	2.40926e+06	1.13371e+06	1.42078e+06	1.05315e+06	4184578	928118	2.71689e+06	2.74274e+06	4098903	1.71093e+06	774987	1.28312e+06	590748	MS/MS	MS/MS	MS/MS	MS/MS	MS/MS	MS/MS	MS/MS	MS/MS	MS/MS
AMLQVHGGSGPR	R	V	1945	1956	12	2,3	sp|Q05793|PGBM_MOUSE	Q05793	PGBM_MOUSE	Hspg2	Basement membrane-specific heparan sulfate proteoglycan core protein			1	2	1	4	6	5	4	4	4	113814	221130	122212	396065	623915	311289	238290	412086	218136	113814	178147	122212	317261	331036	239365	185142	290582	169023	MS/MS	MS/MS	MS/MS	MS/MS	MS/MS	MS/MS	MS/MS	MS/MS	MS/MS
AMLSANIR	R	Q	669	676	8	2	sp|Q68FD5|CLH1_MOUSE	Q68FD5	CLH1_MOUSE	Cltc	Clathrin heavy chain 1			0	0	0	0	1	0	0	1	0	0	0	0	0	51903.1	0	0	36697.8	0	0	0	0	0	51903.1	0	0	36697.8	0	unmatched	unmatched	unmatched	unmatched	MS/MS	unmatched	unmatched	MS/MS	unmatched
AMNGESLDGR	R	Q	66	75	10	2	sp|O89086|RBM3_MOUSE	O89086	RBM3_MOUSE	Rbm3	RNA-binding protein 3			0	0	0	0	0	1	0	0	0	0	0	0	0	32464.4	40570.8	0	0	0	0	0	0	0	32464.4	40570.8	0	0	0	unmatched	unmatched	unmatched	unmatched	MBR	MS/MS	unmatched	unmatched	unmatched
AMQDAEVSK	K	S	369	377	9	2	sp|P38647|HSPA9_MOUSE	P38647	HSPA9_MOUSE	Hspa9	Stress-70 protein, mitochondrial			0	0	0	1	1	1	0	0	0	0	0	0	29841.8	27674.8	27498	0	0	0	0	0	0	29841.8	27674.8	27498	0	0	0	unmatched	unmatched	unmatched	MS/MS	MS/MS	MS/MS	unmatched	unmatched	unmatched
AMQGAGTQER	K	V	244	253	10	2	sp|Q07076|ANXA7_MOUSE	Q07076	ANXA7_MOUSE	Anxa7	Annexin A7			0	0	0	1	0	1	0	0	0	0	0	0	10428.2	0	7461.63	0	0	0	0	0	0	10428.2	0	7461.63	0	0	0	unmatched	unmatched	unmatched	MS/MS	unmatched	MS/MS	unmatched	unmatched	unmatched
AMTVWELISSEYFTEEQR	R	Q	3394	3411	18	3	sp|Q9QXS1|PLEC_MOUSE	Q9QXS1	PLEC_MOUSE	Plec	Plectin			2	2	1	1	1	0	0	0	0	45635.4	24333.1	38762.4	2168.45	4808.12	0	0	0	0	45635.4	24333.1	38762.4	2168.45	4808.12	0	0	0	0	MS/MS	MS/MS	MS/MS	MS/MS	MS/MS	unmatched	unmatched	unmatched	unmatched
AMVNKDDIQK	K	M	69	78	10	2	sp|Q61879|MYH10_MOUSE	Q61879	MYH10_MOUSE	Myh10	Myosin-10			0	0	0	1	1	1	0	1	0	0	0	0	35308.1	36588.4	47394.9	0	31699.5	0	0	0	0	35308.1	36588.4	47394.9	0	31699.5	0	unmatched	unmatched	unmatched	MS/MS	MS/MS	MS/MS	unmatched	MS/MS	unmatched
AMVSEFLK	M	Q	2	9	8	2	sp|P10107|ANXA1_MOUSE	P10107	ANXA1_MOUSE	Anxa1	Annexin A1			1	2	1	3	3	3	3	3	3	29197.1	51516.6	27760.4	79512.6	73579.3	69353.3	116749	99585.5	98771.9	29197.1	51516.6	27760.4	79512.6	73579.3	69353.3	116749	99585.5	98771.9	MS/MS	MS/MS	MS/MS	MS/MS	MS/MS	MS/MS	MS/MS	MS/MS	MS/MS
ANEGTVGVSAATER	K	T	123	136	14	2	sp|P09242|PPBT_MOUSE	P09242	PPBT_MOUSE	Alpl	Alkaline phosphatase, tissue-nonspecific isozyme			0	0	1	0	0	0	0	0	0	0	0	70115.1	0	0	0	0	0	0	0	0	0	0	0	0	0	0	0	unmatched	unmatched	MS/MS	unmatched	unmatched	unmatched	unmatched	unmatched	unmatched
ANELQLR	R	W	422	428	7	2	sp|Q9QXS1|PLEC_MOUSE	Q9QXS1	PLEC_MOUSE	Plec	Plectin			1	1	1	1	1	2	0	0	0	58525.3	51017.1	65507	50136.1	53603.7	61519.4	0	0	0	58525.3	51017.1	65507	50136.1	53603.7	61519.4	0	0	0	MS/MS	MS/MS	MS/MS	MS/MS	MS/MS	MS/MS	unmatched	unmatched	unmatched
ANFENLAK	R	E	352	359	8	2	sp|Q60598|SRC8_MOUSE	Q60598	SRC8_MOUSE	Cttn	Src substrate cortactin			0	0	0	1	1	1	0	0	0	0	0	0	71232.8	44034.1	50090	0	0	0	0	0	0	71232.8	44034.1	50090	0	0	0	unmatched	unmatched	unmatched	MS/MS	MS/MS	MS/MS	unmatched	unmatched	unmatched
ANGNLVYFEYIMSK	R	E	241	254	14	2	sp|Q60715|P4HA1_MOUSE	Q60715	P4HA1_MOUSE	P4ha1	Prolyl 4-hydroxylase subunit alpha-1			0	0	0	0	0	0	0	1	0	0	0	0	0	0	0	0	4119.24	0	0	0	0	0	0	0	0	0	0	unmatched	unmatched	unmatched	unmatched	unmatched	unmatched	unmatched	MS/MS	unmatched
ANIDWVK	R	E	945	951	7	2	sp|P97449|AMPN_MOUSE	P97449	AMPN_MOUSE	Anpep	Aminopeptidase N			0	0	0	0	1	0	0	0	0	0	0	0	0	34445.1	0	0	0	0	0	0	0	0	0	0	0	0	0	unmatched	unmatched	unmatched	unmatched	MS/MS	unmatched	unmatched	unmatched	unmatched
ANKGPSYGMSR	M	E	2	12	11	2	sp|P37804|TAGL_MOUSE	P37804	TAGL_MOUSE	Tagln	Transgelin			0	0	0	1	1	1	1	1	0	0	0	0	51264.2	56157.8	44106.7	51126	61599.6	0	0	0	0	51264.2	56157.8	44106.7	51126	61599.6	0	unmatched	unmatched	unmatched	MS/MS	MS/MS	MS/MS	MS/MS	MS/MS	unmatched
ANLPQSFQVDTSK	R	A	1465	1477	13	2	sp|Q8BTM8|FLNA_MOUSE	Q8BTM8	FLNA_MOUSE	Flna	Filamin-A			0	0	0	2	1	0	0	0	0	0	0	0	137226	126794	132710	0	0	0	0	0	0	137226	126794	132710	0	0	0	unmatched	unmatched	unmatched	MS/MS	MS/MS	MBR	unmatched	unmatched	unmatched
ANLQIDQINTDLNLER	K	S	1755	1770	16	2,3	sp|Q8VDD5|MYH9_MOUSE	Q8VDD5	MYH9_MOUSE	Myh9	Myosin-9			3	1	2	2	2	1	2	1	2	759366	310535	0	557492	911430	577283	198346	96833.8	306816	759366	310535	0	557492	911430	577283	198346	96833.8	306816	MS/MS	MS/MS	MS/MS	MS/MS	MS/MS	MS/MS	MS/MS	MS/MS	MS/MS
ANLQLSNR	R	R	1166	1173	8	2	sp|Q6AW69|CGNL1_MOUSE	Q6AW69	CGNL1_MOUSE	Cgnl1	Cingulin-like protein 1			0	0	0	0	0	1	0	0	0	0	0	0	0	0	15568.5	0	0	0	0	0	0	0	0	0	0	0	0	unmatched	unmatched	unmatched	unmatched	unmatched	MS/MS	unmatched	unmatched	unmatched
ANPFGGASHAK	K	G	38	48	11	2	sp|P62267|RS23_MOUSE	P62267	RS23_MOUSE	Rps23	Small ribosomal subunit protein uS12			0	0	0	0	0	1	0	0	0	0	0	0	0	0	19844.3	0	0	0	0	0	0	0	0	0	0	0	0	unmatched	unmatched	unmatched	unmatched	unmatched	MS/MS	unmatched	unmatched	unmatched
ANQDTIFEGIGGPR	P	G	436	449	14	2,3	sp|O88207|CO5A1_MOUSE	O88207	CO5A1_MOUSE	Col5a1	Collagen alpha-1(V) chain			4	4	2	2	2	2	0	0	0	432663	1.17184e+06	645698	85040.8	119809	75620.5	0	0	0	432663	943613	645698	85040.8	119809	75620.5	0	0	0	MS/MS	MS/MS	MS/MS	MS/MS	MS/MS	MS/MS	unmatched	unmatched	unmatched
ANSGAIVKLDETGNLMISEGHFASETIR	Q	T	94	121	28	4	sp|P16546|SPTN1_MOUSE	P16546	SPTN1_MOUSE	Sptan1	Spectrin alpha chain, non-erythrocytic 1			1	0	0	0	0	0	0	0	0	0	0	0	0	0	0	0	0	0	0	0	0	0	0	0	0	0	0	MS/MS	unmatched	unmatched	unmatched	unmatched	unmatched	unmatched	unmatched	unmatched
ANSVWGALR	K	G	141	149	9	2	sp|P20060|HEXB_MOUSE	P20060	HEXB_MOUSE	Hexb	Beta-hexosaminidase subunit beta			0	0	0	1	0	0	0	0	0	0	0	0	29806.1	0	0	0	0	0	0	0	0	0	0	0	0	0	0	unmatched	unmatched	unmatched	MS/MS	unmatched	unmatched	unmatched	unmatched	unmatched
ANTEGHTDIDSPK	K	N	1051	1063	13	3	sp|Q80Z71|TENN_MOUSE	Q80Z71	TENN_MOUSE	Tnn	Tenascin-N			3	2	2	0	0	0	0	0	0	84148.6	139471	111397	0	0	0	0	0	0	84148.6	139471	111397	0	0	0	0	0	0	MS/MS	MS/MS	MS/MS	unmatched	unmatched	unmatched	unmatched	unmatched	unmatched
ANTFVAELK	R	G	177	185	9	2	sp|P08249|MDHM_MOUSE	P08249	MDHM_MOUSE	Mdh2	Malate dehydrogenase, mitochondrial			0	0	0	0	1	0	0	0	0	0	0	0	0	31306.3	0	0	0	0	0	0	0	0	0	0	0	0	0	unmatched	unmatched	unmatched	unmatched	MS/MS	unmatched	unmatched	unmatched	unmatched
ANTSLELLLEGVR	K	V	1246	1258	13	2	sp|Q62230|SN_MOUSE	Q62230	SN_MOUSE	Siglec1	Sialoadhesin			0	0	0	0	1	0	0	0	0	0	0	0	0	0	0	0	0	0	0	0	0	0	0	0	0	0	0	unmatched	unmatched	unmatched	unmatched	MS/MS	unmatched	unmatched	unmatched	unmatched
ANTVLSGGTTMYPGIADR	Y	M	295	312	18	2	sp|P60710|ACTB_MOUSE	P60710	ACTB_MOUSE	Actb	Actin, cytoplasmic 1	Actg1	sp|P63260|ACTG_MOUSE	1	1	1	0	0	0	0	0	0	235277	133546	190468	0	68571.8	81782.6	0	0	0	235277	133546	190468	0	68571.8	81782.6	0	0	0	MS/MS	MS/MS	MS/MS	unmatched	MBR	MBR	unmatched	unmatched	unmatched
APAMFNIR	K	N	35	42	8	2	sp|P97351|RS3A_MOUSE	P97351	RS3A_MOUSE	Rps3a	Small ribosomal subunit protein eS1			0	0	0	1	0	0	3	1	1	0	0	0	48781.5	0	0	82145	69211.8	71361.3	0	0	0	48781.5	0	0	82145	69211.8	71361.3	unmatched	unmatched	unmatched	MS/MS	unmatched	unmatched	MS/MS	MS/MS	MS/MS
APATPESPGCSNK	S	E	24	36	13	2	sp|Q80Z71|TENN_MOUSE	Q80Z71	TENN_MOUSE	Tnn	Tenascin-N			0	4	5	0	0	0	0	0	0	0	118217	97345.1	0	0	0	0	0	0	0	118217	97345.1	0	0	0	0	0	0	unmatched	MS/MS	MS/MS	unmatched	unmatched	unmatched	unmatched	unmatched	unmatched
APDFVFYAPR	K	L	264	273	10	2	sp|P26041|MOES_MOUSE	P26041	MOES_MOUSE	Msn	Moesin	Ezr, Rdx	sp|P26040|EZRI_MOUSE, sp|P26043|RADI_MOUSE	0	0	0	4	3	3	3	3	3	0	0	0	77359.4	72871.9	64074.7	77443.5	80841.3	74555.9	0	0	0	77359.4	72871.9	64074.7	77443.5	80841.3	74555.9	unmatched	unmatched	unmatched	MS/MS	MS/MS	MS/MS	MS/MS	MS/MS	MS/MS
APENAPLK	W	S	105	112	8	2	sp|P18760|COF1_MOUSE	P18760	COF1_MOUSE	Cfl1	Cofilin-1			0	0	0	0	0	1	0	0	0	0	0	0	0	0	18284.7	0	0	0	0	0	0	0	0	0	0	0	0	unmatched	unmatched	unmatched	unmatched	unmatched	MS/MS	unmatched	unmatched	unmatched
APEPSHITK	N	Y	632	640	9	2	sp|P11276|FINC_MOUSE	P11276	FINC_MOUSE	Fn1	Fibronectin			0	0	0	0	1	1	0	0	0	0	0	0	0	11221.2	17313.6	0	0	0	0	0	0	0	11221.2	17313.6	0	0	0	unmatched	unmatched	unmatched	unmatched	MS/MS	MS/MS	unmatched	unmatched	unmatched
APEQACHLAKTAFDDAIAELDTLNEDSYK	N	D	189	217	29	3	sp|P61982|1433G_MOUSE	P61982	1433G_MOUSE	Ywhag	14-3-3 protein gamma			0	0	0	1	0	0	0	0	0	0	0	0	0	0	0	0	0	0	0	0	0	0	0	0	0	0	0	unmatched	unmatched	unmatched	MS/MS	unmatched	unmatched	unmatched	unmatched	unmatched
APESLFLLEEMR	K	E	680	691	12	2	sp|E9Q634|MYO1E_MOUSE	E9Q634	MYO1E_MOUSE	Myo1e	Unconventional myosin-Ie			0	0	0	1	1	0	0	0	0	0	0	0	14537.1	4872.49	0	0	0	0	0	0	0	14537.1	4872.49	0	0	0	0	unmatched	unmatched	unmatched	MS/MS	MS/MS	unmatched	unmatched	unmatched	unmatched
APEVSQYIYQVYDSILKN	R	-	920	937	18	3	sp|Q9DBG3|AP2B1_MOUSE	Q9DBG3	AP2B1_MOUSE	Ap2b1	AP-2 complex subunit beta			0	0	0	0	0	0	0	1	0	0	0	0	0	0	0	0	3599.02	0	0	0	0	0	0	0	0	0	0	unmatched	unmatched	unmatched	unmatched	unmatched	unmatched	unmatched	MS/MS	unmatched
APGDFQGFALVNPQR	F	N	1349	1363	15	2	sp|Q05793|PGBM_MOUSE	Q05793	PGBM_MOUSE	Hspg2	Basement membrane-specific heparan sulfate proteoglycan core protein			0	1	0	0	0	0	0	0	0	0	0	0	0	0	0	0	0	0	0	0	0	0	0	0	0	0	0	unmatched	MS/MS	unmatched	unmatched	unmatched	unmatched	unmatched	unmatched	unmatched
APGFAQMLK	K	D	8	16	9	2	sp|P42932|TCPQ_MOUSE	P42932	TCPQ_MOUSE	Cct8	T-complex protein 1 subunit theta			0	0	0	2	1	1	1	2	0	0	0	0	40289.1	36536.6	47954.3	61633.9	71907.5	0	0	0	0	40289.1	36536.6	47954.3	61633.9	71907.5	0	unmatched	unmatched	unmatched	MS/MS	MS/MS	MS/MS	MS/MS	MS/MS	unmatched
APGFGDNR	K	K	302	309	8	2	sp|P63038|CH60_MOUSE	P63038	CH60_MOUSE	Hspd1	60 kDa heat shock protein, mitochondrial			0	0	0	1	0	0	0	0	0	0	0	0	23747.5	0	0	0	0	0	0	0	0	0	0	0	0	0	0	unmatched	unmatched	unmatched	MS/MS	unmatched	unmatched	unmatched	unmatched	unmatched
APIIAVTR	R	N	448	455	8	2	sp|P52480|KPYM_MOUSE	P52480	KPYM_MOUSE	Pkm	Pyruvate kinase PKM			0	0	0	2	2	2	3	2	2	0	0	0	311711	221877	182394	470085	300007	0	0	0	0	311711	221877	182394	470085	300007	0	unmatched	unmatched	unmatched	MS/MS	MS/MS	MS/MS	MS/MS	MS/MS	MS/MS
APILIATDVASR	K	G	392	403	12	2	sp|Q61656|DDX5_MOUSE	Q61656	DDX5_MOUSE	Ddx5	Probable ATP-dependent RNA helicase DDX5	Ddx17	sp|Q501J6|DDX17_MOUSE	0	0	0	1	0	1	1	1	0	0	0	0	76752.3	0	61159.3	131888	149649	0	0	0	0	76752.3	0	61159.3	131888	149649	0	unmatched	unmatched	unmatched	MS/MS	unmatched	MS/MS	MS/MS	MS/MS	unmatched
APIPTALDTNSSK	K	T	534	546	13	2	sp|Q07797|LG3BP_MOUSE	Q07797	LG3BP_MOUSE	Lgals3bp	Galectin-3-binding protein			0	0	0	0	0	0	1	0	1	0	0	0	0	49454.9	0	82613.5	0	82540.1	0	0	0	0	49454.9	0	82613.5	0	82540.1	unmatched	unmatched	unmatched	unmatched	MBR	unmatched	MS/MS	unmatched	MS/MS
APIRPDIVNFVHTNLR	K	K	30	45	16	3,4	sp|Q9D8E6|RL4_MOUSE	Q9D8E6	RL4_MOUSE	Rpl4	Large ribosomal subunit protein uL4			1	1	1	0	0	0	0	1	0	63333.6	97180.6	76083.9	0	37945.4	0	0	61697.3	0	63333.6	97180.6	76083.9	0	37945.4	0	0	61697.3	0	MS/MS	MS/MS	MS/MS	unmatched	MBR	unmatched	unmatched	MS/MS	unmatched
APITGYIIR	R	H	1473	1481	9	2	sp|P11276|FINC_MOUSE	P11276	FINC_MOUSE	Fn1	Fibronectin			2	2	2	4	4	4	4	5	4	869046	853612	1.00247e+06	9086509	9721193	9399208	11176233	12080066	12336449	869046	853612	1.00247e+06	9086509	9721193	9399208	11176233	12080066	12336449	MS/MS	MS/MS	MS/MS	MS/MS	MS/MS	MS/MS	MS/MS	MS/MS	MS/MS
APLNVQFSSPLPGEAVK	K	D	878	894	17	2	sp|Q80X90|FLNB_MOUSE	Q80X90	FLNB_MOUSE	Flnb	Filamin-B			0	0	0	0	1	0	0	0	0	0	0	0	0	61621.3	54340.2	0	0	0	0	0	0	0	61621.3	54340.2	0	0	0	unmatched	unmatched	unmatched	unmatched	MS/MS	MBR	unmatched	unmatched	unmatched
APLPWQHR	R	I	2571	2578	8	2	sp|Q05793|PGBM_MOUSE	Q05793	PGBM_MOUSE	Hspg2	Basement membrane-specific heparan sulfate proteoglycan core protein			0	0	0	1	2	3	2	2	0	0	0	0	48404.7	80685.9	57618.4	86532.2	135681	0	0	0	0	48404.7	80685.9	57618.4	86532.2	135681	0	unmatched	unmatched	unmatched	MS/MS	MS/MS	MS/MS	MS/MS	MS/MS	unmatched
APNSPDVLEIEFK	K	K	216	228	13	2	sp|P16460|ASSY_MOUSE	P16460	ASSY_MOUSE	Ass1	Argininosuccinate synthase			0	0	0	0	0	0	1	0	0	0	0	0	0	0	36564.9	51858.3	0	0	0	0	0	0	0	36564.9	51858.3	0	0	unmatched	unmatched	unmatched	unmatched	unmatched	MBR	MS/MS	unmatched	unmatched
APPGGYYK	R	T	71	78	8	2	sp|Q9R0M3|SRPX_MOUSE	Q9R0M3	SRPX_MOUSE	Srpx	Sushi-repeat-containing protein SRPX			0	0	1	0	0	0	0	0	0	0	0	31294.7	0	0	0	0	0	0	0	0	0	0	0	0	0	0	0	unmatched	unmatched	MS/MS	unmatched	unmatched	unmatched	unmatched	unmatched	unmatched
APPPPEPR	G	D	67	74	8	2	sp|P50608|FMOD_MOUSE	P50608	FMOD_MOUSE	Fmod	Fibromodulin			0	0	0	2	0	2	0	0	0	0	0	0	21823.8	0	30091.9	0	0	0	0	0	0	21823.8	0	30091.9	0	0	0	unmatched	unmatched	unmatched	MS/MS	unmatched	MS/MS	unmatched	unmatched	unmatched
APPPSIELTNLLVR	W	Y	1378	1391	14	2	sp|P11276|FINC_MOUSE	P11276	FINC_MOUSE	Fn1	Fibronectin			0	0	0	2	2	2	1	2	2	0	0	0	24051.1	45088.3	28976.3	37131	79706.4	30146.2	0	0	0	24051.1	45088.3	28976.3	37131	79706.4	30146.2	unmatched	unmatched	unmatched	MS/MS	MS/MS	MS/MS	MS/MS	MS/MS	MS/MS
APSGEVAIR	R	D	476	484	9	2	sp|Q8BT60|CPNE3_MOUSE	Q8BT60	CPNE3_MOUSE	Cpne3	Copine-3			0	0	0	0	0	0	1	1	0	0	0	0	0	0	0	0	0	0	0	0	0	0	0	0	0	0	0	unmatched	unmatched	unmatched	unmatched	unmatched	unmatched	MS/MS	MS/MS	unmatched
APSNEAWENLDSDIR	F	R	138	152	15	2	sp|Q62009|POSTN_MOUSE	Q62009	POSTN_MOUSE	Postn	Periostin			1	1	1	0	0	0	0	0	0	60484.7	98944.4	87307.8	0	0	0	0	0	0	60484.7	98944.4	87307.8	0	0	0	0	0	0	MS/MS	MS/MS	MS/MS	unmatched	unmatched	unmatched	unmatched	unmatched	unmatched
APSWIDTGLSEMR	R	L	57	69	13	2	sp|P23927|CRYAB_MOUSE	P23927	CRYAB_MOUSE	Cryab	Alpha-crystallin B chain			0	0	1	1	0	1	1	0	1	0	0	67238.8	40898.4	42185.9	66188.4	55034.6	0	60353	0	0	67238.8	40898.4	42185.9	66188.4	55034.6	0	60353	unmatched	unmatched	MS/MS	MS/MS	MBR	MS/MS	MS/MS	unmatched	MS/MS
APTAQVESFR	R	I	1641	1650	10	2	sp|Q80YX1|TENA_MOUSE	Q80YX1	TENA_MOUSE	Tnc	Tenascin			2	2	2	3	3	4	3	2	3	348300	568383	425972	1.04215e+06	685212	947450	941278	971614	1.08942e+06	348300	568383	425972	1.04215e+06	685212	947450	941278	971614	1.08942e+06	MS/MS	MS/MS	MS/MS	MS/MS	MS/MS	MS/MS	MS/MS	MS/MS	MS/MS
APTDIDGPK	K	N	703	711	9	2	sp|Q80Z71|TENN_MOUSE	Q80Z71	TENN_MOUSE	Tnn	Tenascin-N			4	3	3	3	1	2	2	1	2	401330	660531	545086	147045	117067	181359	43759	63746.4	84520.4	401330	660531	545086	147045	117067	181359	43759	63746.4	84520.4	MS/MS	MS/MS	MS/MS	MS/MS	MS/MS	MS/MS	MS/MS	MS/MS	MS/MS
APTDIDSPK	K	N	615	623	9	2	sp|Q80Z71|TENN_MOUSE	Q80Z71	TENN_MOUSE	Tnn	Tenascin-N			5	4	5	3	3	4	4	3	4	523833	889408	684407	230381	138210	234563	298330	146982	230615	523833	889408	684407	230381	138210	234563	298330	146982	230615	MS/MS	MS/MS	MS/MS	MS/MS	MS/MS	MS/MS	MS/MS	MS/MS	MS/MS
APTEIDSPK	K	N	1143	1151	9	2	sp|Q80Z71|TENN_MOUSE	Q80Z71	TENN_MOUSE	Tnn	Tenascin-N			4	4	3	0	0	0	0	0	0	104820	137929	138538	0	0	0	0	0	0	104820	137929	138538	0	0	0	0	0	0	MS/MS	MS/MS	MS/MS	unmatched	unmatched	unmatched	unmatched	unmatched	unmatched
APTNDAFK	F	G	537	544	8	2	sp|Q62009|POSTN_MOUSE	Q62009	POSTN_MOUSE	Postn	Periostin			0	0	0	1	0	1	0	0	0	0	0	0	18093.9	0	37490.6	0	0	0	0	0	0	18093.9	0	37490.6	0	0	0	unmatched	unmatched	unmatched	MS/MS	unmatched	MS/MS	unmatched	unmatched	unmatched
APTNEAFEK	F	L	275	283	9	2	sp|Q62009|POSTN_MOUSE	Q62009	POSTN_MOUSE	Postn	Periostin	Tgfbi	sp|P82198|BGH3_MOUSE	2	1	0	1	0	1	0	0	0	62965.8	47710.3	0	20263.4	0	31003.5	0	0	0	62965.8	47710.3	0	20263.4	0	31003.5	0	0	0	MS/MS	MS/MS	unmatched	MS/MS	unmatched	MS/MS	unmatched	unmatched	unmatched
APVLSDSSCK	K	S	148	157	10	2	contam_sp|P00761|TRYP_PIG	P00761	TRYP_PIG		Trypsin			0	0	1	0	0	0	0	0	0	0	0	0	0	0	0	0	0	0	0	0	0	0	0	0	0	0	0	unmatched	unmatched	MS/MS	unmatched	unmatched	unmatched	unmatched	unmatched	unmatched
APVPASELLDAK	R	I	3454	3465	12	2	sp|Q9QXS1|PLEC_MOUSE	Q9QXS1	PLEC_MOUSE	Plec	Plectin			1	1	1	1	2	2	3	2	2	51006.6	97344.7	66972.3	121053	128678	143601	212231	249220	178746	51006.6	97344.7	66972.3	121053	128678	143601	212231	249220	178746	MS/MS	MS/MS	MS/MS	MS/MS	MS/MS	MS/MS	MS/MS	MS/MS	MS/MS
APVPTGEVYFADSFDR	K	G	63	78	16	2	sp|P35564|CALX_MOUSE	P35564	CALX_MOUSE	Canx	Calnexin			1	0	0	2	1	0	2	1	0	88347.8	0	0	74840.2	58283.4	0	93098.7	0	0	88347.8	0	0	74840.2	58283.4	0	93098.7	0	0	MS/MS	unmatched	unmatched	MS/MS	MS/MS	unmatched	MS/MS	MS/MS	unmatched
APWELLELR	K	T	85	93	9	2	sp|Q91WQ3|SYYC_MOUSE	Q91WQ3	SYYC_MOUSE	Yars1	Tyrosine--tRNA ligase, cytoplasmic			0	0	0	0	1	0	0	0	1	0	0	0	0	10138.2	0	0	0	13567.1	0	0	0	0	10138.2	0	0	0	13567.1	unmatched	unmatched	unmatched	unmatched	MS/MS	unmatched	unmatched	unmatched	MS/MS
AQAEAQQPVFNTLR	R	D	1282	1295	14	2	sp|Q9QXS1|PLEC_MOUSE	Q9QXS1	PLEC_MOUSE	Plec	Plectin			0	0	0	2	1	1	0	0	0	0	0	0	88564.4	125100	107708	0	0	0	0	0	0	88564.4	125100	107708	0	0	0	unmatched	unmatched	unmatched	MS/MS	MS/MS	MS/MS	unmatched	unmatched	unmatched
AQAELEAQELQR	K	R	1529	1540	12	2	sp|Q9QXS1|PLEC_MOUSE	Q9QXS1	PLEC_MOUSE	Plec	Plectin			0	0	1	1	2	2	1	1	1	0	0	63353.7	113682	123078	100672	88345	119560	75088.1	0	0	63353.7	113682	123078	100672	88345	119560	75088.1	unmatched	unmatched	MS/MS	MS/MS	MS/MS	MS/MS	MS/MS	MS/MS	MS/MS
AQAEQAALK	R	Q	2295	2303	9	2	sp|Q9QXS1|PLEC_MOUSE	Q9QXS1	PLEC_MOUSE	Plec	Plectin			0	0	0	2	2	2	1	1	1	0	0	0	54241.4	53150.3	53224.4	36869.4	38398.4	49456.2	0	0	0	54241.4	53150.3	53224.4	36869.4	38398.4	49456.2	unmatched	unmatched	unmatched	MS/MS	MS/MS	MS/MS	MS/MS	MS/MS	MS/MS
AQAEVEGLGK	K	G	1174	1183	10	2	sp|Q9QXS1|PLEC_MOUSE	Q9QXS1	PLEC_MOUSE	Plec	Plectin			0	0	1	2	2	1	1	1	1	0	0	53759.5	69397.5	115234	88659.8	80163	91846.2	74074.4	0	0	53759.5	69397.5	115234	88659.8	80163	91846.2	74074.4	unmatched	unmatched	MS/MS	MS/MS	MS/MS	MS/MS	MS/MS	MS/MS	MS/MS
AQAGLCVCASSEPVCGSDAK	R	T	105	124	20	2,3	sp|Q9R118|HTRA1_MOUSE	Q9R118	HTRA1_MOUSE	Htra1	Serine protease HTRA1			0	2	1	0	0	0	0	0	0	0	386756	159494	0	0	0	0	0	0	0	238940	159494	0	0	0	0	0	0	unmatched	MS/MS	MS/MS	unmatched	unmatched	unmatched	unmatched	unmatched	unmatched
AQALAIETEAELER	K	V	748	761	14	2	sp|Q9EQK5|MVP_MOUSE	Q9EQK5	MVP_MOUSE	Mvp	Major vault protein			0	0	0	1	0	0	0	0	0	0	0	0	61071.8	0	0	0	0	0	0	0	0	0	0	0	0	0	0	unmatched	unmatched	unmatched	MS/MS	unmatched	unmatched	unmatched	unmatched	unmatched
AQALVQYLEEPLTQVAAS	K	-	108	125	18	2	sp|Q9JHS3|LTOR2_MOUSE	Q9JHS3	LTOR2_MOUSE	Lamtor2	Ragulator complex protein LAMTOR2			0	0	0	1	1	1	0	0	0	0	0	0	10365.5	0	10622.4	0	0	0	0	0	0	10365.5	0	10622.4	0	0	0	unmatched	unmatched	unmatched	MS/MS	MS/MS	MS/MS	unmatched	unmatched	unmatched
AQASAPAQAPK	K	G	135	145	11	2	sp|P47915|RL29_MOUSE	P47915	RL29_MOUSE	Rpl29	Large ribosomal subunit protein eL29			0	0	0	2	2	2	0	0	0	0	0	0	21604.7	33728.1	26139.6	0	0	0	0	0	0	21604.7	33728.1	26139.6	0	0	0	unmatched	unmatched	unmatched	MS/MS	MS/MS	MS/MS	unmatched	unmatched	unmatched
AQCCCEPGR	K	C	386	394	9	2	sp|Q61555|FBN2_MOUSE	Q61555	FBN2_MOUSE	Fbn2	Fibrillin-2			0	1	0	0	0	0	0	0	0	0	34060.1	0	0	0	0	0	0	0	0	0	0	0	0	0	0	0	0	unmatched	MS/MS	unmatched	unmatched	unmatched	unmatched	unmatched	unmatched	unmatched
AQDQGEKENPMR	M	E	2	13	12	2	sp|Q9CXW4|RL11_MOUSE	Q9CXW4	RL11_MOUSE	Rpl11	Large ribosomal subunit protein uL5			0	0	0	1	0	0	0	0	0	0	0	0	38175	0	0	0	0	0	0	0	0	0	0	0	0	0	0	unmatched	unmatched	unmatched	MS/MS	unmatched	unmatched	unmatched	unmatched	unmatched
AQDTAELFFEDVR	K	L	255	267	13	2	sp|P51174|ACADL_MOUSE	P51174	ACADL_MOUSE	Acadl	Long-chain specific acyl-CoA dehydrogenase, mitochondrial			0	0	0	1	0	0	0	0	0	0	0	0	0	0	0	0	0	0	0	0	0	0	0	0	0	0	0	unmatched	unmatched	unmatched	MS/MS	unmatched	unmatched	unmatched	unmatched	unmatched
AQEELAGMR	R	R	858	866	9	2	sp|Q9EP71|RAI14_MOUSE	Q9EP71	RAI14_MOUSE	Rai14	Ankycorbin			1	0	0	0	0	0	0	0	0	45795.7	0	0	0	0	0	0	0	0	0	0	0	0	0	0	0	0	0	MS/MS	unmatched	unmatched	unmatched	unmatched	unmatched	unmatched	unmatched	unmatched
AQEQLATALQNLEEAEK	R	A	66	82	17	2,3	sp|Q6IRU2|TPM4_MOUSE	Q6IRU2	TPM4_MOUSE	Tpm4	Tropomyosin alpha-4 chain			2	1	0	3	3	3	3	1	2	113962	112743	0	548829	688208	836786	540132	0	582731	113962	112743	0	548829	688208	836786	540132	0	582731	MS/MS	MS/MS	unmatched	MS/MS	MS/MS	MS/MS	MS/MS	MS/MS	MS/MS
AQFEGIVTDLIK	R	R	349	360	12	2	sp|P38647|HSPA9_MOUSE	P38647	HSPA9_MOUSE	Hspa9	Stress-70 protein, mitochondrial			0	0	0	2	2	2	2	1	1	0	0	0	115005	102418	93785.5	52046.1	44347.1	40891.6	0	0	0	115005	102418	93785.5	52046.1	44347.1	40891.6	unmatched	unmatched	unmatched	MS/MS	MS/MS	MS/MS	MS/MS	MS/MS	MS/MS
AQGQDGDFVSCIFPVPQLFDLR	R	W	146	167	22	3	sp|Q8BLX7|COGA1_MOUSE	Q8BLX7	COGA1_MOUSE	Col16a1	Collagen alpha-1(XVI) chain			0	0	1	0	0	0	0	0	0	0	0	12859.4	0	0	0	0	0	0	0	0	0	0	0	0	0	0	0	unmatched	unmatched	MS/MS	unmatched	unmatched	unmatched	unmatched	unmatched	unmatched
AQGYSGLSVK	R	V	1055	1064	10	2	sp|P35441|TSP1_MOUSE	P35441	TSP1_MOUSE	Thbs1	Thrombospondin-1			2	2	2	3	3	3	3	2	3	278139	363447	388930	1783307	2.01942e+06	2.42513e+06	700308	802920	897392	278139	363447	388930	1783307	2.01942e+06	2.42513e+06	700308	802920	897392	MS/MS	MS/MS	MS/MS	MS/MS	MS/MS	MS/MS	MS/MS	MS/MS	MS/MS
AQHEDQVEQYK	R	K	250	260	11	2,3	sp|P48678|LMNA_MOUSE	P48678	LMNA_MOUSE	Lmna	Prelamin-A/C			2	1	2	1	1	1	1	1	1	428425	439677	516712	40795.3	33494.1	29530.7	96655.5	63506.1	103626	428425	439677	516712	40795.3	33494.1	29530.7	96655.5	63506.1	103626	MS/MS	MS/MS	MS/MS	MS/MS	MS/MS	MS/MS	MS/MS	MS/MS	MS/MS
AQHEDQVEQYKK	R	E	250	261	12	2,3	sp|P48678|LMNA_MOUSE	P48678	LMNA_MOUSE	Lmna	Prelamin-A/C			0	1	1	2	1	2	2	1	2	0	104475	26445.5	226694	74125.5	102137	51238.3	59227.3	209955	0	44068.1	38665.5	74204.1	108378	149332	74914.7	86595.4	88559.7	unmatched	MS/MS	MS/MS	MS/MS	MS/MS	MS/MS	MS/MS	MS/MS	MS/MS
AQIGGPEAGK	R	S	193	202	10	2	sp|P14602|HSPB1_MOUSE	P14602	HSPB1_MOUSE	Hspb1	Heat shock protein beta-1			0	0	0	2	1	2	0	0	0	0	0	0	28287.6	28704.4	39149.4	0	0	0	0	0	0	28287.6	28704.4	39149.4	0	0	0	unmatched	unmatched	unmatched	MS/MS	MS/MS	MS/MS	unmatched	unmatched	unmatched
AQIHDLVLVGGSTR	K	I	329	342	14	3	sp|P17879|HS71B_MOUSE	P17879	HS71B_MOUSE	Hspa1b	Heat shock 70 kDa protein 1B	Hspa1a	sp|Q61696|HS71A_MOUSE	0	0	0	0	0	1	0	0	0	0	0	0	0	0	56182.4	0	0	0	0	0	0	0	0	0	0	0	0	unmatched	unmatched	unmatched	unmatched	unmatched	MS/MS	unmatched	unmatched	unmatched
AQIHNGILR	K	L	1910	1918	9	2	sp|Q05793|PGBM_MOUSE	Q05793	PGBM_MOUSE	Hspg2	Basement membrane-specific heparan sulfate proteoglycan core protein			0	0	0	2	1	2	0	1	1	0	0	0	51688.5	120320	79149.4	0	67352.8	54783.6	0	0	0	51688.5	120320	79149.4	0	67352.8	54783.6	unmatched	unmatched	unmatched	MS/MS	MS/MS	MS/MS	unmatched	MS/MS	MS/MS
AQIIHDSFNLASAK	R	M	658	671	14	3	sp|P97449|AMPN_MOUSE	P97449	AMPN_MOUSE	Anpep	Aminopeptidase N			0	0	0	1	0	1	0	0	0	0	0	0	64956.9	0	66421.7	0	0	0	0	0	0	64956.9	0	66421.7	0	0	0	unmatched	unmatched	unmatched	MS/MS	unmatched	MS/MS	unmatched	unmatched	unmatched
AQILPIR	M	F	2	8	7	2	sp|Q68FD5|CLH1_MOUSE	Q68FD5	CLH1_MOUSE	Cltc	Clathrin heavy chain 1			0	0	0	0	2	1	2	0	1	0	0	0	0	50804.1	46864.5	71183.6	0	75363.3	0	0	0	0	50804.1	46864.5	71183.6	0	75363.3	unmatched	unmatched	unmatched	unmatched	MS/MS	MS/MS	MS/MS	unmatched	MS/MS
AQKDEEKMEIQEIQLK	R	E	134	149	16	3,4	sp|P58771|TPM1_MOUSE	P58771	TPM1_MOUSE	Tpm1	Tropomyosin alpha-1 chain			0	0	0	4	2	3	0	1	0	0	0	0	295432	128399	463571	0	126704	0	0	0	0	235355	133541	208557	0	121826	0	unmatched	unmatched	unmatched	MS/MS	MS/MS	MS/MS	unmatched	MS/MS	unmatched
AQLADSFHLQQFFR	R	D	567	580	14	3	sp|P16546|SPTN1_MOUSE	P16546	SPTN1_MOUSE	Sptan1	Spectrin alpha chain, non-erythrocytic 1			0	0	0	2	2	2	2	2	1	0	0	0	77939.9	95584.9	81809.5	47119.2	76413	53292.3	0	0	0	77939.9	95584.9	81809.5	47119.2	76413	53292.3	unmatched	unmatched	unmatched	MS/MS	MS/MS	MS/MS	MS/MS	MS/MS	MS/MS
AQLEPVASPAK	K	K	1436	1446	11	2	sp|Q9QXS1|PLEC_MOUSE	Q9QXS1	PLEC_MOUSE	Plec	Plectin			0	0	0	2	1	2	0	0	0	0	0	0	72284.1	106568	78231.2	0	0	0	0	0	0	72284.1	106568	78231.2	0	0	0	unmatched	unmatched	unmatched	MS/MS	MS/MS	MS/MS	unmatched	unmatched	unmatched
AQLGVQAFADALLIIPK	R	V	433	449	17	2,3	sp|P80317|TCPZ_MOUSE	P80317	TCPZ_MOUSE	Cct6a	T-complex protein 1 subunit zeta			1	1	1	0	0	0	0	0	0	6422.55	0	0	0	0	0	0	0	0	0	0	0	0	0	0	0	0	0	MS/MS	MS/MS	MS/MS	unmatched	unmatched	unmatched	unmatched	unmatched	unmatched
AQLIMQAEAEAESVR	K	M	303	317	15	2	sp|O08917|FLOT1_MOUSE	O08917	FLOT1_MOUSE	Flot1	Flotillin-1			0	0	0	0	0	1	0	0	0	0	0	0	0	64072.1	62036	0	0	0	0	0	0	0	64072.1	62036	0	0	0	unmatched	unmatched	unmatched	unmatched	MBR	MS/MS	unmatched	unmatched	unmatched
AQLYIDCDK	R	M	165	173	9	2	sp|P35441|TSP1_MOUSE	P35441	TSP1_MOUSE	Thbs1	Thrombospondin-1			0	1	1	0	0	0	0	0	0	0	107456	97568.2	0	0	0	0	0	0	0	107456	97568.2	0	0	0	0	0	0	unmatched	MS/MS	MS/MS	unmatched	unmatched	unmatched	unmatched	unmatched	unmatched
AQMVQEDLEK	K	T	449	458	10	2	sp|P26041|MOES_MOUSE	P26041	MOES_MOUSE	Msn	Moesin			0	0	0	2	1	2	0	0	0	0	0	0	121978	97686.9	80538	0	0	0	0	0	0	121978	97686.9	80538	0	0	0	unmatched	unmatched	unmatched	MS/MS	MS/MS	MS/MS	unmatched	unmatched	unmatched
AQNTWGCGSSLR	K	T	516	527	12	2	sp|P48678|LMNA_MOUSE	P48678	LMNA_MOUSE	Lmna	Prelamin-A/C			0	1	1	0	0	0	0	0	0	0	583547	602126	0	0	0	0	0	0	0	583547	602126	0	0	0	0	0	0	unmatched	MS/MS	MS/MS	unmatched	unmatched	unmatched	unmatched	unmatched	unmatched
AQNVLGADYATTYIQVL	R	-	2578	2594	17	2	sp|Q3V1M1|IGS10_MOUSE	Q3V1M1	IGS10_MOUSE	Igsf10	Immunoglobulin superfamily member 10			2	0	0	2	2	2	0	0	0	92975.9	0	0	28172	25430.7	27327.5	0	0	0	92975.9	0	0	28172	25430.7	27327.5	0	0	0	MS/MS	unmatched	unmatched	MS/MS	MS/MS	MS/MS	unmatched	unmatched	unmatched
AQPADLLEMLDFHNLPSGVTK	A	T	37	57	21	3	sp|O88207|CO5A1_MOUSE	O88207	CO5A1_MOUSE	Col5a1	Collagen alpha-1(V) chain			2	2	2	1	2	2	0	0	0	68830.4	65183	37516.3	30861.9	27839.3	17403.8	0	0	0	68830.4	65183	37516.3	30861.9	27839.3	17403.8	0	0	0	MS/MS	MS/MS	MS/MS	MS/MS	MS/MS	MS/MS	unmatched	unmatched	unmatched
AQQAADKYLYVDK	M	N	2	14	13	2	sp|Q8VDD5|MYH9_MOUSE	Q8VDD5	MYH9_MOUSE	Myh9	Myosin-9			0	0	0	2	3	3	2	2	2	0	0	0	801450	848717	714674	528910	669469	858595	0	0	0	801450	848717	714674	528910	669469	858595	unmatched	unmatched	unmatched	MS/MS	MS/MS	MS/MS	MS/MS	MS/MS	MS/MS
AQQELEEQTR	K	R	361	370	10	2	sp|P26041|MOES_MOUSE	P26041	MOES_MOUSE	Msn	Moesin			0	0	0	1	1	1	0	0	0	0	0	0	40195.9	31512.9	39211	0	0	0	0	0	0	40195.9	31512.9	39211	0	0	0	unmatched	unmatched	unmatched	MS/MS	MS/MS	MS/MS	unmatched	unmatched	unmatched
AQQLADVEAK	K	K	784	793	10	2	sp|Q9EQK5|MVP_MOUSE	Q9EQK5	MVP_MOUSE	Mvp	Major vault protein			0	0	1	1	1	1	1	1	1	0	0	31616.3	103846	100587	131735	71195.9	49894	64655.1	0	0	31616.3	103846	100587	131735	71195.9	49894	64655.1	unmatched	unmatched	MS/MS	MS/MS	MS/MS	MS/MS	MS/MS	MS/MS	MS/MS
AQQVAVQEQEIAR	R	R	262	274	13	2	sp|O08917|FLOT1_MOUSE	O08917	FLOT1_MOUSE	Flot1	Flotillin-1			1	0	0	1	0	0	0	0	0	51414.6	0	0	70038.6	39767.3	0	0	0	0	51414.6	0	0	70038.6	39767.3	0	0	0	0	MS/MS	unmatched	unmatched	MS/MS	MBR	unmatched	unmatched	unmatched	unmatched
AQQVSQGLDVLTAK	K	V	353	366	14	2	sp|Q64727|VINC_MOUSE	Q64727	VINC_MOUSE	Vcl	Vinculin			0	0	0	2	1	1	0	0	0	0	0	0	116311	94036.2	97655.5	0	0	0	0	0	0	116311	94036.2	97655.5	0	0	0	unmatched	unmatched	unmatched	MS/MS	MS/MS	MS/MS	unmatched	unmatched	unmatched
AQSELSGAADEAAR	K	A	137	150	14	2	sp|Q9D3D9|ATPD_MOUSE	Q9D3D9	ATPD_MOUSE	Atp5f1d	ATP synthase F(1) complex subunit delta, mitochondrial			0	0	0	1	0	0	0	0	0	0	0	0	83027.9	0	0	0	0	0	0	0	0	0	0	0	0	0	0	unmatched	unmatched	unmatched	MS/MS	unmatched	unmatched	unmatched	unmatched	unmatched
AQTAAAAAPR	G	I	31	40	10	2	sp|Q9CQA3|SDHB_MOUSE	Q9CQA3	SDHB_MOUSE	Sdhb	Succinate dehydrogenase [ubiquinone] iron-sulfur subunit, mitochondrial			0	0	0	1	0	0	0	0	0	0	0	0	11870.3	0	0	0	0	0	0	0	0	0	0	0	0	0	0	unmatched	unmatched	unmatched	MS/MS	unmatched	unmatched	unmatched	unmatched	unmatched
AQTLPTSVVTITSESSPGKR	R	E	2325	2344	20	3	sp|Q62261|SPTB2_MOUSE	Q62261	SPTB2_MOUSE	Sptbn1	Spectrin beta chain, non-erythrocytic 1			0	0	0	0	1	0	0	0	0	0	0	0	0	59406.6	66540.1	0	0	0	0	0	0	0	59406.6	66540.1	0	0	0	unmatched	unmatched	unmatched	unmatched	MS/MS	MBR	unmatched	unmatched	unmatched
AQVAQPGGDTIFGK	K	I	8	21	14	2	sp|P70349|HINT1_MOUSE	P70349	HINT1_MOUSE	Hint1	Adenosine 5'-monophosphoramidase HINT1			0	0	0	1	0	0	0	0	0	0	0	0	67975.2	39419.8	56393.2	0	0	0	0	0	0	67975.2	39419.8	56393.2	0	0	0	unmatched	unmatched	unmatched	MS/MS	MBR	MBR	unmatched	unmatched	unmatched
AQVEQELTTLR	K	L	2327	2337	11	2	sp|Q9QXS1|PLEC_MOUSE	Q9QXS1	PLEC_MOUSE	Plec	Plectin			1	1	1	2	2	2	2	2	1	49966.9	105645	105473	263736	284663	248071	223112	383212	240144	49966.9	105645	105473	263736	284663	248071	223112	383212	240144	MS/MS	MS/MS	MS/MS	MS/MS	MS/MS	MS/MS	MS/MS	MS/MS	MS/MS
AQVIYTR	R	N	105	111	7	2	sp|P62852|RS25_MOUSE	P62852	RS25_MOUSE	Rps25	Small ribosomal subunit protein eS25			0	0	0	0	1	0	0	0	0	0	0	0	0	36135.6	0	0	0	0	0	0	0	0	0	0	0	0	0	unmatched	unmatched	unmatched	unmatched	MS/MS	unmatched	unmatched	unmatched	unmatched
AQVLGASEQPSQF	R	S	941	953	13	2	sp|Q05793|PGBM_MOUSE	Q05793	PGBM_MOUSE	Hspg2	Basement membrane-specific heparan sulfate proteoglycan core protein			0	0	0	0	1	1	0	0	0	0	0	0	0	71733.7	0	0	0	0	0	0	0	0	0	0	0	0	0	unmatched	unmatched	unmatched	unmatched	MS/MS	MS/MS	unmatched	unmatched	unmatched
AQVVSNLK	R	G	1299	1306	8	2	sp|P26039|TLN1_MOUSE	P26039	TLN1_MOUSE	Tln1	Talin-1			0	0	0	0	0	1	0	0	0	0	0	0	0	0	19910.9	0	0	0	0	0	0	0	0	0	0	0	0	unmatched	unmatched	unmatched	unmatched	unmatched	MS/MS	unmatched	unmatched	unmatched
AQYEDIAQK	K	S	356	364	9	2	contam_sp|P04264|K2C1_HUMAN	P04264	K2C1_HUMAN	KRT1	Keratin, type II cytoskeletal 1	Krt76	sp|Q3UV17|K22O_MOUSE	1	1	1	1	3	2	0	0	0	89826.8	106908	234558	50906.5	745449	111055	0	0	0	89826.8	106908	234558	50906.5	745449	111055	0	0	0	MS/MS	MS/MS	MS/MS	MS/MS	MS/MS	MS/MS	unmatched	unmatched	unmatched
AQYEEIAQR	K	S	354	362	9	2	contam_sp|P35908|K22E_HUMAN	P35908	K22E_HUMAN	KRT2	Keratin, type II cytoskeletal 2 epidermal			0	0	0	0	2	1	0	0	0	0	0	0	0	99755.6	0	0	0	0	0	0	0	0	0	0	0	0	0	unmatched	unmatched	unmatched	unmatched	MS/MS	MS/MS	unmatched	unmatched	unmatched
AQYSGDPR	L	T	1241	1248	8	2	sp|Q60847|COCA1_MOUSE	Q60847	COCA1_MOUSE	Col12a1	Collagen alpha-1(XII) chain	Col14a1	sp|Q80X19|COEA1_MOUSE	1	1	1	0	0	0	0	0	0	75731.1	81088.6	39647.7	0	0	0	0	0	0	75731.1	81088.6	39647.7	0	0	0	0	0	0	MS/MS	MS/MS	MS/MS	unmatched	unmatched	unmatched	unmatched	unmatched	unmatched
ARAEAEQMAK	R	K	331	340	10	2	sp|O08917|FLOT1_MOUSE	O08917	FLOT1_MOUSE	Flot1	Flotillin-1			0	0	0	1	0	1	0	0	0	0	0	0	6243.01	0	6944.88	0	0	0	0	0	0	6243.01	0	6944.88	0	0	0	unmatched	unmatched	unmatched	MS/MS	unmatched	MS/MS	unmatched	unmatched	unmatched
ARDDILNGSHPVSFDK	Q	A	219	234	16	3	sp|P26039|TLN1_MOUSE	P26039	TLN1_MOUSE	Tln1	Talin-1			0	0	0	1	0	0	0	0	0	0	0	0	0	0	0	0	0	0	0	0	0	0	0	0	0	0	0	unmatched	unmatched	unmatched	MS/MS	unmatched	unmatched	unmatched	unmatched	unmatched
ARDDLITDLLNEAK	R	Q	86	99	14	2,3	sp|P50518|VATE1_MOUSE	P50518	VATE1_MOUSE	Atp6v1e1	V-type proton ATPase subunit E 1			0	0	0	2	2	2	0	0	0	0	0	0	27282.7	64978	25139.2	0	0	0	0	0	0	31280.6	29714.9	28823	0	0	0	unmatched	unmatched	unmatched	MS/MS	MS/MS	MS/MS	unmatched	unmatched	unmatched
ARDEVIK	K	Q	1639	1645	7	2	sp|Q61879|MYH10_MOUSE	Q61879	MYH10_MOUSE	Myh10	Myosin-10			1	0	1	1	0	1	0	0	0	52726.7	0	51504.7	24096.6	0	37758.1	0	0	0	52726.7	0	51504.7	24096.6	0	37758.1	0	0	0	MS/MS	unmatched	MS/MS	MS/MS	unmatched	MS/MS	unmatched	unmatched	unmatched
ARFEELNADLFR	R	G	300	311	12	3	sp|P63017|HSP7C_MOUSE	P63017	HSP7C_MOUSE	Hspa8	Heat shock cognate 71 kDa protein	Hspa2	sp|P17156|HSP72_MOUSE	0	0	0	2	2	2	1	0	1	0	0	0	182973	137595	162691	57598.1	0	73887.2	0	0	0	182973	137595	162691	57598.1	0	73887.2	unmatched	unmatched	unmatched	MS/MS	MS/MS	MS/MS	MS/MS	unmatched	MS/MS
ARHTQAELQR	R	A	1457	1466	10	3	sp|Q61292|LAMB2_MOUSE	Q61292	LAMB2_MOUSE	Lamb2	Laminin subunit beta-2			0	0	0	0	0	0	1	0	0	0	0	0	0	0	0	25733.6	0	0	0	0	0	0	0	0	0	0	0	unmatched	unmatched	unmatched	unmatched	unmatched	unmatched	MS/MS	unmatched	unmatched
ARPGEITGY	R	M	154	162	9	2	sp|O35682|MYADM_MOUSE	O35682	MYADM_MOUSE	Myadm	Myeloid-associated differentiation marker			1	1	0	0	0	0	1	0	0	65197.2	79963.9	0	0	0	0	46225.4	0	0	65197.2	79963.9	0	0	0	0	46225.4	0	0	MS/MS	MS/MS	unmatched	unmatched	unmatched	unmatched	MS/MS	unmatched	unmatched
ARPLEEALDVIVSTF	M	H	2	16	15	2	sp|P07091|S10A4_MOUSE	P07091	S10A4_MOUSE	S100a4	Protein S100-A4			1	0	1	0	0	0	0	0	0	13746.5	0	0	0	0	0	0	0	0	0	0	0	0	0	0	0	0	0	MS/MS	unmatched	MS/MS	unmatched	unmatched	unmatched	unmatched	unmatched	unmatched
ARPLEEALDVIVSTFH	M	K	2	17	16	3	sp|P07091|S10A4_MOUSE	P07091	S10A4_MOUSE	S100a4	Protein S100-A4			1	0	0	0	0	0	0	0	0	11274	0	0	0	0	0	0	0	0	0	0	0	0	0	0	0	0	0	MS/MS	unmatched	unmatched	unmatched	unmatched	unmatched	unmatched	unmatched	unmatched
ARPLEEALDVIVSTFHK	M	Y	2	18	17	3	sp|P07091|S10A4_MOUSE	P07091	S10A4_MOUSE	S100a4	Protein S100-A4			4	5	5	2	9	7	1	8	3	353395	335552	332718	99549.1	84399.7	43305.3	4963.74	80380.3	28290.2	353395	335552	332718	99549.1	84399.7	43305.3	4963.74	80380.3	28290.2	MS/MS	MS/MS	MS/MS	MS/MS	MS/MS	MS/MS	MS/MS	MS/MS	MS/MS
ARQEEVYSELQAR	R	E	3363	3375	13	3	sp|Q9QXS1|PLEC_MOUSE	Q9QXS1	PLEC_MOUSE	Plec	Plectin			0	0	0	0	1	0	0	1	0	0	0	0	0	52049	0	0	0	0	0	0	0	0	0	0	0	0	0	unmatched	unmatched	unmatched	unmatched	MS/MS	unmatched	unmatched	MS/MS	unmatched
ARVDLFPTDIGLHK	K	L	649	662	14	3	sp|P21981|TGM2_MOUSE	P21981	TGM2_MOUSE	Tgm2	Protein-glutamine gamma-glutamyltransferase 2			0	0	0	0	0	1	0	0	0	0	0	0	0	51268	38816.8	0	0	0	0	0	0	0	51268	38816.8	0	0	0	unmatched	unmatched	unmatched	unmatched	MBR	MS/MS	unmatched	unmatched	unmatched
ARVEVER	K	D	169	175	7	2	sp|P20152|VIME_MOUSE	P20152	VIME_MOUSE	Vim	Vimentin			0	0	0	1	1	1	0	0	0	0	0	0	28895.9	34084.2	32110.7	0	0	0	0	0	0	28895.9	34084.2	32110.7	0	0	0	unmatched	unmatched	unmatched	MS/MS	MS/MS	MS/MS	unmatched	unmatched	unmatched
ASAGSGSFTDVR	S	T	279	290	12	2	sp|P11276|FINC_MOUSE	P11276	FINC_MOUSE	Fn1	Fibronectin			0	0	0	2	2	2	1	1	1	0	0	0	152736	178412	221730	71551.4	55913.3	88405.9	0	0	0	152736	178412	221730	71551.4	55913.3	88405.9	unmatched	unmatched	unmatched	MS/MS	MS/MS	MS/MS	MS/MS	MS/MS	MS/MS
ASALEQFVNSVR	M	Q	2	13	12	2	sp|O88543|CSN3_MOUSE	O88543	CSN3_MOUSE	Cops3	COP9 signalosome complex subunit 3			0	1	0	2	2	2	2	2	2	0	0	0	7202.03	10448.2	7552.33	12708.4	15586	8477.13	0	0	0	7202.03	10448.2	7552.33	12708.4	15586	8477.13	unmatched	MS/MS	unmatched	MS/MS	MS/MS	MS/MS	MS/MS	MS/MS	MS/MS
ASAPATPLSPTR	R	L	16	27	12	2	sp|P14733|LMNB1_MOUSE	P14733	LMNB1_MOUSE	Lmnb1	Lamin-B1			1	0	1	0	0	1	0	0	0	60194.1	0	71566.9	0	0	58542.5	0	0	0	60194.1	0	71566.9	0	0	58542.5	0	0	0	MS/MS	unmatched	MS/MS	unmatched	unmatched	MS/MS	unmatched	unmatched	unmatched
ASCCCSLGK	K	A	1562	1570	9	2	sp|Q61554|FBN1_MOUSE	Q61554	FBN1_MOUSE	Fbn1	Fibrillin-1			0	1	1	0	0	0	0	0	0	0	115292	23237.6	0	0	0	0	0	0	0	115292	23237.6	0	0	0	0	0	0	unmatched	MS/MS	MS/MS	unmatched	unmatched	unmatched	unmatched	unmatched	unmatched
ASDFLLLLNK	K	G	282	291	10	2	sp|Q9EPK2|XRP2_MOUSE	Q9EPK2	XRP2_MOUSE	Rp2	Protein XRP2			0	0	0	0	1	0	0	0	0	0	0	0	0	9368.28	0	0	0	0	0	0	0	0	0	0	0	0	0	unmatched	unmatched	unmatched	unmatched	MS/MS	unmatched	unmatched	unmatched	unmatched
ASDIPSSDAK	K	S	403	412	10	2	sp|Q9EP71|RAI14_MOUSE	Q9EP71	RAI14_MOUSE	Rai14	Ankycorbin			0	0	0	1	1	1	0	0	0	0	0	0	15308.9	10710.5	13977.8	0	0	0	0	0	0	15308.9	10710.5	13977.8	0	0	0	unmatched	unmatched	unmatched	MS/MS	MS/MS	MS/MS	unmatched	unmatched	unmatched
ASDLDGDLTATR	K	E	171	182	12	2	sp|Q05186|RCN1_MOUSE	Q05186	RCN1_MOUSE	Rcn1	Reticulocalbin-1			0	0	0	1	0	1	0	0	0	0	0	0	0	0	0	0	0	0	0	0	0	0	0	0	0	0	0	unmatched	unmatched	unmatched	MS/MS	unmatched	MS/MS	unmatched	unmatched	unmatched
ASDSGVYK	R	C	2568	2575	8	2	sp|Q3V1M1|IGS10_MOUSE	Q3V1M1	IGS10_MOUSE	Igsf10	Immunoglobulin superfamily member 10			0	0	1	0	0	0	0	0	0	0	0	5043.45	0	0	0	0	0	0	0	0	0	0	0	0	0	0	0	unmatched	unmatched	MS/MS	unmatched	unmatched	unmatched	unmatched	unmatched	unmatched
ASEEAFVK	V	E	174	181	8	2	sp|Q6IRU5|CLCB_MOUSE	Q6IRU5	CLCB_MOUSE	Cltb	Clathrin light chain B			0	0	0	2	0	1	0	0	0	0	0	0	38577	0	38205.5	0	0	0	0	0	0	38577	0	38205.5	0	0	0	unmatched	unmatched	unmatched	MS/MS	unmatched	MS/MS	unmatched	unmatched	unmatched
ASEMAGPPQMPNDFLSFQDIATEAAHPIR	R	L	1058	1086	29	4	sp|Q99PV0|PRP8_MOUSE	Q99PV0	PRP8_MOUSE	Prpf8	Pre-mRNA-processing-splicing factor 8			0	0	1	0	0	0	0	0	0	0	0	29203.9	0	0	0	0	0	0	0	0	0	0	0	0	0	0	0	unmatched	unmatched	MS/MS	unmatched	unmatched	unmatched	unmatched	unmatched	unmatched
ASESELER	K	Q	2046	2053	8	2	sp|Q9QXS1|PLEC_MOUSE	Q9QXS1	PLEC_MOUSE	Plec	Plectin			0	0	0	1	1	1	1	0	0	0	0	0	13940.9	28912.3	21108.8	0	0	0	0	0	0	13940.9	28912.3	21108.8	0	0	0	unmatched	unmatched	unmatched	MS/MS	MS/MS	MS/MS	MS/MS	unmatched	unmatched
ASFIWVQLK	M	K	2	10	9	2	sp|Q9WU78|PDC6I_MOUSE	Q9WU78	PDC6I_MOUSE	Pdcd6ip	Programmed cell death 6-interacting protein			0	0	0	1	2	1	0	0	0	0	0	0	4726.17	4236.88	2834.28	0	0	0	0	0	0	4726.17	4236.88	2834.28	0	0	0	unmatched	unmatched	unmatched	MS/MS	MS/MS	MS/MS	unmatched	unmatched	unmatched
ASFLLNLR	R	R	814	821	8	2	sp|Q9WTI7|MYO1C_MOUSE	Q9WTI7	MYO1C_MOUSE	Myo1c	Unconventional myosin-Ic			2	1	2	2	2	1	0	0	0	78804.8	83850.6	98281.8	31699.7	38188.1	30702.5	0	0	0	78804.8	83850.6	98281.8	31699.7	38188.1	30702.5	0	0	0	MS/MS	MS/MS	MS/MS	MS/MS	MS/MS	MS/MS	unmatched	unmatched	unmatched
ASFNHFDR	R	D	753	760	8	2	sp|Q7TPR4|ACTN1_MOUSE	Q7TPR4	ACTN1_MOUSE	Actn1	Alpha-actinin-1	Actn2, Actn3	sp|O88990|ACTN3_MOUSE, sp|Q9JI91|ACTN2_MOUSE	0	0	0	1	0	1	0	0	0	0	0	0	31286.2	0	27998.3	0	0	0	0	0	0	31286.2	0	27998.3	0	0	0	unmatched	unmatched	unmatched	MS/MS	unmatched	MS/MS	unmatched	unmatched	unmatched
ASFTTFTVTK	K	Y	87	96	10	2	sp|P49817|CAV1_MOUSE	P49817	CAV1_MOUSE	Cav1	Caveolin-1			0	0	0	1	1	1	0	0	0	0	0	0	0	50803.7	51792.2	0	0	0	0	0	0	0	50803.7	51792.2	0	0	0	unmatched	unmatched	unmatched	MS/MS	MS/MS	MS/MS	unmatched	unmatched	unmatched
ASGAGEALSGK	Y	G	888	898	11	2	sp|Q60847|COCA1_MOUSE	Q60847	COCA1_MOUSE	Col12a1	Collagen alpha-1(XII) chain			0	0	0	0	1	1	0	0	0	0	0	0	0	62840.4	10565.4	0	0	0	0	0	0	0	62840.4	10565.4	0	0	0	unmatched	unmatched	unmatched	unmatched	MS/MS	MS/MS	unmatched	unmatched	unmatched
ASGHPGDPESQQR	K	L	1172	1184	13	3	sp|P26039|TLN1_MOUSE	P26039	TLN1_MOUSE	Tln1	Talin-1			0	0	0	1	0	0	0	0	0	0	0	0	9164.61	0	0	0	0	0	0	0	0	0	0	0	0	0	0	unmatched	unmatched	unmatched	MS/MS	unmatched	unmatched	unmatched	unmatched	unmatched
ASGIIDTLFQDR	R	F	182	193	12	2	sp|Q06890|CLUS_MOUSE	Q06890	CLUS_MOUSE	Clu	Clusterin			0	0	0	2	2	2	2	1	1	0	0	0	84580.1	102797	105611	46634.6	38223.6	39493.6	0	0	0	84580.1	102797	105611	46634.6	38223.6	39493.6	unmatched	unmatched	unmatched	MS/MS	MS/MS	MS/MS	MS/MS	MS/MS	MS/MS
ASGNAQIGK	M	S	2	10	9	2	sp|Q61171|PRDX2_MOUSE	Q61171	PRDX2_MOUSE	Prdx2	Peroxiredoxin-2			0	0	0	1	1	0	1	0	0	0	0	0	25349.6	0	0	0	0	0	0	0	0	0	0	0	0	0	0	unmatched	unmatched	unmatched	MS/MS	MS/MS	unmatched	MS/MS	unmatched	unmatched
ASGNYATVISHNPETK	R	K	129	144	16	3	sp|P62918|RL8_MOUSE	P62918	RL8_MOUSE	Rpl8	Large ribosomal subunit protein uL2			1	0	0	0	0	0	0	0	0	68371.4	0	0	0	0	24735.6	0	0	0	68371.4	0	0	0	0	24735.6	0	0	0	MS/MS	unmatched	unmatched	unmatched	unmatched	MBR	unmatched	unmatched	unmatched
ASGPPVSELITK	K	A	35	46	12	2	sp|P15864|H12_MOUSE	P15864	H12_MOUSE	H1-2	Histone H1.2	H1-3	sp|P43277|H13_MOUSE	2	2	1	1	2	0	0	1	0	128437	127217	121912	0	230228	0	0	0	0	128437	127217	121912	0	230228	0	0	0	0	MS/MS	MS/MS	MS/MS	MS/MS	MS/MS	unmatched	unmatched	MS/MS	unmatched
ASGPVPVPSGPSEELLR	R	Q	277	293	17	2	sp|Q99K41|EMIL1_MOUSE	Q99K41	EMIL1_MOUSE	Emilin1	EMILIN-1			2	3	1	3	3	4	0	0	0	157765	356000	277652	157793	294332	182334	0	0	0	157765	356000	277652	157793	294332	182334	0	0	0	MS/MS	MS/MS	MS/MS	MS/MS	MS/MS	MS/MS	unmatched	unmatched	unmatched
ASGVAVSDGVIK	M	V	2	13	12	2	sp|P18760|COF1_MOUSE	P18760	COF1_MOUSE	Cfl1	Cofilin-1			1	1	1	3	2	3	3	3	2	69173.2	104263	87106.6	482666	398787	452420	763673	617527	649909	69173.2	104263	87106.6	482666	398787	452420	763673	617527	649909	MS/MS	MS/MS	MS/MS	MS/MS	MS/MS	MS/MS	MS/MS	MS/MS	MS/MS
ASGVEGADVVK	K	L	233	243	11	2	sp|P17710|HXK1_MOUSE	P17710	HXK1_MOUSE	Hk1	Hexokinase-1			0	0	0	1	1	1	0	0	0	0	0	0	100821	138318	107284	0	0	0	0	0	0	100821	138318	107284	0	0	0	unmatched	unmatched	unmatched	MS/MS	MS/MS	MS/MS	unmatched	unmatched	unmatched
ASHTAPQVLFSHR	R	E	191	203	13	3	sp|Q9CVB6|ARPC2_MOUSE	Q9CVB6	ARPC2_MOUSE	Arpc2	Actin-related protein 2/3 complex subunit 2			1	0	0	0	0	1	1	0	0	55751.1	0	0	0	0	61144.5	49463.9	0	0	55751.1	0	0	0	0	61144.5	49463.9	0	0	MS/MS	unmatched	unmatched	unmatched	unmatched	MS/MS	MS/MS	unmatched	unmatched
ASIAALEAK	K	I	1807	1815	9	2	sp|Q8VDD5|MYH9_MOUSE	Q8VDD5	MYH9_MOUSE	Myh9	Myosin-9			2	2	2	2	2	3	2	2	2	960998	624618	952048	1.06199e+06	1217671	1.10081e+06	602864	718092	427544	960998	624618	952048	1.06199e+06	1217671	1.10081e+06	602864	718092	427544	MS/MS	MS/MS	MS/MS	MS/MS	MS/MS	MS/MS	MS/MS	MS/MS	MS/MS
ASIHEAWTDGK	K	E	423	433	11	3	sp|P57780|ACTN4_MOUSE	P57780	ACTN4_MOUSE	Actn4	Alpha-actinin-4	Actn1	sp|Q7TPR4|ACTN1_MOUSE	0	1	1	1	1	2	1	0	1	0	51386.1	63396	108551	129333	141303	50663.6	0	69666.1	0	51386.1	63396	108551	129333	141303	50663.6	0	69666.1	unmatched	MS/MS	MS/MS	MS/MS	MS/MS	MS/MS	MS/MS	unmatched	MS/MS
ASINMLR	K	I	150	156	7	2	sp|P14148|RL7_MOUSE	P14148	RL7_MOUSE	Rpl7	Large ribosomal subunit protein uL30			1	1	1	0	1	0	0	0	0	28244.8	49481.3	59293.9	0	25397.3	0	0	0	0	28244.8	49481.3	59293.9	0	25397.3	0	0	0	0	MS/MS	MS/MS	MS/MS	unmatched	MS/MS	unmatched	unmatched	unmatched	unmatched
ASKPTLNEVVIVSAIR	Y	T	31	46	16	3	sp|Q8QZT1|THIL_MOUSE	Q8QZT1	THIL_MOUSE	Acat1	Acetyl-CoA acetyltransferase, mitochondrial			0	0	1	1	2	1	0	0	0	0	0	70772.7	73588.9	73433.2	108804	0	0	0	0	0	70772.7	73588.9	73433.2	108804	0	0	0	unmatched	unmatched	MS/MS	MS/MS	MS/MS	MS/MS	unmatched	unmatched	unmatched
ASLEAGAEPETIITSGLISPEGLAIDHFR	R	R	1197	1225	29	3	sp|O88322|NID2_MOUSE	O88322	NID2_MOUSE	Nid2	Nidogen-2			2	0	0	1	3	3	0	0	0	99127.1	0	0	69953.3	40334.2	39280.9	0	0	0	99127.1	0	0	69953.3	40334.2	39280.9	0	0	0	MS/MS	unmatched	unmatched	MS/MS	MS/MS	MS/MS	unmatched	unmatched	unmatched
ASLENSLEETK	K	G	351	361	11	2	sp|Q9Z2K1|K1C16_MOUSE	Q9Z2K1	K1C16_MOUSE	Krt16	Keratin, type I cytoskeletal 16			0	0	1	0	1	0	0	0	0	0	0	129267	0	98268.1	0	0	0	0	0	0	129267	0	98268.1	0	0	0	0	unmatched	unmatched	MS/MS	unmatched	MS/MS	unmatched	unmatched	unmatched	unmatched
ASLHGGEPTTIIR	R	Q	1003	1015	13	2,3	sp|P10493|NID1_MOUSE	P10493	NID1_MOUSE	Nid1	Nidogen-1			1	1	2	2	3	4	2	2	2	148521	0	67265.5	280543	258726	439849	193652	237470	179933	148521	0	67265.5	280543	258726	347346	193652	237470	179933	MS/MS	MS/MS	MS/MS	MS/MS	MS/MS	MS/MS	MS/MS	MS/MS	MS/MS
ASLQELDLSSNK	K	L	222	233	12	2	sp|Q91VI7|RINI_MOUSE	Q91VI7	RINI_MOUSE	Rnh1	Ribonuclease inhibitor			0	0	0	1	0	1	0	0	0	0	0	0	66556.4	42575.8	55893.8	0	0	0	0	0	0	66556.4	42575.8	55893.8	0	0	0	unmatched	unmatched	unmatched	MS/MS	MBR	MS/MS	unmatched	unmatched	unmatched
ASLSLAPVNIFK	M	A	2	13	12	2	sp|P80314|TCPB_MOUSE	P80314	TCPB_MOUSE	Cct2	T-complex protein 1 subunit beta			0	0	1	3	3	3	3	3	3	0	0	22993.3	71259.5	77437.7	74384	68369.9	104875	111303	0	0	22993.3	71259.5	77437.7	74384	68369.9	104875	111303	unmatched	unmatched	MS/MS	MS/MS	MS/MS	MS/MS	MS/MS	MS/MS	MS/MS
ASLSTFQQMWISKQEYDESGPSIVHR	L	K	347	372	26	4	sp|P60710|ACTB_MOUSE	P60710	ACTB_MOUSE	Actb	Actin, cytoplasmic 1	Actg1	sp|P63260|ACTG_MOUSE	0	0	0	0	1	0	0	0	0	0	0	0	0	0	0	0	0	0	0	0	0	0	0	0	0	0	0	unmatched	unmatched	unmatched	unmatched	MS/MS	unmatched	unmatched	unmatched	unmatched
ASLTHEQQQSAR	K	L	163	174	12	3	sp|Q91VN4|MIC25_MOUSE	Q91VN4	MIC25_MOUSE	Chchd6	MICOS complex subunit Mic25			0	0	0	0	0	1	0	0	0	0	0	0	0	0	9468.35	0	0	0	0	0	0	0	0	0	0	0	0	unmatched	unmatched	unmatched	unmatched	unmatched	MS/MS	unmatched	unmatched	unmatched
ASMVQSQEAPK	K	Q	813	823	11	2	sp|Q99PL5|RRBP1_MOUSE	Q99PL5	RRBP1_MOUSE	Rrbp1	Ribosome-binding protein 1			0	0	0	1	1	1	0	0	0	0	0	0	41240.7	53326.8	32122.4	0	0	0	0	0	0	41240.7	53326.8	32122.4	0	0	0	unmatched	unmatched	unmatched	MS/MS	MS/MS	MS/MS	unmatched	unmatched	unmatched
ASQGLELER	R	G	642	650	9	2	sp|P39061|COIA1_MOUSE	P39061	COIA1_MOUSE	Col18a1	Collagen alpha-1(XVIII) chain			0	1	0	2	1	2	1	0	2	0	111395	0	299342	214352	257980	113640	0	139244	0	111395	0	299342	214352	257980	113640	0	139244	unmatched	MS/MS	unmatched	MS/MS	MS/MS	MS/MS	MS/MS	unmatched	MS/MS
ASQSQGIQQLLQAEK	M	R	2	16	15	2	sp|Q9CR51|VATG1_MOUSE	Q9CR51	VATG1_MOUSE	Atp6v1g1	V-type proton ATPase subunit G 1			0	0	0	2	1	2	2	1	1	0	0	0	93667.6	106284	80692.2	128192	160102	178136	0	0	0	93667.6	106284	80692.2	128192	160102	178136	unmatched	unmatched	unmatched	MS/MS	MS/MS	MS/MS	MS/MS	MS/MS	MS/MS
ASRDEIFAQSK	R	E	1666	1676	11	3	sp|Q61879|MYH10_MOUSE	Q61879	MYH10_MOUSE	Myh10	Myosin-10			0	0	0	1	1	1	0	0	0	0	0	0	34582.5	72974.1	58172.4	0	0	0	0	0	0	34582.5	72974.1	58172.4	0	0	0	unmatched	unmatched	unmatched	MS/MS	MS/MS	MS/MS	unmatched	unmatched	unmatched
ASREEILAQAK	R	E	1659	1669	11	2	sp|Q8VDD5|MYH9_MOUSE	Q8VDD5	MYH9_MOUSE	Myh9	Myosin-9			0	0	0	0	1	1	0	0	0	0	0	0	0	58079.2	50912.9	0	0	0	0	0	0	0	58079.2	50912.9	0	0	0	unmatched	unmatched	unmatched	unmatched	MS/MS	MS/MS	unmatched	unmatched	unmatched
ASSEGGAATGAGLDSLHK	K	N	309	326	18	3	sp|Q9WV32|ARC1B_MOUSE	Q9WV32	ARC1B_MOUSE	Arpc1b	Actin-related protein 2/3 complex subunit 1B			1	0	0	1	1	1	0	0	0	81254.2	0	0	89280.5	76348.5	76348.6	0	0	0	81254.2	0	0	89280.5	76348.5	76348.6	0	0	0	MS/MS	unmatched	unmatched	MS/MS	MS/MS	MS/MS	unmatched	unmatched	unmatched
ASSEPVCGSDAK	C	T	113	124	12	2	sp|Q9R118|HTRA1_MOUSE	Q9R118	HTRA1_MOUSE	Htra1	Serine protease HTRA1			0	1	1	0	0	0	0	0	0	0	36863.1	28634.1	0	0	0	0	0	0	0	36863.1	28634.1	0	0	0	0	0	0	unmatched	MS/MS	MS/MS	unmatched	unmatched	unmatched	unmatched	unmatched	unmatched
ASSFVLALEPELESR	R	L	67	81	15	2	sp|Q91YQ5|RPN1_MOUSE	Q91YQ5	RPN1_MOUSE	Rpn1	Dolichyl-diphosphooligosaccharide--protein glycosyltransferase subunit 1			0	0	0	2	1	1	0	0	0	0	0	0	38222.5	24974.7	32415.5	0	0	0	0	0	0	38222.5	24974.7	32415.5	0	0	0	unmatched	unmatched	unmatched	MS/MS	MS/MS	MS/MS	unmatched	unmatched	unmatched
ASSLKPDGEYTLLAPVNNAFSDDTLSMDQR	L	L	396	425	30	3,4	sp|Q62009|POSTN_MOUSE	Q62009	POSTN_MOUSE	Postn	Periostin			2	1	1	0	0	0	0	0	0	101146	0	0	0	0	0	0	0	0	0	0	0	0	0	0	0	0	0	MS/MS	MS/MS	MS/MS	unmatched	unmatched	unmatched	unmatched	unmatched	unmatched
ASSVDSMDFINDATDVNDALSYVTR	L	F	898	922	25	3	sp|Q04857|CO6A1_MOUSE	Q04857	CO6A1_MOUSE	Col6a1	Collagen alpha-1(VI) chain			2	0	1	0	0	0	0	0	0	137446	0	119608	0	0	0	0	0	0	137446	0	119608	0	0	0	0	0	0	MS/MS	unmatched	MS/MS	unmatched	unmatched	unmatched	unmatched	unmatched	unmatched
ASTAIDAPSNLR	D	F	1989	2000	12	2	sp|P11276|FINC_MOUSE	P11276	FINC_MOUSE	Fn1	Fibronectin			0	0	0	0	0	1	0	0	0	0	0	0	0	0	30450	0	0	0	0	0	0	0	0	0	0	0	0	unmatched	unmatched	unmatched	unmatched	unmatched	MS/MS	unmatched	unmatched	unmatched
ASTEEVPSLENLTVTEAGWDGLR	K	L	1069	1091	23	2,3	sp|Q80YX1|TENA_MOUSE	Q80YX1	TENA_MOUSE	Tnc	Tenascin			0	1	0	4	3	3	0	0	0	0	29082.1	0	88423.5	97910.7	50618.5	0	0	0	0	29082.1	0	50865.4	53674.1	50618.5	0	0	0	unmatched	MS/MS	unmatched	MS/MS	MS/MS	MS/MS	unmatched	unmatched	unmatched
ASVDELFAEIVR	K	Q	151	162	12	2	sp|P61226|RAP2B_MOUSE	P61226	RAP2B_MOUSE	Rap2b	Ras-related protein Rap-2b			0	0	0	2	2	2	1	0	1	0	0	0	12344.2	11899	11728.1	10981.5	0	7277.74	0	0	0	12344.2	11899	11728.1	10981.5	0	7277.74	unmatched	unmatched	unmatched	MS/MS	MS/MS	MS/MS	MS/MS	unmatched	MS/MS
ASVGTLAFDEYGRPFLIIK	M	D	2	20	19	2,3	sp|P80316|TCPE_MOUSE	P80316	TCPE_MOUSE	Cct5	T-complex protein 1 subunit epsilon			0	0	0	1	0	1	0	0	0	0	0	0	18506.2	0	38226.5	0	0	0	0	0	0	0	0	0	0	0	0	unmatched	unmatched	unmatched	MS/MS	unmatched	MS/MS	unmatched	unmatched	unmatched
ASVPEGFLSELTQQLAQATGK	R	P	13	33	21	3	sp|P34884|MIF_MOUSE	P34884	MIF_MOUSE	Mif	Macrophage migration inhibitory factor			0	0	0	2	2	0	0	0	0	0	0	0	5398.55	6371.14	0	0	0	0	0	0	0	5398.55	6371.14	0	0	0	0	unmatched	unmatched	unmatched	MS/MS	MS/MS	unmatched	unmatched	unmatched	unmatched
ASVTGYLLVYESVDGTVK	R	E	1821	1838	18	2	sp|Q80YX1|TENA_MOUSE	Q80YX1	TENA_MOUSE	Tnc	Tenascin			0	0	0	3	2	0	0	0	0	0	0	0	72081.3	35375	0	0	0	0	0	0	0	72081.3	35375	0	0	0	0	unmatched	unmatched	unmatched	MS/MS	MS/MS	unmatched	unmatched	unmatched	unmatched
ASVVTLPVYLNFTR	K	A	4600	4613	14	2	sp|Q9JHU4|DYHC1_MOUSE	Q9JHU4	DYHC1_MOUSE	Dync1h1	Cytoplasmic dynein 1 heavy chain 1			0	0	0	1	1	0	0	0	0	0	0	0	16551.3	8751.92	0	0	0	0	0	0	0	16551.3	8751.92	0	0	0	0	unmatched	unmatched	unmatched	MS/MS	MS/MS	unmatched	unmatched	unmatched	unmatched
ASYSAVSLYGNPVR	K	Y	317	330	14	2	sp|P28654|PGS2_MOUSE	P28654	PGS2_MOUSE	Dcn	Decorin			1	1	1	2	2	1	0	0	0	505902	670483	493856	150223	152453	89301.1	0	0	0	505902	670483	493856	150223	152453	89301.1	0	0	0	MS/MS	MS/MS	MS/MS	MS/MS	MS/MS	MS/MS	unmatched	unmatched	unmatched
ATAFEWDTEGNPFDQDIYGR	H	E	353	372	20	3	sp|P19324|SERPH_MOUSE	P19324	SERPH_MOUSE	Serpinh1	Serpin H1			0	0	0	0	0	1	0	0	0	0	0	0	0	0	26321.9	0	0	0	0	0	0	0	0	0	0	0	0	unmatched	unmatched	unmatched	unmatched	unmatched	MS/MS	unmatched	unmatched	unmatched
ATANSLQLEVR	K	E	850	860	11	2	sp|Q62230|SN_MOUSE	Q62230	SN_MOUSE	Siglec1	Sialoadhesin			0	0	0	1	0	0	0	0	0	0	0	0	51231.2	0	0	0	0	0	0	0	0	0	0	0	0	0	0	unmatched	unmatched	unmatched	MS/MS	unmatched	unmatched	unmatched	unmatched	unmatched
ATAPQTQHVSPMR	R	Q	124	136	13	3	sp|P57776|EF1D_MOUSE	P57776	EF1D_MOUSE	Eef1d	Elongation factor 1-delta			0	0	0	0	1	1	0	0	0	0	0	0	0	66508.1	27615.5	0	0	0	0	0	0	0	66508.1	27615.5	0	0	0	unmatched	unmatched	unmatched	unmatched	MS/MS	MS/MS	unmatched	unmatched	unmatched
ATAPYNYSYIFK	M	Y	2	13	12	2	sp|Q91V41|RAB14_MOUSE	Q91V41	RAB14_MOUSE	Rab14	Ras-related protein Rab-14			0	0	0	0	0	0	1	0	0	0	0	0	0	0	0	32920.2	0	0	0	0	0	0	0	0	0	0	0	unmatched	unmatched	unmatched	unmatched	unmatched	unmatched	MS/MS	unmatched	unmatched
ATATPVQQQR	M	A	2	11	10	2	sp|P14733|LMNB1_MOUSE	P14733	LMNB1_MOUSE	Lmnb1	Lamin-B1			1	0	1	1	1	1	1	1	1	71676.7	0	65052.5	53811.1	45892.5	50002.2	81859.1	71113.7	84575.8	71676.7	0	65052.5	53811.1	45892.5	50002.2	81859.1	71113.7	84575.8	MS/MS	unmatched	MS/MS	MS/MS	MS/MS	MS/MS	MS/MS	MS/MS	MS/MS
ATAVMPDGQFK	K	D	17	27	11	2	sp|P35700|PRDX1_MOUSE	P35700	PRDX1_MOUSE	Prdx1	Peroxiredoxin-1	PRDX1	contam_sp|Q06830|PRDX1_HUMAN	0	1	1	3	2	3	2	1	1	0	56134.8	64984.6	366603	263978	355502	157008	135473	148870	0	56134.8	64984.6	312024	263978	302082	157008	135473	148870	unmatched	MS/MS	MS/MS	MS/MS	MS/MS	MS/MS	MS/MS	MS/MS	MS/MS
ATDAEADVASLNR	K	R	78	90	13	2	sp|P58771|TPM1_MOUSE	P58771	TPM1_MOUSE	Tpm1	Tropomyosin alpha-1 chain	Tpm2	sp|P58774|TPM2_MOUSE	2	2	2	3	3	3	3	2	3	1.02292e+06	617770	1.02022e+06	2.46605e+06	1.39028e+06	2.81297e+06	1.68415e+06	982285	1.37299e+06	1.02292e+06	617770	1.02022e+06	2.46605e+06	1.39028e+06	2.81297e+06	1.68415e+06	982285	1.37299e+06	MS/MS	MS/MS	MS/MS	MS/MS	MS/MS	MS/MS	MS/MS	MS/MS	MS/MS
ATDAEADVASLNRR	K	I	78	91	14	3	sp|P58771|TPM1_MOUSE	P58771	TPM1_MOUSE	Tpm1	Tropomyosin alpha-1 chain	Tpm2	sp|P58774|TPM2_MOUSE	0	0	0	1	0	0	0	0	0	0	0	0	250971	136152	156627	0	0	0	0	0	0	250971	136152	156627	0	0	0	unmatched	unmatched	unmatched	MS/MS	MBR	MBR	unmatched	unmatched	unmatched
ATDLLLDDSLVSLFGNR	K	R	156	172	17	2	sp|P99029|PRDX5_MOUSE	P99029	PRDX5_MOUSE	Prdx5	Peroxiredoxin-5, mitochondrial			1	1	0	2	1	2	0	0	0	17093.3	0	0	21556.2	21651.2	15698.7	0	0	0	17093.3	0	0	21556.2	21651.2	15698.7	0	0	0	MS/MS	MS/MS	unmatched	MS/MS	MS/MS	MS/MS	unmatched	unmatched	unmatched
ATDTDPSQVSQPK	K	K	146	158	13	2	sp|Q8K482|EMIL2_MOUSE	Q8K482	EMIL2_MOUSE	Emilin2	EMILIN-2			0	0	0	0	0	1	0	0	0	0	0	0	0	28357.9	27007.1	0	0	0	0	0	0	0	28357.9	27007.1	0	0	0	unmatched	unmatched	unmatched	unmatched	MBR	MS/MS	unmatched	unmatched	unmatched
ATEEAIIR	M	I	2	9	8	2	sp|Q9EQK5|MVP_MOUSE	Q9EQK5	MVP_MOUSE	Mvp	Major vault protein			0	0	0	0	1	0	0	0	0	0	0	0	0	27789.7	0	0	0	0	0	0	0	0	0	0	0	0	0	unmatched	unmatched	unmatched	unmatched	MS/MS	unmatched	unmatched	unmatched	unmatched
ATEEPSGTGSDELIK	R	S	33	47	15	2	sp|O54724|CAVN1_MOUSE	O54724	CAVN1_MOUSE	Cavin1	Caveolae-associated protein 1			0	0	0	1	0	1	0	0	0	0	0	0	87753.3	47399.1	54380.3	0	0	0	0	0	0	87753.3	47399.1	54380.3	0	0	0	unmatched	unmatched	unmatched	MS/MS	MBR	MS/MS	unmatched	unmatched	unmatched
ATENDIYNFFSPLNPMR	R	V	300	316	17	2,3	sp|P70333|HNRH2_MOUSE	P70333	HNRH2_MOUSE	Hnrnph2	Heterogeneous nuclear ribonucleoprotein H2			0	0	0	2	2	1	0	0	0	0	0	0	29431.9	36194.8	20484.6	0	0	0	0	0	0	18507.4	22889.3	20484.6	0	0	0	unmatched	unmatched	unmatched	MS/MS	MS/MS	MS/MS	unmatched	unmatched	unmatched
ATENDIYNFFSPLNPVR	K	V	300	316	17	2,3	sp|Q9Z2X1|HNRPF_MOUSE	Q9Z2X1	HNRPF_MOUSE	Hnrnpf	Heterogeneous nuclear ribonucleoprotein F	Hnrnph1	sp|O35737|HNRH1_MOUSE	2	2	1	4	3	3	1	1	2	113931	46524.5	35798.1	127122	123173	111226	17288.2	23988.1	52539.2	58590.7	56894.6	43777.3	63263.3	63915.5	54868.4	21141.6	29334.9	25438	MS/MS	MS/MS	MS/MS	MS/MS	MS/MS	MS/MS	MS/MS	MS/MS	MS/MS
ATEPQMVLFNLYDDWLK	K	T	1909	1925	17	3	sp|Q99PV0|PRP8_MOUSE	Q99PV0	PRP8_MOUSE	Prpf8	Pre-mRNA-processing-splicing factor 8			1	0	1	0	0	0	0	0	0	6412.9	0	4182.42	0	0	0	0	0	0	6412.9	0	4182.42	0	0	0	0	0	0	MS/MS	unmatched	MS/MS	unmatched	unmatched	unmatched	unmatched	unmatched	unmatched
ATEVAWTR	Y	A	146	153	8	2	sp|O35682|MYADM_MOUSE	O35682	MYADM_MOUSE	Myadm	Myeloid-associated differentiation marker			1	0	0	0	0	0	0	0	0	57810.7	0	0	0	0	0	0	0	0	0	0	0	0	0	0	0	0	0	MS/MS	unmatched	unmatched	unmatched	unmatched	unmatched	unmatched	unmatched	unmatched
ATFDAISK	K	T	239	246	8	2	sp|P25444|RS2_MOUSE	P25444	RS2_MOUSE	Rps2	Small ribosomal subunit protein uS5			0	0	1	1	0	0	0	0	0	0	0	0	62929.1	0	0	0	0	0	0	0	0	0	0	0	0	0	0	unmatched	unmatched	MS/MS	MS/MS	unmatched	unmatched	unmatched	unmatched	unmatched
ATFEEVSVLGFEEFDK	M	A	2	17	16	2	sp|Q9CQM5|TXD17_MOUSE	Q9CQM5	TXD17_MOUSE	Txndc17	Thioredoxin domain-containing protein 17			0	0	0	0	1	0	1	1	0	0	0	0	0	0	0	6568.65	0	0	0	0	0	0	0	0	0	0	0	unmatched	unmatched	unmatched	unmatched	MS/MS	unmatched	MS/MS	MS/MS	unmatched
ATFSSVPR	R	A	1495	1502	8	2	sp|Q05793|PGBM_MOUSE	Q05793	PGBM_MOUSE	Hspg2	Basement membrane-specific heparan sulfate proteoglycan core protein			2	1	0	2	3	2	2	2	1	112855	122572	0	433101	480333	379496	97293.5	157620	117266	112855	122572	0	433101	480333	379496	97293.5	157620	117266	MS/MS	MS/MS	unmatched	MS/MS	MS/MS	MS/MS	MS/MS	MS/MS	MS/MS
ATGDPWLTDGSYLDGSGFAR	K	I	2938	2957	20	2	sp|Q61001|LAMA5_MOUSE	Q61001	LAMA5_MOUSE	Lama5	Laminin subunit alpha-5			0	0	0	1	0	0	0	0	0	0	0	0	30249.4	0	0	0	0	0	0	0	0	0	0	0	0	0	0	unmatched	unmatched	unmatched	MS/MS	unmatched	unmatched	unmatched	unmatched	unmatched
ATGPPVSELITK	K	A	35	46	12	2	sp|P43276|H15_MOUSE	P43276	H15_MOUSE	H1-5	Histone H1.5			0	0	0	0	3	0	0	0	0	0	0	0	0	56044.9	0	0	0	0	0	0	0	0	0	0	0	0	0	unmatched	unmatched	unmatched	unmatched	MS/MS	unmatched	unmatched	unmatched	unmatched
ATGVFTTLQPLR	K	S	1077	1088	12	2	sp|P11276|FINC_MOUSE	P11276	FINC_MOUSE	Fn1	Fibronectin			4	4	4	4	4	4	3	3	3	1.31478e+06	1.34226e+06	1041218	4407897	8428250	5.4033e+06	1.38404e+06	2.88434e+06	1.73014e+06	1.31478e+06	1.34226e+06	1041218	4407897	8428250	5.4033e+06	1.38404e+06	2.88434e+06	1.73014e+06	MS/MS	MS/MS	MS/MS	MS/MS	MS/MS	MS/MS	MS/MS	MS/MS	MS/MS
ATGVLLYDLVSR	K	L	51	62	12	2	sp|Q8BML9|SYQ_MOUSE	Q8BML9	SYQ_MOUSE	Qars1	Glutamine--tRNA ligase			0	0	0	1	1	0	0	0	0	0	0	0	14694.6	15313.6	0	0	0	0	0	0	0	14694.6	15313.6	0	0	0	0	unmatched	unmatched	unmatched	MS/MS	MS/MS	unmatched	unmatched	unmatched	unmatched
ATIAGGGVIPH	K	I	103	113	11	2	sp|P0C0S6|H2AZ_MOUSE	P0C0S6	H2AZ_MOUSE	H2az1	Histone H2A.Z	H2az2	sp|Q3THW5|H2AV_MOUSE	3	2	2	1	1	1	0	1	0	239672	143295	227997	36916.3	59847.2	43573.1	0	42902.6	0	239672	143295	227997	36916.3	59847.2	43573.1	0	42902.6	0	MS/MS	MS/MS	MS/MS	MS/MS	MS/MS	MS/MS	unmatched	MS/MS	unmatched
ATIAGGGVIPHIHK	K	S	103	116	14	2,3	sp|P0C0S6|H2AZ_MOUSE	P0C0S6	H2AZ_MOUSE	H2az1	Histone H2A.Z	H2az2	sp|Q3THW5|H2AV_MOUSE	3	2	3	3	4	3	0	2	0	146265	117784	190189	138170	264388	148043	0	260416	0	146265	117784	190189	138170	264388	148043	0	142945	0	MS/MS	MS/MS	MS/MS	MS/MS	MS/MS	MS/MS	unmatched	MS/MS	unmatched
ATIGADFLTK	K	E	39	48	10	2	sp|P51150|RAB7A_MOUSE	P51150	RAB7A_MOUSE	Rab7a	Ras-related protein Rab-7a			0	0	0	2	1	1	0	0	0	0	0	0	59390.1	39342.8	48892.9	0	0	0	0	0	0	59390.1	39342.8	48892.9	0	0	0	unmatched	unmatched	unmatched	MS/MS	MS/MS	MS/MS	unmatched	unmatched	unmatched
ATISALEAK	K	I	1814	1822	9	2	sp|Q61879|MYH10_MOUSE	Q61879	MYH10_MOUSE	Myh10	Myosin-10			1	0	1	0	0	0	1	1	0	206294	0	301952	0	0	0	0	69533.6	0	206294	0	301952	0	0	0	0	69533.6	0	MS/MS	unmatched	MS/MS	unmatched	unmatched	unmatched	MS/MS	MS/MS	unmatched
ATISNDGATILK	K	L	56	67	12	2	sp|P80313|TCPH_MOUSE	P80313	TCPH_MOUSE	Cct7	T-complex protein 1 subunit eta			0	0	0	1	1	0	0	0	0	0	0	0	91389.8	75889.3	0	0	0	0	0	0	0	91389.8	75889.3	0	0	0	0	unmatched	unmatched	unmatched	MS/MS	MS/MS	unmatched	unmatched	unmatched	unmatched
ATISNPVTGALETVHYR	R	I	363	379	17	3	sp|Q60715|P4HA1_MOUSE	Q60715	P4HA1_MOUSE	P4ha1	Prolyl 4-hydroxylase subunit alpha-1			0	0	0	1	0	0	0	0	0	0	0	0	22202.7	0	0	0	0	0	0	0	0	0	0	0	0	0	0	unmatched	unmatched	unmatched	MS/MS	unmatched	unmatched	unmatched	unmatched	unmatched
ATLPDADKER	K	L	556	565	10	2	sp|Q7TPR4|ACTN1_MOUSE	Q7TPR4	ACTN1_MOUSE	Actn1	Alpha-actinin-1			0	0	0	0	0	1	0	0	0	0	0	0	0	0	29745.3	0	0	0	0	0	0	0	0	0	0	0	0	unmatched	unmatched	unmatched	unmatched	unmatched	MS/MS	unmatched	unmatched	unmatched
ATLQAASLILGHVSELLQGIDQAK	K	E	2430	2453	24	3	sp|Q61001|LAMA5_MOUSE	Q61001	LAMA5_MOUSE	Lama5	Laminin subunit alpha-5			1	0	0	0	0	0	0	0	0	11139	0	0	0	0	0	0	0	0	0	0	0	0	0	0	0	0	0	MS/MS	unmatched	unmatched	unmatched	unmatched	unmatched	unmatched	unmatched	unmatched
ATLWYVPLSLK	K	N	159	169	11	2	sp|Q91V12|BACH_MOUSE	Q91V12	BACH_MOUSE	Acot7	Cytosolic acyl coenzyme A thioester hydrolase			0	0	0	2	2	1	0	0	0	0	0	0	11976.1	16166.5	13488.9	0	0	0	0	0	0	11976.1	16166.5	13488.9	0	0	0	unmatched	unmatched	unmatched	MS/MS	MS/MS	MS/MS	unmatched	unmatched	unmatched
ATNFLAHEK	M	I	2	10	9	2	sp|P57776|EF1D_MOUSE	P57776	EF1D_MOUSE	Eef1d	Elongation factor 1-delta			0	0	0	1	0	1	0	1	1	0	0	0	89500.3	58718	63145.3	0	100504	110947	0	0	0	89500.3	58718	63145.3	0	100504	110947	unmatched	unmatched	unmatched	MS/MS	MBR	MS/MS	unmatched	MS/MS	MS/MS
ATPDSLALFTGLGLSENK	M	A	2	19	18	2	sp|Q8BML9|SYQ_MOUSE	Q8BML9	SYQ_MOUSE	Qars1	Glutamine--tRNA ligase			0	0	0	2	1	1	1	1	1	0	0	0	6846.09	6204.39	4270.96	8868.1	0	8444.98	0	0	0	6846.09	6204.39	4270.96	8868.1	0	8444.98	unmatched	unmatched	unmatched	MS/MS	MS/MS	MS/MS	MS/MS	MS/MS	MS/MS
ATQALVLAPTR	K	E	100	110	11	2	sp|P60843|IF4A1_MOUSE	P60843	IF4A1_MOUSE	Eif4a1	Eukaryotic initiation factor 4A-I			0	0	0	1	0	1	0	0	0	0	0	0	59945.6	0	0	0	0	0	0	0	0	0	0	0	0	0	0	unmatched	unmatched	unmatched	MS/MS	unmatched	MS/MS	unmatched	unmatched	unmatched
ATSNVFAMFDQSQIQEFK	R	E	18	35	18	2,3	sp|Q9CQ19|MYL9_MOUSE	Q9CQ19	MYL9_MOUSE	Myl9	Myosin regulatory light polypeptide 9	Myl12b	sp|Q3THE2|ML12B_MOUSE	2	2	3	5	3	6	4	2	2	480317	324720	506417	575228	1726523	875469	154442	197808	305759	579175	391553	453274	545756	628117	626026	135256	238520	140915	MS/MS	MS/MS	MS/MS	MS/MS	MS/MS	MS/MS	MS/MS	MS/MS	MS/MS
ATTLSNAVSSLASTGLSLTK	R	V	299	318	20	2	sp|Q7M6Y3|PICAL_MOUSE	Q7M6Y3	PICAL_MOUSE	Picalm	Phosphatidylinositol-binding clathrin assembly protein			0	0	0	1	1	0	0	0	0	0	0	0	14707.4	16281.1	0	0	0	0	0	0	0	14707.4	16281.1	0	0	0	0	unmatched	unmatched	unmatched	MS/MS	MS/MS	unmatched	unmatched	unmatched	unmatched
ATVLESEGTR	R	E	202	211	10	2	sp|Q99JB2|STML2_MOUSE	Q99JB2	STML2_MOUSE	Stoml2	Stomatin-like protein 2, mitochondrial			0	0	0	0	0	0	1	0	1	0	0	0	0	0	0	0	0	0	0	0	0	0	0	0	0	0	0	unmatched	unmatched	unmatched	unmatched	unmatched	unmatched	MS/MS	unmatched	MS/MS
ATVLTTER	K	K	180	187	8	2	sp|Q99KP6|PRP19_MOUSE	Q99KP6	PRP19_MOUSE	Prpf19	Pre-mRNA-processing factor 19			0	0	0	1	0	0	0	0	0	0	0	0	35724.7	0	0	0	0	0	0	0	0	0	0	0	0	0	0	unmatched	unmatched	unmatched	MS/MS	unmatched	unmatched	unmatched	unmatched	unmatched
ATVSAPFGK	K	F	3052	3060	9	2	sp|Q9QXS1|PLEC_MOUSE	Q9QXS1	PLEC_MOUSE	Plec	Plectin			0	0	0	2	2	2	1	1	0	0	0	0	78710.4	78937.5	61864.6	59389.4	56910.9	0	0	0	0	78710.4	78937.5	61864.6	59389.4	56910.9	0	unmatched	unmatched	unmatched	MS/MS	MS/MS	MS/MS	MS/MS	MS/MS	unmatched
ATVTPSPVK	K	G	176	184	9	2	sp|Q80XU3|NUCKS_MOUSE	Q80XU3	NUCKS_MOUSE	Nucks1	Nuclear ubiquitous casein and cyclin-dependent kinase substrate 1			0	0	0	1	1	2	0	0	0	0	0	0	21408.9	43845.7	84647.9	0	0	0	0	0	0	21408.9	43845.7	84647.9	0	0	0	unmatched	unmatched	unmatched	MS/MS	MS/MS	MS/MS	unmatched	unmatched	unmatched
ATVVESSEK	R	A	144	152	9	2	sp|P61982|1433G_MOUSE	P61982	1433G_MOUSE	Ywhag	14-3-3 protein gamma			0	0	0	0	1	1	0	0	0	0	0	0	0	28492.1	23030	0	0	0	0	0	0	0	28492.1	23030	0	0	0	unmatched	unmatched	unmatched	unmatched	MS/MS	MS/MS	unmatched	unmatched	unmatched
ATWKSNYFLKIIQLLDDYPK	R	C	7	26	20	4	sp|P14869|RLA0_MOUSE	P14869	RLA0_MOUSE	Rplp0	Large ribosomal subunit protein uL10			0	0	0	0	0	0	0	0	1	0	0	0	0	0	0	0	0	0	0	0	0	0	0	0	0	0	0	unmatched	unmatched	unmatched	unmatched	unmatched	unmatched	unmatched	unmatched	MS/MS
ATYLNSF	R	S	923	929	7	2	sp|Q02788|CO6A2_MOUSE	Q02788	CO6A2_MOUSE	Col6a2	Collagen alpha-2(VI) chain			0	1	0	0	0	0	0	0	0	0	58655.8	0	0	0	0	0	0	0	0	0	0	0	0	0	0	0	0	unmatched	MS/MS	unmatched	unmatched	unmatched	unmatched	unmatched	unmatched	unmatched
ATYLNSFSH	R	V	923	931	9	2	sp|Q02788|CO6A2_MOUSE	Q02788	CO6A2_MOUSE	Col6a2	Collagen alpha-2(VI) chain			1	0	1	0	0	0	0	0	0	58970.4	0	73080.6	0	0	0	0	0	0	58970.4	0	73080.6	0	0	0	0	0	0	MS/MS	unmatched	MS/MS	unmatched	unmatched	unmatched	unmatched	unmatched	unmatched
ATYLNSFSHVGTGIVH	R	A	923	938	16	3	sp|Q02788|CO6A2_MOUSE	Q02788	CO6A2_MOUSE	Col6a2	Collagen alpha-2(VI) chain			2	1	1	0	0	0	0	0	0	0	207679	0	0	0	0	0	0	0	0	0	0	0	0	0	0	0	0	MS/MS	MS/MS	MS/MS	unmatched	unmatched	unmatched	unmatched	unmatched	unmatched
ATYLNSFSHVGTGIVHAINNVVR	R	G	923	945	23	4	sp|Q02788|CO6A2_MOUSE	Q02788	CO6A2_MOUSE	Col6a2	Collagen alpha-2(VI) chain			7	9	8	1	4	2	0	0	0	1.31347e+06	828048	829033	31424.7	112733	37363.4	0	0	0	1.31347e+06	828048	829033	31424.7	112733	37363.4	0	0	0	MS/MS	MS/MS	MS/MS	MS/MS	MS/MS	MS/MS	unmatched	unmatched	unmatched
AVAGNISDPGLQK	K	S	803	815	13	2	sp|Q64727|VINC_MOUSE	Q64727	VINC_MOUSE	Vcl	Vinculin			0	0	0	1	1	1	1	1	0	0	0	0	89783.7	72702.7	59756.8	77019.1	69859	0	0	0	0	89783.7	72702.7	59756.8	77019.1	69859	0	unmatched	unmatched	unmatched	MS/MS	MS/MS	MS/MS	MS/MS	MS/MS	unmatched
AVAHHTTAAFIR	K	V	218	229	12	3	sp|P54775|PRS6B_MOUSE	P54775	PRS6B_MOUSE	Psmc4	26S proteasome regulatory subunit 6B			0	0	0	1	0	1	0	0	0	0	0	0	30850.5	0	14288.1	0	0	0	0	0	0	30850.5	0	14288.1	0	0	0	unmatched	unmatched	unmatched	MS/MS	unmatched	MS/MS	unmatched	unmatched	unmatched
AVAISLPK	K	G	300	307	8	2	sp|P19324|SERPH_MOUSE	P19324	SERPH_MOUSE	Serpinh1	Serpin H1			0	1	2	7	5	5	4	6	4	0	0	0	0	0	0	0	0	0	0	0	0	0	0	0	0	0	0	unmatched	MS/MS	MS/MS	MS/MS	MS/MS	MS/MS	MS/MS	MS/MS	MS/MS
AVANETGAFFFLINGPEIMSK	R	L	257	277	21	3	sp|Q01853|TERA_MOUSE	Q01853	TERA_MOUSE	Vcp	Transitional endoplasmic reticulum ATPase			0	0	0	1	0	0	0	0	0	0	0	0	5967.61	0	0	0	0	0	0	0	0	0	0	0	0	0	0	unmatched	unmatched	unmatched	MS/MS	unmatched	unmatched	unmatched	unmatched	unmatched
AVAQALEVIPR	R	T	439	449	11	2	sp|P80318|TCPG_MOUSE	P80318	TCPG_MOUSE	Cct3	T-complex protein 1 subunit gamma			0	0	0	2	2	3	1	2	2	0	0	0	56462.5	66587.9	55839.5	71435.2	80232.1	78073	0	0	0	56462.5	66587.9	55839.5	71435.2	80232.1	78073	unmatched	unmatched	unmatched	MS/MS	MS/MS	MS/MS	MS/MS	MS/MS	MS/MS
AVASAAAALVLK	K	A	674	685	12	2	sp|P26039|TLN1_MOUSE	P26039	TLN1_MOUSE	Tln1	Talin-1			0	0	0	0	1	0	0	0	0	0	0	0	0	28723.1	0	0	0	0	0	0	0	0	0	0	0	0	0	unmatched	unmatched	unmatched	unmatched	MS/MS	unmatched	unmatched	unmatched	unmatched
AVASEIFK	K	G	875	882	8	2	sp|Q9WTI7|MYO1C_MOUSE	Q9WTI7	MYO1C_MOUSE	Myo1c	Unconventional myosin-Ic			1	1	1	2	2	2	1	1	1	76976	81015.4	111260	116108	80452.9	80913.2	69921.5	87127.4	80321.7	76976	81015.4	111260	116108	80452.9	80913.2	69921.5	87127.4	80321.7	MS/MS	MS/MS	MS/MS	MS/MS	MS/MS	MS/MS	MS/MS	MS/MS	MS/MS
AVCMLSNTTAIAEAWAR	R	L	374	390	17	2	sp|P68369|TBA1A_MOUSE	P68369	TBA1A_MOUSE	Tuba1a	Tubulin alpha-1A chain	Tuba1b, Tuba1c, Tuba3a, Tuba4a, Tuba8	sp|P05213|TBA1B_MOUSE, sp|P05214|TBA3_MOUSE, sp|P68368|TBA4A_MOUSE, sp|P68373|TBA1C_MOUSE, sp|Q9JJZ2|TBA8_MOUSE	0	1	0	0	0	0	0	0	0	0	0	0	0	0	0	0	0	0	0	0	0	0	0	0	0	0	0	unmatched	MS/MS	unmatched	unmatched	unmatched	unmatched	unmatched	unmatched	unmatched
AVDDGVNTFK	R	V	391	400	10	2	sp|P42932|TCPQ_MOUSE	P42932	TCPQ_MOUSE	Cct8	T-complex protein 1 subunit theta			0	0	0	1	0	1	0	0	0	0	0	0	51719.5	46756.3	39889.7	0	0	0	0	0	0	51719.5	46756.3	39889.7	0	0	0	unmatched	unmatched	unmatched	MS/MS	MBR	MS/MS	unmatched	unmatched	unmatched
AVDEAADALLK	K	A	286	296	11	2	sp|Q8CAQ8|MIC60_MOUSE	Q8CAQ8	MIC60_MOUSE	Immt	MICOS complex subunit Mic60			0	0	0	2	2	1	0	0	0	0	0	0	69766.2	78381.9	80542.5	0	0	0	0	0	0	69766.2	78381.9	80542.5	0	0	0	unmatched	unmatched	unmatched	MS/MS	MS/MS	MS/MS	unmatched	unmatched	unmatched
AVDFAER	R	H	31	37	7	2	sp|P62918|RL8_MOUSE	P62918	RL8_MOUSE	Rpl8	Large ribosomal subunit protein uL2			1	1	1	1	1	1	0	1	0	67639.5	78932.3	60426	28424.2	70301.6	70584.1	0	40859.3	0	67639.5	78932.3	60426	28424.2	70301.6	70584.1	0	40859.3	0	MS/MS	MS/MS	MS/MS	MS/MS	MS/MS	MS/MS	unmatched	MS/MS	unmatched
AVDIDECK	K	E	1799	1806	8	2	sp|Q61555|FBN2_MOUSE	Q61555	FBN2_MOUSE	Fbn2	Fibrillin-2			0	1	0	0	0	0	0	0	0	0	98678.9	0	0	0	0	0	0	0	0	0	0	0	0	0	0	0	0	unmatched	MS/MS	unmatched	unmatched	unmatched	unmatched	unmatched	unmatched	unmatched
AVDIPGLK	R	A	1310	1317	8	2	sp|Q80YX1|TENA_MOUSE	Q80YX1	TENA_MOUSE	Tnc	Tenascin			0	0	0	3	5	4	3	2	3	0	0	0	135598	123918	185585	90911.2	108126	199015	0	0	0	135598	123918	185585	90911.2	108126	199015	unmatched	unmatched	unmatched	MS/MS	MS/MS	MS/MS	MS/MS	MS/MS	MS/MS
AVDIPHMDIEALK	K	K	79	91	13	3	sp|P53026|RL10A_MOUSE	P53026	RL10A_MOUSE	Rpl10a	Large ribosomal subunit protein uL1			1	0	0	0	1	0	0	0	0	53906.7	0	0	0	33026.3	0	0	0	0	53906.7	0	0	0	33026.3	0	0	0	0	MS/MS	unmatched	unmatched	unmatched	MS/MS	unmatched	unmatched	unmatched	unmatched
AVDLQILPK	K	I	260	268	9	2	sp|P47911|RL6_MOUSE	P47911	RL6_MOUSE	Rpl6	Large ribosomal subunit protein eL6			2	1	0	1	2	1	0	0	0	43390.7	59390.9	0	26858.8	52165.6	33649.2	0	0	0	43390.7	59390.9	0	26858.8	52165.6	33649.2	0	0	0	MS/MS	MS/MS	unmatched	MS/MS	MS/MS	MS/MS	unmatched	unmatched	unmatched
AVDQWSTETIASHEDIER	K	L	324	341	18	3	sp|Q07797|LG3BP_MOUSE	Q07797	LG3BP_MOUSE	Lgals3bp	Galectin-3-binding protein			1	1	1	0	0	0	0	0	0	122681	126046	95567.2	0	73411	0	0	0	0	122681	126046	95567.2	0	73411	0	0	0	0	MS/MS	MS/MS	MS/MS	unmatched	MBR	unmatched	unmatched	unmatched	unmatched
AVDSLVPIGR	K	G	195	204	10	2	sp|Q03265|ATPA_MOUSE	Q03265	ATPA_MOUSE	Atp5f1a	ATP synthase F(1) complex subunit alpha, mitochondrial			1	1	1	2	1	2	0	0	0	60223.9	115199	85608	188997	128699	99698.3	0	0	0	60223.9	115199	85608	188997	128699	99698.3	0	0	0	MS/MS	MS/MS	MS/MS	MS/MS	MS/MS	MS/MS	unmatched	unmatched	unmatched
AVDTVFNGR	R	Q	215	223	9	2	sp|Q99K41|EMIL1_MOUSE	Q99K41	EMIL1_MOUSE	Emilin1	EMILIN-1			0	0	0	1	1	1	0	0	0	0	0	0	49085.1	53504.3	46808.9	0	0	0	0	0	0	49085.1	53504.3	46808.9	0	0	0	unmatched	unmatched	unmatched	MS/MS	MS/MS	MS/MS	unmatched	unmatched	unmatched
AVDVFFPPEAQNDFPVAMQISEK	K	H	247	269	23	3	sp|Q68FD5|CLH1_MOUSE	Q68FD5	CLH1_MOUSE	Cltc	Clathrin heavy chain 1			0	0	0	1	0	0	0	0	0	0	0	0	8499.05	0	0	0	0	0	0	0	0	0	0	0	0	0	0	unmatched	unmatched	unmatched	MS/MS	unmatched	unmatched	unmatched	unmatched	unmatched
AVEASNAYSSILQAVQAAEDAAGQALR	R	Q	2520	2546	27	3	sp|Q61001|LAMA5_MOUSE	Q61001	LAMA5_MOUSE	Lama5	Laminin subunit alpha-5			1	0	0	0	0	0	0	1	0	17426.2	0	0	0	0	0	0	4384.25	0	17426.2	0	0	0	0	0	0	4384.25	0	MS/MS	unmatched	unmatched	unmatched	unmatched	unmatched	unmatched	MS/MS	unmatched
AVEEELR	K	E	530	536	7	2	sp|O89029|MATN4_MOUSE	O89029	MATN4_MOUSE	Matn4	Matrilin-4	Matn1	sp|P51942|MATN1_MOUSE	1	0	1	0	0	0	0	0	0	67062.5	0	68429.9	0	0	0	0	0	0	67062.5	0	68429.9	0	0	0	0	0	0	MS/MS	unmatched	MS/MS	unmatched	unmatched	unmatched	unmatched	unmatched	unmatched
AVEENQESTPVFIQQETTGTPR	Y	S	881	902	22	3	sp|P11276|FINC_MOUSE	P11276	FINC_MOUSE	Fn1	Fibronectin			3	2	3	2	2	2	3	2	3	272722	382216	226793	272716	327059	297820	529919	375611	728325	272722	382216	226793	272716	327059	297820	529919	375611	728325	MS/MS	MS/MS	MS/MS	MS/MS	MS/MS	MS/MS	MS/MS	MS/MS	MS/MS
AVELAANTK	K	G	457	465	9	2	sp|P40142|TKT_MOUSE	P40142	TKT_MOUSE	Tkt	Transketolase			0	0	0	2	0	1	0	1	0	0	0	0	44255.9	0	52915.8	0	28070.8	0	0	0	0	44255.9	0	52915.8	0	28070.8	0	unmatched	unmatched	unmatched	MS/MS	unmatched	MS/MS	unmatched	MS/MS	unmatched
AVFPSIVGR	R	P	29	37	9	2	sp|P60710|ACTB_MOUSE	P60710	ACTB_MOUSE	Actb	Actin, cytoplasmic 1	Acta1, Acta2, Actc1, Actg1, Actg2	sp|P62737|ACTA_MOUSE, sp|P63260|ACTG_MOUSE, sp|P63268|ACTH_MOUSE, sp|P68033|ACTC_MOUSE, sp|P68134|ACTS_MOUSE	9	7	8	7	8	8	8	7	7	5275204	4.56684e+06	5.86535e+06	6122821	5601211	8894785	6252676	5541726	7985384	5275204	4.56684e+06	5.86535e+06	6122821	5601211	8894785	6252676	5541726	7985384	MS/MS	MS/MS	MS/MS	MS/MS	MS/MS	MS/MS	MS/MS	MS/MS	MS/MS
AVFPSIVGRPR	R	H	29	39	11	3	sp|P60710|ACTB_MOUSE	P60710	ACTB_MOUSE	Actb	Actin, cytoplasmic 1	Acta1, Acta2, Actc1, Actg1, Actg2	sp|P62737|ACTA_MOUSE, sp|P63260|ACTG_MOUSE, sp|P63268|ACTH_MOUSE, sp|P68033|ACTC_MOUSE, sp|P68134|ACTS_MOUSE	6	6	6	8	7	9	6	8	6	325520	550124	468597	6074037	5305605	7299516	2366049	3.19851e+06	3.92529e+06	325520	550124	468597	6074037	5305605	7299516	2366049	3.19851e+06	3.92529e+06	MS/MS	MS/MS	MS/MS	MS/MS	MS/MS	MS/MS	MS/MS	MS/MS	MS/MS
AVFVDLEPTVIDEIR	R	N	65	79	15	2	sp|P68368|TBA4A_MOUSE	P68368	TBA4A_MOUSE	Tuba4a	Tubulin alpha-4A chain			0	0	0	0	1	1	0	1	0	0	0	0	0	0	14292.7	0	18243	0	0	0	0	0	0	14292.7	0	18243	0	unmatched	unmatched	unmatched	unmatched	MS/MS	MS/MS	unmatched	MS/MS	unmatched
AVFVDLEPTVIDEVR	R	T	65	79	15	2	sp|P68369|TBA1A_MOUSE	P68369	TBA1A_MOUSE	Tuba1a	Tubulin alpha-1A chain	Tuba1b, Tuba1c	sp|P05213|TBA1B_MOUSE, sp|P68373|TBA1C_MOUSE	2	1	1	3	3	3	3	3	3	466991	774282	581509	574212	638302	710565	395950	580347	453102	466991	774282	581509	574212	638302	710565	395950	580347	453102	MS/MS	MS/MS	MS/MS	MS/MS	MS/MS	MS/MS	MS/MS	MS/MS	MS/MS
AVGFSSGTENPHGVK	R	A	651	665	15	3	sp|Q3V1T4|P3H1_MOUSE	Q3V1T4	P3H1_MOUSE	P3h1	Prolyl 3-hydroxylase 1			0	0	0	0	0	1	0	0	0	0	0	0	0	0	48367.5	0	0	0	0	0	0	0	0	0	0	0	0	unmatched	unmatched	unmatched	unmatched	unmatched	MS/MS	unmatched	unmatched	unmatched
AVGKEELGK	K	N	399	407	9	2	sp|Q9JKR6|HYOU1_MOUSE	Q9JKR6	HYOU1_MOUSE	Hyou1	Hypoxia up-regulated protein 1			0	0	0	1	0	0	0	0	0	0	0	0	16413.3	0	0	0	0	0	0	0	0	0	0	0	0	0	0	unmatched	unmatched	unmatched	MS/MS	unmatched	unmatched	unmatched	unmatched	unmatched
AVGLSGTFR	R	A	1629	1637	9	2	sp|P39061|COIA1_MOUSE	P39061	COIA1_MOUSE	Col18a1	Collagen alpha-1(XVIII) chain			1	1	1	2	1	2	2	2	2	59693	115116	63186.2	203567	210176	176054	149411	124247	181093	59693	115116	63186.2	203567	210176	176054	149411	124247	181093	MS/MS	MS/MS	MS/MS	MS/MS	MS/MS	MS/MS	MS/MS	MS/MS	MS/MS
AVIYNPATQADWTAK	R	K	19	33	15	2	sp|Q61879|MYH10_MOUSE	Q61879	MYH10_MOUSE	Myh10	Myosin-10			2	1	3	2	2	1	0	1	0	219498	127983	263412	139120	116700	107172	0	91201.4	0	219498	127983	263412	139120	116700	107172	0	91201.4	0	MS/MS	MS/MS	MS/MS	MS/MS	MS/MS	MS/MS	unmatched	MS/MS	unmatched
AVLDALLEGK	R	A	2396	2405	10	2	sp|P14873|MAP1B_MOUSE	P14873	MAP1B_MOUSE	Map1b	Microtubule-associated protein 1B	Map1a	sp|Q9QYR6|MAP1A_MOUSE	0	0	0	1	1	0	0	1	0	0	0	0	74381.3	80586.9	77553.8	0	454841	0	0	0	0	74381.3	80586.9	77553.8	0	454841	0	unmatched	unmatched	unmatched	MS/MS	MS/MS	MBR	unmatched	MS/MS	unmatched
AVLEGLQGLLSR	Q	L	531	542	12	2	sp|Q99K41|EMIL1_MOUSE	Q99K41	EMIL1_MOUSE	Emilin1	EMILIN-1			0	0	0	0	0	1	0	0	0	0	0	0	0	0	16033.2	0	0	0	0	0	0	0	0	0	0	0	0	unmatched	unmatched	unmatched	unmatched	unmatched	MS/MS	unmatched	unmatched	unmatched
AVLEYLTAEILELAGNAAR	A	D	51	69	19	3	sp|Q9QZQ8|H2AY_MOUSE	Q9QZQ8	H2AY_MOUSE	Macroh2a1	Core histone macro-H2A.1	H2ac11, H2ac12, H2ac13, H2ac15, H2ac20, H2ac21, H2ac25, H2ac4, H2ac6, H2ac7, H2ac8, H2aj, H2ax, Hist1h2af, Hist1h2an, Hist1h2ao, Hist1h2ap, Hist2h2aa1	sp|C0HKE1|H2A1B_MOUSE, sp|C0HKE2|H2A1C_MOUSE, sp|C0HKE3|H2A1D_MOUSE, sp|C0HKE4|H2A1E_MOUSE, sp|C0HKE5|H2A1G_MOUSE, sp|C0HKE6|H2A1I_MOUSE, sp|C0HKE7|H2A1N_MOUSE, sp|C0HKE8|H2A1O_MOUSE, sp|C0HKE9|H2A1P_MOUSE, sp|P27661|H2AX_MOUSE, sp|Q64522|H2A2B_MOUSE, sp|Q64523|H2A2C_MOUSE, sp|Q6GSS7|H2A2A_MOUSE, sp|Q8BFU2|H2A3_MOUSE, sp|Q8CGP5|H2A1F_MOUSE, sp|Q8CGP6|H2A1H_MOUSE, sp|Q8CGP7|H2A1K_MOUSE, sp|Q8R1M2|…	2	1	2	0	0	0	0	0	0	0	32810.7	153384	0	0	0	0	0	0	0	32810.7	153384	0	0	0	0	0	0	MS/MS	MS/MS	MS/MS	unmatched	unmatched	unmatched	unmatched	unmatched	unmatched
AVLVDLEPGTMDSVR	R	S	63	77	15	2	sp|P68372|TBB4B_MOUSE	P68372	TBB4B_MOUSE	Tubb4b	Tubulin beta-4B chain	Tubb4a	sp|Q9D6F9|TBB4A_MOUSE	2	1	0	4	2	2	2	2	2	129048	222768	0	279330	150444	244385	173936	171993	282160	129048	222768	0	222136	150444	186788	173936	171993	282160	MS/MS	MS/MS	unmatched	MS/MS	MS/MS	MS/MS	MS/MS	MS/MS	MS/MS
AVMNFVVR	R	Y	651	658	8	2	sp|Q9R0E1|PLOD3_MOUSE	Q9R0E1	PLOD3_MOUSE	Plod3	Multifunctional procollagen lysine hydroxylase and glycosyltransferase LH3			0	0	0	1	0	0	0	0	0	0	0	0	39367.5	0	0	0	0	0	0	0	0	0	0	0	0	0	0	unmatched	unmatched	unmatched	MS/MS	unmatched	unmatched	unmatched	unmatched	unmatched
AVNTQALSGAGILR	R	M	270	283	14	2	sp|Q9CWK8|SNX2_MOUSE	Q9CWK8	SNX2_MOUSE	Snx2	Sorting nexin-2			0	0	0	0	0	1	0	0	0	0	0	0	0	0	63175.4	0	0	0	0	0	0	0	0	0	0	0	0	unmatched	unmatched	unmatched	unmatched	unmatched	MS/MS	unmatched	unmatched	unmatched
AVNYFSK	R	V	1435	1441	7	2	sp|Q68FD5|CLH1_MOUSE	Q68FD5	CLH1_MOUSE	Cltc	Clathrin heavy chain 1			0	0	0	1	1	1	0	0	0	0	0	0	52473.2	37508.3	38971.1	0	0	0	0	0	0	52473.2	37508.3	38971.1	0	0	0	unmatched	unmatched	unmatched	MS/MS	MS/MS	MS/MS	unmatched	unmatched	unmatched
AVPLAGFGYGLPISR	R	L	347	361	15	2	sp|Q8BFP9|PDK1_MOUSE	Q8BFP9	PDK1_MOUSE	Pdk1	[Pyruvate dehydrogenase (acetyl-transferring)] kinase isozyme 1, mitochondrial			0	0	0	0	0	1	0	0	0	0	0	0	0	0	16648.8	0	0	0	0	0	0	0	0	0	0	0	0	unmatched	unmatched	unmatched	unmatched	unmatched	MS/MS	unmatched	unmatched	unmatched
AVPLALALISVSNPR	R	L	689	703	15	2	sp|Q8VDM4|PSMD2_MOUSE	Q8VDM4	PSMD2_MOUSE	Psmd2	26S proteasome non-ATPase regulatory subunit 2			0	0	0	0	1	0	0	0	0	0	0	0	0	8933.62	0	0	0	0	0	0	0	0	0	0	0	0	0	unmatched	unmatched	unmatched	unmatched	MS/MS	unmatched	unmatched	unmatched	unmatched
AVPPNNSNAAEVDLPTEELQGLVPR	R	G	14	38	25	3	sp|Q8BH61|F13A_MOUSE	Q8BH61	F13A_MOUSE	F13a1	Coagulation factor XIII A chain			0	0	0	1	0	2	0	0	1	0	0	0	36550.7	0	38258.5	0	0	50923.6	0	0	0	36550.7	0	38258.5	0	0	50923.6	unmatched	unmatched	unmatched	MS/MS	unmatched	MS/MS	unmatched	unmatched	MS/MS
AVPQLQGYLR	K	S	271	280	10	2	sp|P47911|RL6_MOUSE	P47911	RL6_MOUSE	Rpl6	Large ribosomal subunit protein eL6			1	2	1	0	2	0	1	2	0	60088.1	104560	79306.6	0	106488	0	85992.2	131262	0	60088.1	104560	79306.6	0	106488	0	85992.2	131262	0	MS/MS	MS/MS	MS/MS	unmatched	MS/MS	unmatched	MS/MS	MS/MS	unmatched
AVQEAQR	K	A	955	961	7	2	sp|Q04857|CO6A1_MOUSE	Q04857	CO6A1_MOUSE	Col6a1	Collagen alpha-1(VI) chain			1	0	0	0	0	0	0	0	0	33823.4	0	0	0	0	0	0	0	0	0	0	0	0	0	0	0	0	0	MS/MS	unmatched	unmatched	unmatched	unmatched	unmatched	unmatched	unmatched	unmatched
AVSPDISTTER	E	N	38	48	11	2	sp|Q02788|CO6A2_MOUSE	Q02788	CO6A2_MOUSE	Col6a2	Collagen alpha-2(VI) chain			2	2	2	0	1	1	0	0	1	427866	631572	382480	0	51728.3	60870.8	0	0	56174.9	427866	631572	382480	0	51728.3	60870.8	0	0	56174.9	MS/MS	MS/MS	MS/MS	unmatched	MS/MS	MS/MS	unmatched	unmatched	MS/MS
AVTDEEPFLIFANR	K	Y	3024	3037	14	2	sp|Q91ZX7|LRP1_MOUSE	Q91ZX7	LRP1_MOUSE	Lrp1	Prolow-density lipoprotein receptor-related protein 1			0	0	0	2	2	2	1	1	1	0	0	0	38111.2	28487	27308	33333.9	25946.4	31664.2	0	0	0	38111.2	28487	27308	33333.9	25946.4	31664.2	unmatched	unmatched	unmatched	MS/MS	MS/MS	MS/MS	MS/MS	MS/MS	MS/MS
AVTEMNGR	K	I	349	356	8	2	sp|P29341|PABP1_MOUSE	P29341	PABP1_MOUSE	Pabpc1	Polyadenylate-binding protein 1			0	0	0	1	1	0	0	0	0	0	0	0	14463.3	10937.8	0	0	0	0	0	0	0	14463.3	10937.8	0	0	0	0	unmatched	unmatched	unmatched	MS/MS	MS/MS	unmatched	unmatched	unmatched	unmatched
AVTEQGAELSNEER	K	N	28	41	14	2	sp|P68254|1433T_MOUSE	P68254	1433T_MOUSE	Ywhaq	14-3-3 protein theta			0	0	0	1	0	1	0	0	0	0	0	0	68715.1	0	43775	0	0	0	0	0	0	68715.1	0	43775	0	0	0	unmatched	unmatched	unmatched	MS/MS	unmatched	MS/MS	unmatched	unmatched	unmatched
AVTEQGHELSNEER	K	N	30	43	14	3	sp|Q9CQV8|1433B_MOUSE	Q9CQV8	1433B_MOUSE	Ywhab	14-3-3 protein beta/alpha			0	0	0	1	1	1	1	0	1	0	0	0	62318.8	32340.2	44350.4	49382.8	0	33429.9	0	0	0	62318.8	32340.2	44350.4	49382.8	0	33429.9	unmatched	unmatched	unmatched	MS/MS	MS/MS	MS/MS	MS/MS	unmatched	MS/MS
AVTGYKDPYSGNTISLFQAMK	K	K	3576	3596	21	3	sp|Q9QXS1|PLEC_MOUSE	Q9QXS1	PLEC_MOUSE	Plec	Plectin			0	0	0	0	1	0	0	0	0	0	0	0	0	45316	0	0	0	0	0	0	0	0	0	0	0	0	0	unmatched	unmatched	unmatched	unmatched	MS/MS	unmatched	unmatched	unmatched	unmatched
AVTGYKDPYTGEQISLFQAMK	R	K	2917	2937	21	3	sp|Q9QXS1|PLEC_MOUSE	Q9QXS1	PLEC_MOUSE	Plec	Plectin			0	0	0	1	0	1	0	0	0	0	0	0	78853.5	242886	0	0	0	0	0	0	0	78853.5	242886	0	0	0	0	unmatched	unmatched	unmatched	MS/MS	MBR	MS/MS	unmatched	unmatched	unmatched
AVTGYRDPYTEQTISLFQAMK	R	K	3911	3931	21	3	sp|Q9QXS1|PLEC_MOUSE	Q9QXS1	PLEC_MOUSE	Plec	Plectin			0	0	0	1	0	0	0	0	0	0	0	0	39112.4	39568.7	0	0	0	0	0	0	0	39112.4	39568.7	0	0	0	0	unmatched	unmatched	unmatched	MS/MS	MBR	unmatched	unmatched	unmatched	unmatched
AVTKYTSSK	K	-	118	126	9	2	sp|P10853|H2B1F_MOUSE	P10853	H2B1F_MOUSE	H2bc7	Histone H2B type 1-F/J/L	H2bc1, H2bc14, H2bc18, H2bc26, H2bc3, H2bc4, H2bc9, H2bu2, Hist1h2bp	sp|P10854|H2B1M_MOUSE, sp|P70696|H2B1A_MOUSE, sp|Q64475|H2B1B_MOUSE, sp|Q64478|H2B1H_MOUSE, sp|Q64525|H2B2B_MOUSE, sp|Q6ZWY9|H2B1C_MOUSE, sp|Q8CGP0|H2B3B_MOUSE, sp|Q8CGP2|H2B1P_MOUSE, sp|Q9D2U9|H2B3A_MOUSE	0	0	0	0	0	1	1	1	1	0	0	0	0	0	4649.08	11037.8	31187.3	13475.2	0	0	0	0	0	4649.08	11037.8	31187.3	13475.2	unmatched	unmatched	unmatched	unmatched	unmatched	MS/MS	MS/MS	MS/MS	MS/MS
AVTQALNR	K	C	1191	1198	8	2	sp|P26039|TLN1_MOUSE	P26039	TLN1_MOUSE	Tln1	Talin-1			0	0	0	0	1	0	0	0	0	0	0	0	0	33746.6	0	0	0	0	0	0	0	0	0	0	0	0	0	unmatched	unmatched	unmatched	unmatched	MS/MS	unmatched	unmatched	unmatched	unmatched
AVTQLANR	H	T	420	427	8	2	sp|P80314|TCPB_MOUSE	P80314	TCPB_MOUSE	Cct2	T-complex protein 1 subunit beta			0	0	0	0	0	0	1	1	1	0	0	0	0	0	0	182543	204732	56396.2	0	0	0	0	0	0	182543	204732	56396.2	unmatched	unmatched	unmatched	unmatched	unmatched	unmatched	MS/MS	MS/MS	MS/MS
AVTSEIAVLQSR	K	L	526	537	12	2	sp|Q91YQ5|RPN1_MOUSE	Q91YQ5	RPN1_MOUSE	Rpn1	Dolichyl-diphosphooligosaccharide--protein glycosyltransferase subunit 1			0	0	1	1	1	1	0	0	1	0	0	85491.6	68543.2	62745.7	61195.6	0	0	138693	0	0	85491.6	68543.2	62745.7	61195.6	0	0	138693	unmatched	unmatched	MS/MS	MS/MS	MS/MS	MS/MS	unmatched	unmatched	MS/MS
AVTYTEHAK	D	R	70	78	9	2	sp|P62806|H4_MOUSE	P62806	H4_MOUSE	H4c1	Histone H4			1	0	2	0	1	0	0	0	0	63389.3	0	57995.2	0	0	0	0	0	0	63389.3	0	57995.2	0	0	0	0	0	0	MS/MS	unmatched	MS/MS	unmatched	MS/MS	unmatched	unmatched	unmatched	unmatched
AVVGVVAGGGR	R	I	164	174	11	2	sp|P62918|RL8_MOUSE	P62918	RL8_MOUSE	Rpl8	Large ribosomal subunit protein uL2			1	1	1	1	2	2	1	1	0	87745.9	141315	125238	43449.2	146122	54755.8	38041.3	109297	0	87745.9	141315	125238	43449.2	146122	54755.8	38041.3	109297	0	MS/MS	MS/MS	MS/MS	MS/MS	MS/MS	MS/MS	MS/MS	MS/MS	unmatched
AVVITDGHVTGSPCGGIK	F	M	172	189	18	3	sp|Q02788|CO6A2_MOUSE	Q02788	CO6A2_MOUSE	Col6a2	Collagen alpha-2(VI) chain			0	0	1	0	0	0	0	0	0	0	0	101348	0	0	0	0	0	0	0	0	0	0	0	0	0	0	0	unmatched	unmatched	MS/MS	unmatched	unmatched	unmatched	unmatched	unmatched	unmatched
AVVIVDDR	R	G	179	186	8	2	sp|Q99K48|NONO_MOUSE	Q99K48	NONO_MOUSE	Nono	Non-POU domain-containing octamer-binding protein	Sfpq	sp|Q8VIJ6|SFPQ_MOUSE	0	0	0	1	2	1	1	1	2	0	0	0	86474.7	94614.4	82079.6	88555.5	81924.4	83137.7	0	0	0	86474.7	94614.4	82079.6	88555.5	81924.4	83137.7	unmatched	unmatched	unmatched	MS/MS	MS/MS	MS/MS	MS/MS	MS/MS	MS/MS
AVVPLAQGTMTGLAIQYAM	R	N	105	123	19	2	sp|O89029|MATN4_MOUSE	O89029	MATN4_MOUSE	Matn4	Matrilin-4			1	0	1	0	0	0	0	0	0	38619.7	0	0	0	0	0	0	0	0	0	0	0	0	0	0	0	0	0	MS/MS	unmatched	MS/MS	unmatched	unmatched	unmatched	unmatched	unmatched	unmatched
AVVPLAQGTMTGLAIQYAMNVAFSEAEGARPSEER	R	V	105	139	35	4	sp|O89029|MATN4_MOUSE	O89029	MATN4_MOUSE	Matn4	Matrilin-4			1	0	0	0	0	0	0	0	0	24644.2	0	0	0	0	0	0	0	0	0	0	0	0	0	0	0	0	0	MS/MS	unmatched	unmatched	unmatched	unmatched	unmatched	unmatched	unmatched	unmatched
AVVQVFEGTSGIDAK	K	K	94	108	15	2	sp|P62814|VATB2_MOUSE	P62814	VATB2_MOUSE	Atp6v1b2	V-type proton ATPase subunit B, brain isoform			0	0	0	1	1	1	1	0	1	0	0	0	88844.9	92869.7	68796.6	84586.7	0	102798	0	0	0	88844.9	92869.7	68796.6	84586.7	0	102798	unmatched	unmatched	unmatched	MS/MS	MS/MS	MS/MS	MS/MS	unmatched	MS/MS
AVVYSNTIQSIMAIVK	R	A	71	86	16	2	sp|P08752|GNAI2_MOUSE	P08752	GNAI2_MOUSE	Gnai2	Guanine nucleotide-binding protein G(i) subunit alpha-2			1	0	0	2	2	2	1	2	0	25604.4	0	0	29643.8	36708.4	25360.5	14385.6	11890.1	0	25604.4	0	0	29643.8	36708.4	25360.5	14385.6	11890.1	0	MS/MS	unmatched	unmatched	MS/MS	MS/MS	MS/MS	MS/MS	MS/MS	unmatched
AWGHPCEMCPAQPHPCR	R	R	216	232	17	4	sp|Q61554|FBN1_MOUSE	Q61554	FBN1_MOUSE	Fbn1	Fibrillin-1			0	3	0	0	0	0	0	0	0	0	229001	0	0	0	0	0	0	0	0	0	0	0	0	0	0	0	0	unmatched	MS/MS	unmatched	unmatched	unmatched	unmatched	unmatched	unmatched	unmatched
AWGPGLEGGIVGK	R	S	581	593	13	2	sp|Q8BTM8|FLNA_MOUSE	Q8BTM8	FLNA_MOUSE	Flna	Filamin-A			0	1	0	1	2	2	1	1	1	0	73475	0	125109	167209	124497	53843.7	78190.2	64716.3	0	73475	0	125109	167209	124497	53843.7	78190.2	64716.3	unmatched	MS/MS	unmatched	MS/MS	MS/MS	MS/MS	MS/MS	MS/MS	MS/MS
AWGPGLHGGIVGR	R	S	554	566	13	3	sp|Q80X90|FLNB_MOUSE	Q80X90	FLNB_MOUSE	Flnb	Filamin-B			0	0	0	1	1	1	0	0	0	0	0	0	50752.9	76410.1	72782.7	0	0	0	0	0	0	50752.9	76410.1	72782.7	0	0	0	unmatched	unmatched	unmatched	MS/MS	MS/MS	MS/MS	unmatched	unmatched	unmatched
AWINEKMTLVASEDYGDTLAAIQGLLK	E	K	1884	1910	27	4	sp|P16546|SPTN1_MOUSE	P16546	SPTN1_MOUSE	Sptan1	Spectrin alpha chain, non-erythrocytic 1			0	0	0	0	0	0	1	0	0	0	0	0	0	0	0	0	0	0	0	0	0	0	0	0	0	0	0	unmatched	unmatched	unmatched	unmatched	unmatched	unmatched	MS/MS	unmatched	unmatched
AYAAGFGDR	K	R	1951	1959	9	2	sp|Q80YX1|TENA_MOUSE	Q80YX1	TENA_MOUSE	Tnc	Tenascin			1	2	2	2	2	2	2	2	1	131636	163455	168883	321364	177610	216570	224969	140666	248069	131636	163455	168883	321364	177610	216570	224969	140666	248069	MS/MS	MS/MS	MS/MS	MS/MS	MS/MS	MS/MS	MS/MS	MS/MS	MS/MS
AYAALAALEK	K	L	578	587	10	2	sp|Q9Z1X4|ILF3_MOUSE	Q9Z1X4	ILF3_MOUSE	Ilf3	Interleukin enhancer-binding factor 3			0	0	0	0	1	1	0	0	0	0	0	0	0	31122.3	35440.6	0	0	0	0	0	0	0	31122.3	35440.6	0	0	0	unmatched	unmatched	unmatched	unmatched	MS/MS	MS/MS	unmatched	unmatched	unmatched
AYAYLFK	M	Y	2	8	7	2	sp|P53994|RAB2A_MOUSE	P53994	RAB2A_MOUSE	Rab2a	Ras-related protein Rab-2A			0	0	0	0	1	0	1	1	1	0	0	0	0	8803.1	0	14807.9	11527.8	11438	0	0	0	0	8803.1	0	14807.9	11527.8	11438	unmatched	unmatched	unmatched	unmatched	MS/MS	unmatched	MS/MS	MS/MS	MS/MS
AYEFAER	R	C	1095	1101	7	2	sp|Q68FD5|CLH1_MOUSE	Q68FD5	CLH1_MOUSE	Cltc	Clathrin heavy chain 1			0	1	0	0	0	1	0	0	0	0	22442.2	0	0	45646	41526	0	0	0	0	22442.2	0	0	45646	41526	0	0	0	unmatched	MS/MS	unmatched	unmatched	MBR	MS/MS	unmatched	unmatched	unmatched
AYFNGQSFIASIQK	R	I	1232	1245	14	2	sp|P97927|LAMA4_MOUSE	P97927	LAMA4_MOUSE	Lama4	Laminin subunit alpha-4			0	0	0	1	1	1	0	0	0	0	0	0	11823.8	0	9684.14	0	0	0	0	0	0	11823.8	0	9684.14	0	0	0	unmatched	unmatched	unmatched	MS/MS	MS/MS	MS/MS	unmatched	unmatched	unmatched
AYGAPPPPEPR	Y	D	64	74	11	2	sp|P50608|FMOD_MOUSE	P50608	FMOD_MOUSE	Fmod	Fibromodulin			0	0	0	1	0	1	0	0	0	0	0	0	53629.5	0	68800.2	0	0	0	0	0	0	53629.5	0	68800.2	0	0	0	unmatched	unmatched	unmatched	MS/MS	unmatched	MS/MS	unmatched	unmatched	unmatched
AYGGSMCAK	R	C	77	85	9	2	sp|Q9D1R9|RL34_MOUSE	Q9D1R9	RL34_MOUSE	Rpl34	Large ribosomal subunit protein eL34			0	1	1	0	0	0	0	0	0	0	24628.7	20394.2	0	0	0	0	0	0	0	24628.7	20394.2	0	0	0	0	0	0	unmatched	MS/MS	MS/MS	unmatched	unmatched	unmatched	unmatched	unmatched	unmatched
AYGPGIEPTGNMVK	R	K	286	299	14	2	sp|Q8BTM8|FLNA_MOUSE	Q8BTM8	FLNA_MOUSE	Flna	Filamin-A			0	0	0	1	1	1	0	0	0	0	0	0	118465	82802.9	116592	0	0	0	0	0	0	118465	82802.9	116592	0	0	0	unmatched	unmatched	unmatched	MS/MS	MS/MS	MS/MS	unmatched	unmatched	unmatched
AYGYSGVSLK	R	V	1057	1066	10	2	sp|Q03350|TSP2_MOUSE	Q03350	TSP2_MOUSE	Thbs2	Thrombospondin-2			1	1	1	1	1	1	0	0	0	242203	329090	424507	47241.8	59554.5	62126.2	0	0	0	242203	329090	424507	47241.8	59554.5	62126.2	0	0	0	MS/MS	MS/MS	MS/MS	MS/MS	MS/MS	MS/MS	unmatched	unmatched	unmatched
AYHEQLSVAEITNACFEPANQMVK	K	C	281	304	24	3	sp|P68369|TBA1A_MOUSE	P68369	TBA1A_MOUSE	Tuba1a	Tubulin alpha-1A chain	Tuba1b, Tuba3a, Tuba4a	sp|P05213|TBA1B_MOUSE, sp|P05214|TBA3_MOUSE, sp|P68368|TBA4A_MOUSE	0	1	0	0	0	0	0	0	0	0	71321.3	0	0	0	0	0	0	0	0	0	0	0	0	0	0	0	0	unmatched	MS/MS	unmatched	unmatched	unmatched	unmatched	unmatched	unmatched	unmatched
AYILNLVK	R	Q	281	288	8	2	sp|P80315|TCPD_MOUSE	P80315	TCPD_MOUSE	Cct4	T-complex protein 1 subunit delta			0	0	0	1	2	1	0	0	0	0	0	0	37564.4	51018.1	63023.7	0	0	0	0	0	0	37564.4	51018.1	63023.7	0	0	0	unmatched	unmatched	unmatched	MS/MS	MS/MS	MS/MS	unmatched	unmatched	unmatched
AYKPEQPLVR	K	L	321	330	10	3	sp|P58022|LOXL2_MOUSE	P58022	LOXL2_MOUSE	Loxl2	Lysyl oxidase homolog 2			0	0	0	1	0	0	0	0	1	0	0	0	51334.7	0	0	0	0	35522.5	0	0	0	51334.7	0	0	0	0	35522.5	unmatched	unmatched	unmatched	MS/MS	unmatched	unmatched	unmatched	unmatched	MS/MS
AYLPVNESFGFTADLR	K	S	786	801	16	2	sp|P58252|EF2_MOUSE	P58252	EF2_MOUSE	Eef2	Elongation factor 2			0	0	0	0	1	0	0	0	0	0	0	0	0	21300.9	0	0	0	0	0	0	0	0	0	0	0	0	0	unmatched	unmatched	unmatched	unmatched	MS/MS	unmatched	unmatched	unmatched	unmatched
AYLQQLR	R	Q	131	137	7	2	sp|Q9JM76|ARPC3_MOUSE	Q9JM76	ARPC3_MOUSE	Arpc3	Actin-related protein 2/3 complex subunit 3			0	0	0	0	1	0	0	0	0	0	0	0	0	115069	115675	0	0	0	0	0	0	0	115069	115675	0	0	0	unmatched	unmatched	unmatched	unmatched	MS/MS	MBR	unmatched	unmatched	unmatched
AYNLNEER	K	H	50	57	8	2	sp|P12399|CTL2A_MOUSE	P12399	CTL2A_MOUSE	Ctla2a	Protein CTLA-2-alpha			0	0	0	1	0	0	0	0	0	0	0	0	27416.4	14664	0	0	0	0	0	0	0	27416.4	14664	0	0	0	0	unmatched	unmatched	unmatched	MS/MS	MBR	unmatched	unmatched	unmatched	unmatched
AYNLTEKNFASVQGVSLESGSFPSYSAYR	E	L	2528	2556	29	4	sp|Q60847|COCA1_MOUSE	Q60847	COCA1_MOUSE	Col12a1	Collagen alpha-1(XII) chain			1	1	2	0	0	0	0	0	0	0	0	0	0	0	0	0	0	0	0	0	0	0	0	0	0	0	0	MS/MS	MS/MS	MS/MS	unmatched	unmatched	unmatched	unmatched	unmatched	unmatched
AYPAVGAPIPFDEILYNR	K	Q	561	578	18	2,3	sp|Q05306|COAA1_MOUSE	Q05306	COAA1_MOUSE	Col10a1	Collagen alpha-1(X) chain			0	0	0	2	1	1	0	0	0	0	0	0	35032	81497.3	15294.9	0	0	0	0	0	0	19498.9	69878.5	24263.8	0	0	0	unmatched	unmatched	unmatched	MS/MS	MS/MS	MS/MS	unmatched	unmatched	unmatched
AYSEAHEISK	K	E	153	162	10	2	sp|P61982|1433G_MOUSE	P61982	1433G_MOUSE	Ywhag	14-3-3 protein gamma			0	0	0	1	0	1	0	0	0	0	0	0	18964.9	0	17925	0	0	0	0	0	0	18964.9	0	17925	0	0	0	unmatched	unmatched	unmatched	MS/MS	unmatched	MS/MS	unmatched	unmatched	unmatched
AYSFWLATIER	N	S	1628	1638	11	2	sp|P02463|CO4A1_MOUSE	P02463	CO4A1_MOUSE	Col4a1	Collagen alpha-1(IV) chain			0	0	0	0	1	0	0	0	0	0	0	0	0	22174.7	0	0	0	0	0	0	0	0	0	0	0	0	0	unmatched	unmatched	unmatched	unmatched	MS/MS	unmatched	unmatched	unmatched	unmatched
AYTGVVSLQR	N	S	1174	1183	10	2	sp|P37889|FBLN2_MOUSE	P37889	FBLN2_MOUSE	Fbln2	Fibulin-2			1	0	0	0	0	0	0	0	0	130439	0	0	0	24641.9	0	0	0	0	130439	0	0	0	24641.9	0	0	0	0	MS/MS	unmatched	unmatched	unmatched	MBR	unmatched	unmatched	unmatched	unmatched
AYVVLGQFLVL	K	K	42	52	11	2	sp|O54962|BAF_MOUSE	O54962	BAF_MOUSE	Banf1	Barrier-to-autointegration factor			0	0	1	0	0	0	0	0	0	0	0	1999.21	0	0	0	0	0	0	0	0	0	0	0	0	0	0	0	unmatched	unmatched	MS/MS	unmatched	unmatched	unmatched	unmatched	unmatched	unmatched
AYVVLGQFLVLK	K	K	42	53	12	2	sp|O54962|BAF_MOUSE	O54962	BAF_MOUSE	Banf1	Barrier-to-autointegration factor			3	2	2	3	2	3	2	2	2	208887	143018	197525	52007.1	80023.2	35828	15159	36826	14473.1	208887	143018	197525	52007.1	80023.2	35828	15159	36826	14473.1	MS/MS	MS/MS	MS/MS	MS/MS	MS/MS	MS/MS	MS/MS	MS/MS	MS/MS
AYYHLLEQVAPK	K	G	298	309	12	3	sp|Q61233|PLSL_MOUSE	Q61233	PLSL_MOUSE	Lcp1	Plastin-2			0	0	0	1	0	0	0	0	0	0	0	0	35431.7	0	0	0	0	0	0	0	0	0	0	0	0	0	0	unmatched	unmatched	unmatched	MS/MS	unmatched	unmatched	unmatched	unmatched	unmatched
AYYNGISLFN	R	N	331	340	10	2	sp|P28653|PGS1_MOUSE	P28653	PGS1_MOUSE	Bgn	Biglycan			0	0	0	0	0	1	0	0	0	0	0	0	0	12822.7	19411.3	0	0	0	0	0	0	0	12822.7	19411.3	0	0	0	unmatched	unmatched	unmatched	unmatched	MBR	MS/MS	unmatched	unmatched	unmatched
AYYNGISLFNNPVPY	R	W	331	345	15	2	sp|P28653|PGS1_MOUSE	P28653	PGS1_MOUSE	Bgn	Biglycan			2	0	0	0	0	0	0	0	0	66756.9	0	0	0	0	0	0	0	0	0	0	0	0	0	0	0	0	0	MS/MS	unmatched	unmatched	unmatched	unmatched	unmatched	unmatched	unmatched	unmatched
AYYNGISLFNNPVPYWEVQPA	R	T	331	351	21	3	sp|P28653|PGS1_MOUSE	P28653	PGS1_MOUSE	Bgn	Biglycan			2	1	2	0	0	0	0	0	0	103016	55285.6	71363.6	0	0	0	0	0	0	103016	55285.6	71363.6	0	0	0	0	0	0	MS/MS	MS/MS	MS/MS	unmatched	unmatched	unmatched	unmatched	unmatched	unmatched
AYYNGISLFNNPVPYWEVQPATFR	R	C	331	354	24	3,4	sp|P28653|PGS1_MOUSE	P28653	PGS1_MOUSE	Bgn	Biglycan			23	22	16	11	11	9	1	4	5	2.3904e+06	1.81841e+06	1.48492e+06	203234	247313	108373	26038.6	63588.3	32693.7	2.21171e+06	1.73616e+06	1.42814e+06	203234	247313	108373	26038.6	63588.3	32693.7	MS/MS	MS/MS	MS/MS	MS/MS	MS/MS	MS/MS	MS/MS	MS/MS	MS/MS
CAATNAAGTTQSHVLLLVQALPQISTPPEIR	R	V	2876	2906	31	4	sp|Q05793|PGBM_MOUSE	Q05793	PGBM_MOUSE	Hspg2	Basement membrane-specific heparan sulfate proteoglycan core protein			0	1	0	0	0	0	0	0	0	0	28594.3	0	0	0	0	0	0	0	0	0	0	0	0	0	0	0	0	unmatched	MS/MS	unmatched	unmatched	unmatched	unmatched	unmatched	unmatched	unmatched
CACASHVAK	K	V	96	104	9	2	sp|Q9QXS6|DREB_MOUSE	Q9QXS6	DREB_MOUSE	Dbn1	Drebrin			0	1	1	0	0	0	0	0	0	0	16376.6	28560.9	0	0	0	0	0	0	0	16376.6	28560.9	0	0	0	0	0	0	unmatched	MS/MS	MS/MS	unmatched	unmatched	unmatched	unmatched	unmatched	unmatched
CACFPGFELQGDGR	R	T	619	632	14	2	sp|P37889|FBLN2_MOUSE	P37889	FBLN2_MOUSE	Fbln2	Fibulin-2			0	7	7	0	0	0	0	0	0	0	665860	535254	0	0	0	0	0	0	0	486290	403654	0	0	0	0	0	0	unmatched	MS/MS	MS/MS	unmatched	unmatched	unmatched	unmatched	unmatched	unmatched
CACTYGFTGPQCER	R	D	166	179	14	2	sp|Q61554|FBN1_MOUSE	Q61554	FBN1_MOUSE	Fbn1	Fibrillin-1			0	1	0	0	0	0	0	0	0	0	207280	0	0	0	0	0	0	0	0	0	0	0	0	0	0	0	0	unmatched	MS/MS	unmatched	unmatched	unmatched	unmatched	unmatched	unmatched	unmatched
CAELEEELK	K	T	190	198	9	2	sp|P58771|TPM1_MOUSE	P58771	TPM1_MOUSE	Tpm1	Tropomyosin alpha-1 chain			0	1	2	0	0	0	0	0	0	0	109220	170974	0	0	0	0	0	0	0	109220	170974	0	0	0	0	0	0	unmatched	MS/MS	MS/MS	unmatched	unmatched	unmatched	unmatched	unmatched	unmatched
CAHEELLR	V	A	142	149	8	2	sp|P55002|MFAP2_MOUSE	P55002	MFAP2_MOUSE	Mfap2	Microfibrillar-associated protein 2			0	1	1	0	0	0	0	0	0	0	74130.2	82375.6	0	0	0	0	0	0	0	74130.2	82375.6	0	0	0	0	0	0	unmatched	MS/MS	MS/MS	unmatched	unmatched	unmatched	unmatched	unmatched	unmatched
CAPECNCPH	N	S	37	45	9	2	sp|P51885|LUM_MOUSE	P51885	LUM_MOUSE	Lum	Lumican			0	3	3	0	0	0	0	0	0	0	36067.5	35561	0	0	0	0	0	0	0	36067.5	35561	0	0	0	0	0	0	unmatched	MS/MS	MS/MS	unmatched	unmatched	unmatched	unmatched	unmatched	unmatched
CAPECNCPHSYPTAM	N	Y	37	51	15	2	sp|P51885|LUM_MOUSE	P51885	LUM_MOUSE	Lum	Lumican			0	0	1	0	0	0	0	0	0	0	0	113799	0	0	0	0	0	0	0	0	0	0	0	0	0	0	0	unmatched	unmatched	MS/MS	unmatched	unmatched	unmatched	unmatched	unmatched	unmatched
CAPECNCPHSYPTAMYCDDLK	N	L	37	57	21	3	sp|P51885|LUM_MOUSE	P51885	LUM_MOUSE	Lum	Lumican			0	3	4	0	0	0	0	0	0	0	1.56794e+06	1.38835e+06	0	0	0	0	0	0	0	725973	665149	0	0	0	0	0	0	unmatched	MS/MS	MS/MS	unmatched	unmatched	unmatched	unmatched	unmatched	unmatched
CAPPPTDCEGGR	R	V	46	57	12	2	sp|Q9R118|HTRA1_MOUSE	Q9R118	HTRA1_MOUSE	Htra1	Serine protease HTRA1			0	4	4	0	0	0	0	0	0	0	185548	130281	0	0	0	0	0	0	0	95550.9	67113.1	0	0	0	0	0	0	unmatched	MS/MS	MS/MS	unmatched	unmatched	unmatched	unmatched	unmatched	unmatched
CAQELPGR	R	M	375	382	8	2	sp|Q61555|FBN2_MOUSE	Q61555	FBN2_MOUSE	Fbn2	Fibrillin-2			0	1	0	0	0	0	0	0	0	0	63227.1	0	0	0	0	0	0	0	0	0	0	0	0	0	0	0	0	unmatched	MS/MS	unmatched	unmatched	unmatched	unmatched	unmatched	unmatched	unmatched
CCDIPSR	R	R	2722	2728	7	1,2	sp|Q60847|COCA1_MOUSE	Q60847	COCA1_MOUSE	Col12a1	Collagen alpha-1(XII) chain			0	10	10	0	0	0	0	0	0	0	2424398	1.99569e+06	0	0	0	0	0	0	0	1.17673e+06	932473	0	0	0	0	0	0	unmatched	MS/MS	MS/MS	unmatched	unmatched	unmatched	unmatched	unmatched	unmatched
CCQGAADLSR	R	H	131	140	10	2	sp|Q80Z71|TENN_MOUSE	Q80Z71	TENN_MOUSE	Tnn	Tenascin-N			0	4	3	0	0	0	0	0	0	0	676848	614928	0	0	0	0	0	0	0	368275	335098	0	0	0	0	0	0	unmatched	MS/MS	MS/MS	unmatched	unmatched	unmatched	unmatched	unmatched	unmatched
CDCKPGFQR	R	D	921	929	9	2	sp|P37889|FBLN2_MOUSE	P37889	FBLN2_MOUSE	Fbln2	Fibulin-2			0	3	3	0	0	0	0	0	0	0	386514	294801	0	0	0	0	0	0	0	314407	245216	0	0	0	0	0	0	unmatched	MS/MS	MS/MS	unmatched	unmatched	unmatched	unmatched	unmatched	unmatched
CDCKPGYR	R	L	1835	1842	8	2	sp|Q61554|FBN1_MOUSE	Q61554	FBN1_MOUSE	Fbn1	Fibrillin-1			0	2	0	0	0	0	0	0	0	0	176291	0	0	0	0	0	0	0	0	0	0	0	0	0	0	0	0	unmatched	MS/MS	unmatched	unmatched	unmatched	unmatched	unmatched	unmatched	unmatched
CDEGYESGFMMM	K	K	1099	1110	12	2	sp|Q61554|FBN1_MOUSE	Q61554	FBN1_MOUSE	Fbn1	Fibrillin-1			0	1	0	0	0	0	0	0	0	0	3632.99	0	0	0	0	0	0	0	0	0	0	0	0	0	0	0	0	unmatched	MS/MS	unmatched	unmatched	unmatched	unmatched	unmatched	unmatched	unmatched
CDFTEDQTAEFK	M	E	2	13	12	2	sp|Q60605|MYL6_MOUSE	Q60605	MYL6_MOUSE	Myl6	Myosin light polypeptide 6			0	2	3	0	0	0	0	0	0	0	451557	849320	0	0	0	0	0	0	0	451557	849320	0	0	0	0	0	0	unmatched	MS/MS	MS/MS	unmatched	unmatched	unmatched	unmatched	unmatched	unmatched
CDINPANANSYYDKVLAHSR	L	I	16	35	20	3	sp|Q62009|POSTN_MOUSE	Q62009	POSTN_MOUSE	Postn	Periostin			0	1	0	0	0	0	0	0	0	0	117934	0	0	0	0	0	0	0	0	0	0	0	0	0	0	0	0	unmatched	MS/MS	unmatched	unmatched	unmatched	unmatched	unmatched	unmatched	unmatched
CDLADSVQDLLAR	N	M	99	111	13	2	sp|Q80Z71|TENN_MOUSE	Q80Z71	TENN_MOUSE	Tnn	Tenascin-N			0	1	0	0	0	0	0	0	0	0	0	0	0	0	0	0	0	0	0	0	0	0	0	0	0	0	0	unmatched	MS/MS	unmatched	unmatched	unmatched	unmatched	unmatched	unmatched	unmatched
CDLCQEVLADIGFVK	R	N	97	111	15	2	sp|Q99JW4|LIMS1_MOUSE	Q99JW4	LIMS1_MOUSE	Lims1	LIM and senescent cell antigen-like-containing domain protein 1			0	1	1	0	0	0	0	0	0	0	0	3711.64	0	0	0	0	0	0	0	0	0	0	0	0	0	0	0	unmatched	MS/MS	MS/MS	unmatched	unmatched	unmatched	unmatched	unmatched	unmatched
CDPHEATCYDDGK	K	T	2378	2390	13	2,3	sp|P11276|FINC_MOUSE	P11276	FINC_MOUSE	Fn1	Fibronectin			0	5	4	0	0	0	0	0	0	0	433346	320771	0	0	0	0	0	0	0	271183	201622	0	0	0	0	0	0	unmatched	MS/MS	MS/MS	unmatched	unmatched	unmatched	unmatched	unmatched	unmatched
CDPIDQCQDSETR	K	T	555	567	13	2	sp|P11276|FINC_MOUSE	P11276	FINC_MOUSE	Fn1	Fibronectin			0	4	4	0	0	0	0	0	0	0	546944	345500	0	0	0	0	0	0	0	331015	204111	0	0	0	0	0	0	unmatched	MS/MS	MS/MS	unmatched	unmatched	unmatched	unmatched	unmatched	unmatched
CDSGFALDSEER	R	N	1057	1068	12	2	sp|Q61554|FBN1_MOUSE	Q61554	FBN1_MOUSE	Fbn1	Fibrillin-1			0	3	0	0	0	0	0	0	0	0	364723	0	0	0	0	0	0	0	0	0	0	0	0	0	0	0	0	unmatched	MS/MS	unmatched	unmatched	unmatched	unmatched	unmatched	unmatched	unmatched
CDSLNNRCEGSSVQTR	S	T	406	421	16	3	sp|P35441|TSP1_MOUSE	P35441	TSP1_MOUSE	Thbs1	Thrombospondin-1			0	0	0	1	2	1	0	0	0	0	0	0	0	0	0	0	0	0	0	0	0	0	0	0	0	0	0	unmatched	unmatched	unmatched	MS/MS	MS/MS	MS/MS	unmatched	unmatched	unmatched
CDYSCSSGYHLEGDR	R	S	148	162	15	2,3	sp|Q8R054|SRPX2_MOUSE	Q8R054	SRPX2_MOUSE	Srpx2	Sushi repeat-containing protein SRPX2			0	2	1	0	0	0	0	0	0	0	214821	76017.9	0	0	0	0	0	0	0	102269	104248	0	0	0	0	0	0	unmatched	MS/MS	MS/MS	unmatched	unmatched	unmatched	unmatched	unmatched	unmatched
CECDMGFVPSADGK	R	A	1431	1444	14	2	sp|Q61554|FBN1_MOUSE	Q61554	FBN1_MOUSE	Fbn1	Fibrillin-1			0	1	0	0	0	0	0	0	0	0	95383.3	0	0	0	0	0	0	0	0	0	0	0	0	0	0	0	0	unmatched	MS/MS	unmatched	unmatched	unmatched	unmatched	unmatched	unmatched	unmatched
CECEIGYELDR	R	S	1472	1482	11	2	sp|Q61554|FBN1_MOUSE	Q61554	FBN1_MOUSE	Fbn1	Fibrillin-1			0	3	0	0	0	0	0	0	0	0	655182	0	0	0	0	0	0	0	0	0	0	0	0	0	0	0	0	unmatched	MS/MS	unmatched	unmatched	unmatched	unmatched	unmatched	unmatched	unmatched
CECFPGLAVGLDGR	R	V	639	652	14	2	sp|Q61554|FBN1_MOUSE	Q61554	FBN1_MOUSE	Fbn1	Fibrillin-1			0	5	3	0	0	0	0	0	0	0	847985	148952	0	0	0	0	0	0	0	463374	82597.2	0	0	0	0	0	0	unmatched	MS/MS	MS/MS	unmatched	unmatched	unmatched	unmatched	unmatched	unmatched
CECPNGMTLDATGR	K	I	937	950	14	2	sp|Q61554|FBN1_MOUSE	Q61554	FBN1_MOUSE	Fbn1	Fibrillin-1			0	1	0	0	0	0	0	0	0	0	0	0	0	0	0	0	0	0	0	0	0	0	0	0	0	0	0	unmatched	MS/MS	unmatched	unmatched	unmatched	unmatched	unmatched	unmatched	unmatched
CECPVGFFYNDK	R	L	1793	1804	12	2	sp|Q61554|FBN1_MOUSE	Q61554	FBN1_MOUSE	Fbn1	Fibrillin-1			0	5	1	0	0	0	0	0	0	0	439951	52439.5	0	0	0	0	0	0	0	232378	52439.5	0	0	0	0	0	0	unmatched	MS/MS	MS/MS	unmatched	unmatched	unmatched	unmatched	unmatched	unmatched
CEDGQCICHEGFTGLDCGQR	R	S	573	592	20	3	sp|Q80YX1|TENA_MOUSE	Q80YX1	TENA_MOUSE	Tnc	Tenascin			0	0	1	0	0	0	0	0	0	0	0	129740	0	0	0	0	0	0	0	0	0	0	0	0	0	0	0	unmatched	unmatched	MS/MS	unmatched	unmatched	unmatched	unmatched	unmatched	unmatched
CEEETTALVCDNGSGLCK	M	A	2	19	18	2	sp|P63268|ACTH_MOUSE	P63268	ACTH_MOUSE	Actg2	Actin, gamma-enteric smooth muscle			0	2	0	0	0	0	0	0	0	0	0	0	0	0	0	0	0	0	0	0	0	0	0	0	0	0	0	unmatched	MS/MS	unmatched	unmatched	unmatched	unmatched	unmatched	unmatched	unmatched
CEGSSVQTR	R	T	413	421	9	2	sp|P35441|TSP1_MOUSE	P35441	TSP1_MOUSE	Thbs1	Thrombospondin-1			0	2	2	0	0	0	0	0	0	0	102481	111274	0	0	0	0	0	0	0	98394.8	104514	0	0	0	0	0	0	unmatched	MS/MS	MS/MS	unmatched	unmatched	unmatched	unmatched	unmatched	unmatched
CELDAACPR	R	G	928	936	9	2	sp|Q61555|FBN2_MOUSE	Q61555	FBN2_MOUSE	Fbn2	Fibrillin-2			0	1	0	0	0	0	0	0	0	0	46458.4	0	0	0	0	0	0	0	0	0	0	0	0	0	0	0	0	unmatched	MS/MS	unmatched	unmatched	unmatched	unmatched	unmatched	unmatched	unmatched
CELSCDR	R	G	90	96	7	2	sp|Q8R054|SRPX2_MOUSE	Q8R054	SRPX2_MOUSE	Srpx2	Sushi repeat-containing protein SRPX2			0	1	1	0	0	0	0	0	0	0	45937	68321.4	0	0	0	0	0	0	0	45937	68321.4	0	0	0	0	0	0	unmatched	MS/MS	MS/MS	unmatched	unmatched	unmatched	unmatched	unmatched	unmatched
CGEGQLCYNLPGSYR	R	C	906	920	15	2	sp|P37889|FBLN2_MOUSE	P37889	FBLN2_MOUSE	Fbln2	Fibulin-2			0	3	2	0	0	0	0	0	0	0	691958	506180	0	0	0	0	0	0	0	419890	301710	0	0	0	0	0	0	unmatched	MS/MS	MS/MS	unmatched	unmatched	unmatched	unmatched	unmatched	unmatched
CGGDIAFHLNPR	R	F	258	269	12	2	sp|O08573|LEG9_MOUSE	O08573	LEG9_MOUSE	Lgals9	Galectin-9			0	1	0	0	0	0	0	0	0	0	92575.6	0	0	65556.4	0	0	0	0	0	92575.6	0	0	65556.4	0	0	0	0	unmatched	MS/MS	unmatched	unmatched	MBR	unmatched	unmatched	unmatched	unmatched
CGQICSGAPGEQDSR	T	V	479	493	15	2	sp|Q99K41|EMIL1_MOUSE	Q99K41	EMIL1_MOUSE	Emilin1	EMILIN-1			1	0	0	0	0	0	0	0	0	0	0	0	0	0	0	0	0	0	0	0	0	0	0	0	0	0	0	MS/MS	unmatched	unmatched	unmatched	unmatched	unmatched	unmatched	unmatched	unmatched
CGVMAVSGLCQSVAASCAR	K	S	160	178	19	2,3	sp|P55002|MFAP2_MOUSE	P55002	MFAP2_MOUSE	Mfap2	Microfibrillar-associated protein 2			0	2	1	0	0	0	0	0	0	0	336296	128511	0	0	0	0	0	0	0	0	0	0	0	0	0	0	0	unmatched	MS/MS	MS/MS	unmatched	unmatched	unmatched	unmatched	unmatched	unmatched
CHAGFQR	K	T	553	559	7	2	sp|Q61555|FBN2_MOUSE	Q61555	FBN2_MOUSE	Fbn2	Fibrillin-2			0	1	0	0	0	0	0	0	0	0	25728.4	0	0	0	0	0	0	0	0	0	0	0	0	0	0	0	0	unmatched	MS/MS	unmatched	unmatched	unmatched	unmatched	unmatched	unmatched	unmatched
CHEGGQSYK	R	I	142	150	9	2	sp|P11276|FINC_MOUSE	P11276	FINC_MOUSE	Fn1	Fibronectin			0	2	2	0	0	0	0	0	0	0	328330	228515	0	0	0	0	0	0	0	328330	228515	0	0	0	0	0	0	unmatched	MS/MS	MS/MS	unmatched	unmatched	unmatched	unmatched	unmatched	unmatched
CHTLPFITSGTYTCTNGMLLDSR	R	C	125	147	23	3	sp|Q8R054|SRPX2_MOUSE	Q8R054	SRPX2_MOUSE	Srpx2	Sushi repeat-containing protein SRPX2			0	0	1	0	0	0	0	0	0	0	0	63206.9	0	0	0	0	0	0	0	0	0	0	0	0	0	0	0	unmatched	unmatched	MS/MS	unmatched	unmatched	unmatched	unmatched	unmatched	unmatched
CICKPGFQLASDGR	K	Y	598	611	14	3	sp|Q61554|FBN1_MOUSE	Q61554	FBN1_MOUSE	Fbn1	Fibrillin-1			0	1	0	0	0	0	0	0	0	0	125786	0	0	0	0	0	0	0	0	0	0	0	0	0	0	0	0	unmatched	MS/MS	unmatched	unmatched	unmatched	unmatched	unmatched	unmatched	unmatched
CICNSGYEVDITGK	K	N	750	763	14	2	sp|Q61554|FBN1_MOUSE	Q61554	FBN1_MOUSE	Fbn1	Fibrillin-1			0	2	0	0	0	0	0	0	0	0	274363	0	0	0	0	0	0	0	0	0	0	0	0	0	0	0	0	unmatched	MS/MS	unmatched	unmatched	unmatched	unmatched	unmatched	unmatched	unmatched
CICPPGYEVR	R	S	2034	2043	10	2	sp|Q61555|FBN2_MOUSE	Q61555	FBN2_MOUSE	Fbn2	Fibrillin-2			0	1	0	0	0	0	0	0	0	0	59256.4	0	0	0	0	0	0	0	0	0	0	0	0	0	0	0	0	unmatched	MS/MS	unmatched	unmatched	unmatched	unmatched	unmatched	unmatched	unmatched
CICPPGYSLQNDK	R	C	2000	2012	13	2	sp|Q61554|FBN1_MOUSE	Q61554	FBN1_MOUSE	Fbn1	Fibrillin-1			0	2	0	0	0	0	0	0	0	0	127583	0	0	0	0	0	0	0	0	0	0	0	0	0	0	0	0	unmatched	MS/MS	unmatched	unmatched	unmatched	unmatched	unmatched	unmatched	unmatched
CIDPISCEEPYLLIGENR	K	C	314	331	18	3	sp|Q9WVH9|FBLN5_MOUSE	Q9WVH9	FBLN5_MOUSE	Fbln5	Fibulin-5			0	2	2	0	0	0	0	0	0	0	52062.4	119099	0	0	0	0	0	0	0	59557	59015.3	0	0	0	0	0	0	unmatched	MS/MS	MS/MS	unmatched	unmatched	unmatched	unmatched	unmatched	unmatched
CIEMGGNPLENSGFEPGAFDGLK	N	L	188	210	23	3	sp|P28653|PGS1_MOUSE	P28653	PGS1_MOUSE	Bgn	Biglycan			0	3	2	3	2	2	1	0	2	0	190428	99164.1	70170.9	36875.9	0	57663.9	0	0	0	69936.2	115923	82029.9	43108	0	67409.2	0	0	unmatched	MS/MS	MS/MS	MS/MS	MS/MS	MS/MS	MS/MS	unmatched	MS/MS
CIIPNHEKRAGKLDPHLVLDQLR	R	C	678	700	23	4	sp|Q61879|MYH10_MOUSE	Q61879	MYH10_MOUSE	Myh10	Myosin-10			0	0	0	0	0	1	0	0	0	0	0	0	0	0	0	0	0	0	0	0	0	0	0	0	0	0	0	unmatched	unmatched	unmatched	unmatched	unmatched	MS/MS	unmatched	unmatched	unmatched
CINHYGGYLCLPR	K	S	71	83	13	2	sp|Q9WVJ9|FBLN4_MOUSE	Q9WVJ9	FBLN4_MOUSE	Efemp2	EGF-containing fibulin-like extracellular matrix protein 2			0	2	1	0	0	0	0	0	0	0	100428	96826.2	0	0	0	0	0	0	0	100428	96826.2	0	0	0	0	0	0	unmatched	MS/MS	MS/MS	unmatched	unmatched	unmatched	unmatched	unmatched	unmatched
CITDPQTGLCLLPLK	R	E	4252	4266	15	2	sp|Q9QXS1|PLEC_MOUSE	Q9QXS1	PLEC_MOUSE	Plec	Plectin			0	1	1	0	0	0	0	0	0	0	0	26140.9	0	0	0	0	0	0	0	0	0	0	0	0	0	0	0	unmatched	MS/MS	MS/MS	unmatched	unmatched	unmatched	unmatched	unmatched	unmatched
CLATGPGIAPTVKTGEEVGFVVDAK	K	T	1617	1641	25	4	sp|Q80X90|FLNB_MOUSE	Q80X90	FLNB_MOUSE	Flnb	Filamin-B			0	0	0	1	0	0	1	0	0	0	0	0	0	0	0	0	0	0	0	0	0	0	0	0	0	0	0	unmatched	unmatched	unmatched	MS/MS	unmatched	unmatched	MS/MS	unmatched	unmatched
CLCLPGFSGPR	R	C	3481	3491	11	2	sp|Q05793|PGBM_MOUSE	Q05793	PGBM_MOUSE	Hspg2	Basement membrane-specific heparan sulfate proteoglycan core protein			0	3	2	0	0	0	0	0	0	0	55272.9	36255.3	0	0	0	0	0	0	0	55272.9	36255.3	0	0	0	0	0	0	unmatched	MS/MS	MS/MS	unmatched	unmatched	unmatched	unmatched	unmatched	unmatched
CLCPASNPLCR	R	E	327	337	11	2	sp|Q9WVJ9|FBLN4_MOUSE	Q9WVJ9	FBLN4_MOUSE	Efemp2	EGF-containing fibulin-like extracellular matrix protein 2			0	3	3	0	0	0	0	0	0	0	115296	228817	0	0	0	0	0	0	0	125631	113988	0	0	0	0	0	0	unmatched	MS/MS	MS/MS	unmatched	unmatched	unmatched	unmatched	unmatched	unmatched
CLCPEGFSLSSTGR	K	R	2040	2053	14	2	sp|Q61554|FBN1_MOUSE	Q61554	FBN1_MOUSE	Fbn1	Fibrillin-1			0	4	1	0	0	0	0	0	0	0	506026	56281.7	0	0	0	0	0	0	0	246916	70258.1	0	0	0	0	0	0	unmatched	MS/MS	MS/MS	unmatched	unmatched	unmatched	unmatched	unmatched	unmatched
CLCYDGFMASEDMK	R	T	1265	1278	14	2	sp|Q61554|FBN1_MOUSE	Q61554	FBN1_MOUSE	Fbn1	Fibrillin-1			0	3	0	0	0	0	0	0	0	0	257183	0	0	0	0	0	0	0	0	0	0	0	0	0	0	0	0	unmatched	MS/MS	unmatched	unmatched	unmatched	unmatched	unmatched	unmatched	unmatched
CLDEGTVR	H	S	217	224	8	2	sp|Q9CXS4|CENPV_MOUSE	Q9CXS4	CENPV_MOUSE	Cenpv	Centromere protein V			0	0	1	0	0	0	0	0	0	0	0	23295.6	0	0	0	0	0	0	0	0	0	0	0	0	0	0	0	unmatched	unmatched	MS/MS	unmatched	unmatched	unmatched	unmatched	unmatched	unmatched
CLGFGSGHFR	Q	C	2325	2334	10	2	sp|P11276|FINC_MOUSE	P11276	FINC_MOUSE	Fn1	Fibronectin			0	1	0	0	0	0	0	0	0	0	45447.9	0	0	0	0	0	0	0	0	0	0	0	0	0	0	0	0	unmatched	MS/MS	unmatched	unmatched	unmatched	unmatched	unmatched	unmatched	unmatched
CMCPAEHTSCR	R	D	332	342	11	3	sp|Q9WVH9|FBLN5_MOUSE	Q9WVH9	FBLN5_MOUSE	Fbln5	Fibulin-5			0	1	0	0	0	0	0	0	0	0	47003.1	0	0	0	0	0	0	0	0	0	0	0	0	0	0	0	0	unmatched	MS/MS	unmatched	unmatched	unmatched	unmatched	unmatched	unmatched	unmatched
CMQLTDFILK	K	F	54	63	10	2	sp|Q9CR57|RL14_MOUSE	Q9CR57	RL14_MOUSE	Rpl14	Large ribosomal subunit protein eL14			0	3	2	0	0	0	0	0	0	0	40517.6	23086.3	0	0	0	0	0	0	0	22397	23086.3	0	0	0	0	0	0	unmatched	MS/MS	MS/MS	unmatched	unmatched	unmatched	unmatched	unmatched	unmatched
CNEGYEVAPDGR	R	T	1960	1971	12	2	sp|Q61554|FBN1_MOUSE	Q61554	FBN1_MOUSE	Fbn1	Fibrillin-1			0	2	0	0	0	0	0	0	0	0	502583	0	0	0	0	0	0	0	0	0	0	0	0	0	0	0	0	unmatched	MS/MS	unmatched	unmatched	unmatched	unmatched	unmatched	unmatched	unmatched
CNGVLEGIR	R	I	694	702	9	2	sp|Q8VDD5|MYH9_MOUSE	Q8VDD5	MYH9_MOUSE	Myh9	Myosin-9	Myh1, Myh10, Myh11, Myh14, Myh2, Myh3, Myh4, Myh6, Myh7, Myh7b, Myh8	sp|A2AQP0|MYH7B_MOUSE, sp|G3UW82|MYH2_MOUSE, sp|O08638|MYH11_MOUSE, sp|P13541|MYH3_MOUSE, sp|P13542|MYH8_MOUSE, sp|Q02566|MYH6_MOUSE, sp|Q5SX39|MYH4_MOUSE, sp|Q5SX40|MYH1_MOUSE, sp|Q61879|MYH10_MOUSE, sp|Q6URW6|MYH14_MOUSE, sp|Q91Z83|MYH7_MOUSE	0	0	1	0	0	0	0	0	0	0	0	57498	0	0	0	0	0	0	0	0	0	0	0	0	0	0	0	unmatched	unmatched	MS/MS	unmatched	unmatched	unmatched	unmatched	unmatched	unmatched
CNQGYELHR	R	D	228	236	9	2	sp|Q9WVJ9|FBLN4_MOUSE	Q9WVJ9	FBLN4_MOUSE	Efemp2	EGF-containing fibulin-like extracellular matrix protein 2			0	1	1	0	0	0	0	0	0	0	274895	181295	0	0	0	0	0	0	0	274895	181295	0	0	0	0	0	0	unmatched	MS/MS	MS/MS	unmatched	unmatched	unmatched	unmatched	unmatched	unmatched
CNYLGHYSDPMYR	K	C	663	675	13	2	sp|P35441|TSP1_MOUSE	P35441	TSP1_MOUSE	Thbs1	Thrombospondin-1			0	1	1	0	0	0	0	0	0	0	132867	159441	0	0	0	0	0	0	0	132867	159441	0	0	0	0	0	0	unmatched	MS/MS	MS/MS	unmatched	unmatched	unmatched	unmatched	unmatched	unmatched
CPADCHHR	R	G	377	384	8	2	sp|Q80YX1|TENA_MOUSE	Q80YX1	TENA_MOUSE	Tnc	Tenascin			0	1	1	0	0	0	0	0	0	0	19304.1	16815.8	0	0	0	0	0	0	0	19304.1	16815.8	0	0	0	0	0	0	unmatched	MS/MS	MS/MS	unmatched	unmatched	unmatched	unmatched	unmatched	unmatched
CPALPNACTCTQDSVGPPGPPGPAGGPGAKGPRG	K	E	2734	2767	34	3	sp|Q60847|COCA1_MOUSE	Q60847	COCA1_MOUSE	Col12a1	Collagen alpha-1(XII) chain			0	1	0	0	0	0	0	0	0	0	0	0	0	0	0	0	0	0	0	0	0	0	0	0	0	0	0	unmatched	MS/MS	unmatched	unmatched	unmatched	unmatched	unmatched	unmatched	unmatched
CPDYTCPITF	K	S	812	821	10	2	sp|Q04857|CO6A1_MOUSE	Q04857	CO6A1_MOUSE	Col6a1	Collagen alpha-1(VI) chain			0	4	4	0	0	0	0	0	0	0	179986	163067	0	0	0	0	0	0	0	107374	97841	0	0	0	0	0	0	unmatched	MS/MS	MS/MS	unmatched	unmatched	unmatched	unmatched	unmatched	unmatched
CPDYTCPITFSSPADITILLDSSASVGSHNFETTK	K	V	812	846	35	4	sp|Q04857|CO6A1_MOUSE	Q04857	CO6A1_MOUSE	Col6a1	Collagen alpha-1(VI) chain			0	0	2	0	0	0	0	0	0	0	0	0	0	0	0	0	0	0	0	0	0	0	0	0	0	0	0	unmatched	unmatched	MS/MS	unmatched	unmatched	unmatched	unmatched	unmatched	unmatched
CPEALFQPS	R	F	257	265	9	2	sp|P60710|ACTB_MOUSE	P60710	ACTB_MOUSE	Actb	Actin, cytoplasmic 1	Actg1	sp|P63260|ACTG_MOUSE	0	0	1	0	0	0	0	0	0	0	0	20226.7	0	0	0	0	0	0	0	0	0	0	0	0	0	0	0	unmatched	unmatched	MS/MS	unmatched	unmatched	unmatched	unmatched	unmatched	unmatched
CPEALFQPSFL	R	G	257	267	11	2	sp|P60710|ACTB_MOUSE	P60710	ACTB_MOUSE	Actb	Actin, cytoplasmic 1	Actg1	sp|P63260|ACTG_MOUSE	0	1	1	0	0	0	0	0	0	0	8503.83	11620.7	0	0	0	0	0	0	0	8503.83	11620.7	0	0	0	0	0	0	unmatched	MS/MS	MS/MS	unmatched	unmatched	unmatched	unmatched	unmatched	unmatched
CPEALFQPSFLGM	R	E	257	269	13	2	sp|P60710|ACTB_MOUSE	P60710	ACTB_MOUSE	Actb	Actin, cytoplasmic 1	Actg1	sp|P63260|ACTG_MOUSE	0	2	6	0	0	0	0	0	0	0	64802.9	132657	0	0	0	0	0	0	0	40919	86996.1	0	0	0	0	0	0	unmatched	MS/MS	MS/MS	unmatched	unmatched	unmatched	unmatched	unmatched	unmatched
CPEALFQPSFLGME	R	S	257	270	14	2	sp|P60710|ACTB_MOUSE	P60710	ACTB_MOUSE	Actb	Actin, cytoplasmic 1	Actg1	sp|P63260|ACTG_MOUSE	0	0	1	0	0	0	0	0	0	0	0	2839.16	0	0	0	0	0	0	0	0	0	0	0	0	0	0	0	unmatched	unmatched	MS/MS	unmatched	unmatched	unmatched	unmatched	unmatched	unmatched
CPEALFQPSFLGMESC	R	G	257	272	16	2	sp|P60710|ACTB_MOUSE	P60710	ACTB_MOUSE	Actb	Actin, cytoplasmic 1	Actg1	sp|P63260|ACTG_MOUSE	0	1	1	0	0	0	0	0	0	0	0	0	0	0	0	0	0	0	0	0	0	0	0	0	0	0	0	unmatched	MS/MS	MS/MS	unmatched	unmatched	unmatched	unmatched	unmatched	unmatched
CPEALFQPSFLGMESCGIHETTFN	R	S	257	280	24	3	sp|P60710|ACTB_MOUSE	P60710	ACTB_MOUSE	Actb	Actin, cytoplasmic 1	Actg1	sp|P63260|ACTG_MOUSE	0	0	3	0	0	0	0	0	0	0	0	77727.8	0	0	0	0	0	0	0	0	0	0	0	0	0	0	0	unmatched	unmatched	MS/MS	unmatched	unmatched	unmatched	unmatched	unmatched	unmatched
CPEALFQPSFLGMESCGIHETTFNSIMK	R	C	257	284	28	3,4	sp|P60710|ACTB_MOUSE	P60710	ACTB_MOUSE	Actb	Actin, cytoplasmic 1	Actg1	sp|P63260|ACTG_MOUSE	0	1	3	0	0	0	0	0	0	0	0	129513	0	0	0	0	0	0	0	0	0	0	0	0	0	0	0	unmatched	MS/MS	MS/MS	unmatched	unmatched	unmatched	unmatched	unmatched	unmatched
CPETLFQPSFIGM	R	E	258	270	13	2	sp|P63268|ACTH_MOUSE	P63268	ACTH_MOUSE	Actg2	Actin, gamma-enteric smooth muscle	Acta1, Acta2, Actc1	sp|P62737|ACTA_MOUSE, sp|P68033|ACTC_MOUSE, sp|P68134|ACTS_MOUSE	0	0	1	0	0	0	0	0	0	0	0	6949.93	0	0	0	0	0	0	0	0	0	0	0	0	0	0	0	unmatched	unmatched	MS/MS	unmatched	unmatched	unmatched	unmatched	unmatched	unmatched
CPETLFQPSFIGMESAGIHETTYNSIMK	R	C	258	285	28	3	sp|P63268|ACTH_MOUSE	P63268	ACTH_MOUSE	Actg2	Actin, gamma-enteric smooth muscle	Acta1, Acta2, Actc1	sp|P62737|ACTA_MOUSE, sp|P68033|ACTC_MOUSE, sp|P68134|ACTS_MOUSE	0	1	0	0	0	0	0	0	0	0	21043.4	0	0	0	0	0	0	0	0	0	0	0	0	0	0	0	0	unmatched	MS/MS	unmatched	unmatched	unmatched	unmatched	unmatched	unmatched	unmatched
CPFGCHCHLR	M	V	64	73	10	3	sp|P28653|PGS1_MOUSE	P28653	PGS1_MOUSE	Bgn	Biglycan			0	4	5	0	0	0	0	0	0	0	581506	573873	0	0	0	0	0	0	0	303325	299921	0	0	0	0	0	0	unmatched	MS/MS	MS/MS	unmatched	unmatched	unmatched	unmatched	unmatched	unmatched
CPNDCHNR	R	G	439	446	8	2	sp|Q80YX1|TENA_MOUSE	Q80YX1	TENA_MOUSE	Tnc	Tenascin			0	1	1	0	0	0	0	0	0	0	30592.6	27629.5	0	0	0	0	0	0	0	30592.6	27629.5	0	0	0	0	0	0	unmatched	MS/MS	MS/MS	unmatched	unmatched	unmatched	unmatched	unmatched	unmatched
CPPGFYTSPDGTR	K	C	315	327	13	2	sp|Q61554|FBN1_MOUSE	Q61554	FBN1_MOUSE	Fbn1	Fibrillin-1			0	2	0	0	0	0	0	0	0	0	110373	0	0	0	0	0	0	0	0	0	0	0	0	0	0	0	0	unmatched	MS/MS	unmatched	unmatched	unmatched	unmatched	unmatched	unmatched	unmatched
CPSDCHGQGR	R	C	563	572	10	2	sp|Q80YX1|TENA_MOUSE	Q80YX1	TENA_MOUSE	Tnc	Tenascin			0	1	1	0	0	0	0	0	0	0	94300.8	92662.8	0	0	0	0	0	0	0	94300.8	92662.8	0	0	0	0	0	0	unmatched	MS/MS	MS/MS	unmatched	unmatched	unmatched	unmatched	unmatched	unmatched
CPTGYYLNEDTR	R	V	1635	1646	12	2	sp|Q61554|FBN1_MOUSE	Q61554	FBN1_MOUSE	Fbn1	Fibrillin-1			0	4	1	0	0	0	0	0	0	0	393538	71587.1	0	0	0	0	0	0	0	248024	71587.1	0	0	0	0	0	0	unmatched	MS/MS	MS/MS	unmatched	unmatched	unmatched	unmatched	unmatched	unmatched
CPVGYVLR	K	E	2234	2241	8	2	sp|Q61554|FBN1_MOUSE	Q61554	FBN1_MOUSE	Fbn1	Fibrillin-1			0	4	0	0	0	0	0	0	0	0	260914	0	0	0	0	0	0	0	0	0	0	0	0	0	0	0	0	unmatched	MS/MS	unmatched	unmatched	unmatched	unmatched	unmatched	unmatched	unmatched
CQSVAASCAR	L	S	169	178	10	2	sp|P55002|MFAP2_MOUSE	P55002	MFAP2_MOUSE	Mfap2	Microfibrillar-associated protein 2			0	2	1	0	0	0	0	0	0	0	22300.4	17126.7	0	0	0	0	0	0	0	22300.4	17126.7	0	0	0	0	0	0	unmatched	MS/MS	MS/MS	unmatched	unmatched	unmatched	unmatched	unmatched	unmatched
CQVSGSPPHYFYWSR	R	E	1697	1711	15	2	sp|Q05793|PGBM_MOUSE	Q05793	PGBM_MOUSE	Hspg2	Basement membrane-specific heparan sulfate proteoglycan core protein			0	1	0	0	0	0	0	0	0	0	52607	0	0	0	0	0	0	0	0	0	0	0	0	0	0	0	0	unmatched	MS/MS	unmatched	unmatched	unmatched	unmatched	unmatched	unmatched	unmatched
CQYLQAEK	R	K	931	938	8	2	sp|Q8VDD5|MYH9_MOUSE	Q8VDD5	MYH9_MOUSE	Myh9	Myosin-9			0	1	2	0	0	0	0	0	0	0	112091	347935	0	0	0	0	0	0	0	112091	228427	0	0	0	0	0	0	unmatched	MS/MS	MS/MS	unmatched	unmatched	unmatched	unmatched	unmatched	unmatched
CRPTTQEIVR	K	C	869	878	10	2	sp|Q05793|PGBM_MOUSE	Q05793	PGBM_MOUSE	Hspg2	Basement membrane-specific heparan sulfate proteoglycan core protein			0	0	1	0	0	0	0	0	0	0	0	92118.8	0	0	0	0	0	0	0	0	0	0	0	0	0	0	0	unmatched	unmatched	MS/MS	unmatched	unmatched	unmatched	unmatched	unmatched	unmatched
CSAECGTGIQR	K	R	818	828	11	2	sp|Q80T21|ATL4_MOUSE	Q80T21	ATL4_MOUSE	Adamtsl4	ADAMTS-like protein 4			0	1	1	0	0	0	0	0	0	0	59862.2	55424.5	0	0	0	0	0	0	0	59862.2	55424.5	0	0	0	0	0	0	unmatched	MS/MS	MS/MS	unmatched	unmatched	unmatched	unmatched	unmatched	unmatched
CSCAAGFLLAADGK	R	H	963	976	14	2	sp|P37889|FBLN2_MOUSE	P37889	FBLN2_MOUSE	Fbln2	Fibulin-2			0	5	5	0	0	0	0	0	0	0	911127	677337	0	0	0	0	0	0	0	472702	351023	0	0	0	0	0	0	unmatched	MS/MS	MS/MS	unmatched	unmatched	unmatched	unmatched	unmatched	unmatched
CSCSPGWIGDGIK	K	C	1350	1362	13	2	sp|Q61554|FBN1_MOUSE	Q61554	FBN1_MOUSE	Fbn1	Fibrillin-1			0	2	0	0	0	0	0	0	0	0	240251	0	0	0	0	0	0	0	0	0	0	0	0	0	0	0	0	unmatched	MS/MS	unmatched	unmatched	unmatched	unmatched	unmatched	unmatched	unmatched
CSFECQAAR	C	G	247	255	9	2	sp|Q04857|CO6A1_MOUSE	Q04857	CO6A1_MOUSE	Col6a1	Collagen alpha-1(VI) chain			0	0	1	0	0	0	0	0	0	0	0	0	0	0	0	0	0	0	0	0	0	0	0	0	0	0	0	unmatched	unmatched	MS/MS	unmatched	unmatched	unmatched	unmatched	unmatched	unmatched
CSNNGLVAGFQSR	K	Y	106	118	13	2	sp|Q9QZZ6|DERM_MOUSE	Q9QZZ6	DERM_MOUSE	Dpt	Dermatopontin			0	1	0	0	0	0	0	0	0	0	0	0	0	0	0	0	0	0	0	0	0	0	0	0	0	0	0	unmatched	MS/MS	unmatched	unmatched	unmatched	unmatched	unmatched	unmatched	unmatched
CSNQLPQSITK	R	M	345	355	11	2	sp|Q61554|FBN1_MOUSE	Q61554	FBN1_MOUSE	Fbn1	Fibrillin-1			0	1	0	0	0	0	0	0	0	0	76740.5	0	0	0	0	0	0	0	0	0	0	0	0	0	0	0	0	unmatched	MS/MS	unmatched	unmatched	unmatched	unmatched	unmatched	unmatched	unmatched
CTQRPVDIVFLLDGSER	Q	L	842	858	17	3	sp|Q02788|CO6A2_MOUSE	Q02788	CO6A2_MOUSE	Col6a2	Collagen alpha-2(VI) chain			0	1	1	0	0	0	0	0	0	0	85007.5	81761.7	0	0	0	0	0	0	0	85007.5	81761.7	0	0	0	0	0	0	unmatched	MS/MS	MS/MS	unmatched	unmatched	unmatched	unmatched	unmatched	unmatched
CVCPVSNTMCR	R	E	377	387	11	2	sp|Q8BPB5|FBLN3_MOUSE	Q8BPB5	FBLN3_MOUSE	Efemp1	EGF-containing fibulin-like extracellular matrix protein 1			0	1	1	0	0	0	0	0	0	0	113691	106296	0	0	0	0	0	0	0	113691	106296	0	0	0	0	0	0	unmatched	MS/MS	MS/MS	unmatched	unmatched	unmatched	unmatched	unmatched	unmatched
CVDINECVTDLHTCTR	K	A	754	769	16	2	sp|P37889|FBLN2_MOUSE	P37889	FBLN2_MOUSE	Fbln2	Fibulin-2			0	1	0	0	0	0	0	0	0	0	103481	0	0	0	0	0	0	0	0	0	0	0	0	0	0	0	0	unmatched	MS/MS	unmatched	unmatched	unmatched	unmatched	unmatched	unmatched	unmatched
CVDVNECETGVHRCGEGQLCYNLPGSYR	E	C	893	920	28	4	sp|P37889|FBLN2_MOUSE	P37889	FBLN2_MOUSE	Fbln2	Fibulin-2			0	0	0	2	0	3	0	0	2	0	0	0	0	0	0	0	0	0	0	0	0	0	0	0	0	0	0	unmatched	unmatched	unmatched	MS/MS	unmatched	MS/MS	unmatched	unmatched	MS/MS
CVDVRPGYCYTALANGR	R	C	328	344	17	3	sp|Q61554|FBN1_MOUSE	Q61554	FBN1_MOUSE	Fbn1	Fibrillin-1			0	1	0	0	0	0	0	0	0	0	204361	0	0	0	0	0	0	0	0	0	0	0	0	0	0	0	0	unmatched	MS/MS	unmatched	unmatched	unmatched	unmatched	unmatched	unmatched	unmatched
CVEPYVQVSDNR	R	C	315	326	12	2	sp|Q9WVJ9|FBLN4_MOUSE	Q9WVJ9	FBLN4_MOUSE	Efemp2	EGF-containing fibulin-like extracellular matrix protein 2			0	4	2	0	0	0	0	0	0	0	394068	251853	0	0	0	0	0	0	0	202046	129150	0	0	0	0	0	0	unmatched	MS/MS	MS/MS	unmatched	unmatched	unmatched	unmatched	unmatched	unmatched
CVGPEVENACANPAAGTVILLENLR	D	F	99	123	25	3	sp|P09411|PGK1_MOUSE	P09411	PGK1_MOUSE	Pgk1	Phosphoglycerate kinase 1			0	0	0	4	3	4	0	0	2	0	0	0	22972.2	27402.6	21569.7	0	0	16216.6	0	0	0	22972.2	27402.6	21569.7	0	0	16216.6	unmatched	unmatched	unmatched	MS/MS	MS/MS	MS/MS	unmatched	unmatched	MS/MS
CVNGQCICHEGFTGK	R	D	542	556	15	2	sp|Q80YX1|TENA_MOUSE	Q80YX1	TENA_MOUSE	Tnc	Tenascin			0	1	1	0	0	0	0	0	0	0	0	0	0	0	0	0	0	0	0	0	0	0	0	0	0	0	0	unmatched	MS/MS	MS/MS	unmatched	unmatched	unmatched	unmatched	unmatched	unmatched
CVNHYGGYLCLPK	K	T	61	73	13	2	sp|Q8BPB5|FBLN3_MOUSE	Q8BPB5	FBLN3_MOUSE	Efemp1	EGF-containing fibulin-like extracellular matrix protein 1			0	1	1	0	0	0	0	0	0	0	83149.4	86483.2	0	0	0	0	0	0	0	83149.4	86483.2	0	0	0	0	0	0	unmatched	MS/MS	MS/MS	unmatched	unmatched	unmatched	unmatched	unmatched	unmatched
CVNLIGK	R	Y	1173	1179	7	2	sp|Q61554|FBN1_MOUSE	Q61554	FBN1_MOUSE	Fbn1	Fibrillin-1			0	1	1	0	0	0	0	0	0	0	131069	34802.7	0	0	0	0	0	0	0	131069	34802.7	0	0	0	0	0	0	unmatched	MS/MS	MS/MS	unmatched	unmatched	unmatched	unmatched	unmatched	unmatched
CVSGMGMGR	H	G	2688	2696	9	2	sp|Q61554|FBN1_MOUSE	Q61554	FBN1_MOUSE	Fbn1	Fibrillin-1			0	1	0	0	0	0	0	0	0	0	28011.9	0	0	0	0	0	0	0	0	0	0	0	0	0	0	0	0	unmatched	MS/MS	unmatched	unmatched	unmatched	unmatched	unmatched	unmatched	unmatched
CVWDLTDDLR	K	L	269	278	10	2	sp|P97927|LAMA4_MOUSE	P97927	LAMA4_MOUSE	Lama4	Laminin subunit alpha-4			0	0	1	0	0	0	0	0	0	0	0	8350.55	0	0	0	0	0	0	0	0	0	0	0	0	0	0	0	unmatched	unmatched	MS/MS	unmatched	unmatched	unmatched	unmatched	unmatched	unmatched
CWSIGTIPEACPVR	R	G	395	408	14	2	sp|Q61555|FBN2_MOUSE	Q61555	FBN2_MOUSE	Fbn2	Fibrillin-2			0	2	0	0	0	0	0	0	0	0	201936	0	0	0	0	0	0	0	0	0	0	0	0	0	0	0	0	unmatched	MS/MS	unmatched	unmatched	unmatched	unmatched	unmatched	unmatched	unmatched
CWSPGVTVAPEMCPIR	R	S	365	380	16	2	sp|Q61554|FBN1_MOUSE	Q61554	FBN1_MOUSE	Fbn1	Fibrillin-1			0	4	0	0	0	0	0	0	0	0	463948	0	0	0	0	0	0	0	0	0	0	0	0	0	0	0	0	unmatched	MS/MS	unmatched	unmatched	unmatched	unmatched	unmatched	unmatched	unmatched
CYVALDFENEMATAASSSSLEK	L	S	218	239	22	3	sp|P63268|ACTH_MOUSE	P63268	ACTH_MOUSE	Actg2	Actin, gamma-enteric smooth muscle	Acta1, Acta2, Actc1	sp|P62737|ACTA_MOUSE, sp|P68033|ACTC_MOUSE, sp|P68134|ACTS_MOUSE	0	1	0	0	0	0	0	0	1	0	0	0	0	0	0	0	0	36118.5	0	0	0	0	0	0	0	0	0	unmatched	MS/MS	unmatched	unmatched	unmatched	unmatched	unmatched	unmatched	MS/MS
DAAGLESQLQDTQELLQEETR	K	Q	1309	1329	21	3	sp|Q61879|MYH10_MOUSE	Q61879	MYH10_MOUSE	Myh10	Myosin-10			2	2	2	2	2	2	2	2	2	542225	302611	355842	95776.3	190426	127484	83563.8	212802	130191	542225	302611	355842	95776.3	190426	127484	83563.8	212802	130191	MS/MS	MS/MS	MS/MS	MS/MS	MS/MS	MS/MS	MS/MS	MS/MS	MS/MS
DAALATALGDK	K	K	147	157	11	2	sp|P14733|LMNB1_MOUSE	P14733	LMNB1_MOUSE	Lmnb1	Lamin-B1			0	0	0	0	0	0	1	0	1	0	0	0	0	0	0	82482.5	0	72623.6	0	0	0	0	0	0	82482.5	0	72623.6	unmatched	unmatched	unmatched	unmatched	unmatched	unmatched	MS/MS	unmatched	MS/MS
DAALATALGDKK	K	S	147	158	12	2	sp|P14733|LMNB1_MOUSE	P14733	LMNB1_MOUSE	Lmnb1	Lamin-B1			0	0	0	1	1	1	0	1	1	0	0	0	80862.7	58883.3	51123.2	0	55470.9	55783.7	0	0	0	80862.7	58883.3	51123.2	0	55470.9	55783.7	unmatched	unmatched	unmatched	MS/MS	MS/MS	MS/MS	unmatched	MS/MS	MS/MS
DAALMVTNDGATILK	R	N	58	72	15	2	sp|P80314|TCPB_MOUSE	P80314	TCPB_MOUSE	Cct2	T-complex protein 1 subunit beta			0	0	0	1	1	1	1	1	1	0	0	0	1.25166e+06	1.60744e+06	75363.8	86211.6	987769	209173	0	0	0	1.25166e+06	1.60744e+06	75363.8	86211.6	987769	209173	unmatched	unmatched	unmatched	MS/MS	MS/MS	MS/MS	MS/MS	MS/MS	MS/MS
DAANLLNDALAIR	K	E	271	283	13	2	sp|O88447|KLC1_MOUSE	O88447	KLC1_MOUSE	Klc1	Kinesin light chain 1			0	0	0	0	0	1	0	0	0	0	0	0	0	0	15324.9	0	0	0	0	0	0	0	0	0	0	0	0	unmatched	unmatched	unmatched	unmatched	unmatched	MS/MS	unmatched	unmatched	unmatched
DADSITLFDVQQK	R	R	468	480	13	2	sp|Q8CIE6|COPA_MOUSE	Q8CIE6	COPA_MOUSE	Copa	Coatomer subunit alpha			0	0	0	1	1	0	0	0	0	0	0	0	51301.8	40060.9	40339.2	0	0	0	0	0	0	51301.8	40060.9	40339.2	0	0	0	unmatched	unmatched	unmatched	MS/MS	MS/MS	MBR	unmatched	unmatched	unmatched
DAEAWFNEK	K	S	335	343	9	2	contam_sp|P13645|K1C10_HUMAN	P13645	K1C10_HUMAN	KRT10	Keratin, type I cytoskeletal 10			1	1	1	0	3	1	0	0	0	82045.4	68112.3	113620	0	308343	38600	0	0	0	82045.4	68112.3	113620	0	308343	38600	0	0	0	MS/MS	MS/MS	MS/MS	unmatched	MS/MS	MS/MS	unmatched	unmatched	unmatched
DAEDAMDAMDGAVLDGR	R	E	67	83	17	2	sp|Q62093|SRSF2_MOUSE	Q62093	SRSF2_MOUSE	Srsf2	Serine/arginine-rich splicing factor 2			0	0	0	1	1	1	1	0	0	0	0	0	51926.6	49012.3	59428.5	56444.9	0	0	0	0	0	51926.6	49012.3	59428.5	56444.9	0	0	unmatched	unmatched	unmatched	MS/MS	MS/MS	MS/MS	MS/MS	unmatched	unmatched
DAEDAVYGR	R	D	66	74	9	2	sp|Q6PDM2|SRSF1_MOUSE	Q6PDM2	SRSF1_MOUSE	Srsf1	Serine/arginine-rich splicing factor 1			0	0	0	0	0	0	0	0	1	0	0	0	0	0	0	0	0	25312.1	0	0	0	0	0	0	0	0	0	unmatched	unmatched	unmatched	unmatched	unmatched	unmatched	unmatched	unmatched	MS/MS
DAEELEK	R	W	52	58	7	2	sp|P16546|SPTN1_MOUSE	P16546	SPTN1_MOUSE	Sptan1	Spectrin alpha chain, non-erythrocytic 1			0	0	0	0	1	1	1	0	0	0	0	0	0	32718	35636.5	32663.3	0	0	0	0	0	0	32718	35636.5	32663.3	0	0	unmatched	unmatched	unmatched	unmatched	MS/MS	MS/MS	MS/MS	unmatched	unmatched
DAEEVISQTIDTIVD	R	M	222	236	15	2	sp|Q04857|CO6A1_MOUSE	Q04857	CO6A1_MOUSE	Col6a1	Collagen alpha-1(VI) chain			2	0	1	0	0	0	0	0	0	35283.4	0	22661.5	0	0	0	0	0	0	35283.4	0	22661.5	0	0	0	0	0	0	MS/MS	unmatched	MS/MS	unmatched	unmatched	unmatched	unmatched	unmatched	unmatched
DAEEVISQTIDTIVDM	R	I	222	237	16	2	sp|Q04857|CO6A1_MOUSE	Q04857	CO6A1_MOUSE	Col6a1	Collagen alpha-1(VI) chain			1	0	0	0	0	0	0	0	0	10003.3	0	0	0	0	0	0	0	0	0	0	0	0	0	0	0	0	0	MS/MS	unmatched	unmatched	unmatched	unmatched	unmatched	unmatched	unmatched	unmatched
DAEEVISQTIDTIVDMIK	R	N	222	239	18	3	sp|Q04857|CO6A1_MOUSE	Q04857	CO6A1_MOUSE	Col6a1	Collagen alpha-1(VI) chain			4	6	7	2	2	1	0	2	0	32124.1	417830	525705	6302.38	26223.3	4814.62	0	14311.1	0	29108.1	155548	139425	6032.79	23595	20514.6	0	13414.1	0	MS/MS	MS/MS	MS/MS	MS/MS	MS/MS	MS/MS	unmatched	MS/MS	unmatched
DAEEWFFTK	K	T	280	288	9	2	sp|Q6IFX2|K1C42_MOUSE	Q6IFX2	K1C42_MOUSE	Krt42	Keratin, type I cytoskeletal 42			0	0	1	0	2	0	0	0	0	0	0	57486.4	0	77913.9	0	0	0	0	0	0	57486.4	0	77913.9	0	0	0	0	unmatched	unmatched	MS/MS	unmatched	MS/MS	unmatched	unmatched	unmatched	unmatched
DAESPSWR	K	S	405	412	8	2	sp|Q9WTI7|MYO1C_MOUSE	Q9WTI7	MYO1C_MOUSE	Myo1c	Unconventional myosin-Ic			0	0	1	0	0	1	0	0	0	0	0	61308.8	0	0	25128.8	0	0	0	0	0	61308.8	0	0	25128.8	0	0	0	unmatched	unmatched	MS/MS	unmatched	unmatched	MS/MS	unmatched	unmatched	unmatched
DAFLGSFLYEYSR	K	R	347	359	13	2	contam_sp|P02769|ALBU_BOVIN	P02769	ALBU_BOVIN	ALB	Albumin			2	1	2	5	6	4	4	5	4	75753.1	139739	98232.2	656770	507748	212836	341657	524586	186837	75753.1	139739	98232.2	656770	507748	212836	341657	524586	186837	MS/MS	MS/MS	MS/MS	MS/MS	MS/MS	MS/MS	MS/MS	MS/MS	MS/MS
DAFVAIVQSVK	K	N	588	598	11	2	sp|P14824|ANXA6_MOUSE	P14824	ANXA6_MOUSE	Anxa6	Annexin A6			0	0	0	2	2	2	2	1	1	0	0	0	81612.8	60013.3	53030.7	68784.1	71689.8	62636.7	0	0	0	81612.8	60013.3	53030.7	68784.1	71689.8	62636.7	unmatched	unmatched	unmatched	MS/MS	MS/MS	MS/MS	MS/MS	MS/MS	MS/MS
DAGEGGLSLAIEGPSK	K	A	1892	1907	16	2	sp|Q8BTM8|FLNA_MOUSE	Q8BTM8	FLNA_MOUSE	Flna	Filamin-A			0	0	0	2	2	0	0	0	0	0	0	0	106836	74267.1	78558.6	0	0	0	0	0	0	106836	74267.1	78558.6	0	0	0	unmatched	unmatched	unmatched	MS/MS	MS/MS	MBR	unmatched	unmatched	unmatched
DAGEGLLAVQITDPEGKPK	K	K	1574	1592	19	3	sp|Q8BTM8|FLNA_MOUSE	Q8BTM8	FLNA_MOUSE	Flna	Filamin-A			0	0	0	1	1	1	0	0	0	0	0	0	80747.7	73631	53982.5	0	0	0	0	0	0	80747.7	73631	53982.5	0	0	0	unmatched	unmatched	unmatched	MS/MS	MS/MS	MS/MS	unmatched	unmatched	unmatched
DAGHPLYPFNDPY	R	-	313	325	13	2	sp|Q9JII6|AK1A1_MOUSE	Q9JII6	AK1A1_MOUSE	Akr1a1	Aldo-keto reductase family 1 member A1			0	0	0	0	0	1	0	0	0	0	0	0	0	29367.8	34396.8	0	0	0	0	0	0	0	29367.8	34396.8	0	0	0	unmatched	unmatched	unmatched	unmatched	MBR	MS/MS	unmatched	unmatched	unmatched
DAGPLLISLK	R	D	384	393	10	2	sp|O89053|COR1A_MOUSE	O89053	COR1A_MOUSE	Coro1a	Coronin-1A			0	0	0	1	0	0	0	0	0	0	0	0	34656.9	0	0	0	0	0	0	0	0	0	0	0	0	0	0	unmatched	unmatched	unmatched	MS/MS	unmatched	unmatched	unmatched	unmatched	unmatched
DAGQISGLNVLR	K	V	207	218	12	2	sp|P38647|HSPA9_MOUSE	P38647	HSPA9_MOUSE	Hspa9	Stress-70 protein, mitochondrial			0	0	0	2	2	2	2	2	2	0	0	0	157226	120697	109985	148925	124787	120718	0	0	0	157226	120697	109985	148925	124787	120718	unmatched	unmatched	unmatched	MS/MS	MS/MS	MS/MS	MS/MS	MS/MS	MS/MS
DAGTIAGLNVLR	K	I	160	171	12	2	sp|P63017|HSP7C_MOUSE	P63017	HSP7C_MOUSE	Hspa8	Heat shock cognate 71 kDa protein			1	1	2	2	3	3	3	3	2	129229	143878	123742	531914	382219	454767	577159	445962	475960	129229	143878	123742	531914	382219	454767	577159	445962	475960	MS/MS	MS/MS	MS/MS	MS/MS	MS/MS	MS/MS	MS/MS	MS/MS	MS/MS
DAGTIAGLNVMR	K	I	187	198	12	2	sp|P20029|BIP_MOUSE	P20029	BIP_MOUSE	Hspa5	Endoplasmic reticulum chaperone BiP			2	1	1	6	5	5	5	5	5	112267	135396	103153	1.58768e+06	1.13682e+06	1.12691e+06	1564734	1.05649e+06	1.2171e+06	112267	135396	103153	1.29365e+06	935227	947239	1.30345e+06	853619	947721	MS/MS	MS/MS	MS/MS	MS/MS	MS/MS	MS/MS	MS/MS	MS/MS	MS/MS
DAGVIAGLNVLR	K	I	160	171	12	2	sp|P17879|HS71B_MOUSE	P17879	HS71B_MOUSE	Hspa1b	Heat shock 70 kDa protein 1B	Hspa1a, Hspa1l	sp|P16627|HS71L_MOUSE, sp|Q61696|HS71A_MOUSE	0	0	0	1	1	1	1	0	1	0	0	0	30317.7	29920.9	27126.9	48999.9	0	46428.1	0	0	0	30317.7	29920.9	27126.9	48999.9	0	46428.1	unmatched	unmatched	unmatched	MS/MS	MS/MS	MS/MS	MS/MS	unmatched	MS/MS
DAGYGGISLAVEGPSK	R	V	2029	2044	16	2	sp|Q80X90|FLNB_MOUSE	Q80X90	FLNB_MOUSE	Flnb	Filamin-B			0	0	0	1	0	0	0	0	0	0	0	0	84658.5	0	0	0	0	0	0	0	0	0	0	0	0	0	0	unmatched	unmatched	unmatched	MS/MS	unmatched	unmatched	unmatched	unmatched	unmatched
DAINTEFK	A	N	90	97	8	2	sp|P20152|VIME_MOUSE	P20152	VIME_MOUSE	Vim	Vimentin			0	0	0	1	0	1	0	0	0	0	0	0	52247.9	0	27791.2	0	0	0	0	0	0	52247.9	0	27791.2	0	0	0	unmatched	unmatched	unmatched	MS/MS	unmatched	MS/MS	unmatched	unmatched	unmatched
DAIPENLPPLTADFAEDK	K	D	319	336	18	2	contam_sp|P02769|ALBU_BOVIN	P02769	ALBU_BOVIN	ALB	Albumin			0	0	0	0	0	0	1	0	0	0	0	0	0	0	0	48960.3	0	0	0	0	0	0	0	0	0	0	0	unmatched	unmatched	unmatched	unmatched	unmatched	unmatched	MS/MS	unmatched	unmatched
DAISGVGTDEK	K	C	103	113	11	2	sp|P14824|ANXA6_MOUSE	P14824	ANXA6_MOUSE	Anxa6	Annexin A6			0	0	0	0	0	0	1	1	1	0	0	0	0	0	0	52912.3	29080.3	30306.1	0	0	0	0	0	0	52912.3	29080.3	30306.1	unmatched	unmatched	unmatched	unmatched	unmatched	unmatched	MS/MS	MS/MS	MS/MS
DALEEEDNVLVLK	A	K	20	32	13	2	sp|P09103|PDIA1_MOUSE	P09103	PDIA1_MOUSE	P4hb	Protein disulfide-isomerase			0	0	0	2	2	2	2	2	2	0	0	0	219714	109487	117935	159738	96425.4	159186	0	0	0	219714	109487	117935	159738	96425.4	159186	unmatched	unmatched	unmatched	MS/MS	MS/MS	MS/MS	MS/MS	MS/MS	MS/MS
DALLAELSTTK	K	E	849	859	11	2	sp|Q8BL66|EEA1_MOUSE	Q8BL66	EEA1_MOUSE	Eea1	Early endosome antigen 1			0	0	0	1	0	0	0	0	0	0	0	0	34467.5	0	0	0	0	0	0	0	0	0	0	0	0	0	0	unmatched	unmatched	unmatched	MS/MS	unmatched	unmatched	unmatched	unmatched	unmatched
DALLTYLEQVR	K	M	601	611	11	2	sp|Q9Z100|CPXM1_MOUSE	Q9Z100	CPXM1_MOUSE	Cpxm1	Probable carboxypeptidase X1			1	1	0	0	0	0	0	0	0	50271.5	30181.7	0	0	0	0	0	0	0	50271.5	30181.7	0	0	0	0	0	0	0	MS/MS	MS/MS	unmatched	unmatched	unmatched	unmatched	unmatched	unmatched	unmatched
DALNIETAVK	R	T	38	47	10	2	sp|P07356|ANXA2_MOUSE	P07356	ANXA2_MOUSE	Anxa2	Annexin A2			1	1	2	3	3	3	3	2	3	126745	143255	244587	700777	691346	420536	989102	956365	714795	126745	143255	244587	700777	691346	420536	989102	956365	714795	MS/MS	MS/MS	MS/MS	MS/MS	MS/MS	MS/MS	MS/MS	MS/MS	MS/MS
DALNQATSQVESK	R	Q	1010	1022	13	2	sp|Q99PL5|RRBP1_MOUSE	Q99PL5	RRBP1_MOUSE	Rrbp1	Ribosome-binding protein 1			0	0	1	2	2	2	1	1	1	0	0	96195.8	137328	138490	141745	161795	187727	169480	0	0	96195.8	137328	138490	141745	161795	187727	169480	unmatched	unmatched	MS/MS	MS/MS	MS/MS	MS/MS	MS/MS	MS/MS	MS/MS
DALQISR	K	A	222	228	7	2	sp|P31428|DPEP1_MOUSE	P31428	DPEP1_MOUSE	Dpep1	Dipeptidase 1			0	1	1	0	0	0	0	0	0	0	71951.5	68435.1	0	0	0	0	0	0	0	71951.5	68435.1	0	0	0	0	0	0	unmatched	MS/MS	MS/MS	unmatched	unmatched	unmatched	unmatched	unmatched	unmatched
DALSDLALHFLNK	R	M	307	319	13	2,3	sp|P80315|TCPD_MOUSE	P80315	TCPD_MOUSE	Cct4	T-complex protein 1 subunit delta			0	1	1	2	2	2	2	3	2	0	21805.7	26320.3	23167.6	38423.1	32396.6	22086.3	36566	55014.6	0	22305.7	26923.8	23698.8	39304.1	33139.4	22592.7	37404.4	25593.6	unmatched	MS/MS	MS/MS	MS/MS	MS/MS	MS/MS	MS/MS	MS/MS	MS/MS
DALVSQPTK	K	Y	1268	1276	9	2	sp|Q80X19|COEA1_MOUSE	Q80X19	COEA1_MOUSE	Col14a1	Collagen alpha-1(XIV) chain			0	0	0	1	2	2	2	1	1	0	0	0	159330	160657	203340	119170	188150	206681	0	0	0	159330	160657	203340	119170	188150	206681	unmatched	unmatched	unmatched	MS/MS	MS/MS	MS/MS	MS/MS	MS/MS	MS/MS
DAMENEMR	R	T	472	479	8	2	sp|Q8CAQ8|MIC60_MOUSE	Q8CAQ8	MIC60_MOUSE	Immt	MICOS complex subunit Mic60			0	0	0	0	1	1	0	0	0	0	0	0	0	26350.5	26350.5	0	0	0	0	0	0	0	26350.5	26350.5	0	0	0	unmatched	unmatched	unmatched	unmatched	MS/MS	MS/MS	unmatched	unmatched	unmatched
DAMQQQLAEYQELLDIK	R	L	343	359	17	3	sp|P21619|LMNB2_MOUSE	P21619	LMNB2_MOUSE	Lmnb2	Lamin-B2			0	0	0	1	0	1	0	0	0	0	0	0	7959.32	0	7975.58	0	0	0	0	0	0	7959.32	0	7975.58	0	0	0	unmatched	unmatched	unmatched	MS/MS	unmatched	MS/MS	unmatched	unmatched	unmatched
DAMQYASESK	K	D	1536	1545	10	2	sp|Q68FD5|CLH1_MOUSE	Q68FD5	CLH1_MOUSE	Cltc	Clathrin heavy chain 1			0	0	0	1	1	1	1	1	0	0	0	0	54555.1	45010.9	40363.2	54879.1	41198.7	0	0	0	0	54555.1	45010.9	40363.2	54879.1	41198.7	0	unmatched	unmatched	unmatched	MS/MS	MS/MS	MS/MS	MS/MS	MS/MS	unmatched
DANGDDEVTVVEPASSTSVVLNNLRPETLY	K	L	668	697	30	3	sp|Q60847|COCA1_MOUSE	Q60847	COCA1_MOUSE	Col12a1	Collagen alpha-1(XII) chain			1	1	0	0	0	0	0	0	0	65952.3	73542.5	0	0	0	0	0	0	0	65952.3	73542.5	0	0	0	0	0	0	0	MS/MS	MS/MS	unmatched	unmatched	unmatched	unmatched	unmatched	unmatched	unmatched
DANLYISGLPR	K	T	105	115	11	2	sp|P70372|ELAV1_MOUSE	P70372	ELAV1_MOUSE	Elavl1	ELAV-like protein 1			0	0	0	1	0	0	0	0	0	0	0	0	0	0	0	0	0	0	0	0	0	0	0	0	0	0	0	unmatched	unmatched	unmatched	MS/MS	unmatched	unmatched	unmatched	unmatched	unmatched
DANNPAENGDAK	K	T	65	76	12	2	sp|P09602|HMGN2_MOUSE	P09602	HMGN2_MOUSE	Hmgn2	Non-histone chromosomal protein HMG-17			0	0	0	1	0	0	0	0	0	0	0	0	8130.79	0	0	0	0	0	0	0	0	0	0	0	0	0	0	unmatched	unmatched	unmatched	MS/MS	unmatched	unmatched	unmatched	unmatched	unmatched
DAPSHIEVK	L	D	804	812	9	2	sp|Q80YX1|TENA_MOUSE	Q80YX1	TENA_MOUSE	Tnc	Tenascin			0	0	0	1	0	1	0	0	0	0	0	0	58223	88731.2	70455.3	0	0	0	0	0	0	58223	88731.2	70455.3	0	0	0	unmatched	unmatched	unmatched	MS/MS	MBR	MS/MS	unmatched	unmatched	unmatched
DAQEKLELAEK	K	K	66	76	11	3	sp|P58771|TPM1_MOUSE	P58771	TPM1_MOUSE	Tpm1	Tropomyosin alpha-1 chain	Tpm3	sp|P21107|TPM3_MOUSE	0	0	0	2	2	2	2	2	2	0	0	0	166578	87928.9	132510	206488	113279	159170	0	0	0	166578	87928.9	132510	206488	113279	159170	unmatched	unmatched	unmatched	MS/MS	MS/MS	MS/MS	MS/MS	MS/MS	MS/MS
DAQEKLEQAEK	K	K	66	76	11	2,3	sp|P58774|TPM2_MOUSE	P58774	TPM2_MOUSE	Tpm2	Tropomyosin beta chain			0	0	0	1	1	2	1	2	2	0	0	0	218141	149481	519815	142009	185963	277475	0	0	0	257134	147263	283841	139902	183204	145275	unmatched	unmatched	unmatched	MS/MS	MS/MS	MS/MS	MS/MS	MS/MS	MS/MS
DAQEKLEQAEKK	K	A	66	77	12	3	sp|P58774|TPM2_MOUSE	P58774	TPM2_MOUSE	Tpm2	Tropomyosin beta chain			0	0	0	1	0	1	0	0	0	0	0	0	46042.6	0	53284.6	0	0	0	0	0	0	46042.6	0	53284.6	0	0	0	unmatched	unmatched	unmatched	MS/MS	unmatched	MS/MS	unmatched	unmatched	unmatched
DAQLSMPTK	K	Q	80	88	9	2	sp|O88207|CO5A1_MOUSE	O88207	CO5A1_MOUSE	Col5a1	Collagen alpha-1(V) chain			1	0	0	3	1	2	1	1	0	0	0	0	76401	54548.8	53644.7	73211.2	60563.6	0	0	0	0	67567.4	54548.8	53644.7	73211.2	60563.6	0	MS/MS	unmatched	unmatched	MS/MS	MS/MS	MS/MS	MS/MS	MS/MS	unmatched
DAQSSVLFDVTGQVR	R	L	68	82	15	2,3	sp|Q9EQK5|MVP_MOUSE	Q9EQK5	MVP_MOUSE	Mvp	Major vault protein			0	0	0	1	1	2	1	0	1	0	0	0	61726.5	80467.9	242346	0	0	84513.3	0	0	0	61726.5	80467.9	242346	0	0	84513.3	unmatched	unmatched	unmatched	MS/MS	MS/MS	MS/MS	MS/MS	unmatched	MS/MS
DAQWVGFITR	K	S	244	253	10	2	sp|Q9WV54|ASAH1_MOUSE	Q9WV54	ASAH1_MOUSE	Asah1	Acid ceramidase			0	0	0	1	0	0	0	0	0	0	0	0	38949.7	0	0	0	0	0	0	0	0	0	0	0	0	0	0	unmatched	unmatched	unmatched	MS/MS	unmatched	unmatched	unmatched	unmatched	unmatched
DASSSVSTLEK	R	T	2680	2690	11	2	sp|Q61001|LAMA5_MOUSE	Q61001	LAMA5_MOUSE	Lama5	Laminin subunit alpha-5			0	0	0	1	1	1	0	0	0	0	0	0	44371.2	39866.9	39335.3	0	0	0	0	0	0	44371.2	39866.9	39335.3	0	0	0	unmatched	unmatched	unmatched	MS/MS	MS/MS	MS/MS	unmatched	unmatched	unmatched
DASVAEAWLLGQEPYLSSR	R	E	2025	2043	19	2,3	sp|Q62261|SPTB2_MOUSE	Q62261	SPTB2_MOUSE	Sptbn1	Spectrin beta chain, non-erythrocytic 1			0	0	0	2	1	1	1	0	1	0	0	0	29479.3	40283.5	19129.1	21310.4	0	31681.7	0	0	0	29479.3	40283.5	0	21310.4	0	31681.7	unmatched	unmatched	unmatched	MS/MS	MS/MS	MS/MS	MS/MS	unmatched	MS/MS
DASVVGFFR	K	D	153	161	9	2	sp|P27773|PDIA3_MOUSE	P27773	PDIA3_MOUSE	Pdia3	Protein disulfide-isomerase A3			1	1	1	2	1	2	2	2	2	33938.8	64074.5	50090.2	107906	64074.4	69438.7	210342	105004	114955	33938.8	64074.5	50090.2	107906	64074.4	69438.7	210342	105004	114955	MS/MS	MS/MS	MS/MS	MS/MS	MS/MS	MS/MS	MS/MS	MS/MS	MS/MS
DATNVGDEGGFAPNILENK	K	E	203	221	19	2	sp|P17182|ENOA_MOUSE	P17182	ENOA_MOUSE	Eno1	Alpha-enolase			0	0	0	2	2	2	1	1	1	0	0	0	263533	305893	231321	245602	187101	239036	0	0	0	263533	305893	231321	245602	187101	239036	unmatched	unmatched	unmatched	MS/MS	MS/MS	MS/MS	MS/MS	MS/MS	MS/MS
DATSHVLTDLEPGQEYTVLLIAEK	K	G	1034	1057	24	3	sp|Q80YX1|TENA_MOUSE	Q80YX1	TENA_MOUSE	Tnc	Tenascin			2	1	2	3	2	2	2	2	2	249067	227366	0	178201	185895	176460	54047.1	97877.4	70570	249067	227366	0	178201	185895	176460	54047.1	97877.4	70570	MS/MS	MS/MS	MS/MS	MS/MS	MS/MS	MS/MS	MS/MS	MS/MS	MS/MS
DAVITVPAFFNQAER	K	R	171	185	15	2	sp|Q9JKR6|HYOU1_MOUSE	Q9JKR6	HYOU1_MOUSE	Hyou1	Hypoxia up-regulated protein 1			0	0	0	0	0	0	2	0	0	0	0	0	0	0	0	43494.7	0	0	0	0	0	0	0	0	0	0	0	unmatched	unmatched	unmatched	unmatched	unmatched	unmatched	MS/MS	unmatched	unmatched
DAVIYPILVEFTR	R	E	439	451	13	2	sp|Q9JKR6|HYOU1_MOUSE	Q9JKR6	HYOU1_MOUSE	Hyou1	Hypoxia up-regulated protein 1			0	0	0	7	5	6	3	6	5	0	0	0	30608.4	21259.4	19488	24054.1	20932.5	20371.9	0	0	0	30608.4	21259.4	19488	24054.1	20932.5	20371.9	unmatched	unmatched	unmatched	MS/MS	MS/MS	MS/MS	MS/MS	MS/MS	MS/MS
DAVLLVFANK	R	Q	118	127	10	2	sp|P61205|ARF3_MOUSE	P61205	ARF3_MOUSE	Arf3	ADP-ribosylation factor 3	Arf1, Arf5	sp|P84078|ARF1_MOUSE, sp|P84084|ARF5_MOUSE	1	2	2	3	3	2	2	2	2	65010.4	96256.1	69524.8	102216	71518.4	70063.2	105976	116402	106534	65010.4	96256.1	69524.8	102216	71518.4	70063.2	105976	116402	106534	MS/MS	MS/MS	MS/MS	MS/MS	MS/MS	MS/MS	MS/MS	MS/MS	MS/MS
DAVLNAWAEDVDLR	K	V	476	489	14	2	sp|P52480|KPYM_MOUSE	P52480	KPYM_MOUSE	Pkm	Pyruvate kinase PKM			0	0	0	3	2	2	2	2	2	0	0	0	189611	141872	131855	140874	142253	116397	0	0	0	189611	141872	131855	140874	142253	116397	unmatched	unmatched	unmatched	MS/MS	MS/MS	MS/MS	MS/MS	MS/MS	MS/MS
DAVTYTEH	R	A	69	76	8	2	sp|P62806|H4_MOUSE	P62806	H4_MOUSE	H4c1	Histone H4			2	2	2	2	2	1	1	2	1	814347	751354	629224	73760.5	85357	32974.2	180377	165276	56749.4	814347	751354	629224	73760.5	85357	32974.2	180377	165276	56749.4	MS/MS	MS/MS	MS/MS	MS/MS	MS/MS	MS/MS	MS/MS	MS/MS	MS/MS
DAVTYTEHAK	R	R	69	78	10	2	sp|P62806|H4_MOUSE	P62806	H4_MOUSE	H4c1	Histone H4			4	4	4	3	4	3	3	2	2	2202626	2.84918e+06	2756039	1.81176e+06	2.14273e+06	820967	1725659	2.44737e+06	866102	2202626	2.84918e+06	2756039	1.81176e+06	2.14273e+06	820967	1725659	2.44737e+06	866102	MS/MS	MS/MS	MS/MS	MS/MS	MS/MS	MS/MS	MS/MS	MS/MS	MS/MS
DAVTYTEHAKR	R	K	69	79	11	3	sp|P62806|H4_MOUSE	P62806	H4_MOUSE	H4c1	Histone H4			0	0	0	1	1	1	1	1	0	0	0	0	16466.4	20489.9	10797.1	27482.7	65469.6	0	0	0	0	16466.4	20489.9	10797.1	27482.7	65469.6	0	unmatched	unmatched	unmatched	MS/MS	MS/MS	MS/MS	MS/MS	MS/MS	unmatched
DAYELEVLLR	K	V	897	906	10	2	sp|P97434|MPRIP_MOUSE	P97434	MPRIP_MOUSE	Mprip	Myosin phosphatase Rho-interacting protein			0	0	1	1	1	1	0	0	1	0	0	24894.3	18597.5	14682.8	13697.4	0	0	43349.9	0	0	24894.3	18597.5	14682.8	13697.4	0	0	43349.9	unmatched	unmatched	MS/MS	MS/MS	MS/MS	MS/MS	unmatched	unmatched	MS/MS
DCFGCLR	R	E	76	82	7	2	sp|O54962|BAF_MOUSE	O54962	BAF_MOUSE	Banf1	Barrier-to-autointegration factor			0	1	1	0	0	0	0	0	0	0	118650	127128	0	0	0	0	0	0	0	118650	127128	0	0	0	0	0	0	unmatched	MS/MS	MS/MS	unmatched	unmatched	unmatched	unmatched	unmatched	unmatched
DCPQECDCPPNFPTAM	R	Y	75	90	16	2	sp|P50608|FMOD_MOUSE	P50608	FMOD_MOUSE	Fmod	Fibromodulin			0	3	2	0	0	0	0	0	0	0	72918	0	0	0	0	0	0	0	0	0	0	0	0	0	0	0	0	unmatched	MS/MS	MS/MS	unmatched	unmatched	unmatched	unmatched	unmatched	unmatched
DCPQECDCPPNFPTAMYCDNR	R	N	75	95	21	3	sp|P50608|FMOD_MOUSE	P50608	FMOD_MOUSE	Fmod	Fibromodulin			0	10	8	0	0	0	0	0	0	0	887541	646033	0	0	0	0	0	0	0	649186	442357	0	0	0	0	0	0	unmatched	MS/MS	MS/MS	unmatched	unmatched	unmatched	unmatched	unmatched	unmatched
DCVGDVTEHQMCNK	K	R	532	545	14	3	sp|Q03350|TSP2_MOUSE	Q03350	TSP2_MOUSE	Thbs2	Thrombospondin-2			0	0	1	0	0	0	0	0	0	0	0	115416	0	0	0	0	0	0	0	0	0	0	0	0	0	0	0	unmatched	unmatched	MS/MS	unmatched	unmatched	unmatched	unmatched	unmatched	unmatched
DCVGDVTENQVCNK	K	Q	530	543	14	2	sp|P35441|TSP1_MOUSE	P35441	TSP1_MOUSE	Thbs1	Thrombospondin-1			0	1	1	0	0	0	0	0	0	0	217470	218480	0	0	0	0	0	0	0	217470	218480	0	0	0	0	0	0	unmatched	MS/MS	MS/MS	unmatched	unmatched	unmatched	unmatched	unmatched	unmatched
DDASKPVHLTAFLGYK	K	A	35	50	16	3	sp|P27659|RL3_MOUSE	P27659	RL3_MOUSE	Rpl3	Large ribosomal subunit protein uL3			1	1	0	0	1	0	0	1	0	60489.8	60490.8	0	0	68052.8	0	0	75781.5	0	60489.8	60490.8	0	0	68052.8	0	0	75781.5	0	MS/MS	MS/MS	unmatched	unmatched	MS/MS	unmatched	unmatched	MS/MS	unmatched
DDDIAALVVDN	M	G	2	12	11	2	sp|P60710|ACTB_MOUSE	P60710	ACTB_MOUSE	Actb	Actin, cytoplasmic 1			0	0	2	0	0	1	1	0	0	0	0	13774.2	0	0	5387.64	8121.26	0	0	0	0	13774.2	0	0	5387.64	8121.26	0	0	unmatched	unmatched	MS/MS	unmatched	unmatched	MS/MS	MS/MS	unmatched	unmatched
DDDIAALVVDNG	M	S	2	13	12	2	sp|P60710|ACTB_MOUSE	P60710	ACTB_MOUSE	Actb	Actin, cytoplasmic 1			0	0	0	0	0	1	1	0	0	0	0	0	0	0	4487.09	5684.8	0	0	0	0	0	0	0	4487.09	5684.8	0	0	unmatched	unmatched	unmatched	unmatched	unmatched	MS/MS	MS/MS	unmatched	unmatched
DDDIAALVVDNGSGM	M	C	2	16	15	2	sp|P60710|ACTB_MOUSE	P60710	ACTB_MOUSE	Actb	Actin, cytoplasmic 1			5	4	3	4	10	10	10	6	10	56654.2	47641.3	100918	32471.8	24391.2	48635.5	71649.4	43721.1	104730	56654.2	47641.3	100918	32471.8	24391.2	36439.8	53210.8	43721.1	81113.6	MS/MS	MS/MS	MS/MS	MS/MS	MS/MS	MS/MS	MS/MS	MS/MS	MS/MS
DDDIAALVVDNGSGMCK	M	A	2	18	17	2	sp|P60710|ACTB_MOUSE	P60710	ACTB_MOUSE	Actb	Actin, cytoplasmic 1			0	17	17	4	0	0	3	0	0	0	278143	294383	138237	0	0	79753.1	0	0	0	215433	818026	69319.5	0	0	55109.1	0	0	unmatched	MS/MS	MS/MS	MS/MS	unmatched	unmatched	MS/MS	unmatched	unmatched
DDDIAALVVDNGSGMCKAGFA	M	G	2	22	21	3	sp|P60710|ACTB_MOUSE	P60710	ACTB_MOUSE	Actb	Actin, cytoplasmic 1			2	0	0	0	0	0	0	0	0	21513.3	0	0	0	0	0	0	0	0	0	0	0	0	0	0	0	0	0	MS/MS	unmatched	unmatched	unmatched	unmatched	unmatched	unmatched	unmatched	unmatched
DDDIAALVVDNGSGMCKAGFAGD	M	D	2	24	23	3	sp|P60710|ACTB_MOUSE	P60710	ACTB_MOUSE	Actb	Actin, cytoplasmic 1			1	0	0	0	0	0	0	0	0	128084	0	0	0	0	0	0	0	0	0	0	0	0	0	0	0	0	0	MS/MS	unmatched	unmatched	unmatched	unmatched	unmatched	unmatched	unmatched	unmatched
DDDIAALVVDNGSGMCKAGFAGDDAPRAVF	M	P	2	31	30	4	sp|P60710|ACTB_MOUSE	P60710	ACTB_MOUSE	Actb	Actin, cytoplasmic 1			0	0	0	0	0	1	1	1	0	0	0	0	0	0	0	0	0	0	0	0	0	0	0	0	0	0	0	unmatched	unmatched	unmatched	unmatched	unmatched	MS/MS	MS/MS	MS/MS	unmatched
DDDIAALVVDNGSGMCKAGFAGDDAPRAVFP	M	S	2	32	31	3	sp|P60710|ACTB_MOUSE	P60710	ACTB_MOUSE	Actb	Actin, cytoplasmic 1			0	0	1	0	0	0	0	0	0	0	0	0	0	0	0	0	0	0	0	0	0	0	0	0	0	0	0	unmatched	unmatched	MS/MS	unmatched	unmatched	unmatched	unmatched	unmatched	unmatched
DDDLNLR	R	A	754	760	7	2	sp|Q02788|CO6A2_MOUSE	Q02788	CO6A2_MOUSE	Col6a2	Collagen alpha-2(VI) chain			2	2	2	2	3	2	1	2	3	1.04479e+06	1.41497e+06	1.37619e+06	470634	661996	806019	214254	383341	495886	1.04479e+06	1.41497e+06	1.37619e+06	470634	661996	806019	214254	383341	495886	MS/MS	MS/MS	MS/MS	MS/MS	MS/MS	MS/MS	MS/MS	MS/MS	MS/MS
DDDPLNAR	R	M	884	891	8	2	sp|Q02788|CO6A2_MOUSE	Q02788	CO6A2_MOUSE	Col6a2	Collagen alpha-2(VI) chain			4	2	4	0	0	2	0	0	2	121728	108215	104780	0	0	33237.3	0	0	62557.4	121728	108215	104780	0	0	33237.3	0	0	62557.4	MS/MS	MS/MS	MS/MS	unmatched	unmatched	MS/MS	unmatched	unmatched	MS/MS
DDDYAGFVF	R	G	1019	1027	9	2	sp|P35441|TSP1_MOUSE	P35441	TSP1_MOUSE	Thbs1	Thrombospondin-1	Thbs2	sp|Q03350|TSP2_MOUSE	0	0	0	0	0	2	0	0	0	0	0	0	0	0	7325.68	0	0	0	0	0	0	0	0	0	0	0	0	unmatched	unmatched	unmatched	unmatched	unmatched	MS/MS	unmatched	unmatched	unmatched
DDDYAGFVFGY	R	Q	1019	1029	11	2	sp|P35441|TSP1_MOUSE	P35441	TSP1_MOUSE	Thbs1	Thrombospondin-1	Thbs2	sp|Q03350|TSP2_MOUSE	1	1	2	2	2	3	2	1	2	38451.8	19559.5	25782	12664	11701.2	20313.6	16991.1	17210.1	30443.2	38451.8	19559.5	25782	12664	11701.2	20313.6	16991.1	17210.1	30443.2	MS/MS	MS/MS	MS/MS	MS/MS	MS/MS	MS/MS	MS/MS	MS/MS	MS/MS
DDDYAGFVFGYQS	R	S	1019	1031	13	2	sp|P35441|TSP1_MOUSE	P35441	TSP1_MOUSE	Thbs1	Thrombospondin-1	Thbs2	sp|Q03350|TSP2_MOUSE	0	0	0	1	1	3	0	0	0	0	0	0	17874.9	16998.8	49634.7	0	0	0	0	0	0	17874.9	16998.8	49634.7	0	0	0	unmatched	unmatched	unmatched	MS/MS	MS/MS	MS/MS	unmatched	unmatched	unmatched
DDDYAGFVFGYQSSSR	R	F	1019	1034	16	2	sp|P35441|TSP1_MOUSE	P35441	TSP1_MOUSE	Thbs1	Thrombospondin-1	Thbs2	sp|Q03350|TSP2_MOUSE	2	1	0	4	4	5	3	2	4	148382	216732	0	863529	675158	950334	708083	128115	1.12925e+06	148382	216732	0	863529	675158	950334	708083	128115	1.12925e+06	MS/MS	MS/MS	unmatched	MS/MS	MS/MS	MS/MS	MS/MS	MS/MS	MS/MS
DDETMYVESK	R	K	148	157	10	2	sp|Q9CVB6|ARPC2_MOUSE	Q9CVB6	ARPC2_MOUSE	Arpc2	Actin-related protein 2/3 complex subunit 2			0	0	0	1	1	0	0	0	0	0	0	0	43241.1	30878.9	41425.4	0	0	0	0	0	0	43241.1	30878.9	41425.4	0	0	0	unmatched	unmatched	unmatched	MS/MS	MS/MS	MBR	unmatched	unmatched	unmatched
DDEVAFQDLCPYGHGTVPSLHDTR	K	E	2139	2162	24	4	sp|Q61555|FBN2_MOUSE	Q61555	FBN2_MOUSE	Fbn2	Fibrillin-2			0	1	0	0	0	0	0	0	0	0	140287	0	0	0	0	0	0	0	0	0	0	0	0	0	0	0	0	unmatched	MS/MS	unmatched	unmatched	unmatched	unmatched	unmatched	unmatched	unmatched
DDEVDVDGTVEEDLGK	A	S	22	37	16	2	sp|P08113|ENPL_MOUSE	P08113	ENPL_MOUSE	Hsp90b1	Endoplasmin			0	0	0	1	0	0	0	0	0	0	0	0	104870	0	0	0	0	0	0	0	0	0	0	0	0	0	0	unmatched	unmatched	unmatched	MS/MS	unmatched	unmatched	unmatched	unmatched	unmatched
DDEVQVVR	K	G	52	59	8	2	sp|P61255|RL26_MOUSE	P61255	RL26_MOUSE	Rpl26	Large ribosomal subunit protein uL24			0	1	0	1	2	0	1	0	0	0	46805.4	0	50982.9	27192.4	0	46599.2	0	0	0	46805.4	0	50982.9	27192.4	0	46599.2	0	0	unmatched	MS/MS	unmatched	MS/MS	MS/MS	unmatched	MS/MS	unmatched	unmatched
DDFDHDNVPDIDDICPENFDISETDFR	K	R	932	958	27	3	sp|P35441|TSP1_MOUSE	P35441	TSP1_MOUSE	Thbs1	Thrombospondin-1			0	1	0	0	0	0	0	0	0	0	0	0	0	0	0	0	0	0	0	0	0	0	0	0	0	0	0	unmatched	MS/MS	unmatched	unmatched	unmatched	unmatched	unmatched	unmatched	unmatched
DDFESFEK	V	I	2486	2493	8	2	sp|Q60847|COCA1_MOUSE	Q60847	COCA1_MOUSE	Col12a1	Collagen alpha-1(XII) chain			0	1	0	0	0	0	0	0	0	0	23670.3	0	0	0	0	0	0	0	0	0	0	0	0	0	0	0	0	unmatched	MS/MS	unmatched	unmatched	unmatched	unmatched	unmatched	unmatched	unmatched
DDFKGLQHLYALVLVNNK	K	I	109	126	18	3	sp|P28653|PGS1_MOUSE	P28653	PGS1_MOUSE	Bgn	Biglycan			0	0	0	0	1	0	0	0	0	0	0	0	0	19526.4	0	0	0	0	0	0	0	0	0	0	0	0	0	unmatched	unmatched	unmatched	unmatched	MS/MS	unmatched	unmatched	unmatched	unmatched
DDFLGQVDVPLYPLPTENPR	R	M	159	178	20	3	sp|P46935|NEDD4_MOUSE	P46935	NEDD4_MOUSE	Nedd4	E3 ubiquitin-protein ligase NEDD4			1	1	0	1	0	1	0	0	0	227498	0	0	13101.4	0	17106.9	0	0	0	227498	0	0	13101.4	0	17106.9	0	0	0	MS/MS	MS/MS	unmatched	MS/MS	unmatched	MS/MS	unmatched	unmatched	unmatched
DDGAAILVAVSNMVQK	R	I	484	499	16	2	sp|Q91VD9|NDUS1_MOUSE	Q91VD9	NDUS1_MOUSE	Ndufs1	NADH-ubiquinone oxidoreductase 75 kDa subunit, mitochondrial			0	0	0	1	1	1	0	0	0	0	0	0	9484.32	11221	11955.1	0	0	0	0	0	0	9484.32	11221	11955.1	0	0	0	unmatched	unmatched	unmatched	MS/MS	MS/MS	MS/MS	unmatched	unmatched	unmatched
DDGEAGKPGRPGER	G	G	220	233	14	3	sp|P11087|CO1A1_MOUSE	P11087	CO1A1_MOUSE	Col1a1	Collagen alpha-1(I) chain			1	1	0	0	0	0	0	0	0	12194.8	10243	0	0	0	0	0	0	0	12194.8	10243	0	0	0	0	0	0	0	MS/MS	MS/MS	unmatched	unmatched	unmatched	unmatched	unmatched	unmatched	unmatched
DDGLADLLFVSSGPTNASAFTER	R	D	146	168	23	3	sp|P27546|MAP4_MOUSE	P27546	MAP4_MOUSE	Map4	Microtubule-associated protein 4			0	0	0	0	0	0	1	0	0	0	0	0	0	0	0	7597.27	0	0	0	0	0	0	0	0	0	0	0	unmatched	unmatched	unmatched	unmatched	unmatched	unmatched	MS/MS	unmatched	unmatched
DDGLFSGDPNWFPK	R	K	140	153	14	2	sp|Q9WVA4|TAGL2_MOUSE	Q9WVA4	TAGL2_MOUSE	Tagln2	Transgelin-2			0	0	0	5	3	5	2	3	4	0	0	0	104481	139974	84502.4	61217.4	67480.9	64997.7	0	0	0	104481	139974	84502.4	61217.4	67480.9	64997.7	unmatched	unmatched	unmatched	MS/MS	MS/MS	MS/MS	MS/MS	MS/MS	MS/MS
DDGSAVIWVTFR	R	Y	19	30	12	2	sp|Q9CQI6|COTL1_MOUSE	Q9CQI6	COTL1_MOUSE	Cotl1	Coactosin-like protein			0	0	0	2	0	1	0	0	0	0	0	0	22527.8	0	21662.6	0	0	0	0	0	0	22527.8	0	21662.6	0	0	0	unmatched	unmatched	unmatched	MS/MS	unmatched	MS/MS	unmatched	unmatched	unmatched
DDGTSLLAPGEDGEEQNIIFR	S	H	67	87	21	3	sp|Q80Z71|TENN_MOUSE	Q80Z71	TENN_MOUSE	Tnn	Tenascin-N			2	2	2	0	0	0	0	0	0	142206	168917	132579	0	0	0	0	0	0	142206	168917	132579	0	0	0	0	0	0	MS/MS	MS/MS	MS/MS	unmatched	unmatched	unmatched	unmatched	unmatched	unmatched
DDIGIILINQYIAEMVR	R	H	59	75	17	3	sp|Q9D1K2|VATF_MOUSE	Q9D1K2	VATF_MOUSE	Atp6v1f	V-type proton ATPase subunit F			0	0	0	0	1	0	0	0	0	0	0	0	0	1610.25	0	0	0	0	0	0	0	0	0	0	0	0	0	unmatched	unmatched	unmatched	unmatched	MS/MS	unmatched	unmatched	unmatched	unmatched
DDKESAPIS	K	D	1251	1259	9	2	sp|P11276|FINC_MOUSE	P11276	FINC_MOUSE	Fn1	Fibronectin			0	0	0	1	0	1	0	0	0	0	0	0	29761.4	39157.8	46831.4	0	0	0	0	0	0	29761.4	39157.8	46831.4	0	0	0	unmatched	unmatched	unmatched	MS/MS	MBR	MS/MS	unmatched	unmatched	unmatched
DDKESAPISDTVVPEVPQL	K	T	1251	1269	19	2,3	sp|P11276|FINC_MOUSE	P11276	FINC_MOUSE	Fn1	Fibronectin			0	0	0	0	2	3	0	0	0	0	0	0	0	63732.6	125996	0	0	0	0	0	0	0	63732.6	77261.7	0	0	0	unmatched	unmatched	unmatched	unmatched	MS/MS	MS/MS	unmatched	unmatched	unmatched
DDKESAPISDTVVPEVPQLTDLSFVDITDSSIGLR	K	W	1251	1285	35	4	sp|P11276|FINC_MOUSE	P11276	FINC_MOUSE	Fn1	Fibronectin			0	0	0	2	2	0	0	0	0	0	0	0	18327.5	0	0	0	0	0	0	0	0	0	0	0	0	0	0	unmatched	unmatched	unmatched	MS/MS	MS/MS	unmatched	unmatched	unmatched	unmatched
DDLGGEFTEETIK	K	N	394	406	13	2	sp|O88207|CO5A1_MOUSE	O88207	CO5A1_MOUSE	Col5a1	Collagen alpha-1(V) chain			2	2	2	2	2	2	2	1	2	445450	651326	523942	424899	472177	302706	818066	734085	736413	445450	651326	523942	424899	472177	302706	818066	734085	736413	MS/MS	MS/MS	MS/MS	MS/MS	MS/MS	MS/MS	MS/MS	MS/MS	MS/MS
DDLITDLLNEAK	R	Q	88	99	12	2	sp|P50518|VATE1_MOUSE	P50518	VATE1_MOUSE	Atp6v1e1	V-type proton ATPase subunit E 1			0	0	0	2	2	1	1	2	0	0	0	0	7849.89	6947.71	5855.25	8045.05	10010.9	0	0	0	0	7849.89	6947.71	5855.25	8045.05	10010.9	0	unmatched	unmatched	unmatched	MS/MS	MS/MS	MS/MS	MS/MS	MS/MS	unmatched
DDPLTNLNTAFDVAER	K	F	199	214	16	2	sp|Q7TPR4|ACTN1_MOUSE	Q7TPR4	ACTN1_MOUSE	Actn1	Alpha-actinin-1			0	0	0	1	1	0	1	0	1	0	0	0	36867.2	67688.6	0	61633.4	0	0	0	0	0	36867.2	67688.6	0	61633.4	0	0	unmatched	unmatched	unmatched	MS/MS	MS/MS	unmatched	MS/MS	unmatched	MS/MS
DDPSGQMLLLLSDAR	R	K	4011	4025	15	2	sp|Q9QXS1|PLEC_MOUSE	Q9QXS1	PLEC_MOUSE	Plec	Plectin			1	1	1	2	2	2	2	2	2	176258	143956	213896	38429.7	56505	38636.5	38140.1	59503.8	42377.6	176258	143956	213896	38429.7	56505	38636.5	38140.1	59503.8	42377.6	MS/MS	MS/MS	MS/MS	MS/MS	MS/MS	MS/MS	MS/MS	MS/MS	MS/MS
DDPSTIEK	R	L	121	128	8	2	sp|P60766|CDC42_MOUSE	P60766	CDC42_MOUSE	Cdc42	Cell division control protein 42 homolog			0	0	0	1	0	1	0	0	0	0	0	0	16404.8	0	0	0	0	0	0	0	0	0	0	0	0	0	0	unmatched	unmatched	unmatched	MS/MS	unmatched	MS/MS	unmatched	unmatched	unmatched
DDREDITHTYK	R	Y	434	444	11	3	sp|P21981|TGM2_MOUSE	P21981	TGM2_MOUSE	Tgm2	Protein-glutamine gamma-glutamyltransferase 2			1	0	0	1	1	1	1	1	1	23487.3	0	0	41643	51737.7	52109	57836.5	55897.5	82773.3	23487.3	0	0	41643	51737.7	52109	57836.5	55897.5	82773.3	MS/MS	unmatched	unmatched	MS/MS	MS/MS	MS/MS	MS/MS	MS/MS	MS/MS
DDSPDLPK	K	L	131	138	8	2	contam_sp|P02769|ALBU_BOVIN	P02769	ALBU_BOVIN	ALB	Albumin			0	0	0	3	1	0	2	0	0	0	0	0	49497.6	39669.1	0	68292.4	0	0	0	0	0	49497.6	39669.1	0	68292.4	0	0	unmatched	unmatched	unmatched	MS/MS	MS/MS	unmatched	MS/MS	unmatched	unmatched
DDVGKNVHELEK	K	S	1521	1532	12	2,3	sp|Q61879|MYH10_MOUSE	Q61879	MYH10_MOUSE	Myh10	Myosin-10	Myh11	sp|O08638|MYH11_MOUSE	2	1	1	0	0	0	0	0	0	379469	112782	159253	0	0	0	0	0	0	158589	142792	201629	0	0	0	0	0	0	MS/MS	MS/MS	MS/MS	unmatched	unmatched	unmatched	unmatched	unmatched	unmatched
DEEEESQMK	R	K	262	270	9	2	sp|Q9QXS6|DREB_MOUSE	Q9QXS6	DREB_MOUSE	Dbn1	Drebrin			1	0	0	0	0	1	0	0	1	24691.4	0	0	0	0	15789.9	0	0	29053.4	24691.4	0	0	0	0	15789.9	0	0	29053.4	MS/MS	unmatched	unmatched	unmatched	unmatched	MS/MS	unmatched	unmatched	MS/MS
DEEKMELQEIQLK	K	E	138	150	13	2,3	sp|P21107|TPM3_MOUSE	P21107	TPM3_MOUSE	Tpm3	Tropomyosin alpha-3 chain			0	0	0	3	2	3	1	1	2	0	0	0	316506	219596	217294	119962	96611	351508	0	0	0	222100	108858	153557	120474	97023.2	222293	unmatched	unmatched	unmatched	MS/MS	MS/MS	MS/MS	MS/MS	MS/MS	MS/MS
DEETEHTMR	V	V	1005	1013	9	2	sp|Q60847|COCA1_MOUSE	Q60847	COCA1_MOUSE	Col12a1	Collagen alpha-1(XII) chain			2	3	3	1	1	1	0	1	0	130465	239141	182657	22878.5	31661.4	26420.6	0	24636.7	0	130465	210761	159969	22878.5	31661.4	26420.6	0	24636.7	0	MS/MS	MS/MS	MS/MS	MS/MS	MS/MS	MS/MS	unmatched	MS/MS	unmatched
DEEVHTGLGELLR	R	S	103	115	13	2,3	sp|P19324|SERPH_MOUSE	P19324	SERPH_MOUSE	Serpinh1	Serpin H1			1	2	2	2	2	2	2	2	2	73264.9	316538	190206	125160	101441	146033	306956	219559	494307	72447.4	329411	197941	130250	105566	151972	147828	111607	260784	MS/MS	MS/MS	MS/MS	MS/MS	MS/MS	MS/MS	MS/MS	MS/MS	MS/MS
DEFEGLFK	R	Q	650	657	8	2	sp|Q02053|UBA1_MOUSE	Q02053	UBA1_MOUSE	Uba1	Ubiquitin-like modifier-activating enzyme 1	Uba1y	sp|P31254|UBA1Y_MOUSE	0	0	0	1	0	0	0	0	0	0	0	0	26027	0	0	0	0	0	0	0	0	0	0	0	0	0	0	unmatched	unmatched	unmatched	MS/MS	unmatched	unmatched	unmatched	unmatched	unmatched
DEGANAFFK	K	G	264	272	9	2	sp|P48962|ADT1_MOUSE	P48962	ADT1_MOUSE	Slc25a4	ADP/ATP translocase 1			1	1	1	2	1	1	1	1	1	65359.9	101412	63271.1	52561.2	63080.6	50694.5	77238.7	55141.9	72847	65359.9	101412	63271.1	52561.2	63080.6	50694.5	77238.7	55141.9	72847	MS/MS	MS/MS	MS/MS	MS/MS	MS/MS	MS/MS	MS/MS	MS/MS	MS/MS
DEGNNLLTEK	R	Q	181	190	10	2	sp|P07214|SPRC_MOUSE	P07214	SPRC_MOUSE	Sparc	SPARC			0	0	0	0	0	0	0	0	1	0	0	0	0	0	0	0	0	55182.3	0	0	0	0	0	0	0	0	0	unmatched	unmatched	unmatched	unmatched	unmatched	unmatched	unmatched	unmatched	MS/MS
DEGNYLDDALMK	R	Q	161	172	12	2	sp|P97429|ANXA4_MOUSE	P97429	ANXA4_MOUSE	Anxa4	Annexin A4			0	0	0	1	0	0	0	0	0	0	0	0	41517.9	0	0	0	0	0	0	0	0	0	0	0	0	0	0	unmatched	unmatched	unmatched	MS/MS	unmatched	unmatched	unmatched	unmatched	unmatched
DEGVELFAIGIK	K	N	1325	1336	12	2	sp|Q60847|COCA1_MOUSE	Q60847	COCA1_MOUSE	Col12a1	Collagen alpha-1(XII) chain			3	2	3	1	1	0	1	1	2	592055	619955	473141	34679	50886.9	0	60312	90890.5	67128.3	592055	619955	473141	34679	50886.9	0	60312	90890.5	67128.3	MS/MS	MS/MS	MS/MS	MS/MS	MS/MS	unmatched	MS/MS	MS/MS	MS/MS
DEIFAQSK	R	E	1669	1676	8	2	sp|Q61879|MYH10_MOUSE	Q61879	MYH10_MOUSE	Myh10	Myosin-10			2	1	2	1	2	2	1	2	2	131711	85833.9	127019	66179.7	88012.7	71406	80614.4	67573.6	115279	131711	85833.9	127019	66179.7	88012.7	71406	80614.4	67573.6	115279	MS/MS	MS/MS	MS/MS	MS/MS	MS/MS	MS/MS	MS/MS	MS/MS	MS/MS
DEIFATSK	R	E	1669	1676	8	2	sp|O08638|MYH11_MOUSE	O08638	MYH11_MOUSE	Myh11	Myosin-11			0	0	0	1	0	0	1	0	0	0	0	0	0	0	0	0	0	0	0	0	0	0	0	0	0	0	0	unmatched	unmatched	unmatched	MS/MS	unmatched	unmatched	MS/MS	unmatched	unmatched
DEILPTTPISEQK	K	G	215	227	13	2	sp|P62908|RS3_MOUSE	P62908	RS3_MOUSE	Rps3	Small ribosomal subunit protein uS3			0	0	0	2	1	2	2	1	2	0	0	0	220782	132151	155452	198462	187798	163624	0	0	0	220782	132151	155452	198462	187798	163624	unmatched	unmatched	unmatched	MS/MS	MS/MS	MS/MS	MS/MS	MS/MS	MS/MS
DELADEIANSASGK	R	S	1711	1724	14	2	sp|Q61879|MYH10_MOUSE	Q61879	MYH10_MOUSE	Myh10	Myosin-10			1	0	0	1	0	0	1	1	1	72372.4	0	0	50041.3	0	0	154401	69354.6	132486	72372.4	0	0	50041.3	0	0	154401	69354.6	132486	MS/MS	unmatched	unmatched	MS/MS	unmatched	unmatched	MS/MS	MS/MS	MS/MS
DELADEIANSSGK	R	G	1704	1716	13	2	sp|Q8VDD5|MYH9_MOUSE	Q8VDD5	MYH9_MOUSE	Myh9	Myosin-9			3	2	3	2	3	3	2	2	3	933324	0	715430	817334	1.049e+06	1.01935e+06	1836410	1.73002e+06	1.7201e+06	933324	0	715430	817334	1.049e+06	1.01935e+06	1836410	1.73002e+06	1.7201e+06	MS/MS	MS/MS	MS/MS	MS/MS	MS/MS	MS/MS	MS/MS	MS/MS	MS/MS
DELGQGLQGVEQK	R	V	128	140	13	2	sp|Q8BMK4|CKAP4_MOUSE	Q8BMK4	CKAP4_MOUSE	Ckap4	Cytoskeleton-associated protein 4			0	0	0	0	0	1	0	0	0	0	0	0	0	44812.4	54474.6	0	0	0	0	0	0	0	44812.4	54474.6	0	0	0	unmatched	unmatched	unmatched	unmatched	MBR	MS/MS	unmatched	unmatched	unmatched
DELHIVEAEAMNYEGSPIK	K	V	55	73	19	3	sp|Q61937|NPM_MOUSE	Q61937	NPM_MOUSE	Npm1	Nucleophosmin			0	0	0	1	0	0	0	0	1	0	0	0	60800.4	0	38787.3	0	0	64041.1	0	0	0	60800.4	0	38787.3	0	0	64041.1	unmatched	unmatched	unmatched	MS/MS	unmatched	MBR	unmatched	unmatched	MS/MS
DELILEGNDIELVSNSAALIQQATTVK	K	N	142	168	27	3	sp|P51410|RL9_MOUSE	P51410	RL9_MOUSE	Rpl9	Large ribosomal subunit protein uL6			1	0	0	1	1	0	0	0	0	0	0	0	7837.47	5760.87	0	0	0	0	0	0	0	7837.47	5760.87	0	0	0	0	MS/MS	unmatched	unmatched	MS/MS	MS/MS	unmatched	unmatched	unmatched	unmatched
DELQVLLHDLELK	K	L	674	686	13	2	sp|Q9D666|SUN1_MOUSE	Q9D666	SUN1_MOUSE	Sun1	SUN domain-containing protein 1			1	0	0	0	0	0	0	0	0	14810.2	0	0	0	0	0	0	0	0	0	0	0	0	0	0	0	0	0	MS/MS	unmatched	unmatched	unmatched	unmatched	unmatched	unmatched	unmatched	unmatched
DELSSMVLELK	C	G	275	285	11	2	sp|P35441|TSP1_MOUSE	P35441	TSP1_MOUSE	Thbs1	Thrombospondin-1			0	0	0	1	1	0	0	1	1	0	0	0	28687.7	39044.4	0	0	256338	160860	0	0	0	28687.7	39044.4	0	0	256338	160860	unmatched	unmatched	unmatched	MS/MS	MS/MS	unmatched	unmatched	MS/MS	MS/MS
DESLKVDEHLAK	R	K	165	176	12	3	sp|O35639|ANXA3_MOUSE	O35639	ANXA3_MOUSE	Anxa3	Annexin A3			0	0	0	0	1	0	0	0	0	0	0	0	0	5075.69	0	0	0	0	0	0	0	0	0	0	0	0	0	unmatched	unmatched	unmatched	unmatched	MS/MS	unmatched	unmatched	unmatched	unmatched
DETEFYLGK	R	R	37	45	9	2	sp|O55142|RL35A_MOUSE	O55142	RL35A_MOUSE	Rpl35a	Large ribosomal subunit protein eL33			0	1	1	1	1	1	1	0	0	0	103652	66502.9	67279.9	52302.4	51842.9	61122.2	0	0	0	103652	66502.9	67279.9	52302.4	51842.9	61122.2	0	0	unmatched	MS/MS	MS/MS	MS/MS	MS/MS	MS/MS	MS/MS	unmatched	unmatched
DETNYGIPQR	R	A	48	57	10	2	sp|P68040|RACK1_MOUSE	P68040	RACK1_MOUSE	Rack1	Small ribosomal subunit protein RACK1			0	0	0	1	2	1	1	1	1	0	0	0	97159.1	65073.2	64404.8	51321.6	65259.7	73136.1	0	0	0	97159.1	65073.2	64404.8	51321.6	65259.7	73136.1	unmatched	unmatched	unmatched	MS/MS	MS/MS	MS/MS	MS/MS	MS/MS	MS/MS
DEVIDAVR	K	S	220	227	8	2	sp|Q80X19|COEA1_MOUSE	Q80X19	COEA1_MOUSE	Col14a1	Collagen alpha-1(XIV) chain			0	0	0	1	2	2	2	2	2	0	0	0	145275	164356	144446	146366	204743	200704	0	0	0	145275	164356	144446	146366	204743	200704	unmatched	unmatched	unmatched	MS/MS	MS/MS	MS/MS	MS/MS	MS/MS	MS/MS
DEVLSPSWDSLFSGSQGQLQPGAR	K	I	1666	1689	24	3	sp|P39061|COIA1_MOUSE	P39061	COIA1_MOUSE	Col18a1	Collagen alpha-1(XVIII) chain			1	0	1	2	2	2	1	1	1	88896.2	0	53888.4	49650.6	65057.5	63215.1	40599.9	35403.5	46090.1	88896.2	0	53888.4	49650.6	65057.5	63215.1	40599.9	35403.5	46090.1	MS/MS	unmatched	MS/MS	MS/MS	MS/MS	MS/MS	MS/MS	MS/MS	MS/MS
DFADMPNLR	K	R	138	146	9	2	sp|Q62000|MIME_MOUSE	Q62000	MIME_MOUSE	Ogn	Mimecan			3	4	4	2	2	2	1	1	1	803044	1.07363e+06	914613	115250	101226	89979.4	72048	52638.9	72341.3	708975	963990	816983	115250	101226	89979.4	72048	52638.9	72341.3	MS/MS	MS/MS	MS/MS	MS/MS	MS/MS	MS/MS	MS/MS	MS/MS	MS/MS
DFALDVEMK	R	L	1190	1198	9	2	sp|P37889|FBLN2_MOUSE	P37889	FBLN2_MOUSE	Fbln2	Fibulin-2			6	5	3	3	3	5	3	2	2	334553	402743	310178	481713	187308	282144	198118	186394	198140	243336	297360	222883	358394	187308	208851	145389	186394	198140	MS/MS	MS/MS	MS/MS	MS/MS	MS/MS	MS/MS	MS/MS	MS/MS	MS/MS
DFAVYGLETEYQEEGQPLGR	K	F	841	860	20	3	sp|Q9D666|SUN1_MOUSE	Q9D666	SUN1_MOUSE	Sun1	SUN domain-containing protein 1			1	0	0	0	0	0	0	0	0	71756.6	0	0	0	0	0	0	0	0	0	0	0	0	0	0	0	0	0	MS/MS	unmatched	unmatched	unmatched	unmatched	unmatched	unmatched	unmatched	unmatched
DFDSLAQPSFFDR	K	F	1016	1028	13	2	sp|Q02788|CO6A2_MOUSE	Q02788	CO6A2_MOUSE	Col6a2	Collagen alpha-2(VI) chain			4	3	3	2	2	3	1	1	1	561222	705495	464922	84329.4	169189	179734	41550.5	64442.2	56190.7	561222	705495	464922	84329.4	169189	179734	41550.5	64442.2	56190.7	MS/MS	MS/MS	MS/MS	MS/MS	MS/MS	MS/MS	MS/MS	MS/MS	MS/MS
DFEHFLPMLQTVAK	L	N	66	79	14	2	sp|Q60605|MYL6_MOUSE	Q60605	MYL6_MOUSE	Myl6	Myosin light polypeptide 6			0	0	0	0	1	0	0	0	0	0	0	0	0	4144.31	0	0	0	0	0	0	0	0	0	0	0	0	0	unmatched	unmatched	unmatched	unmatched	MS/MS	unmatched	unmatched	unmatched	unmatched
DFELDVLEEAYTTEHWLVR	K	I	672	690	19	3	sp|P46978|STT3A_MOUSE	P46978	STT3A_MOUSE	Stt3a	Dolichyl-diphosphooligosaccharide--protein glycosyltransferase subunit STT3A			0	0	1	0	0	0	0	0	0	0	0	10868.7	0	0	0	0	0	0	0	0	0	0	0	0	0	0	0	unmatched	unmatched	MS/MS	unmatched	unmatched	unmatched	unmatched	unmatched	unmatched
DFEQEMATAASSSSLEK	L	S	222	238	17	2	sp|P60710|ACTB_MOUSE	P60710	ACTB_MOUSE	Actb	Actin, cytoplasmic 1	Actg1	sp|P63260|ACTG_MOUSE	0	0	0	1	0	1	1	0	2	0	0	0	201515	125974	241215	0	0	0	0	0	0	201515	125974	241215	0	0	0	unmatched	unmatched	unmatched	MS/MS	MBR	MS/MS	MS/MS	unmatched	MS/MS
DFEQPLAISR	K	V	23	32	10	2	sp|O70400|PDLI1_MOUSE	O70400	PDLI1_MOUSE	Pdlim1	PDZ and LIM domain protein 1			0	0	0	1	1	1	0	1	2	0	0	0	95837.5	59287.3	73822	0	0	91787.9	0	0	0	95837.5	59287.3	73822	0	0	91787.9	unmatched	unmatched	unmatched	MS/MS	MS/MS	MS/MS	unmatched	MS/MS	MS/MS
DFETQAAAQAR	R	C	198	208	11	2	sp|O88200|CLC11_MOUSE	O88200	CLC11_MOUSE	Clec11a	C-type lectin domain family 11 member A			0	1	1	0	0	0	0	0	0	0	109354	95802	0	0	0	0	0	0	0	109354	95802	0	0	0	0	0	0	unmatched	MS/MS	MS/MS	unmatched	unmatched	unmatched	unmatched	unmatched	unmatched
DFFQNFGNVVELR	K	I	356	368	13	2	sp|P97855|G3BP1_MOUSE	P97855	G3BP1_MOUSE	G3bp1	Ras GTPase-activating protein-binding protein 1			0	0	0	1	1	1	0	0	0	0	0	0	12494.9	11617.5	11389.9	0	0	0	0	0	0	12494.9	11617.5	11389.9	0	0	0	unmatched	unmatched	unmatched	MS/MS	MS/MS	MS/MS	unmatched	unmatched	unmatched
DFGHIQYVASYK	R	V	387	398	12	2,3	sp|P21956|MFGM_MOUSE	P21956	MFGM_MOUSE	Mfge8	Lactadherin			0	0	0	1	0	1	0	0	0	0	0	0	50923.1	46140.5	55156.2	0	0	0	0	0	0	0	46140.5	55156.2	0	0	0	unmatched	unmatched	unmatched	MS/MS	MBR	MS/MS	unmatched	unmatched	unmatched
DFGVAFDPLNR	K	K	551	561	11	2	sp|Q4FZC9|SYNE3_MOUSE	Q4FZC9	SYNE3_MOUSE	Syne3	Nesprin-3			1	0	0	0	0	0	0	0	0	49331.3	0	0	0	4357.13	0	0	0	0	49331.3	0	0	0	4357.13	0	0	0	0	MS/MS	unmatched	unmatched	unmatched	MBR	unmatched	unmatched	unmatched	unmatched
DFLAGGIAAAVSK	K	T	11	23	13	2	sp|P48962|ADT1_MOUSE	P48962	ADT1_MOUSE	Slc25a4	ADP/ATP translocase 1			0	2	2	2	3	2	2	1	1	0	123829	112607	128165	191153	214048	113692	253730	132136	0	123829	112607	128165	191153	214048	113692	253730	132136	unmatched	MS/MS	MS/MS	MS/MS	MS/MS	MS/MS	MS/MS	MS/MS	MS/MS
DFLAGGVAAAISK	K	T	11	23	13	2	sp|P51881|ADT2_MOUSE	P51881	ADT2_MOUSE	Slc25a5	ADP/ATP translocase 2			1	1	1	2	3	3	2	2	3	65124.8	110026	81757.8	264841	136694	110896	71849.6	127768	109044	65124.8	110026	81757.8	264841	136694	110896	71849.6	127768	109044	MS/MS	MS/MS	MS/MS	MS/MS	MS/MS	MS/MS	MS/MS	MS/MS	MS/MS
DFLIPIGK	K	A	220	227	8	2	sp|Q9D051|ODPB_MOUSE	Q9D051	ODPB_MOUSE	Pdhb	Pyruvate dehydrogenase E1 component subunit beta, mitochondrial			0	0	0	0	1	1	1	0	0	0	0	0	0	30526.6	30317.7	20376.8	0	0	0	0	0	0	30526.6	30317.7	20376.8	0	0	unmatched	unmatched	unmatched	unmatched	MS/MS	MS/MS	MS/MS	unmatched	unmatched
DFLLKPELLR	R	A	49	58	10	2,3	sp|Q9Z1N5|DX39B_MOUSE	Q9Z1N5	DX39B_MOUSE	Ddx39b	Spliceosome RNA helicase Ddx39b	Ddx39a	sp|Q8VDW0|DX39A_MOUSE	0	0	0	1	1	1	0	1	0	0	0	0	19363.5	24528.8	40269.1	0	19690.9	0	0	0	0	19363.5	24528.8	0	0	19690.9	0	unmatched	unmatched	unmatched	MS/MS	MS/MS	MS/MS	unmatched	MS/MS	unmatched
DFLLNYPF	K	S	142	149	8	2	sp|Q9D6X6|PRS23_MOUSE	Q9D6X6	PRS23_MOUSE	Prss23	Serine protease 23			0	0	0	0	0	1	0	0	0	0	0	0	0	0	2463.98	0	0	0	0	0	0	0	0	0	0	0	0	unmatched	unmatched	unmatched	unmatched	unmatched	MS/MS	unmatched	unmatched	unmatched
DFLLNYPFSTSVK	K	L	142	154	13	2	sp|Q9D6X6|PRS23_MOUSE	Q9D6X6	PRS23_MOUSE	Prss23	Serine protease 23			1	1	1	3	3	3	3	3	4	97579.9	111439	87266.4	397148	523949	541397	205604	394345	377032	97579.9	111439	87266.4	397148	523949	541397	205604	394345	377032	MS/MS	MS/MS	MS/MS	MS/MS	MS/MS	MS/MS	MS/MS	MS/MS	MS/MS
DFLQLFAPR	R	C	337	345	9	2	sp|Q62219|TGFI1_MOUSE	Q62219	TGFI1_MOUSE	Tgfb1i1	Transforming growth factor beta-1-induced transcript 1 protein			0	0	0	2	1	3	0	0	0	0	0	0	6574.43	5703.71	7428.91	0	0	0	0	0	0	6574.43	5703.71	7428.91	0	0	0	unmatched	unmatched	unmatched	MS/MS	MS/MS	MS/MS	unmatched	unmatched	unmatched
DFLTPPLLSVR	R	F	833	843	11	2	sp|P17426|AP2A1_MOUSE	P17426	AP2A1_MOUSE	Ap2a1	AP-2 complex subunit alpha-1			0	0	0	1	0	0	0	0	0	0	0	0	11524.1	0	0	0	0	0	0	0	0	0	0	0	0	0	0	unmatched	unmatched	unmatched	MS/MS	unmatched	unmatched	unmatched	unmatched	unmatched
DFMIQGGDFTR	K	G	99	109	11	2	sp|P24369|PPIB_MOUSE	P24369	PPIB_MOUSE	Ppib	Peptidyl-prolyl cis-trans isomerase B			2	1	3	3	3	4	3	2	2	181642	218642	338541	317071	233550	317426	310857	200316	237113	181642	218642	270231	256674	187206	257881	241394	200316	237113	MS/MS	MS/MS	MS/MS	MS/MS	MS/MS	MS/MS	MS/MS	MS/MS	MS/MS
DFNMPLTISSLK	K	D	23	34	12	2	sp|Q8CI51|PDLI5_MOUSE	Q8CI51	PDLI5_MOUSE	Pdlim5	PDZ and LIM domain protein 5			0	0	0	0	2	1	1	0	1	0	0	0	0	0	0	34894.5	0	94559.3	0	0	0	0	0	0	34894.5	0	94559.3	unmatched	unmatched	unmatched	unmatched	MS/MS	MS/MS	MS/MS	unmatched	MS/MS
DFNVGDYIEAVLDR	K	N	257	270	14	2	sp|Q8CI94|PYGB_MOUSE	Q8CI94	PYGB_MOUSE	Pygb	Glycogen phosphorylase, brain form			0	1	0	0	0	0	0	0	0	0	0	0	0	0	0	0	0	0	0	0	0	0	0	0	0	0	0	unmatched	MS/MS	unmatched	unmatched	unmatched	unmatched	unmatched	unmatched	unmatched
DFPDVLSGAYIIEVIPDTPAEAGGLK	R	E	404	429	26	3	sp|Q9R118|HTRA1_MOUSE	Q9R118	HTRA1_MOUSE	Htra1	Serine protease HTRA1			5	0	3	2	2	1	1	1	1	268512	0	0	8278.28	5892.62	8028.16	3778.48	11410.8	6336.03	268512	0	0	8278.28	5892.62	8028.16	3778.48	11410.8	6336.03	MS/MS	unmatched	MS/MS	MS/MS	MS/MS	MS/MS	MS/MS	MS/MS	MS/MS
DFPEYTFAIADEEDYATEVK	K	D	437	456	20	2	sp|P08003|PDIA4_MOUSE	P08003	PDIA4_MOUSE	Pdia4	Protein disulfide-isomerase A4			0	0	0	1	0	0	0	0	0	0	0	0	19750.8	0	0	0	0	0	0	0	0	0	0	0	0	0	0	unmatched	unmatched	unmatched	MS/MS	unmatched	unmatched	unmatched	unmatched	unmatched
DFPLNDLLSATELDK	K	I	336	350	15	2	sp|Q9JHU4|DYHC1_MOUSE	Q9JHU4	DYHC1_MOUSE	Dync1h1	Cytoplasmic dynein 1 heavy chain 1			0	0	0	0	2	0	0	1	0	0	0	0	0	3460.46	0	0	0	0	0	0	0	0	0	0	0	0	0	unmatched	unmatched	unmatched	unmatched	MS/MS	unmatched	unmatched	MS/MS	unmatched
DFPNLAF	K	I	260	266	7	1	sp|Q9JK53|PRELP_MOUSE	Q9JK53	PRELP_MOUSE	Prelp	Prolargin			0	1	0	0	0	0	1	0	0	0	128484	0	0	0	0	0	0	0	0	0	0	0	0	0	0	0	0	unmatched	MS/MS	unmatched	unmatched	unmatched	unmatched	MS/MS	unmatched	unmatched
DFPNLAFIR	K	M	260	268	9	2	sp|Q9JK53|PRELP_MOUSE	Q9JK53	PRELP_MOUSE	Prelp	Prolargin			14	14	14	14	14	15	13	14	13	786134	1093891	755746	486197	489070	546546	490693	438549	521129	786134	1093891	755746	486197	489070	546546	490693	438549	521129	MS/MS	MS/MS	MS/MS	MS/MS	MS/MS	MS/MS	MS/MS	MS/MS	MS/MS
DFSALESQLQDTQELLQEENR	K	Q	1302	1322	21	3	sp|Q8VDD5|MYH9_MOUSE	Q8VDD5	MYH9_MOUSE	Myh9	Myosin-9			5	1	3	4	4	4	2	2	3	1.9788e+06	750228	975970	544205	743828	525153	217733	396301	240933	1.9788e+06	750228	975970	544205	743828	525153	217733	396301	240933	MS/MS	MS/MS	MS/MS	MS/MS	MS/MS	MS/MS	MS/MS	MS/MS	MS/MS
DFSSDLENVPHLR	H	Y	337	349	13	3	sp|Q9JK53|PRELP_MOUSE	Q9JK53	PRELP_MOUSE	Prelp	Prolargin			0	0	0	1	0	1	0	0	0	0	0	0	52707.7	34855.8	39568.4	0	0	0	0	0	0	52707.7	34855.8	39568.4	0	0	0	unmatched	unmatched	unmatched	MS/MS	MBR	MS/MS	unmatched	unmatched	unmatched
DFSSVFQYLR	K	E	321	330	10	2	sp|Q99L13|3HIDH_MOUSE	Q99L13	3HIDH_MOUSE	Hibadh	3-hydroxyisobutyrate dehydrogenase, mitochondrial			0	0	0	1	0	0	0	0	0	0	0	0	6276.93	0	0	0	0	0	0	0	0	0	0	0	0	0	0	unmatched	unmatched	unmatched	MS/MS	unmatched	unmatched	unmatched	unmatched	unmatched
DFTDSQLQEGK	R	H	162	172	11	2	sp|P37804|TAGL_MOUSE	P37804	TAGL_MOUSE	Tagln	Transgelin			0	0	0	2	2	1	1	0	0	0	0	0	196969	131043	157551	82480.3	0	0	0	0	0	196969	131043	157551	82480.3	0	0	unmatched	unmatched	unmatched	MS/MS	MS/MS	MS/MS	MS/MS	unmatched	unmatched
DFTGPSGK	K	A	812	819	8	2	sp|Q99K41|EMIL1_MOUSE	Q99K41	EMIL1_MOUSE	Emilin1	EMILIN-1			0	0	0	0	2	0	0	0	0	0	0	0	0	29101.4	33730.2	0	0	0	0	0	0	0	29101.4	33730.2	0	0	0	unmatched	unmatched	unmatched	unmatched	MS/MS	MBR	unmatched	unmatched	unmatched
DFTSLENTVEER	R	L	208	219	12	2	sp|Q8BMK4|CKAP4_MOUSE	Q8BMK4	CKAP4_MOUSE	Ckap4	Cytoskeleton-associated protein 4			0	0	0	1	0	0	0	0	0	0	0	0	56613.3	0	0	0	0	0	0	0	0	0	0	0	0	0	0	unmatched	unmatched	unmatched	MS/MS	unmatched	unmatched	unmatched	unmatched	unmatched
DFVAEPMGEKPVGSLAGIGDVLSK	R	R	9	32	24	3	sp|O54962|BAF_MOUSE	O54962	BAF_MOUSE	Banf1	Barrier-to-autointegration factor			5	4	3	6	4	6	2	2	2	529859	614746	547506	454587	398169	488468	168909	213768	236250	396467	462765	437099	343270	297936	369434	168909	213768	236250	MS/MS	MS/MS	MS/MS	MS/MS	MS/MS	MS/MS	MS/MS	MS/MS	MS/MS
DFVNMMLGK	R	R	107	115	9	2	sp|Q9EQX4|AIF1L_MOUSE	Q9EQX4	AIF1L_MOUSE	Aif1l	Allograft inflammatory factor 1-like			0	0	0	1	0	1	0	0	0	0	0	0	14469.1	0	14350.5	0	0	0	0	0	0	14469.1	0	14350.5	0	0	0	unmatched	unmatched	unmatched	MS/MS	unmatched	MS/MS	unmatched	unmatched	unmatched
DFVNYLVR	R	I	64	71	8	2	sp|O70133|DHX9_MOUSE	O70133	DHX9_MOUSE	Dhx9	ATP-dependent RNA helicase A			0	0	0	0	1	0	0	0	0	0	0	0	0	34273.6	42761.2	0	0	0	0	0	0	0	34273.6	42761.2	0	0	0	unmatched	unmatched	unmatched	unmatched	MS/MS	MBR	unmatched	unmatched	unmatched
DFVSEAYLLTLGK	K	F	151	163	13	2	sp|Q5SQX6|CYFP2_MOUSE	Q5SQX6	CYFP2_MOUSE	Cyfip2	Cytoplasmic FMR1-interacting protein 2			0	0	0	1	0	1	0	0	0	0	0	0	13171.9	0	0	0	0	0	0	0	0	0	0	0	0	0	0	unmatched	unmatched	unmatched	MS/MS	unmatched	MS/MS	unmatched	unmatched	unmatched
DGAGESYVDYADGMEEIFGSLNSLK	D	L	1595	1619	25	3	sp|O88207|CO5A1_MOUSE	O88207	CO5A1_MOUSE	Col5a1	Collagen alpha-1(V) chain			0	1	1	0	0	0	0	0	0	0	9465.19	12658.2	0	0	0	0	0	0	0	9465.19	12658.2	0	0	0	0	0	0	unmatched	MS/MS	MS/MS	unmatched	unmatched	unmatched	unmatched	unmatched	unmatched
DGEAGAQGAPGPAGPAGER	K	G	602	620	19	2,3	sp|P11087|CO1A1_MOUSE	P11087	CO1A1_MOUSE	Col1a1	Collagen alpha-1(I) chain			10	11	9	7	7	6	6	5	6	2.3546e+06	6734520	3060426	2.45367e+06	4.90137e+06	1398766	2.83123e+06	4845804	1.76316e+06	2.07958e+06	6305973	2737797	2.11082e+06	3.48857e+06	1.18783e+06	2528641	3.56161e+06	1.49606e+06	MS/MS	MS/MS	MS/MS	MS/MS	MS/MS	MS/MS	MS/MS	MS/MS	MS/MS
DGEEAGAYDGPR	R	T	108	119	12	2	sp|P27773|PDIA3_MOUSE	P27773	PDIA3_MOUSE	Pdia3	Protein disulfide-isomerase A3			0	0	0	3	2	1	3	1	1	0	0	0	64791.2	36665.6	41893.1	77258.4	40067.6	54476.1	0	0	0	64791.2	36665.6	41893.1	77258.4	40067.6	54476.1	unmatched	unmatched	unmatched	MS/MS	MS/MS	MS/MS	MS/MS	MS/MS	MS/MS
DGETLEELMK	R	L	257	266	10	2	sp|Q99K51|PLST_MOUSE	Q99K51	PLST_MOUSE	Pls3	Plastin-3			0	0	0	1	0	0	0	0	0	0	0	0	37666.9	0	0	0	0	0	0	0	0	0	0	0	0	0	0	unmatched	unmatched	unmatched	MS/MS	unmatched	unmatched	unmatched	unmatched	unmatched
DGEVGPSGPVGPPGLAGER	K	G	645	663	19	2,3	sp|Q3U962|CO5A2_MOUSE	Q3U962	CO5A2_MOUSE	Col5a2	Collagen alpha-2(V) chain			4	5	5	6	6	6	6	3	4	553318	1.02453e+06	619972	491806	628787	371307	704173	120045	425547	498701	923401	558775	389581	442776	288240	527208	570733	383542	MS/MS	MS/MS	MS/MS	MS/MS	MS/MS	MS/MS	MS/MS	MS/MS	MS/MS
DGFFGLSASDPR	R	G	457	468	12	2	sp|Q61292|LAMB2_MOUSE	Q61292	LAMB2_MOUSE	Lamb2	Laminin subunit beta-2			0	0	0	1	1	1	0	1	1	0	0	0	53582.3	39961.3	69827.9	0	65897.6	75087.1	0	0	0	53582.3	39961.3	69827.9	0	65897.6	75087.1	unmatched	unmatched	unmatched	MS/MS	MS/MS	MS/MS	unmatched	MS/MS	MS/MS
DGFIDKEDLHDMLASLGK	R	N	46	63	18	3,4	sp|Q9CQ19|MYL9_MOUSE	Q9CQ19	MYL9_MOUSE	Myl9	Myosin regulatory light polypeptide 9	Myl12b	sp|Q3THE2|ML12B_MOUSE	1	1	1	3	5	4	2	2	2	119464	118420	125153	328707	344273	291443	126952	138428	150893	234236	114434	120941	211839	220039	189868	122679	133769	145815	MS/MS	MS/MS	MS/MS	MS/MS	MS/MS	MS/MS	MS/MS	MS/MS	MS/MS
DGFIDLMELK	R	L	109	118	10	2	sp|Q9D8Y0|EFHD2_MOUSE	Q9D8Y0	EFHD2_MOUSE	Efhd2	EF-hand domain-containing protein D2	Efhd1	sp|Q9D4J1|EFHD1_MOUSE	0	0	0	0	1	1	0	0	0	0	0	0	0	6973.91	8382.95	0	0	0	0	0	0	0	6973.91	8382.95	0	0	0	unmatched	unmatched	unmatched	unmatched	MS/MS	MS/MS	unmatched	unmatched	unmatched
DGFSCSDIDECGYSSYLCQYR	R	C	237	257	21	3	sp|Q9WVJ9|FBLN4_MOUSE	Q9WVJ9	FBLN4_MOUSE	Efemp2	EGF-containing fibulin-like extracellular matrix protein 2			0	0	1	0	0	0	0	0	0	0	0	0	0	0	0	0	0	0	0	0	0	0	0	0	0	0	0	unmatched	unmatched	MS/MS	unmatched	unmatched	unmatched	unmatched	unmatched	unmatched
DGGQTAPASIR	R	L	552	562	11	2	sp|P13020|GELS_MOUSE	P13020	GELS_MOUSE	Gsn	Gelsolin			2	0	1	3	2	3	3	3	3	165571	0	0	227177	249929	403712	448520	308485	244772	165571	0	0	227177	249929	403712	448520	308485	244772	MS/MS	unmatched	MS/MS	MS/MS	MS/MS	MS/MS	MS/MS	MS/MS	MS/MS
DGGSGVPPAGPGAASEALAVLTSFGR	R	R	25	50	26	3	sp|Q3U7R1|ESYT1_MOUSE	Q3U7R1	ESYT1_MOUSE	Esyt1	Extended synaptotagmin-1			0	1	0	1	0	0	0	0	0	0	3676.35	0	4960.98	0	0	0	0	0	0	3676.35	0	4960.98	0	0	0	0	0	unmatched	MS/MS	unmatched	MS/MS	unmatched	unmatched	unmatched	unmatched	unmatched
DGHFTLFAPTNEAF	R	E	268	281	14	2	sp|Q62009|POSTN_MOUSE	Q62009	POSTN_MOUSE	Postn	Periostin			2	2	2	0	0	0	0	0	0	120472	132131	97909.7	0	0	0	0	0	0	120472	132131	97909.7	0	0	0	0	0	0	MS/MS	MS/MS	MS/MS	unmatched	unmatched	unmatched	unmatched	unmatched	unmatched
DGHFTLFAPTNEAFEK	R	L	268	283	16	2,3	sp|Q62009|POSTN_MOUSE	Q62009	POSTN_MOUSE	Postn	Periostin			9	10	7	4	5	5	5	3	5	3.37217e+06	3.53932e+06	2.63288e+06	5.41873e+06	1563894	5590999	2.74652e+06	2.46768e+06	3.97497e+06	3.37217e+06	3.53932e+06	2.63288e+06	3.35693e+06	1563894	3.42971e+06	2.74652e+06	2.46768e+06	3.97497e+06	MS/MS	MS/MS	MS/MS	MS/MS	MS/MS	MS/MS	MS/MS	MS/MS	MS/MS
DGHFTLFAPTNEAFEKLPR	R	G	268	286	19	4	sp|Q62009|POSTN_MOUSE	Q62009	POSTN_MOUSE	Postn	Periostin			0	0	0	1	1	1	0	1	1	0	0	0	55646.9	0	49537.2	0	110887	82731.5	0	0	0	55646.9	0	49537.2	0	110887	82731.5	unmatched	unmatched	unmatched	MS/MS	MS/MS	MS/MS	unmatched	MS/MS	MS/MS
DGHNLISLLEVLSGDSLPR	R	E	220	238	19	3	sp|Q9QXS1|PLEC_MOUSE	Q9QXS1	PLEC_MOUSE	Plec	Plectin			3	2	2	2	2	0	0	2	0	77083.8	72404.3	82902.2	7493.64	9059.45	0	0	11800.4	0	77083.8	72404.3	82902.2	7493.64	9059.45	0	0	11800.4	0	MS/MS	MS/MS	MS/MS	MS/MS	MS/MS	unmatched	unmatched	MS/MS	unmatched
DGIIDFTSGSELLITK	R	A	1032	1047	16	2	sp|Q9WTI7|MYO1C_MOUSE	Q9WTI7	MYO1C_MOUSE	Myo1c	Unconventional myosin-Ic			0	0	1	2	2	0	2	0	2	0	0	53104.2	69319.7	78110.1	0	46586.3	0	52853.7	0	0	53104.2	69319.7	78110.1	0	46586.3	0	52853.7	unmatched	unmatched	MS/MS	MS/MS	MS/MS	unmatched	MS/MS	unmatched	MS/MS
DGIVRGPGP	V	K	158	166	9	2	sp|Q69ZN7|MYOF_MOUSE	Q69ZN7	MYOF_MOUSE	Myof	Myoferlin			0	0	0	1	1	0	0	0	0	0	0	0	0	55500.4	0	0	0	0	0	0	0	0	0	0	0	0	0	unmatched	unmatched	unmatched	MS/MS	MS/MS	unmatched	unmatched	unmatched	unmatched
DGKSSDAFRDPAIKLRNSDVEIFAVGVK	T	D	550	577	28	4	sp|Q60847|COCA1_MOUSE	Q60847	COCA1_MOUSE	Col12a1	Collagen alpha-1(XII) chain			1	0	0	0	0	0	0	0	0	0	0	0	0	0	0	0	0	0	0	0	0	0	0	0	0	0	0	MS/MS	unmatched	unmatched	unmatched	unmatched	unmatched	unmatched	unmatched	unmatched
DGLAFNALIHR	K	H	195	205	11	2,3	sp|P57780|ACTN4_MOUSE	P57780	ACTN4_MOUSE	Actn4	Alpha-actinin-4			0	0	0	2	1	1	1	1	1	0	0	0	56667.6	71370	84436.3	55353.1	74340.5	74085.7	0	0	0	56667.6	71370	84436.3	55353.1	74340.5	74085.7	unmatched	unmatched	unmatched	MS/MS	MS/MS	MS/MS	MS/MS	MS/MS	MS/MS
DGLLPEDTFIVGYAR	R	S	58	72	15	2	sp|Q00612|G6PD1_MOUSE	Q00612	G6PD1_MOUSE	G6pdx	Glucose-6-phosphate 1-dehydrogenase X			0	0	0	1	0	0	0	0	1	0	0	0	31992.1	0	0	0	0	231565	0	0	0	31992.1	0	0	0	0	231565	unmatched	unmatched	unmatched	MS/MS	unmatched	unmatched	unmatched	unmatched	MS/MS
DGLTDVYNK	K	I	179	187	9	2	sp|Q8QZT1|THIL_MOUSE	Q8QZT1	THIL_MOUSE	Acat1	Acetyl-CoA acetyltransferase, mitochondrial			0	0	1	2	1	2	1	2	1	0	0	64878.2	77390.3	109044	88675	81928.1	88237.4	83307	0	0	64878.2	77390.3	109044	88675	81928.1	88237.4	83307	unmatched	unmatched	MS/MS	MS/MS	MS/MS	MS/MS	MS/MS	MS/MS	MS/MS
DGLYEQAFQLLR	R	R	257	268	12	2	sp|Q3U0V2|TRADD_MOUSE	Q3U0V2	TRADD_MOUSE	Tradd	Tumor necrosis factor receptor type 1-associated DEATH domain protein			0	0	0	0	0	1	0	0	0	0	0	0	0	0	6373.2	0	0	0	0	0	0	0	0	0	0	0	0	unmatched	unmatched	unmatched	unmatched	unmatched	MS/MS	unmatched	unmatched	unmatched
DGMAFNALIHK	R	H	204	214	11	2,3	sp|Q62261|SPTB2_MOUSE	Q62261	SPTB2_MOUSE	Sptbn1	Spectrin beta chain, non-erythrocytic 1			0	0	0	0	1	1	1	1	0	0	0	0	0	36541.7	42096.4	36541.7	49028.8	0	0	0	0	0	36541.7	42096.4	36541.7	49028.8	0	unmatched	unmatched	unmatched	unmatched	MS/MS	MS/MS	MS/MS	MS/MS	unmatched
DGMLDDEEFALASHLIEAK	R	L	498	516	19	3	sp|Q8BH64|EHD2_MOUSE	Q8BH64	EHD2_MOUSE	Ehd2	EH domain-containing protein 2			0	0	0	1	0	1	1	1	1	0	0	0	17577.9	0	15537.1	21383.1	28958.4	29300.9	0	0	0	17577.9	0	15537.1	21383.1	28958.4	29300.9	unmatched	unmatched	unmatched	MS/MS	unmatched	MS/MS	MS/MS	MS/MS	MS/MS
DGNPGSDGPPGR	R	D	933	944	12	2	sp|Q01149|CO1A2_MOUSE	Q01149	CO1A2_MOUSE	Col1a2	Collagen alpha-2(I) chain			9	10	8	3	1	2	2	2	2	434850	643492	262462	41976.6	49454.2	26311.6	42507.1	34300.6	31434.4	206932	537646	218707	41976.6	49454.2	26311.6	42507.1	34300.6	31434.4	MS/MS	MS/MS	MS/MS	MS/MS	MS/MS	MS/MS	MS/MS	MS/MS	MS/MS
DGNPGSDGQPGR	R	D	1012	1023	12	2	sp|P08121|CO3A1_MOUSE	P08121	CO3A1_MOUSE	Col3a1	Collagen alpha-1(III) chain			4	4	4	2	0	1	1	1	2	42239.7	95282.6	35763.2	12107	0	11569.6	18321.8	11831.7	12615.7	42239.7	95282.6	35763.2	12107	0	11569.6	18321.8	11831.7	12615.7	MS/MS	MS/MS	MS/MS	MS/MS	unmatched	MS/MS	MS/MS	MS/MS	MS/MS
DGPAGPPGERGPNGPQGPTGFPGPK	G	G	939	963	25	4	sp|O88207|CO5A1_MOUSE	O88207	CO5A1_MOUSE	Col5a1	Collagen alpha-1(V) chain			0	0	0	0	0	0	1	0	0	0	0	0	0	0	0	0	0	0	0	0	0	0	0	0	0	0	0	unmatched	unmatched	unmatched	unmatched	unmatched	unmatched	MS/MS	unmatched	unmatched
DGQAMLWDLNEGK	K	H	213	225	13	2	sp|P68040|RACK1_MOUSE	P68040	RACK1_MOUSE	Rack1	Small ribosomal subunit protein RACK1			0	0	0	2	0	1	1	0	0	0	0	0	86677.7	88723.1	85634.7	73354.9	0	0	0	0	0	86677.7	88723.1	85634.7	73354.9	0	0	unmatched	unmatched	unmatched	MS/MS	MBR	MS/MS	MS/MS	unmatched	unmatched
DGQPGHKGER	R	G	945	954	10	2	sp|Q01149|CO1A2_MOUSE	Q01149	CO1A2_MOUSE	Col1a2	Collagen alpha-2(I) chain			0	0	0	0	1	0	0	0	0	0	0	0	0	1128.88	0	0	0	0	0	0	0	0	0	0	0	0	0	unmatched	unmatched	unmatched	unmatched	MS/MS	unmatched	unmatched	unmatched	unmatched
DGQQNISLLYTEPGASQTQTGASFR	R	L	581	605	25	3	sp|P39061|COIA1_MOUSE	P39061	COIA1_MOUSE	Col18a1	Collagen alpha-1(XVIII) chain			0	0	0	1	1	1	0	0	0	0	0	0	126993	63733.9	0	0	0	0	0	0	0	126993	63733.9	0	0	0	0	unmatched	unmatched	unmatched	MS/MS	MS/MS	MS/MS	unmatched	unmatched	unmatched
DGQVINETSQHHDDLE	R	-	451	466	16	3	sp|P20152|VIME_MOUSE	P20152	VIME_MOUSE	Vim	Vimentin			2	3	4	6	4	5	3	3	3	516910	1146796	700793	2.36591e+06	1.51209e+06	1.69516e+06	2510889	1.43354e+06	1.84011e+06	516910	1146796	700793	2.36591e+06	1.51209e+06	1.69516e+06	2510889	1.43354e+06	1.84011e+06	MS/MS	MS/MS	MS/MS	MS/MS	MS/MS	MS/MS	MS/MS	MS/MS	MS/MS
DGRHPQGEQMYR	K	R	609	620	12	3	sp|Q9QXS1|PLEC_MOUSE	Q9QXS1	PLEC_MOUSE	Plec	Plectin			0	0	0	0	0	1	0	0	0	0	0	0	0	0	0	0	0	0	0	0	0	0	0	0	0	0	0	unmatched	unmatched	unmatched	unmatched	unmatched	MS/MS	unmatched	unmatched	unmatched
DGTGVVEFVR	R	K	155	164	10	2	sp|Q6PDM2|SRSF1_MOUSE	Q6PDM2	SRSF1_MOUSE	Srsf1	Serine/arginine-rich splicing factor 1			0	0	0	0	2	1	1	1	0	0	0	0	0	74418	109961	91897.4	128053	0	0	0	0	0	74418	109961	91897.4	128053	0	unmatched	unmatched	unmatched	unmatched	MS/MS	MS/MS	MS/MS	MS/MS	unmatched
DGTSGHPGPIGPPGPR	K	G	1150	1165	16	3	sp|P08121|CO3A1_MOUSE	P08121	CO3A1_MOUSE	Col3a1	Collagen alpha-1(III) chain			4	4	2	2	3	1	0	2	1	73301.6	252458	110786	54816.6	94161.6	46331	0	100317	55784	73301.6	252458	110786	54816.6	94161.6	46331	0	100317	55784	MS/MS	MS/MS	MS/MS	MS/MS	MS/MS	MS/MS	unmatched	MS/MS	MS/MS
DGTYAVTYIPDK	K	T	1573	1584	12	2	sp|Q80X90|FLNB_MOUSE	Q80X90	FLNB_MOUSE	Flnb	Filamin-B			0	0	0	1	0	1	0	0	0	0	0	0	56018.2	61738.8	57277.1	0	0	0	0	0	0	56018.2	61738.8	57277.1	0	0	0	unmatched	unmatched	unmatched	MS/MS	MBR	MS/MS	unmatched	unmatched	unmatched
DGTYAVTYVPLTAGMYTLTMK	K	Y	1187	1207	21	3	sp|Q80X90|FLNB_MOUSE	Q80X90	FLNB_MOUSE	Flnb	Filamin-B			0	0	0	1	0	1	0	0	0	0	0	0	33608.1	0	0	0	0	0	0	0	0	0	0	0	0	0	0	unmatched	unmatched	unmatched	MS/MS	unmatched	MS/MS	unmatched	unmatched	unmatched
DGVANVSIEDR	K	V	93	103	11	2	sp|P08228|SODC_MOUSE	P08228	SODC_MOUSE	Sod1	Superoxide dismutase [Cu-Zn]			0	0	0	0	0	1	1	0	0	0	0	0	0	0	47166.9	57753.8	0	0	0	0	0	0	0	47166.9	57753.8	0	0	unmatched	unmatched	unmatched	unmatched	unmatched	MS/MS	MS/MS	unmatched	unmatched
DGVDLAGFK	K	M	1224	1232	9	2	sp|Q80X19|COEA1_MOUSE	Q80X19	COEA1_MOUSE	Col14a1	Collagen alpha-1(XIV) chain			0	0	0	2	2	1	2	2	2	0	0	0	119903	233777	0	136531	234269	165107	0	0	0	119903	233777	0	136531	234269	165107	unmatched	unmatched	unmatched	MS/MS	MS/MS	MS/MS	MS/MS	MS/MS	MS/MS
DGVISVNK	R	D	1364	1371	8	2	sp|O88322|NID2_MOUSE	O88322	NID2_MOUSE	Nid2	Nidogen-2			0	0	0	2	2	1	1	1	2	0	0	0	124970	97908.4	104325	160953	94983.9	136301	0	0	0	124970	97908.4	104325	160953	94983.9	136301	unmatched	unmatched	unmatched	MS/MS	MS/MS	MS/MS	MS/MS	MS/MS	MS/MS
DHAEGNPR	W	Q	1867	1874	8	2	sp|Q60847|COCA1_MOUSE	Q60847	COCA1_MOUSE	Col12a1	Collagen alpha-1(XII) chain			2	1	0	0	0	0	0	0	0	60862.1	114121	0	0	0	0	0	0	0	60862.1	114121	0	0	0	0	0	0	0	MS/MS	MS/MS	unmatched	unmatched	unmatched	unmatched	unmatched	unmatched	unmatched
DHENIIIAK	K	M	418	426	9	2	sp|P09103|PDIA1_MOUSE	P09103	PDIA1_MOUSE	P4hb	Protein disulfide-isomerase			0	0	0	1	0	1	2	0	0	0	0	0	59107.2	0	37448.4	140931	0	0	0	0	0	59107.2	0	37448.4	140931	0	0	unmatched	unmatched	unmatched	MS/MS	unmatched	MS/MS	MS/MS	unmatched	unmatched
DHFEEAMR	R	F	734	741	8	2	sp|Q01853|TERA_MOUSE	Q01853	TERA_MOUSE	Vcp	Transitional endoplasmic reticulum ATPase			0	0	0	1	0	1	1	0	0	0	0	0	27321.2	19904.2	12618.6	49735	0	0	0	0	0	27321.2	19904.2	12618.6	49735	0	0	unmatched	unmatched	unmatched	MS/MS	MBR	MS/MS	MS/MS	unmatched	unmatched
DHHTADLCQEK	R	L	20	30	11	3	sp|P21981|TGM2_MOUSE	P21981	TGM2_MOUSE	Tgm2	Protein-glutamine gamma-glutamyltransferase 2			0	1	1	0	0	0	0	0	0	0	21994.2	20235.6	0	0	0	0	0	0	0	21994.2	20235.6	0	0	0	0	0	0	unmatched	MS/MS	MS/MS	unmatched	unmatched	unmatched	unmatched	unmatched	unmatched
DHINDIIK	R	I	834	841	8	2	sp|Q9JKF1|IQGA1_MOUSE	Q9JKF1	IQGA1_MOUSE	Iqgap1	Ras GTPase-activating-like protein IQGAP1			0	0	0	1	1	1	1	0	1	0	0	0	44751.4	58219.4	37944.6	58080.9	0	47467.6	0	0	0	44751.4	58219.4	37944.6	58080.9	0	47467.6	unmatched	unmatched	unmatched	MS/MS	MS/MS	MS/MS	MS/MS	unmatched	MS/MS
DHTNAQFK	R	S	101	108	8	2	sp|Q9DCT2|NDUS3_MOUSE	Q9DCT2	NDUS3_MOUSE	Ndufs3	NADH dehydrogenase [ubiquinone] iron-sulfur protein 3, mitochondrial			0	0	0	1	0	0	0	0	0	0	0	0	13479.2	0	0	0	0	0	0	0	0	0	0	0	0	0	0	unmatched	unmatched	unmatched	MS/MS	unmatched	unmatched	unmatched	unmatched	unmatched
DIAANEENRK	K	W	38	47	10	2	sp|Q9JJU8|SH3L1_MOUSE	Q9JJU8	SH3L1_MOUSE	Sh3bgrl	Adapter Sh3bgrl			0	0	0	0	0	1	1	0	0	0	0	0	0	0	18649.3	14263	0	0	0	0	0	0	0	18649.3	14263	0	0	unmatched	unmatched	unmatched	unmatched	unmatched	MS/MS	MS/MS	unmatched	unmatched
DIANSPHELYR	R	N	218	228	11	3	sp|Q02788|CO6A2_MOUSE	Q02788	CO6A2_MOUSE	Col6a2	Collagen alpha-2(VI) chain			2	2	3	3	2	3	1	2	3	1.37809e+06	1.31135e+06	1.20472e+06	456610	455688	913258	455688	601524	913480	1.37809e+06	1.31135e+06	1.20472e+06	456610	455688	913258	455688	601524	913480	MS/MS	MS/MS	MS/MS	MS/MS	MS/MS	MS/MS	MS/MS	MS/MS	MS/MS
DIDAFWLQR	R	Q	262	270	9	2	sp|Q6P4T2|U520_MOUSE	Q6P4T2	U520_MOUSE	Snrnp200	U5 small nuclear ribonucleoprotein 200 kDa helicase			0	0	0	0	1	0	0	0	0	0	0	0	0	17226	0	0	0	0	0	0	0	0	0	0	0	0	0	unmatched	unmatched	unmatched	unmatched	MS/MS	unmatched	unmatched	unmatched	unmatched
DIDECDIVPDACK	K	G	44	56	13	2	sp|Q8BPB5|FBLN3_MOUSE	Q8BPB5	FBLN3_MOUSE	Efemp1	EGF-containing fibulin-like extracellular matrix protein 1			0	2	2	0	0	0	0	0	0	0	130576	120479	0	0	0	0	0	0	0	130576	120479	0	0	0	0	0	0	unmatched	MS/MS	MS/MS	unmatched	unmatched	unmatched	unmatched	unmatched	unmatched
DIDIHEVR	K	I	329	336	8	2	sp|Q8VEK3|HNRPU_MOUSE	Q8VEK3	HNRPU_MOUSE	Hnrnpu	Heterogeneous nuclear ribonucleoprotein U			0	0	0	1	0	0	0	0	0	0	0	0	43646.9	0	0	0	0	0	0	0	0	0	0	0	0	0	0	unmatched	unmatched	unmatched	MS/MS	unmatched	unmatched	unmatched	unmatched	unmatched
DIDIRKDLYANNVMSGGTTMYPGIADR	C	M	288	314	27	4	sp|P68134|ACTS_MOUSE	P68134	ACTS_MOUSE	Acta1	Actin, alpha skeletal muscle			0	0	0	2	1	1	2	3	3	0	0	0	0	0	0	0	0	0	0	0	0	0	0	0	0	0	0	unmatched	unmatched	unmatched	MS/MS	MS/MS	MS/MS	MS/MS	MS/MS	MS/MS
DIDLPETFDAR	E	E	77	87	11	2	sp|P10605|CATB_MOUSE	P10605	CATB_MOUSE	Ctsb	Cathepsin B			0	0	0	2	2	2	2	0	2	0	0	0	180924	105581	181888	116747	0	104750	0	0	0	180924	105581	181888	116747	0	104750	unmatched	unmatched	unmatched	MS/MS	MS/MS	MS/MS	MS/MS	unmatched	MS/MS
DIDVIMGGGR	K	K	214	223	10	2	sp|P09242|PPBT_MOUSE	P09242	PPBT_MOUSE	Alpl	Alkaline phosphatase, tissue-nonspecific isozyme			1	0	0	0	0	0	0	0	0	31278.8	0	0	0	0	0	0	0	0	0	0	0	0	0	0	0	0	0	MS/MS	unmatched	unmatched	unmatched	unmatched	unmatched	unmatched	unmatched	unmatched
DIEEIIDELK	K	A	199	208	10	2	sp|Q9D6J6|NDUV2_MOUSE	Q9D6J6	NDUV2_MOUSE	Ndufv2	NADH dehydrogenase [ubiquinone] flavoprotein 2, mitochondrial			0	0	0	1	2	2	0	1	1	0	0	0	18166.5	14021.2	14872.3	0	10474.3	14595.9	0	0	0	18166.5	14021.2	14872.3	0	10474.3	14595.9	unmatched	unmatched	unmatched	MS/MS	MS/MS	MS/MS	unmatched	MS/MS	MS/MS
DIELVMSQANVSR	K	A	2152	2164	13	2	sp|P70670|NACAM_MOUSE	P70670	NACAM_MOUSE	Naca	Nascent polypeptide-associated complex subunit alpha, muscle-specific form		sp|Q60817|NACA_MOUSE	0	0	0	1	0	0	0	0	0	0	0	0	56128.1	0	0	0	0	0	0	0	0	0	0	0	0	0	0	unmatched	unmatched	unmatched	MS/MS	unmatched	unmatched	unmatched	unmatched	unmatched
DIENQYETQITQIEHEVSSSGQEVQSSAK	K	E	340	368	29	3	contam_sp|P35527|K1C9_HUMAN	P35527	K1C9_HUMAN	KRT9	Keratin, type I cytoskeletal 9			0	0	0	0	2	1	0	0	0	0	0	0	0	185730	31537.9	0	0	0	0	0	0	0	185730	31537.9	0	0	0	unmatched	unmatched	unmatched	unmatched	MS/MS	MS/MS	unmatched	unmatched	unmatched
DIETFYNTSIEEMPLNVADLI	R	-	386	406	21	3	sp|P60843|IF4A1_MOUSE	P60843	IF4A1_MOUSE	Eif4a1	Eukaryotic initiation factor 4A-I			0	0	0	0	1	0	0	0	0	0	0	0	0	2072.7	0	0	0	0	0	0	0	0	0	0	0	0	0	unmatched	unmatched	unmatched	unmatched	MS/MS	unmatched	unmatched	unmatched	unmatched
DIGEGNLSTAAAAALAAAAVK	R	A	852	872	21	2	sp|Q6PDG5|SMRC2_MOUSE	Q6PDG5	SMRC2_MOUSE	Smarcc2	SWI/SNF complex subunit SMARCC2			0	0	0	0	0	1	0	0	0	0	0	0	0	0	26177.4	0	0	0	0	0	0	0	0	0	0	0	0	unmatched	unmatched	unmatched	unmatched	unmatched	MS/MS	unmatched	unmatched	unmatched
DIGLPNGLTFDPF	K	S	1300	1312	13	2	sp|O88322|NID2_MOUSE	O88322	NID2_MOUSE	Nid2	Nidogen-2			0	0	0	1	0	1	0	1	1	0	0	0	3202.96	0	3230.91	0	3861.31	3891.69	0	0	0	3202.96	0	3230.91	0	3861.31	3891.69	unmatched	unmatched	unmatched	MS/MS	unmatched	MS/MS	unmatched	MS/MS	MS/MS
DIGLPNGLTFDPFSK	K	L	1300	1314	15	2	sp|O88322|NID2_MOUSE	O88322	NID2_MOUSE	Nid2	Nidogen-2			1	1	1	3	3	3	2	1	3	32722.5	27450.2	0	112529	149678	155024	72352	125311	101105	32722.5	27450.2	0	112529	149678	155024	72352	125311	101105	MS/MS	MS/MS	MS/MS	MS/MS	MS/MS	MS/MS	MS/MS	MS/MS	MS/MS
DIGNIISDAMK	K	K	181	191	11	2	sp|P63038|CH60_MOUSE	P63038	CH60_MOUSE	Hspd1	60 kDa heat shock protein, mitochondrial			0	0	0	0	0	0	1	0	0	0	0	0	0	0	0	28711.7	0	0	0	0	0	0	0	0	0	0	0	unmatched	unmatched	unmatched	unmatched	unmatched	unmatched	MS/MS	unmatched	unmatched
DIHNLEDIKK	K	T	1583	1592	10	3	sp|P02468|LAMC1_MOUSE	P02468	LAMC1_MOUSE	Lamc1	Laminin subunit gamma-1			0	0	0	1	1	1	1	1	1	0	0	0	80200.1	76048.3	111215	97702.1	78812	108101	0	0	0	80200.1	76048.3	111215	97702.1	78812	108101	unmatched	unmatched	unmatched	MS/MS	MS/MS	MS/MS	MS/MS	MS/MS	MS/MS
DIICVSK	R	L	896	902	7	2	sp|Q80T21|ATL4_MOUSE	Q80T21	ATL4_MOUSE	Adamtsl4	ADAMTS-like protein 4			0	1	1	0	0	0	0	0	0	0	95546.1	67138.3	0	0	0	0	0	0	0	95546.1	67138.3	0	0	0	0	0	0	unmatched	MS/MS	MS/MS	unmatched	unmatched	unmatched	unmatched	unmatched	unmatched
DIIFAVK	K	K	348	354	7	2	sp|Q9D051|ODPB_MOUSE	Q9D051	ODPB_MOUSE	Pdhb	Pyruvate dehydrogenase E1 component subunit beta, mitochondrial			0	0	0	1	0	0	0	0	0	0	0	0	27529.9	0	0	0	0	0	0	0	0	0	0	0	0	0	0	unmatched	unmatched	unmatched	MS/MS	unmatched	unmatched	unmatched	unmatched	unmatched
DIILQSNPLLEAFGNAK	K	T	144	160	17	2	sp|E9Q634|MYO1E_MOUSE	E9Q634	MYO1E_MOUSE	Myo1e	Unconventional myosin-Ie	Myo1f	sp|P70248|MYO1F_MOUSE	0	0	0	1	0	0	0	0	0	0	0	0	11013	0	0	0	0	0	0	0	0	0	0	0	0	0	0	unmatched	unmatched	unmatched	MS/MS	unmatched	unmatched	unmatched	unmatched	unmatched
DIISDTSGDFR	K	K	158	168	11	2	sp|P07356|ANXA2_MOUSE	P07356	ANXA2_MOUSE	Anxa2	Annexin A2			0	0	0	2	0	0	0	0	2	0	0	0	272618	0	0	0	0	528753	0	0	0	272618	0	0	0	0	528753	unmatched	unmatched	unmatched	MS/MS	unmatched	unmatched	unmatched	unmatched	MS/MS
DIISDTSGDFRK	K	L	158	169	12	2,3	sp|P07356|ANXA2_MOUSE	P07356	ANXA2_MOUSE	Anxa2	Annexin A2			0	0	0	2	2	1	1	1	1	0	0	0	262074	183751	85687.8	141792	111890	105894	0	0	0	135854	183074	85372.1	141269	111478	114431	unmatched	unmatched	unmatched	MS/MS	MS/MS	MS/MS	MS/MS	MS/MS	MS/MS
DIIYIGGAPDVATLTR	K	G	3646	3661	16	2	sp|Q05793|PGBM_MOUSE	Q05793	PGBM_MOUSE	Hspg2	Basement membrane-specific heparan sulfate proteoglycan core protein			0	0	1	0	2	2	1	2	1	0	0	103988	0	126581	84418.7	77554.8	138600	79206.7	0	0	103988	0	126581	84418.7	77554.8	138600	79206.7	unmatched	unmatched	MS/MS	unmatched	MS/MS	MS/MS	MS/MS	MS/MS	MS/MS
DIKEKLCYVALDFENEMATAASSSSLEK	R	S	212	239	28	3	sp|P63268|ACTH_MOUSE	P63268	ACTH_MOUSE	Actg2	Actin, gamma-enteric smooth muscle	Acta1, Acta2, Actc1	sp|P62737|ACTA_MOUSE, sp|P68033|ACTC_MOUSE, sp|P68134|ACTS_MOUSE	0	0	0	0	1	1	0	0	0	0	0	0	0	0	0	0	0	0	0	0	0	0	0	0	0	0	0	unmatched	unmatched	unmatched	unmatched	MS/MS	MS/MS	unmatched	unmatched	unmatched
DILAQSPAAEPLK	K	N	1232	1244	13	2	sp|P02469|LAMB1_MOUSE	P02469	LAMB1_MOUSE	Lamb1	Laminin subunit beta-1			0	0	0	0	0	0	1	1	0	0	0	0	0	0	0	86986.7	206762	0	0	0	0	0	0	0	86986.7	206762	0	unmatched	unmatched	unmatched	unmatched	unmatched	unmatched	MS/MS	MS/MS	unmatched
DILATNGVIHFIDELLIPDSAK	K	T	356	377	22	3	sp|P82198|BGH3_MOUSE	P82198	BGH3_MOUSE	Tgfbi	Transforming growth factor-beta-induced protein ig-h3			1	0	1	0	0	0	0	0	0	26974.8	0	27872.6	0	0	0	0	0	0	26974.8	0	27872.6	0	0	0	0	0	0	MS/MS	unmatched	MS/MS	unmatched	unmatched	unmatched	unmatched	unmatched	unmatched
DILCGAADEVLAVLK	R	N	130	144	15	2	sp|Q6P4T2|U520_MOUSE	Q6P4T2	U520_MOUSE	Snrnp200	U5 small nuclear ribonucleoprotein 200 kDa helicase			0	0	1	0	0	0	0	0	0	0	0	7415.13	0	0	0	0	0	0	0	0	0	0	0	0	0	0	0	unmatched	unmatched	MS/MS	unmatched	unmatched	unmatched	unmatched	unmatched	unmatched
DILIQYDR	K	T	110	117	8	2	sp|P14131|RS16_MOUSE	P14131	RS16_MOUSE	Rps16	Small ribosomal subunit protein uS9			0	1	0	2	0	0	0	0	0	0	73584	0	66673.6	0	0	0	0	0	0	73584	0	66673.6	0	0	0	0	0	unmatched	MS/MS	unmatched	MS/MS	unmatched	unmatched	unmatched	unmatched	unmatched
DILKQAGLDTHLSGKEQLTFLAPLNSVFK	I	D	393	421	29	4	sp|P82198|BGH3_MOUSE	P82198	BGH3_MOUSE	Tgfbi	Transforming growth factor-beta-induced protein ig-h3			0	0	0	0	0	0	0	1	0	0	0	0	0	0	0	0	0	0	0	0	0	0	0	0	0	0	0	unmatched	unmatched	unmatched	unmatched	unmatched	unmatched	unmatched	MS/MS	unmatched
DILLRPELEEL	K	R	215	225	11	2	sp|Q9DCN2|NB5R3_MOUSE	Q9DCN2	NB5R3_MOUSE	Cyb5r3	NADH-cytochrome b5 reductase 3			0	0	0	1	0	0	1	0	0	0	0	0	0	0	0	24672.7	0	0	0	0	0	0	0	0	0	0	0	unmatched	unmatched	unmatched	MS/MS	unmatched	unmatched	MS/MS	unmatched	unmatched
DILLRPELEELR	K	N	215	226	12	3	sp|Q9DCN2|NB5R3_MOUSE	Q9DCN2	NB5R3_MOUSE	Cyb5r3	NADH-cytochrome b5 reductase 3			0	1	1	0	1	0	1	0	0	0	72190.5	63602.1	0	42548.6	0	69316.5	0	0	0	72190.5	63602.1	0	42548.6	0	69316.5	0	0	unmatched	MS/MS	MS/MS	unmatched	MS/MS	unmatched	MS/MS	unmatched	unmatched
DILTLDLSR	R	V	427	435	9	2	sp|Q61508|ECM1_MOUSE	Q61508	ECM1_MOUSE	Ecm1	Extracellular matrix protein 1			1	1	0	1	2	2	1	1	1	67766.7	33421.6	0	36027.1	37032	43887.2	53504.2	52340.5	65723.4	67766.7	33421.6	0	36027.1	37032	43887.2	53504.2	52340.5	65723.4	MS/MS	MS/MS	unmatched	MS/MS	MS/MS	MS/MS	MS/MS	MS/MS	MS/MS
DINQEVYNFLATAGAK	K	Y	145	160	16	2,3	sp|Q99KI0|ACON_MOUSE	Q99KI0	ACON_MOUSE	Aco2	Aconitate hydratase, mitochondrial			0	0	0	2	0	0	0	0	0	0	0	0	19067.4	0	0	0	0	0	0	0	0	0	0	0	0	0	0	unmatched	unmatched	unmatched	MS/MS	unmatched	unmatched	unmatched	unmatched	unmatched
DINTDFLLVVLR	R	D	519	530	12	2	sp|O70133|DHX9_MOUSE	O70133	DHX9_MOUSE	Dhx9	ATP-dependent RNA helicase A			1	1	0	2	2	1	0	2	1	13500.3	4471.47	0	3492.24	5537.96	2898.43	0	5793.32	2699.12	13500.3	4471.47	0	3492.24	5537.96	2898.43	0	5793.32	2699.12	MS/MS	MS/MS	unmatched	MS/MS	MS/MS	MS/MS	unmatched	MS/MS	MS/MS
DIPGLTDTTVPR	K	R	120	131	12	2	sp|P62754|RS6_MOUSE	P62754	RS6_MOUSE	Rps6	Small ribosomal subunit protein eS6			1	2	1	1	3	1	1	2	1	64645.3	113227	80380.1	50092.3	113227	59240.2	73630.4	117122	106612	64645.3	113227	80380.1	50092.3	113227	59240.2	73630.4	117122	106612	MS/MS	MS/MS	MS/MS	MS/MS	MS/MS	MS/MS	MS/MS	MS/MS	MS/MS
DIPNMFMDSAGGLGK	K	Q	300	314	15	2	sp|Q8BFZ9|ERLN2_MOUSE	Q8BFZ9	ERLN2_MOUSE	Erlin2	Erlin-2			0	0	0	2	2	2	1	1	2	0	0	0	73092.6	86799.3	86918.2	80635.7	64936.6	113630	0	0	0	73092.6	86799.3	86918.2	80635.7	64936.6	113630	unmatched	unmatched	unmatched	MS/MS	MS/MS	MS/MS	MS/MS	MS/MS	MS/MS
DIPVGNDQLLELLNK	A	L	634	648	15	2	sp|Q62009|POSTN_MOUSE	Q62009	POSTN_MOUSE	Postn	Periostin			1	1	0	0	0	0	0	0	0	50833.2	22440.1	0	0	0	0	0	0	0	50833.2	22440.1	0	0	0	0	0	0	0	MS/MS	MS/MS	unmatched	unmatched	unmatched	unmatched	unmatched	unmatched	unmatched
DIQGSLQDIFK	K	F	116	126	11	2	sp|Q9WTR5|CAD13_MOUSE	Q9WTR5	CAD13_MOUSE	Cdh13	Cadherin-13			0	0	0	1	0	0	0	0	0	0	0	0	14455.8	0	0	0	0	0	0	0	0	0	0	0	0	0	0	unmatched	unmatched	unmatched	MS/MS	unmatched	unmatched	unmatched	unmatched	unmatched
DISEASVFDAYVLPK	R	L	52	66	15	2	sp|P62855|RS26_MOUSE	P62855	RS26_MOUSE	Rps26	Small ribosomal subunit protein eS26			2	2	0	2	2	0	2	2	2	93794.1	116928	0	125844	95773.3	130076	68032.2	101355	44474	93794.1	116928	0	125844	95773.3	130076	68032.2	101355	44474	MS/MS	MS/MS	unmatched	MS/MS	MS/MS	MBR	MS/MS	MS/MS	MS/MS
DISTNYYASQK	K	K	672	682	11	2	sp|P08113|ENPL_MOUSE	P08113	ENPL_MOUSE	Hsp90b1	Endoplasmin			0	0	0	2	2	2	2	1	1	0	0	0	284959	143736	125081	189214	109905	127444	0	0	0	284959	143736	125081	189214	109905	127444	unmatched	unmatched	unmatched	MS/MS	MS/MS	MS/MS	MS/MS	MS/MS	MS/MS
DITDTSIGAY	K	W	915	924	10	2	sp|Q60847|COCA1_MOUSE	Q60847	COCA1_MOUSE	Col12a1	Collagen alpha-1(XII) chain			1	0	1	0	0	0	0	0	0	64937.2	0	52109.4	0	0	0	0	0	0	64937.2	0	52109.4	0	0	0	0	0	0	MS/MS	unmatched	MS/MS	unmatched	unmatched	unmatched	unmatched	unmatched	unmatched
DITDTSIGAYWT	K	S	915	926	12	2	sp|Q60847|COCA1_MOUSE	Q60847	COCA1_MOUSE	Col12a1	Collagen alpha-1(XII) chain			2	1	1	0	0	0	0	0	0	73614.8	72568.2	57136.3	0	0	0	0	0	0	73614.8	72568.2	57136.3	0	0	0	0	0	0	MS/MS	MS/MS	MS/MS	unmatched	unmatched	unmatched	unmatched	unmatched	unmatched
DITDTSIGAYWTSAPGM	K	V	915	931	17	2	sp|Q60847|COCA1_MOUSE	Q60847	COCA1_MOUSE	Col12a1	Collagen alpha-1(XII) chain			1	0	0	0	0	0	0	0	0	69650.4	0	0	0	0	0	0	0	0	0	0	0	0	0	0	0	0	0	MS/MS	unmatched	unmatched	unmatched	unmatched	unmatched	unmatched	unmatched	unmatched
DITDTSIGAYWTSAPGMVR	K	G	915	933	19	2,3	sp|Q60847|COCA1_MOUSE	Q60847	COCA1_MOUSE	Col12a1	Collagen alpha-1(XII) chain			8	3	2	6	5	3	3	0	4	2.83237e+06	1.1494e+06	1.54023e+06	1.14526e+06	1.86508e+06	487771	428802	0	626560	1.61306e+06	3428485	1.55374e+06	547125	795820	386564	245096	0	256386	MS/MS	MS/MS	MS/MS	MS/MS	MS/MS	MS/MS	MS/MS	unmatched	MS/MS
DITPLQVVLPNTALHLK	K	A	108	124	17	3	sp|Q9EQK5|MVP_MOUSE	Q9EQK5	MVP_MOUSE	Mvp	Major vault protein			0	0	0	3	2	2	0	0	0	0	0	0	40459.5	38974.1	41122.8	0	0	0	0	0	0	40459.5	38974.1	41122.8	0	0	0	unmatched	unmatched	unmatched	MS/MS	MS/MS	MS/MS	unmatched	unmatched	unmatched
DITSDTSGDFRK	K	A	167	178	12	3	sp|P10107|ANXA1_MOUSE	P10107	ANXA1_MOUSE	Anxa1	Annexin A1			0	0	0	1	0	0	0	0	0	0	0	0	0	0	0	0	0	0	0	0	0	0	0	0	0	0	0	unmatched	unmatched	unmatched	MS/MS	unmatched	unmatched	unmatched	unmatched	unmatched
DITVLPMYK	Y	T	1062	1070	9	2	sp|Q60847|COCA1_MOUSE	Q60847	COCA1_MOUSE	Col12a1	Collagen alpha-1(XII) chain			2	1	2	0	0	0	0	0	0	108457	134767	123641	0	19238.3	0	0	0	0	108457	134767	123641	0	19238.3	0	0	0	0	MS/MS	MS/MS	MS/MS	unmatched	MBR	unmatched	unmatched	unmatched	unmatched
DITYFIQQLLR	R	D	199	209	11	2,3	sp|Q99JY9|ARP3_MOUSE	Q99JY9	ARP3_MOUSE	Actr3	Actin-related protein 3	Actr3b	sp|Q641P0|ARP3B_MOUSE	2	2	2	2	3	2	2	1	0	70262.1	61450.3	81783.6	16665.5	25795.3	16974.5	6531.93	6615.21	0	70262.1	61450.3	81783.6	16665.5	25795.3	16974.5	6531.93	0	0	MS/MS	MS/MS	MS/MS	MS/MS	MS/MS	MS/MS	MS/MS	MS/MS	unmatched
DIVCSPVWTSR	F	D	2709	2719	11	2	sp|Q60847|COCA1_MOUSE	Q60847	COCA1_MOUSE	Col12a1	Collagen alpha-1(XII) chain			0	1	1	0	0	0	0	0	0	0	0	0	0	0	0	0	0	0	0	0	0	0	0	0	0	0	0	unmatched	MS/MS	MS/MS	unmatched	unmatched	unmatched	unmatched	unmatched	unmatched
DIVQFVPFR	R	Q	485	493	9	2	sp|Q8BT60|CPNE3_MOUSE	Q8BT60	CPNE3_MOUSE	Cpne3	Copine-3	Cpne2, Cpne4, Cpne5, Cpne6, Cpne7, Cpne8, Cpne9	sp|P59108|CPNE2_MOUSE, sp|Q0VE82|CPNE7_MOUSE, sp|Q1RLL3|CPNE9_MOUSE, sp|Q8BLR2|CPNE4_MOUSE, sp|Q8JZW4|CPNE5_MOUSE, sp|Q9DC53|CPNE8_MOUSE, sp|Q9Z140|CPNE6_MOUSE	1	0	1	2	2	2	2	2	2	42392.5	0	41306.3	51829.4	51059.8	50022.2	52830.3	68823.3	63017.3	42392.5	0	41306.3	51829.4	51059.8	50022.2	52830.3	68823.3	63017.3	MS/MS	unmatched	MS/MS	MS/MS	MS/MS	MS/MS	MS/MS	MS/MS	MS/MS
DIVTKNGVIHLIDEVLIPDSAK	K	Q	352	373	22	3	sp|Q62009|POSTN_MOUSE	Q62009	POSTN_MOUSE	Postn	Periostin			0	0	1	3	4	3	0	3	0	0	0	17100.4	33540.1	40356.8	35059.8	0	24998	0	0	0	17100.4	33540.1	40356.8	35059.8	0	24998	0	unmatched	unmatched	MS/MS	MS/MS	MS/MS	MS/MS	unmatched	MS/MS	unmatched
DIVTVANAVFLR	K	N	106	117	12	2	sp|Q07235|GDN_MOUSE	Q07235	GDN_MOUSE	Serpine2	Glia-derived nexin			0	0	0	2	2	2	2	1	1	0	0	0	25293.8	17361.6	17739.7	27552.3	6759.25	16476.9	0	0	0	25293.8	17361.6	17739.7	27552.3	6759.25	16476.9	unmatched	unmatched	unmatched	MS/MS	MS/MS	MS/MS	MS/MS	MS/MS	MS/MS
DIVVAETLEDLDK	R	N	202	214	13	2	sp|Q8BH97|RCN3_MOUSE	Q8BH97	RCN3_MOUSE	Rcn3	Reticulocalbin-3			0	0	0	1	1	1	1	1	1	0	0	0	61963	36069.3	38920.9	81259.6	74577.6	58965.9	0	0	0	61963	36069.3	38920.9	81259.6	74577.6	58965.9	unmatched	unmatched	unmatched	MS/MS	MS/MS	MS/MS	MS/MS	MS/MS	MS/MS
DIVVQETMEDIDK	K	N	190	202	13	2	sp|O35887|CALU_MOUSE	O35887	CALU_MOUSE	Calu	Calumenin			0	0	0	2	1	1	2	1	1	0	0	0	123719	108279	126621	218670	235716	160770	0	0	0	123719	108279	126621	218670	235716	160770	unmatched	unmatched	unmatched	MS/MS	MS/MS	MS/MS	MS/MS	MS/MS	MS/MS
DIWKPSPC	R	Q	51	58	8	2	sp|Q3U962|CO5A2_MOUSE	Q3U962	CO5A2_MOUSE	Col5a2	Collagen alpha-2(V) chain			0	3	3	0	0	0	0	0	0	0	646242	468405	0	0	0	0	0	0	0	646242	468405	0	0	0	0	0	0	unmatched	MS/MS	MS/MS	unmatched	unmatched	unmatched	unmatched	unmatched	unmatched
DIWKPSPCQICVCDNGAILCDK	R	I	51	72	22	3	sp|Q3U962|CO5A2_MOUSE	Q3U962	CO5A2_MOUSE	Col5a2	Collagen alpha-2(V) chain			0	3	3	0	0	0	0	0	0	0	448635	281870	0	0	0	0	0	0	0	448635	281870	0	0	0	0	0	0	unmatched	MS/MS	MS/MS	unmatched	unmatched	unmatched	unmatched	unmatched	unmatched
DIYTELSIAK	K	A	942	951	10	2	sp|P97434|MPRIP_MOUSE	P97434	MPRIP_MOUSE	Mprip	Myosin phosphatase Rho-interacting protein			1	0	1	0	0	1	0	0	0	48852.5	0	52524	0	0	22256.3	0	0	0	48852.5	0	52524	0	0	22256.3	0	0	0	MS/MS	unmatched	MS/MS	unmatched	unmatched	MS/MS	unmatched	unmatched	unmatched
DKDTELGIADAVIAVEGINHDVTTAWGGDYWR	R	L	620	651	32	4	sp|Q9Z100|CPXM1_MOUSE	Q9Z100	CPXM1_MOUSE	Cpxm1	Probable carboxypeptidase X1			0	1	1	0	0	0	0	0	0	0	0	0	0	0	0	0	0	0	0	0	0	0	0	0	0	0	0	unmatched	MS/MS	MS/MS	unmatched	unmatched	unmatched	unmatched	unmatched	unmatched
DKENALDR	L	A	14	21	8	2	sp|P58771|TPM1_MOUSE	P58771	TPM1_MOUSE	Tpm1	Tropomyosin alpha-1 chain	Tpm2	sp|P58774|TPM2_MOUSE	0	0	1	2	2	2	0	1	1	0	0	39155.1	59592.3	77430.2	85400.9	0	34675.6	33318.7	0	0	39155.1	59592.3	77430.2	85400.9	0	34675.6	33318.7	unmatched	unmatched	MS/MS	MS/MS	MS/MS	MS/MS	unmatched	MS/MS	MS/MS
DKESKPAQGQFR	K	I	105	116	12	3	sp|Q80X19|COEA1_MOUSE	Q80X19	COEA1_MOUSE	Col14a1	Collagen alpha-1(XIV) chain			0	0	0	2	1	2	1	1	1	0	0	0	51121.7	91472.2	73381	30843.7	59154.2	55605.8	0	0	0	51121.7	91472.2	73381	30843.7	59154.2	55605.8	unmatched	unmatched	unmatched	MS/MS	MS/MS	MS/MS	MS/MS	MS/MS	MS/MS
DKGEYTLVVK	K	W	2622	2631	10	2	sp|Q8BTM8|FLNA_MOUSE	Q8BTM8	FLNA_MOUSE	Flna	Filamin-A			0	0	0	2	1	1	0	0	1	0	0	0	146735	107235	116828	0	0	53839.1	0	0	0	146735	107235	116828	0	0	53839.1	unmatched	unmatched	unmatched	MS/MS	MS/MS	MS/MS	unmatched	unmatched	MS/MS
DKGLQTSQDAR	K	F	63	73	11	2,3	sp|P14211|CALR_MOUSE	P14211	CALR_MOUSE	Calr	Calreticulin			0	0	0	2	2	2	0	0	0	0	0	0	74570.9	40157.6	55362.4	0	0	0	0	0	0	41725.9	23872	32937.9	0	0	0	unmatched	unmatched	unmatched	MS/MS	MS/MS	MS/MS	unmatched	unmatched	unmatched
DKIQEINSK	R	M	386	394	9	2	sp|P97927|LAMA4_MOUSE	P97927	LAMA4_MOUSE	Lama4	Laminin subunit alpha-4			0	0	0	1	1	2	0	0	0	0	0	0	13609.7	18154.2	22911.7	0	0	0	0	0	0	13609.7	18154.2	22911.7	0	0	0	unmatched	unmatched	unmatched	MS/MS	MS/MS	MS/MS	unmatched	unmatched	unmatched
DKLLYPADIPVGNDQLLELLNK	V	L	627	648	22	3	sp|Q62009|POSTN_MOUSE	Q62009	POSTN_MOUSE	Postn	Periostin			0	0	0	0	0	1	0	0	0	0	0	0	0	0	5567.84	0	0	0	0	0	0	0	0	0	0	0	0	unmatched	unmatched	unmatched	unmatched	unmatched	MS/MS	unmatched	unmatched	unmatched
DKLNNLVLFDK	R	A	42	52	11	2	sp|P62852|RS25_MOUSE	P62852	RS25_MOUSE	Rps25	Small ribosomal subunit protein eS25			0	0	0	1	1	0	0	0	0	0	0	0	30900.8	50512.7	0	0	0	0	0	0	0	30900.8	50512.7	0	0	0	0	unmatched	unmatched	unmatched	MS/MS	MS/MS	unmatched	unmatched	unmatched	unmatched
DKLSGEYEK	R	F	631	639	9	2	sp|Q61316|HSP74_MOUSE	Q61316	HSP74_MOUSE	Hspa4	Heat shock 70 kDa protein 4			0	0	0	1	0	0	0	0	0	0	0	0	17756.2	0	0	0	0	0	0	0	0	0	0	0	0	0	0	unmatched	unmatched	unmatched	MS/MS	unmatched	unmatched	unmatched	unmatched	unmatched
DKPLKDVIIVDSGK	R	I	191	204	14	3	sp|P24369|PPIB_MOUSE	P24369	PPIB_MOUSE	Ppib	Peptidyl-prolyl cis-trans isomerase B			0	0	0	2	2	2	1	0	1	0	0	0	157430	154143	162335	69510.9	0	125953	0	0	0	157430	154143	162335	69510.9	0	125953	unmatched	unmatched	unmatched	MS/MS	MS/MS	MS/MS	MS/MS	unmatched	MS/MS
DKSSTVLR	K	G	756	763	8	2	sp|Q80Z71|TENN_MOUSE	Q80Z71	TENN_MOUSE	Tnn	Tenascin-N			0	0	1	0	1	0	0	0	0	0	0	24569	0	12214	0	0	0	0	0	0	24569	0	12214	0	0	0	0	unmatched	unmatched	MS/MS	unmatched	MS/MS	unmatched	unmatched	unmatched	unmatched
DLAALEDK	R	V	303	310	8	2	sp|P16546|SPTN1_MOUSE	P16546	SPTN1_MOUSE	Sptan1	Spectrin alpha chain, non-erythrocytic 1			0	0	0	1	1	1	0	0	1	0	0	0	54834.7	44629.5	79098.8	0	0	78105.4	0	0	0	54834.7	44629.5	79098.8	0	0	78105.4	unmatched	unmatched	unmatched	MS/MS	MS/MS	MS/MS	unmatched	unmatched	MS/MS
DLAALGDK	R	V	1281	1288	8	2	sp|P16546|SPTN1_MOUSE	P16546	SPTN1_MOUSE	Sptan1	Spectrin alpha chain, non-erythrocytic 1			0	0	0	1	1	2	0	0	1	0	0	0	44082.3	46019.8	46859.9	0	0	56927.5	0	0	0	44082.3	46019.8	46859.9	0	0	56927.5	unmatched	unmatched	unmatched	MS/MS	MS/MS	MS/MS	unmatched	unmatched	MS/MS
DLADELALVDVMEDK	K	L	43	57	15	2	sp|P06151|LDHA_MOUSE	P06151	LDHA_MOUSE	Ldha	L-lactate dehydrogenase A chain			0	1	0	4	3	2	2	1	2	0	17086.7	0	123980	76407.8	81164.6	86417.2	131412	109408	0	17086.7	0	93119	76407.8	81164.6	86417.2	131412	109408	unmatched	MS/MS	unmatched	MS/MS	MS/MS	MS/MS	MS/MS	MS/MS	MS/MS
DLADELALVDVMEDKLK	K	G	43	59	17	3	sp|P06151|LDHA_MOUSE	P06151	LDHA_MOUSE	Ldha	L-lactate dehydrogenase A chain			0	0	0	0	0	1	0	0	0	0	0	0	0	0	5046.13	0	0	0	0	0	0	0	0	0	0	0	0	unmatched	unmatched	unmatched	unmatched	unmatched	MS/MS	unmatched	unmatched	unmatched
DLADIAAFFR	K	S	42	51	10	2	sp|Q0KL02|TRIO_MOUSE	Q0KL02	TRIO_MOUSE	Trio	Triple functional domain protein			0	0	0	1	0	1	0	0	1	0	0	0	2885.59	0	3276.33	0	0	2206.65	0	0	0	2885.59	0	3276.33	0	0	2206.65	unmatched	unmatched	unmatched	MS/MS	unmatched	MS/MS	unmatched	unmatched	MS/MS
DLADLAAYTALK	R	F	2754	2765	12	2	sp|Q61001|LAMA5_MOUSE	Q61001	LAMA5_MOUSE	Lama5	Laminin subunit alpha-5			0	0	0	2	2	2	1	1	2	0	0	0	46982.6	47375.9	36515.4	47192.3	47208.8	63008.2	0	0	0	46982.6	47375.9	36515.4	47192.3	47208.8	63008.2	unmatched	unmatched	unmatched	MS/MS	MS/MS	MS/MS	MS/MS	MS/MS	MS/MS
DLAGSIIGK	K	G	397	405	9	2	sp|P61979|HNRPK_MOUSE	P61979	HNRPK_MOUSE	Hnrnpk	Heterogeneous nuclear ribonucleoprotein K			0	0	0	2	2	2	2	1	2	0	0	0	106843	158835	137745	110203	104265	114532	0	0	0	106843	158835	137745	110203	104265	114532	unmatched	unmatched	unmatched	MS/MS	MS/MS	MS/MS	MS/MS	MS/MS	MS/MS
DLAILLGMLDPVEK	R	D	109	122	14	2	sp|O08709|PRDX6_MOUSE	O08709	PRDX6_MOUSE	Prdx6	Peroxiredoxin-6			0	0	0	2	2	1	1	2	1	0	0	0	7600.88	8266.05	2897.94	5306.45	7665.02	4496.26	0	0	0	7600.88	8266.05	2897.94	5306.45	7665.02	4496.26	unmatched	unmatched	unmatched	MS/MS	MS/MS	MS/MS	MS/MS	MS/MS	MS/MS
DLASVNNLLK	K	K	1689	1698	10	2	sp|P16546|SPTN1_MOUSE	P16546	SPTN1_MOUSE	Sptan1	Spectrin alpha chain, non-erythrocytic 1			0	0	0	2	2	2	1	0	2	0	0	0	76990.6	133232	138046	209808	0	179978	0	0	0	76990.6	133232	138046	209808	0	179978	unmatched	unmatched	unmatched	MS/MS	MS/MS	MS/MS	MS/MS	unmatched	MS/MS
DLASVQALLR	R	K	286	295	10	2	sp|P16546|SPTN1_MOUSE	P16546	SPTN1_MOUSE	Sptan1	Spectrin alpha chain, non-erythrocytic 1			0	0	0	2	2	2	1	1	2	0	0	0	135022	170011	172248	212177	237010	179051	0	0	0	135022	170011	172248	212177	237010	179051	unmatched	unmatched	unmatched	MS/MS	MS/MS	MS/MS	MS/MS	MS/MS	MS/MS
DLAVAGPEMQVK	R	L	809	820	12	2	sp|Q9EQK5|MVP_MOUSE	Q9EQK5	MVP_MOUSE	Mvp	Major vault protein			0	0	0	1	1	1	1	0	0	0	0	0	64069	78408.5	129397	107863	0	0	0	0	0	64069	78408.5	129397	107863	0	0	unmatched	unmatched	unmatched	MS/MS	MS/MS	MS/MS	MS/MS	unmatched	unmatched
DLDAVLGVMEGAR	R	Q	318	330	13	2	sp|Q8BG07|PLD4_MOUSE	Q8BG07	PLD4_MOUSE	Pld4	5'-3' exonuclease PLD4			0	0	0	0	0	2	0	0	0	0	0	0	0	0	18576.6	0	0	0	0	0	0	0	0	0	0	0	0	unmatched	unmatched	unmatched	unmatched	unmatched	MS/MS	unmatched	unmatched	unmatched
DLDDFQSWLSR	R	T	1070	1080	11	2	sp|Q62261|SPTB2_MOUSE	Q62261	SPTB2_MOUSE	Sptbn1	Spectrin beta chain, non-erythrocytic 1			1	1	1	2	3	3	2	2	2	61736.4	53977.7	37440.7	78842.7	115981	96638.3	52578.5	72769.9	74456.8	61736.4	53977.7	37440.7	78842.7	115981	96638.3	52578.5	72769.9	74456.8	MS/MS	MS/MS	MS/MS	MS/MS	MS/MS	MS/MS	MS/MS	MS/MS	MS/MS
DLDECATK	K	Q	2487	2494	8	2	sp|Q61554|FBN1_MOUSE	Q61554	FBN1_MOUSE	Fbn1	Fibrillin-1			0	1	0	0	0	0	0	0	0	0	64418.9	0	0	0	0	0	0	0	0	0	0	0	0	0	0	0	0	unmatched	MS/MS	unmatched	unmatched	unmatched	unmatched	unmatched	unmatched	unmatched
DLDEDELLGK	K	L	14	23	10	2	sp|Q9JHJ0|TMOD3_MOUSE	Q9JHJ0	TMOD3_MOUSE	Tmod3	Tropomodulin-3			0	0	0	1	1	0	1	1	2	0	0	0	56940.5	42849.5	63665	118128	69342.9	155963	0	0	0	56940.5	42849.5	63665	118128	69342.9	155963	unmatched	unmatched	unmatched	MS/MS	MS/MS	MBR	MS/MS	MS/MS	MS/MS
DLDIIDNYDYSHTVK	K	Y	895	909	15	3	sp|Q80X90|FLNB_MOUSE	Q80X90	FLNB_MOUSE	Flnb	Filamin-B			0	0	0	1	1	1	0	0	1	0	0	0	60252.3	58503.5	64658.2	0	0	47092.6	0	0	0	60252.3	58503.5	64658.2	0	0	47092.6	unmatched	unmatched	unmatched	MS/MS	MS/MS	MS/MS	unmatched	unmatched	MS/MS
DLDKPFLLPVESVYSIPGR	R	G	253	271	19	3	sp|Q8BFR5|EFTU_MOUSE	Q8BFR5	EFTU_MOUSE	Tufm	Elongation factor Tu, mitochondrial			0	1	0	0	1	1	0	0	0	0	21303.2	0	0	25082	31469.8	0	0	0	0	21303.2	0	0	25082	31469.8	0	0	0	unmatched	MS/MS	unmatched	unmatched	MS/MS	MS/MS	unmatched	unmatched	unmatched
DLDSLHSFVLR	R	Q	401	411	11	2,3	sp|Q91W90|TXND5_MOUSE	Q91W90	TXND5_MOUSE	Txndc5	Thioredoxin domain-containing protein 5			0	0	0	2	1	4	2	2	1	0	0	0	93488.9	67149.2	232280	86982.1	199769	73593.4	0	0	0	97432.3	69981.6	115467	90651	95979.8	76697.6	unmatched	unmatched	unmatched	MS/MS	MS/MS	MS/MS	MS/MS	MS/MS	MS/MS
DLDTVASDMMVLLK	K	S	134	147	14	2	sp|Q920A5|RISC_MOUSE	Q920A5	RISC_MOUSE	Scpep1	Retinoid-inducible serine carboxypeptidase			0	0	0	2	1	2	0	2	1	0	0	0	6361.96	5216.09	4787.9	0	6062.44	4179.03	0	0	0	6361.96	5216.09	4787.9	0	6062.44	4179.03	unmatched	unmatched	unmatched	MS/MS	MS/MS	MS/MS	unmatched	MS/MS	MS/MS
DLDVAVLVGSMPR	K	R	80	92	13	2	sp|P14152|MDHC_MOUSE	P14152	MDHC_MOUSE	Mdh1	Malate dehydrogenase, cytoplasmic			0	0	0	1	0	0	0	0	0	0	0	0	0	0	0	0	0	0	0	0	0	0	0	0	0	0	0	unmatched	unmatched	unmatched	MS/MS	unmatched	unmatched	unmatched	unmatched	unmatched
DLEAHIDTANK	K	N	1621	1631	11	2,3	sp|Q8VDD5|MYH9_MOUSE	Q8VDD5	MYH9_MOUSE	Myh9	Myosin-9			3	2	2	2	2	2	1	2	0	1263279	321905	681826	525856	587084	1293065	622490	1.33824e+06	0	745789	321905	681826	525856	587084	749470	622490	736935	0	MS/MS	MS/MS	MS/MS	MS/MS	MS/MS	MS/MS	MS/MS	MS/MS	unmatched
DLEALLNSK	K	E	136	144	9	2	sp|P48678|LMNA_MOUSE	P48678	LMNA_MOUSE	Lmna	Prelamin-A/C			2	2	2	1	2	2	2	2	2	263082	165920	187608	163788	193423	211018	115342	105799	127325	263082	165920	187608	163788	193423	211018	115342	105799	127325	MS/MS	MS/MS	MS/MS	MS/MS	MS/MS	MS/MS	MS/MS	MS/MS	MS/MS
DLEAQIEAANK	K	A	1628	1638	11	2	sp|Q61879|MYH10_MOUSE	Q61879	MYH10_MOUSE	Myh10	Myosin-10			2	2	2	2	2	2	2	2	2	261755	144164	252339	208880	332920	238716	312301	357432	292055	261755	144164	252339	208880	332920	238716	312301	357432	292055	MS/MS	MS/MS	MS/MS	MS/MS	MS/MS	MS/MS	MS/MS	MS/MS	MS/MS
DLEDSLAR	R	E	322	329	8	2	sp|P48678|LMNA_MOUSE	P48678	LMNA_MOUSE	Lmna	Prelamin-A/C			2	1	1	2	2	2	2	2	2	627694	530128	616011	447945	451541	444753	347346	390451	473056	627694	530128	616011	447945	451541	444753	347346	390451	473056	MS/MS	MS/MS	MS/MS	MS/MS	MS/MS	MS/MS	MS/MS	MS/MS	MS/MS
DLEEFFSTVGK	R	V	168	178	11	2	sp|Q8VH51|RBM39_MOUSE	Q8VH51	RBM39_MOUSE	Rbm39	RNA-binding protein 39			0	0	0	1	0	1	0	0	0	0	0	0	18248.8	0	11936.8	0	0	0	0	0	0	18248.8	0	11936.8	0	0	0	unmatched	unmatched	unmatched	MS/MS	unmatched	MS/MS	unmatched	unmatched	unmatched
DLEGLSQR	K	L	1393	1400	8	2	sp|Q8VDD5|MYH9_MOUSE	Q8VDD5	MYH9_MOUSE	Myh9	Myosin-9			3	2	2	3	3	3	3	2	3	758501	429649	789356	970279	813990	811760	925268	1.05815e+06	1.03184e+06	758501	429649	789356	970279	813990	811760	925268	1.05815e+06	1.03184e+06	MS/MS	MS/MS	MS/MS	MS/MS	MS/MS	MS/MS	MS/MS	MS/MS	MS/MS
DLEHLSK	R	F	616	622	7	2	sp|P08003|PDIA4_MOUSE	P08003	PDIA4_MOUSE	Pdia4	Protein disulfide-isomerase A4			0	0	0	0	1	1	1	1	0	0	0	0	0	33190.2	34769.4	34822.9	45993.5	0	0	0	0	0	33190.2	34769.4	34822.9	45993.5	0	unmatched	unmatched	unmatched	unmatched	MS/MS	MS/MS	MS/MS	MS/MS	unmatched
DLELLIQTATR	R	D	152	162	11	2	sp|Q02819|NUCB1_MOUSE	Q02819	NUCB1_MOUSE	Nucb1	Nucleobindin-1			0	0	0	1	0	0	0	0	0	0	0	0	12001	0	0	0	0	0	0	0	0	0	0	0	0	0	0	unmatched	unmatched	unmatched	MS/MS	unmatched	unmatched	unmatched	unmatched	unmatched
DLELLYPFK	K	E	278	286	9	2	sp|Q9D379|HYEP_MOUSE	Q9D379	HYEP_MOUSE	Ephx1	Epoxide hydrolase 1			0	1	0	2	2	2	2	1	1	0	19234.3	0	30521.6	21944.2	20779.1	30733.3	37586.6	34865.5	0	19234.3	0	30521.6	21944.2	20779.1	30733.3	37586.6	34865.5	unmatched	MS/MS	unmatched	MS/MS	MS/MS	MS/MS	MS/MS	MS/MS	MS/MS
DLELQADSAIK	K	G	1628	1638	11	2	sp|O08638|MYH11_MOUSE	O08638	MYH11_MOUSE	Myh11	Myosin-11			1	0	1	1	1	1	0	0	0	65110.2	0	59963.5	61156.2	75910.1	122875	0	0	0	65110.2	0	59963.5	61156.2	75910.1	122875	0	0	0	MS/MS	unmatched	MS/MS	MS/MS	MS/MS	MS/MS	unmatched	unmatched	unmatched
DLELVQGFMPHFFK	R	L	125	138	14	3	sp|P22777|PAI1_MOUSE	P22777	PAI1_MOUSE	Serpine1	Plasminogen activator inhibitor 1			0	0	0	1	1	1	0	0	0	0	0	0	9923.84	6830.34	9206.65	0	0	0	0	0	0	9923.84	6830.34	9206.65	0	0	0	unmatched	unmatched	unmatched	MS/MS	MS/MS	MS/MS	unmatched	unmatched	unmatched
DLESDIIGDTSGHFQK	R	M	141	156	16	3	sp|P14824|ANXA6_MOUSE	P14824	ANXA6_MOUSE	Anxa6	Annexin A6			0	0	0	2	1	1	0	0	0	0	0	0	76684	41361.5	42042.9	0	0	0	0	0	0	76684	41361.5	42042.9	0	0	0	unmatched	unmatched	unmatched	MS/MS	MS/MS	MS/MS	unmatched	unmatched	unmatched
DLEVDTTLK	R	S	1217	1225	9	2	sp|P11087|CO1A1_MOUSE	P11087	CO1A1_MOUSE	Col1a1	Collagen alpha-1(I) chain			1	0	0	0	0	0	0	0	1	69262.2	0	0	0	37066.1	0	0	0	127654	69262.2	0	0	0	37066.1	0	0	0	127654	MS/MS	unmatched	unmatched	unmatched	MBR	unmatched	unmatched	unmatched	MS/MS
DLEVIASTPTSLL	R	I	1543	1555	13	2	sp|P11276|FINC_MOUSE	P11276	FINC_MOUSE	Fn1	Fibronectin			0	0	0	0	2	2	0	0	0	0	0	0	0	13994.9	13156	0	0	0	0	0	0	0	13994.9	13156	0	0	0	unmatched	unmatched	unmatched	unmatched	MS/MS	MS/MS	unmatched	unmatched	unmatched
DLEVIASTPTSLLISWEPPAVSVR	R	Y	1543	1566	24	3,4	sp|P11276|FINC_MOUSE	P11276	FINC_MOUSE	Fn1	Fibronectin			4	3	6	1	1	0	0	1	0	171807	0	102280	7234.65	4525.71	0	0	8840.94	0	171807	0	95644.3	7234.65	4525.71	0	0	8840.94	0	MS/MS	MS/MS	MS/MS	MS/MS	MS/MS	unmatched	unmatched	MS/MS	unmatched
DLFDPIIEER	K	H	87	96	10	2	sp|Q04447|KCRB_MOUSE	Q04447	KCRB_MOUSE	Ckb	Creatine kinase B-type			0	0	0	2	1	2	2	1	1	0	0	0	49363.2	40028.9	38814.8	61372.8	49437.5	53291.6	0	0	0	49363.2	40028.9	38814.8	61372.8	49437.5	53291.6	unmatched	unmatched	unmatched	MS/MS	MS/MS	MS/MS	MS/MS	MS/MS	MS/MS
DLFEDELVPLFEK	R	A	172	184	13	2	sp|Q7TMK9|HNRPQ_MOUSE	Q7TMK9	HNRPQ_MOUSE	Syncrip	Heterogeneous nuclear ribonucleoprotein Q			0	1	2	2	3	3	3	3	2	0	24806.1	52774.6	45361.3	39488.2	35098.4	32174.1	45405.8	31908.6	0	24806.1	52774.6	45361.3	39488.2	35098.4	32174.1	45405.8	31908.6	unmatched	MS/MS	MS/MS	MS/MS	MS/MS	MS/MS	MS/MS	MS/MS	MS/MS
DLFQVAFNR	K	V	3860	3868	9	2	sp|Q9JHU4|DYHC1_MOUSE	Q9JHU4	DYHC1_MOUSE	Dync1h1	Cytoplasmic dynein 1 heavy chain 1			0	0	0	0	1	0	0	0	0	0	0	0	0	21669.4	0	0	0	0	0	0	0	0	0	0	0	0	0	unmatched	unmatched	unmatched	unmatched	MS/MS	unmatched	unmatched	unmatched	unmatched
DLFQVIYNVK	K	K	164	173	10	2	sp|P98078|DAB2_MOUSE	P98078	DAB2_MOUSE	Dab2	Disabled homolog 2			0	0	0	2	2	2	2	2	2	0	0	0	45827.6	42845.3	45655.7	39651.1	34361.2	38114.9	0	0	0	45827.6	42845.3	45655.7	39651.1	34361.2	38114.9	unmatched	unmatched	unmatched	MS/MS	MS/MS	MS/MS	MS/MS	MS/MS	MS/MS
DLFSDGHSEFLK	R	A	162	173	12	2,3	sp|P27773|PDIA3_MOUSE	P27773	PDIA3_MOUSE	Pdia3	Protein disulfide-isomerase A3			0	0	0	2	2	1	2	2	2	0	0	0	409593	229271	161604	375668	359130	282684	0	0	0	213782	116085	169901	195440	184769	146650	unmatched	unmatched	unmatched	MS/MS	MS/MS	MS/MS	MS/MS	MS/MS	MS/MS
DLGAQGAVAEAELAEAQR	R	L	2332	2349	18	2	sp|Q61001|LAMA5_MOUSE	Q61001	LAMA5_MOUSE	Lama5	Laminin subunit alpha-5			0	0	0	0	1	0	0	0	0	0	0	0	0	52506.3	0	0	0	0	0	0	0	0	0	0	0	0	0	unmatched	unmatched	unmatched	unmatched	MS/MS	unmatched	unmatched	unmatched	unmatched
DLGATWVVLGHSER	K	R	86	99	14	3	sp|P17751|TPIS_MOUSE	P17751	TPIS_MOUSE	Tpi1	Triosephosphate isomerase			0	0	0	2	2	2	2	2	1	0	0	0	149427	135579	141295	107659	122164	80581.6	0	0	0	149427	135579	141295	107659	122164	80581.6	unmatched	unmatched	unmatched	MS/MS	MS/MS	MS/MS	MS/MS	MS/MS	MS/MS
DLGDYKDLDEDELLGK	K	L	8	23	16	3	sp|Q9JHJ0|TMOD3_MOUSE	Q9JHJ0	TMOD3_MOUSE	Tmod3	Tropomodulin-3			0	0	0	1	1	1	1	0	1	0	0	0	73176.4	45669.2	68888.4	28340.2	0	61565.9	0	0	0	73176.4	45669.2	68888.4	28340.2	0	61565.9	unmatched	unmatched	unmatched	MS/MS	MS/MS	MS/MS	MS/MS	unmatched	MS/MS
DLGEEHFK	K	G	37	44	8	2	contam_sp|P02769|ALBU_BOVIN	P02769	ALBU_BOVIN	ALB	Albumin			0	0	0	1	2	0	0	1	0	0	0	0	51090.1	59999.7	0	0	25024.8	0	0	0	0	51090.1	59999.7	0	0	25024.8	0	unmatched	unmatched	unmatched	MS/MS	MS/MS	unmatched	unmatched	MS/MS	unmatched
DLGEELEALK	R	T	1136	1145	10	2	sp|Q8VDD5|MYH9_MOUSE	Q8VDD5	MYH9_MOUSE	Myh9	Myosin-9	Myh11	sp|O08638|MYH11_MOUSE	2	2	2	2	3	3	2	3	3	607200	289674	488586	223192	238353	291278	398255	323817	537609	607200	289674	488586	223192	238353	291278	398255	323817	537609	MS/MS	MS/MS	MS/MS	MS/MS	MS/MS	MS/MS	MS/MS	MS/MS	MS/MS
DLGEELEALKTELEDTLDSTAAQQELR	R	S	1136	1162	27	3,4	sp|Q8VDD5|MYH9_MOUSE	Q8VDD5	MYH9_MOUSE	Myh9	Myosin-9			3	0	2	0	0	0	0	0	0	248901	0	346312	0	0	0	0	0	0	248901	0	346312	0	0	0	0	0	0	MS/MS	unmatched	MS/MS	unmatched	unmatched	unmatched	unmatched	unmatched	unmatched
DLGLSESGEDVNAAILDESGKK	K	F	457	478	22	3	sp|P08003|PDIA4_MOUSE	P08003	PDIA4_MOUSE	Pdia4	Protein disulfide-isomerase A4			0	0	0	1	0	1	0	0	0	0	0	0	80216.6	46038	56337.7	0	0	0	0	0	0	80216.6	46038	56337.7	0	0	0	unmatched	unmatched	unmatched	MS/MS	MBR	MS/MS	unmatched	unmatched	unmatched
DLGTDSQIFISR	K	A	391	402	12	2	sp|Q61598|GDIB_MOUSE	Q61598	GDIB_MOUSE	Gdi2	Rab GDP dissociation inhibitor beta			0	0	0	1	2	0	0	0	0	0	0	0	76591.2	0	0	0	0	0	0	0	0	0	0	0	0	0	0	unmatched	unmatched	unmatched	MS/MS	MS/MS	unmatched	unmatched	unmatched	unmatched
DLHTLILVN	K	N	101	109	9	2	sp|P28654|PGS2_MOUSE	P28654	PGS2_MOUSE	Dcn	Decorin			1	1	0	0	0	0	0	0	0	53635.9	65148.8	0	0	0	0	0	0	0	53635.9	65148.8	0	0	0	0	0	0	0	MS/MS	MS/MS	unmatched	unmatched	unmatched	unmatched	unmatched	unmatched	unmatched
DLHTLILVNNK	K	I	101	111	11	2,3	sp|P28654|PGS2_MOUSE	P28654	PGS2_MOUSE	Dcn	Decorin			2	2	2	2	2	2	2	2	1	276871	420738	347302	151991	112738	114191	298957	141379	96960.9	281087	427145	352590	78774.8	114455	55146.7	152706	143531	98437.4	MS/MS	MS/MS	MS/MS	MS/MS	MS/MS	MS/MS	MS/MS	MS/MS	MS/MS
DLIEDLKYELTGK	K	F	69	81	13	2	sp|P14824|ANXA6_MOUSE	P14824	ANXA6_MOUSE	Anxa6	Annexin A6			0	0	0	1	2	1	0	0	0	0	0	0	19553.2	15595.8	13270.2	0	0	0	0	0	0	19553.2	15595.8	13270.2	0	0	0	unmatched	unmatched	unmatched	MS/MS	MS/MS	MS/MS	unmatched	unmatched	unmatched
DLIGVQNLLK	K	K	815	824	10	2	sp|P16546|SPTN1_MOUSE	P16546	SPTN1_MOUSE	Sptan1	Spectrin alpha chain, non-erythrocytic 1			0	0	0	2	2	2	2	2	2	0	0	0	56265.9	74770.3	73413.4	62925.3	63583.9	93855.3	0	0	0	56265.9	74770.3	73413.4	62925.3	63583.9	93855.3	unmatched	unmatched	unmatched	MS/MS	MS/MS	MS/MS	MS/MS	MS/MS	MS/MS
DLIQMLVQR	K	G	1081	1089	9	2	sp|Q64511|TOP2B_MOUSE	Q64511	TOP2B_MOUSE	Top2b	DNA topoisomerase 2-beta			1	1	1	2	2	2	0	1	1	70734.6	30190	41815.5	15952.6	20572.4	21364.4	0	21490	19954	70734.6	30190	41815.5	15952.6	20572.4	21364.4	0	21490	19954	MS/MS	MS/MS	MS/MS	MS/MS	MS/MS	MS/MS	unmatched	MS/MS	MS/MS
DLISHDELFSDIYK	R	I	6	19	14	2,3	sp|P63028|TCTP_MOUSE	P63028	TCTP_MOUSE	Tpt1	Translationally-controlled tumor protein			0	0	0	0	1	1	1	0	0	0	0	0	0	27163.8	33212.8	38057.6	0	0	0	0	0	0	0	33212.8	38057.6	0	0	unmatched	unmatched	unmatched	unmatched	MS/MS	MS/MS	MS/MS	unmatched	unmatched
DLIVTEVTEETVNLAWDNEMR	K	V	628	648	21	3	sp|Q80YX1|TENA_MOUSE	Q80YX1	TENA_MOUSE	Tnc	Tenascin			10	1	6	0	0	0	0	0	0	35004.4	0	60645.1	0	0	0	0	0	0	35004.4	0	60645.1	0	0	0	0	0	0	MS/MS	MS/MS	MS/MS	unmatched	unmatched	unmatched	unmatched	unmatched	unmatched
DLKDYFTK	K	F	90	97	8	2	sp|Q99020|ROAA_MOUSE	Q99020	ROAA_MOUSE	Hnrnpab	Heterogeneous nuclear ribonucleoprotein A/B			0	0	0	0	0	1	0	0	0	0	0	0	0	0	70305	0	0	0	0	0	0	0	0	0	0	0	0	unmatched	unmatched	unmatched	unmatched	unmatched	MS/MS	unmatched	unmatched	unmatched
DLKPENLLLASK	R	S	136	147	12	2	sp|Q6PHZ2|KCC2D_MOUSE	Q6PHZ2	KCC2D_MOUSE	Camk2d	Calcium/calmodulin-dependent protein kinase type II subunit delta	Camk2a, Camk2b, Camk2g	sp|P11798|KCC2A_MOUSE, sp|P28652|KCC2B_MOUSE, sp|Q923T9|KCC2G_MOUSE	0	0	0	0	0	0	0	0	1	0	0	0	0	0	0	0	0	0	0	0	0	0	0	0	0	0	0	unmatched	unmatched	unmatched	unmatched	unmatched	unmatched	unmatched	unmatched	MS/MS
DLKPETDYVVNVY	K	S	1443	1455	13	2	sp|Q60847|COCA1_MOUSE	Q60847	COCA1_MOUSE	Col12a1	Collagen alpha-1(XII) chain			2	2	2	0	0	0	0	0	0	526076	547837	578386	0	36153.2	0	0	0	0	526076	547837	578386	0	36153.2	0	0	0	0	MS/MS	MS/MS	MS/MS	unmatched	MBR	unmatched	unmatched	unmatched	unmatched
DLKPETDYVVNVYSVVEDEYSEPLK	K	G	1443	1467	25	3	sp|Q60847|COCA1_MOUSE	Q60847	COCA1_MOUSE	Col12a1	Collagen alpha-1(XII) chain			7	0	1	2	0	1	0	0	0	1.55346e+06	0	0	36594.2	56323.5	18578.5	0	0	0	1.55346e+06	0	0	36594.2	56323.5	18578.5	0	0	0	MS/MS	unmatched	MS/MS	MS/MS	MBR	MS/MS	unmatched	unmatched	unmatched
DLKPETDYVVNVYSVVEDEYSEPLKGTEK	K	T	1443	1471	29	4	sp|Q60847|COCA1_MOUSE	Q60847	COCA1_MOUSE	Col12a1	Collagen alpha-1(XII) chain			4	2	2	3	3	1	0	1	1	850983	989088	622611	70961.5	108935	61752.6	0	0	23232.3	850983	989088	622611	70961.5	108935	61752.6	0	0	23232.3	MS/MS	MS/MS	MS/MS	MS/MS	MS/MS	MS/MS	unmatched	MS/MS	MS/MS
DLLAAQARLKDLEALLNSKEAALSTALSEK	G	R	126	155	30	4	sp|P48678|LMNA_MOUSE	P48678	LMNA_MOUSE	Lmna	Prelamin-A/C			2	2	2	0	0	0	0	0	0	0	0	0	0	0	0	0	0	0	0	0	0	0	0	0	0	0	0	MS/MS	MS/MS	MS/MS	unmatched	unmatched	unmatched	unmatched	unmatched	unmatched
DLLDAVWADK	Q	G	77	86	10	2	sp|P35441|TSP1_MOUSE	P35441	TSP1_MOUSE	Thbs1	Thrombospondin-1			0	0	0	1	1	2	0	0	0	0	0	0	13150	8300.97	19491.1	0	0	0	0	0	0	13150	8300.97	19491.1	0	0	0	unmatched	unmatched	unmatched	MS/MS	MS/MS	MS/MS	unmatched	unmatched	unmatched
DLLDLLVEAK	K	Q	555	564	10	2	sp|Q62167|DDX3X_MOUSE	Q62167	DDX3X_MOUSE	Ddx3x	ATP-dependent RNA helicase DDX3X	D1Pas1, Ddx3y	sp|P16381|DDX3L_MOUSE, sp|Q62095|DDX3Y_MOUSE	1	1	1	2	0	1	1	2	1	19764.5	11667.5	16516.8	16960.1	0	12800.6	14051.8	19597.9	11951.7	19764.5	11667.5	16516.8	16960.1	0	12800.6	14051.8	19597.9	11951.7	MS/MS	MS/MS	MS/MS	MS/MS	unmatched	MS/MS	MS/MS	MS/MS	MS/MS
DLLEVADILEK	K	A	110	120	11	2	sp|Q99LP6|GRPE1_MOUSE	Q99LP6	GRPE1_MOUSE	Grpel1	GrpE protein homolog 1, mitochondrial			0	0	0	1	1	1	1	0	1	0	0	0	9213.37	9213.37	7698.15	8502.68	0	10937	0	0	0	9213.37	9213.37	7698.15	8502.68	0	10937	unmatched	unmatched	unmatched	MS/MS	MS/MS	MS/MS	MS/MS	unmatched	MS/MS
DLLFQALGR	R	T	9	17	9	2	sp|Q9WUA2|SYFB_MOUSE	Q9WUA2	SYFB_MOUSE	Farsb	Phenylalanine--tRNA ligase beta subunit			0	0	0	1	1	1	1	1	1	0	0	0	17654.8	18296	21103.7	25576.1	26613.2	25942	0	0	0	17654.8	18296	21103.7	25576.1	26613.2	25942	unmatched	unmatched	unmatched	MS/MS	MS/MS	MS/MS	MS/MS	MS/MS	MS/MS
DLLFQPVAELK	R	K	725	735	11	2	sp|Q9WUA3|PFKAP_MOUSE	Q9WUA3	PFKAP_MOUSE	Pfkp	ATP-dependent 6-phosphofructokinase, platelet type			0	0	0	1	0	0	0	0	1	0	0	0	21093.8	0	0	0	0	0	0	0	0	0	0	0	0	0	0	unmatched	unmatched	unmatched	MS/MS	unmatched	unmatched	unmatched	unmatched	MS/MS
DLLLDPAWEK	R	Q	42	51	10	2	sp|P57780|ACTN4_MOUSE	P57780	ACTN4_MOUSE	Actn4	Alpha-actinin-4	Actn1, Actn2, Actn3	sp|O88990|ACTN3_MOUSE, sp|Q7TPR4|ACTN1_MOUSE, sp|Q9JI91|ACTN2_MOUSE	2	2	1	3	3	3	4	3	3	63529.3	90230.9	78270.8	147225	135448	198746	203587	201044	238789	63529.3	90230.9	78270.8	147225	135448	198746	203587	201044	238789	MS/MS	MS/MS	MS/MS	MS/MS	MS/MS	MS/MS	MS/MS	MS/MS	MS/MS
DLLNNHILK	R	S	305	313	9	2	sp|P82198|BGH3_MOUSE	P82198	BGH3_MOUSE	Tgfbi	Transforming growth factor-beta-induced protein ig-h3			0	0	0	1	0	0	1	1	1	0	0	0	74448.3	63820.3	109792	88857.2	106780	116837	0	0	0	74448.3	63820.3	109792	88857.2	106780	116837	unmatched	unmatched	unmatched	MS/MS	MBR	MBR	MS/MS	MS/MS	MS/MS
DLLQAAQDK	R	L	1741	1749	9	2	sp|Q61292|LAMB2_MOUSE	Q61292	LAMB2_MOUSE	Lamb2	Laminin subunit beta-2			0	0	0	1	1	1	0	0	0	0	0	0	42817.4	47832.5	47069.4	0	0	0	0	0	0	42817.4	47832.5	47069.4	0	0	0	unmatched	unmatched	unmatched	MS/MS	MS/MS	MS/MS	unmatched	unmatched	unmatched
DLLQPEVAVALLEAQAGTGHIIDPATSAR	K	L	3191	3219	29	3,4	sp|Q9QXS1|PLEC_MOUSE	Q9QXS1	PLEC_MOUSE	Plec	Plectin			1	0	0	3	0	1	0	1	0	48568.9	0	0	44717.8	33428.8	17975.2	0	8136.78	0	147724	0	0	31533.7	30687.6	16501.2	0	7469.55	0	MS/MS	unmatched	unmatched	MS/MS	MBR	MS/MS	unmatched	MS/MS	unmatched
DLLQQFR	R	T	3084	3090	7	2	sp|Q9QXS1|PLEC_MOUSE	Q9QXS1	PLEC_MOUSE	Plec	Plectin			0	0	1	1	2	1	0	1	1	0	0	66210.7	111650	88437.4	89698.5	0	95950.1	98688.9	0	0	66210.7	111650	88437.4	89698.5	0	95950.1	98688.9	unmatched	unmatched	MS/MS	MS/MS	MS/MS	MS/MS	unmatched	MS/MS	MS/MS
DLLSSVSR	R	E	365	372	8	2	sp|Q07076|ANXA7_MOUSE	Q07076	ANXA7_MOUSE	Anxa7	Annexin A7			0	0	0	1	0	0	0	0	0	0	0	0	0	0	0	0	0	0	0	0	0	0	0	0	0	0	0	unmatched	unmatched	unmatched	MS/MS	unmatched	unmatched	unmatched	unmatched	unmatched
DLLTAYYDVDYEK	K	N	259	271	13	2	sp|P27773|PDIA3_MOUSE	P27773	PDIA3_MOUSE	Pdia3	Protein disulfide-isomerase A3			0	0	0	3	2	1	2	1	2	0	0	0	220435	126526	127809	167530	91162.4	111884	0	0	0	220435	126526	127809	167530	91162.4	111884	unmatched	unmatched	unmatched	MS/MS	MS/MS	MS/MS	MS/MS	MS/MS	MS/MS
DLLTQPGDWTL	K	F	525	535	11	2	sp|Q62009|POSTN_MOUSE	Q62009	POSTN_MOUSE	Postn	Periostin			2	2	3	1	0	0	0	0	1	179830	190330	152060	2892.22	0	0	0	0	9415.1	179830	190330	152060	2892.22	0	0	0	0	9415.1	MS/MS	MS/MS	MS/MS	MS/MS	unmatched	unmatched	unmatched	unmatched	MS/MS
DLLTQPGDWTLF	K	A	525	536	12	2	sp|Q62009|POSTN_MOUSE	Q62009	POSTN_MOUSE	Postn	Periostin			1	1	2	2	1	4	0	0	0	30898.9	17181.8	34362.5	5275.11	11123.9	8602.37	0	0	0	30898.9	17181.8	34362.5	5275.11	11123.9	8602.37	0	0	0	MS/MS	MS/MS	MS/MS	MS/MS	MS/MS	MS/MS	unmatched	unmatched	unmatched
DLLTQPGDWTLFAPT	K	N	525	539	15	2	sp|Q62009|POSTN_MOUSE	Q62009	POSTN_MOUSE	Postn	Periostin			1	1	0	0	0	2	0	0	0	13957.8	0	0	0	0	7216.5	0	0	0	13957.8	0	0	0	0	7216.5	0	0	0	MS/MS	MS/MS	unmatched	unmatched	unmatched	MS/MS	unmatched	unmatched	unmatched
DLLTQPGDWTLFAPTN	K	D	525	540	16	2	sp|Q62009|POSTN_MOUSE	Q62009	POSTN_MOUSE	Postn	Periostin			3	1	1	2	0	2	0	0	0	37344.2	6743.13	0	8037.23	0	12456.9	0	0	0	37344.2	6743.13	0	8037.23	0	12456.9	0	0	0	MS/MS	MS/MS	MS/MS	MS/MS	unmatched	MS/MS	unmatched	unmatched	unmatched
DLLTQPGDWTLFAPTND	K	A	525	541	17	2	sp|Q62009|POSTN_MOUSE	Q62009	POSTN_MOUSE	Postn	Periostin			0	0	1	0	0	0	0	0	0	0	0	0	0	0	0	0	0	0	0	0	0	0	0	0	0	0	0	unmatched	unmatched	MS/MS	unmatched	unmatched	unmatched	unmatched	unmatched	unmatched
DLLTQPGDWTLFAPTNDAFK	K	G	525	544	20	2,3	sp|Q62009|POSTN_MOUSE	Q62009	POSTN_MOUSE	Postn	Periostin			16	14	15	7	1	2	4	2	4	1.97731e+06	1.70149e+06	1.462e+06	994373	16992.7	24210.7	547682	31218.1	835683	1.24232e+06	1.67733e+06	1.25364e+06	340710	15856.1	15998.8	455700	463267	539708	MS/MS	MS/MS	MS/MS	MS/MS	MS/MS	MS/MS	MS/MS	MS/MS	MS/MS
DLMADLK	R	S	412	418	7	2	sp|P14824|ANXA6_MOUSE	P14824	ANXA6_MOUSE	Anxa6	Annexin A6			0	0	0	1	1	0	1	0	0	0	0	0	39781.4	21890.4	0	40458.3	0	0	0	0	0	39781.4	21890.4	0	40458.3	0	0	unmatched	unmatched	unmatched	MS/MS	MS/MS	unmatched	MS/MS	unmatched	unmatched
DLMGNIEQNEHAII	K	-	1443	1456	14	2	sp|Q61830|MRC1_MOUSE	Q61830	MRC1_MOUSE	Mrc1	Macrophage mannose receptor 1			0	0	0	0	0	1	0	0	0	0	0	0	0	0	0	0	0	0	0	0	0	0	0	0	0	0	0	unmatched	unmatched	unmatched	unmatched	unmatched	MS/MS	unmatched	unmatched	unmatched
DLMLWMEDVIR	R	Q	1922	1932	11	2	sp|Q62261|SPTB2_MOUSE	Q62261	SPTB2_MOUSE	Sptbn1	Spectrin beta chain, non-erythrocytic 1			2	1	1	2	3	1	0	2	0	15273.3	5644.65	12319.3	4746.01	2513.81	2666.26	0	5610.06	0	15273.3	5644.65	12319.3	4746.01	2513.81	2666.26	0	5610.06	0	MS/MS	MS/MS	MS/MS	MS/MS	MS/MS	MS/MS	unmatched	MS/MS	unmatched
DLMSWINGIR	R	G	1350	1359	10	2	sp|P16546|SPTN1_MOUSE	P16546	SPTN1_MOUSE	Sptan1	Spectrin alpha chain, non-erythrocytic 1			0	0	0	2	2	2	0	2	1	0	0	0	13906.2	22833.2	18465.9	0	22304.4	18827.1	0	0	0	13906.2	22833.2	18465.9	0	22304.4	18827.1	unmatched	unmatched	unmatched	MS/MS	MS/MS	MS/MS	unmatched	MS/MS	MS/MS
DLMVGDEASELR	K	S	54	65	12	2	sp|P61161|ARP2_MOUSE	P61161	ARP2_MOUSE	Actr2	Actin-related protein 2			1	1	1	1	2	0	1	1	1	67800.7	93563.9	87524.4	63274	86344.4	0	84042.4	124199	0	67800.7	93563.9	87524.4	63274	86344.4	0	84042.4	124199	0	MS/MS	MS/MS	MS/MS	MS/MS	MS/MS	unmatched	MS/MS	MS/MS	MS/MS
DLMVLNDVYR	K	V	432	441	10	2	sp|P97449|AMPN_MOUSE	P97449	AMPN_MOUSE	Anpep	Aminopeptidase N			0	0	1	2	1	1	1	2	1	0	0	51245.2	49281.4	59221.2	40395.4	56065.5	66470.5	74654.7	0	0	51245.2	49281.4	59221.2	40395.4	56065.5	66470.5	74654.7	unmatched	unmatched	MS/MS	MS/MS	MS/MS	MS/MS	MS/MS	MS/MS	MS/MS
DLNPDVNVFQR	R	K	39	49	11	2	sp|Q9Z1G4|VPP1_MOUSE	Q9Z1G4	VPP1_MOUSE	Atp6v0a1	V-type proton ATPase 116 kDa subunit a 1			0	0	0	0	1	1	0	1	0	0	0	0	0	53254	54117.9	0	61758.3	0	0	0	0	0	53254	54117.9	0	61758.3	0	unmatched	unmatched	unmatched	unmatched	MS/MS	MS/MS	unmatched	MS/MS	unmatched
DLNSLIDAFSR	K	I	465	475	11	2	sp|Q9QX15|CA3A1_MOUSE	Q9QX15	CA3A1_MOUSE	Clca3a1	Calcium-activated chloride channel regulator 3A-1			0	0	0	2	2	2	1	2	0	0	0	0	9794.89	12300.8	10657.3	9067.89	16636	0	0	0	0	9794.89	12300.8	10657.3	9067.89	16636	0	unmatched	unmatched	unmatched	MS/MS	MS/MS	MS/MS	MS/MS	MS/MS	unmatched
DLPETLNELHLDHN	K	K	227	240	14	3	sp|P28653|PGS1_MOUSE	P28653	PGS1_MOUSE	Bgn	Biglycan			1	1	2	0	0	0	0	0	0	97809.8	110317	69224.3	0	0	0	0	0	0	97809.8	110317	69224.3	0	0	0	0	0	0	MS/MS	MS/MS	MS/MS	unmatched	unmatched	unmatched	unmatched	unmatched	unmatched
DLPETLNELHLDHNK	K	I	227	241	15	2,3,4	sp|P28653|PGS1_MOUSE	P28653	PGS1_MOUSE	Bgn	Biglycan			10	8	8	7	8	9	8	8	6	2.35493e+06	1.62553e+06	2.31827e+06	2.70014e+06	2.11461e+06	1.79942e+06	2.23819e+06	1649906	2.02142e+06	1.73864e+06	765314	1.77207e+06	3.21902e+06	1.67983e+06	1.53532e+06	1.34641e+06	893124	2.40988e+06	MS/MS	MS/MS	MS/MS	MS/MS	MS/MS	MS/MS	MS/MS	MS/MS	MS/MS
DLPSTATSVNIPDLLPGR	L	K	766	783	18	2	sp|P11276|FINC_MOUSE	P11276	FINC_MOUSE	Fn1	Fibronectin			0	0	0	2	1	1	1	1	2	0	0	0	35500.9	28206.3	41941.3	44354.4	30033.7	55451.2	0	0	0	35500.9	28206.3	41941.3	44354.4	30033.7	55451.2	unmatched	unmatched	unmatched	MS/MS	MS/MS	MS/MS	MS/MS	MS/MS	MS/MS
DLQAICGLSCDELSSMVLELK	K	G	265	285	21	3	sp|P35441|TSP1_MOUSE	P35441	TSP1_MOUSE	Thbs1	Thrombospondin-1			0	2	1	0	0	0	0	0	0	0	80517.4	115058	0	0	0	0	0	0	0	80517.4	115058	0	0	0	0	0	0	unmatched	MS/MS	MS/MS	unmatched	unmatched	unmatched	unmatched	unmatched	unmatched
DLQAICGLSCDELSSMVLELKGLRTIVTTLQDS	K	I	265	297	33	4	sp|P35441|TSP1_MOUSE	P35441	TSP1_MOUSE	Thbs1	Thrombospondin-1			0	1	1	0	0	0	0	0	0	0	0	0	0	0	0	0	0	0	0	0	0	0	0	0	0	0	0	unmatched	MS/MS	MS/MS	unmatched	unmatched	unmatched	unmatched	unmatched	unmatched
DLQGRDEQSEEK	R	K	1572	1583	12	3	sp|Q8VDD5|MYH9_MOUSE	Q8VDD5	MYH9_MOUSE	Myh9	Myosin-9			0	0	0	0	0	1	0	0	0	0	0	0	0	0	25964.2	0	0	0	0	0	0	0	0	0	0	0	0	unmatched	unmatched	unmatched	unmatched	unmatched	MS/MS	unmatched	unmatched	unmatched
DLQIYSR	R	Q	92	98	7	2	sp|Q9WTI7|MYO1C_MOUSE	Q9WTI7	MYO1C_MOUSE	Myo1c	Unconventional myosin-Ic			0	0	1	0	0	0	0	0	0	0	0	94203.7	0	72677.1	86280.1	0	0	0	0	0	94203.7	0	72677.1	86280.1	0	0	0	unmatched	unmatched	MS/MS	unmatched	MBR	MBR	unmatched	unmatched	unmatched
DLQLCHPDFPDGEYWVDPNQGCSR	K	D	1641	1664	24	3	sp|O88207|CO5A1_MOUSE	O88207	CO5A1_MOUSE	Col5a1	Collagen alpha-1(V) chain			0	1	0	0	0	0	0	0	0	0	0	0	0	0	0	0	0	0	0	0	0	0	0	0	0	0	0	unmatched	MS/MS	unmatched	unmatched	unmatched	unmatched	unmatched	unmatched	unmatched
DLQMVNISLR	K	V	98	107	10	2	sp|O35129|PHB2_MOUSE	O35129	PHB2_MOUSE	Phb2	Prohibitin-2			0	0	0	1	0	0	0	0	0	0	0	0	33634.2	0	0	0	0	0	0	0	0	0	0	0	0	0	0	unmatched	unmatched	unmatched	MS/MS	unmatched	unmatched	unmatched	unmatched	unmatched
DLQNLMSWR	R	F	366	374	9	2	sp|Q61391|NEP_MOUSE	Q61391	NEP_MOUSE	Mme	Neprilysin			1	1	1	0	0	0	0	0	0	51784.4	61805.6	41896.6	0	0	0	0	0	0	51784.4	61805.6	41896.6	0	0	0	0	0	0	MS/MS	MS/MS	MS/MS	unmatched	unmatched	unmatched	unmatched	unmatched	unmatched
DLQNVNITLR	K	I	84	93	10	2	sp|P67778|PHB1_MOUSE	P67778	PHB1_MOUSE	Phb1	Prohibitin 1			0	0	0	1	0	1	0	0	0	0	0	0	50038.2	0	0	0	0	0	0	0	0	0	0	0	0	0	0	unmatched	unmatched	unmatched	MS/MS	unmatched	MS/MS	unmatched	unmatched	unmatched
DLSAAGIGLLAAATQSLSMPASLGR	R	M	20	44	25	3	sp|Q8K310|MATR3_MOUSE	Q8K310	MATR3_MOUSE	Matr3	Matrin-3			0	1	1	0	0	0	0	1	0	0	7799.86	4774.29	0	0	0	0	3807.95	0	0	7799.86	4774.29	0	0	0	0	3807.95	0	unmatched	MS/MS	MS/MS	unmatched	unmatched	unmatched	unmatched	MS/MS	unmatched
DLSDGIHVVK	K	D	193	202	10	2	sp|Q8BMK4|CKAP4_MOUSE	Q8BMK4	CKAP4_MOUSE	Ckap4	Cytoskeleton-associated protein 4			0	0	0	1	1	0	0	0	0	0	0	0	64136.6	0	0	0	0	0	0	0	0	0	0	0	0	0	0	unmatched	unmatched	unmatched	MS/MS	MS/MS	unmatched	unmatched	unmatched	unmatched
DLSEELEALK	R	T	1143	1152	10	2	sp|Q61879|MYH10_MOUSE	Q61879	MYH10_MOUSE	Myh10	Myosin-10			2	1	1	1	1	1	2	1	2	129513	90179.3	112765	35732.4	42050.4	41443	69906.2	71141.9	73601	129513	90179.3	112765	35732.4	42050.4	41443	69906.2	71141.9	73601	MS/MS	MS/MS	MS/MS	MS/MS	MS/MS	MS/MS	MS/MS	MS/MS	MS/MS
DLSEELEALKTELEDTLDTTAAQQELR	R	T	1143	1169	27	4	sp|Q61879|MYH10_MOUSE	Q61879	MYH10_MOUSE	Myh10	Myosin-10			0	0	1	0	0	0	0	0	0	0	0	127470	0	0	0	0	0	0	0	0	0	0	0	0	0	0	0	unmatched	unmatched	MS/MS	unmatched	unmatched	unmatched	unmatched	unmatched	unmatched
DLSLSLPGKQQVVSVEEALLATGQWK	L	S	129	154	26	3	sp|P35441|TSP1_MOUSE	P35441	TSP1_MOUSE	Thbs1	Thrombospondin-1			0	0	1	0	2	0	0	3	0	0	0	0	0	0	0	0	0	0	0	0	0	0	0	0	0	0	0	unmatched	unmatched	MS/MS	unmatched	MS/MS	unmatched	unmatched	MS/MS	unmatched
DLSQYIR	R	N	138	144	7	2	sp|P08905|LYZ2_MOUSE	P08905	LYZ2_MOUSE	Lyz2	Lysozyme C-2	Lyz1	sp|P17897|LYZ1_MOUSE	0	0	0	1	0	1	2	2	1	0	0	0	79406.8	0	70634.8	107836	100949	105668	0	0	0	79406.8	0	70634.8	107836	100949	105668	unmatched	unmatched	unmatched	MS/MS	unmatched	MS/MS	MS/MS	MS/MS	MS/MS
DLSSFRAAAITSDLLESLGR	D	D	248	267	20	3	sp|Q62009|POSTN_MOUSE	Q62009	POSTN_MOUSE	Postn	Periostin			1	1	1	0	0	1	1	0	1	0	0	0	0	0	3538.97	0	0	6128.95	0	0	0	0	0	3538.97	0	0	6128.95	MS/MS	MS/MS	MS/MS	unmatched	unmatched	MS/MS	MS/MS	unmatched	MS/MS
DLSSQTQY	K	T	1623	1630	8	2	sp|Q60847|COCA1_MOUSE	Q60847	COCA1_MOUSE	Col12a1	Collagen alpha-1(XII) chain			2	2	1	0	0	1	0	0	0	329089	335857	320202	0	0	23729	0	0	0	329089	335857	320202	0	0	23729	0	0	0	MS/MS	MS/MS	MS/MS	unmatched	unmatched	MS/MS	unmatched	unmatched	unmatched
DLSSQTQYTVSVSAVYDEGTSPPATAYDTTR	K	R	1623	1653	31	3	sp|Q60847|COCA1_MOUSE	Q60847	COCA1_MOUSE	Col12a1	Collagen alpha-1(XII) chain			9	0	1	0	0	0	0	0	0	0	0	0	0	0	0	0	0	0	0	0	0	0	0	0	0	0	0	MS/MS	unmatched	MS/MS	unmatched	unmatched	unmatched	unmatched	unmatched	unmatched
DLSSVQTLLTK	R	Q	2007	2017	11	2	sp|P16546|SPTN1_MOUSE	P16546	SPTN1_MOUSE	Sptan1	Spectrin alpha chain, non-erythrocytic 1			0	0	1	1	3	2	2	2	2	0	0	0	209858	172734	201869	209570	229740	267197	0	0	0	209858	172734	201869	209570	229740	267197	unmatched	unmatched	MS/MS	MS/MS	MS/MS	MS/MS	MS/MS	MS/MS	MS/MS
DLSVTALYASGAGEALSGK	Y	G	880	898	19	2	sp|Q60847|COCA1_MOUSE	Q60847	COCA1_MOUSE	Col12a1	Collagen alpha-1(XII) chain			1	2	0	0	0	0	0	0	0	41811	33801.4	0	0	0	0	0	0	0	41811	33801.4	0	0	0	0	0	0	0	MS/MS	MS/MS	unmatched	unmatched	unmatched	unmatched	unmatched	unmatched	unmatched
DLTADTEYQISVF	R	A	393	405	13	2	sp|Q60847|COCA1_MOUSE	Q60847	COCA1_MOUSE	Col12a1	Collagen alpha-1(XII) chain			34	19	34	3	3	2	2	4	3	450562	541670	316021	42150.7	48549.6	27106.1	41556	61226.5	41059.1	450562	541670	316021	42150.7	48549.6	27106.1	41556	61226.5	41059.1	MS/MS	MS/MS	MS/MS	MS/MS	MS/MS	MS/MS	MS/MS	MS/MS	MS/MS
DLTADTEYQISVFAM	R	K	393	407	15	2	sp|Q60847|COCA1_MOUSE	Q60847	COCA1_MOUSE	Col12a1	Collagen alpha-1(XII) chain			20	3	13	0	0	0	0	0	0	84081.7	51543.1	101245	0	0	0	0	0	0	84081.7	51543.1	101245	0	0	0	0	0	0	MS/MS	MS/MS	MS/MS	unmatched	unmatched	unmatched	unmatched	unmatched	unmatched
DLTADTEYQISVFAMK	R	G	393	408	16	2,3	sp|Q60847|COCA1_MOUSE	Q60847	COCA1_MOUSE	Col12a1	Collagen alpha-1(XII) chain			20	13	8	7	9	5	4	3	3	670789	948806	122778	392029	518621	212313	174628	0	207014	271943	994801	245495	234093	236403	123995	134486	0	222278	MS/MS	MS/MS	MS/MS	MS/MS	MS/MS	MS/MS	MS/MS	MS/MS	MS/MS
DLTAVSNNAGVDNFGLGLLLR	K	S	84	104	21	3	sp|Q9D0K2|SCOT1_MOUSE	Q9D0K2	SCOT1_MOUSE	Oxct1	Succinyl-CoA:3-ketoacid coenzyme A transferase 1, mitochondrial			0	0	0	1	1	1	1	0	0	0	0	0	6547.51	7216.92	3705.43	5579.05	0	0	0	0	0	6547.51	7216.92	3705.43	5579.05	0	0	unmatched	unmatched	unmatched	MS/MS	MS/MS	MS/MS	MS/MS	unmatched	unmatched
DLTDYLMK	R	I	184	191	8	2	sp|P60710|ACTB_MOUSE	P60710	ACTB_MOUSE	Actb	Actin, cytoplasmic 1	Acta1, Acta2, Actbl2, Actc1, Actg1, Actg2	sp|P62737|ACTA_MOUSE, sp|P63260|ACTG_MOUSE, sp|P63268|ACTH_MOUSE, sp|P68033|ACTC_MOUSE, sp|P68134|ACTS_MOUSE, sp|Q8BFZ3|ACTBL_MOUSE	7	5	7	11	9	10	6	8	8	8.36702e+06	6334690	7.20035e+06	19201088	14728838	18780564	19575828	16742989	22132582	5.96931e+06	5.2391e+06	4806964	17330732	12233077	15234337	16328898	13421490	18107654	MS/MS	MS/MS	MS/MS	MS/MS	MS/MS	MS/MS	MS/MS	MS/MS	MS/MS
DLTDYLMKILTER	R	G	184	196	13	2,3	sp|P60710|ACTB_MOUSE	P60710	ACTB_MOUSE	Actb	Actin, cytoplasmic 1	Acta1, Acta2, Actbl2, Actc1, Actg1, Actg2	sp|P62737|ACTA_MOUSE, sp|P63260|ACTG_MOUSE, sp|P63268|ACTH_MOUSE, sp|P68033|ACTC_MOUSE, sp|P68134|ACTS_MOUSE, sp|Q8BFZ3|ACTBL_MOUSE	0	0	0	0	0	0	0	3	3	0	0	0	0	0	0	0	33415.9	35177.7	0	0	0	0	0	0	0	25418.8	15315.4	unmatched	unmatched	unmatched	unmatched	unmatched	unmatched	unmatched	MS/MS	MS/MS
DLTEYLSR	K	F	44	51	8	2	sp|Q9Z130|HNRDL_MOUSE	Q9Z130	HNRDL_MOUSE	Hnrnpdl	Heterogeneous nuclear ribonucleoprotein D-like			1	0	0	0	1	1	0	0	0	33959.9	0	0	0	39479.1	46207.2	0	0	0	33959.9	0	0	0	39479.1	46207.2	0	0	0	MS/MS	unmatched	unmatched	unmatched	MS/MS	MS/MS	unmatched	unmatched	unmatched
DLTGVQNLR	R	K	1795	1803	9	2	sp|P16546|SPTN1_MOUSE	P16546	SPTN1_MOUSE	Sptan1	Spectrin alpha chain, non-erythrocytic 1			0	0	0	2	1	1	1	1	1	0	0	0	132149	114832	128496	123590	108067	104519	0	0	0	132149	114832	128496	123590	108067	104519	unmatched	unmatched	unmatched	MS/MS	MS/MS	MS/MS	MS/MS	MS/MS	MS/MS
DLTNVQNLQK	K	K	709	718	10	2	sp|P16546|SPTN1_MOUSE	P16546	SPTN1_MOUSE	Sptan1	Spectrin alpha chain, non-erythrocytic 1			0	0	0	2	2	2	1	1	2	0	0	0	120733	133151	130976	205992	82593.7	312229	0	0	0	120733	133151	130976	205992	82593.7	312229	unmatched	unmatched	unmatched	MS/MS	MS/MS	MS/MS	MS/MS	MS/MS	MS/MS
DLTQLFGFAR	K	N	264	273	10	2	sp|Q9ET22|DPP2_MOUSE	Q9ET22	DPP2_MOUSE	Dpp7	Dipeptidyl peptidase 2			0	0	0	2	2	2	2	2	0	0	0	0	27385.1	16591.6	16649.4	15780.2	20690.7	0	0	0	0	27385.1	16591.6	16649.4	15780.2	20690.7	0	unmatched	unmatched	unmatched	MS/MS	MS/MS	MS/MS	MS/MS	MS/MS	unmatched
DLTSVNILLK	K	K	1411	1420	10	2	sp|Q62261|SPTB2_MOUSE	Q62261	SPTB2_MOUSE	Sptbn1	Spectrin beta chain, non-erythrocytic 1			0	0	0	1	2	2	1	1	2	0	0	0	50375.2	62799.9	45583.6	48610	95100.1	68099.3	0	0	0	50375.2	62799.9	45583.6	48610	95100.1	68099.3	unmatched	unmatched	unmatched	MS/MS	MS/MS	MS/MS	MS/MS	MS/MS	MS/MS
DLTSWVTEMK	R	A	372	381	10	2	sp|P16546|SPTN1_MOUSE	P16546	SPTN1_MOUSE	Sptan1	Spectrin alpha chain, non-erythrocytic 1			0	0	1	2	2	3	2	2	2	0	0	31728.1	77077.5	112182	110582	84485.3	105645	92796.8	0	0	31728.1	77077.5	112182	110582	84485.3	105645	92796.8	unmatched	unmatched	MS/MS	MS/MS	MS/MS	MS/MS	MS/MS	MS/MS	MS/MS
DLVAIEAK	R	L	1004	1011	8	2	sp|Q62261|SPTB2_MOUSE	Q62261	SPTB2_MOUSE	Sptbn1	Spectrin beta chain, non-erythrocytic 1			0	0	0	1	1	1	1	0	2	0	0	0	54337.9	40620.4	56614.5	56357.4	0	89112.9	0	0	0	54337.9	40620.4	56614.5	56357.4	0	89112.9	unmatched	unmatched	unmatched	MS/MS	MS/MS	MS/MS	MS/MS	unmatched	MS/MS
DLVDDLKSELTGK	R	F	62	74	13	2	sp|P48036|ANXA5_MOUSE	P48036	ANXA5_MOUSE	Anxa5	Annexin A5			0	0	0	3	2	2	1	1	0	0	0	0	61533.6	39832.2	44452.5	30633	52001.2	0	0	0	0	61533.6	39832.2	44452.5	30633	52001.2	0	unmatched	unmatched	unmatched	MS/MS	MS/MS	MS/MS	MS/MS	MS/MS	unmatched
DLVFVIDGSKSLGEENF	I	E	655	671	17	2	sp|O08746|MATN2_MOUSE	O08746	MATN2_MOUSE	Matn2	Matrilin-2			0	0	1	0	0	0	0	0	0	0	0	94747.2	0	0	0	0	0	0	0	0	0	0	0	0	0	0	0	unmatched	unmatched	MS/MS	unmatched	unmatched	unmatched	unmatched	unmatched	unmatched
DLVSSLTSGLLTIGDR	K	F	909	924	16	2	sp|Q91V92|ACLY_MOUSE	Q91V92	ACLY_MOUSE	Acly	ATP-citrate synthase			0	0	0	1	2	0	0	0	0	0	0	0	3556.26	3552.04	0	0	0	0	0	0	0	3556.26	3552.04	0	0	0	0	unmatched	unmatched	unmatched	MS/MS	MS/MS	unmatched	unmatched	unmatched	unmatched
DLVVTFLEGLR	R	K	1592	1602	11	2	sp|P97479|MYO7A_MOUSE	P97479	MYO7A_MOUSE	Myo7a	Unconventional myosin-VIIa			0	0	0	1	2	1	0	1	1	0	0	0	3036.18	4015.93	2904.37	0	5291.1	2076.61	0	0	0	3036.18	4015.93	2904.37	0	5291.1	2076.61	unmatched	unmatched	unmatched	MS/MS	MS/MS	MS/MS	unmatched	MS/MS	MS/MS
DLYANNVLSGGTTMYPGIADR	K	M	293	313	21	2,3	sp|P63268|ACTH_MOUSE	P63268	ACTH_MOUSE	Actg2	Actin, gamma-enteric smooth muscle	Acta2, Actc1	sp|P62737|ACTA_MOUSE, sp|P68033|ACTC_MOUSE	10	5	10	10	5	6	7	3	10	1.32453e+06	646758	677574	4.11121e+06	707458	2.79864e+06	2.40292e+06	447207	3.55296e+06	597545	810912	781679	1.67681e+06	510845	1.79638e+06	2.10132e+06	343682	1.19394e+06	MS/MS	MS/MS	MS/MS	MS/MS	MS/MS	MS/MS	MS/MS	MS/MS	MS/MS
DLYANTVL	K	S	292	299	8	2	sp|P60710|ACTB_MOUSE	P60710	ACTB_MOUSE	Actb	Actin, cytoplasmic 1	Actg1	sp|P63260|ACTG_MOUSE	1	0	0	0	0	0	0	0	0	38965.8	0	0	0	0	0	0	0	0	0	0	0	0	0	0	0	0	0	MS/MS	unmatched	unmatched	unmatched	unmatched	unmatched	unmatched	unmatched	unmatched
DLYANTVLSGGTTMYPGIAD	K	R	292	311	20	2	sp|P60710|ACTB_MOUSE	P60710	ACTB_MOUSE	Actb	Actin, cytoplasmic 1	Actg1	sp|P63260|ACTG_MOUSE	0	0	0	0	0	1	0	0	0	0	0	0	0	0	20080.7	0	0	0	0	0	0	0	0	0	0	0	0	unmatched	unmatched	unmatched	unmatched	unmatched	MS/MS	unmatched	unmatched	unmatched
DLYANTVLSGGTTMYPGIADR	K	M	292	312	21	2,3	sp|P60710|ACTB_MOUSE	P60710	ACTB_MOUSE	Actb	Actin, cytoplasmic 1	Actg1	sp|P63260|ACTG_MOUSE	38	21	32	15	11	11	9	3	7	3.62198e+06	2.16555e+06	3390400	12101357	5.31333e+06	326523	8673830	0	7058104	3.2086e+06	1.17158e+06	2.34731e+06	5.27011e+06	2685867	171708	3.07465e+06	0	3.84452e+06	MS/MS	MS/MS	MS/MS	MS/MS	MS/MS	MS/MS	MS/MS	MS/MS	MS/MS
DLYLASVF	K	H	344	351	8	2	sp|P19324|SERPH_MOUSE	P19324	SERPH_MOUSE	Serpinh1	Serpin H1			0	1	0	0	0	0	0	0	1	0	9959.94	0	0	0	0	0	0	7072.55	0	9959.94	0	0	0	0	0	0	7072.55	unmatched	MS/MS	unmatched	unmatched	unmatched	unmatched	unmatched	unmatched	MS/MS
DLYLASVFH	K	A	344	352	9	2	sp|P19324|SERPH_MOUSE	P19324	SERPH_MOUSE	Serpinh1	Serpin H1			0	1	0	2	2	3	2	1	2	0	20014.2	0	53178	78070.1	87908.9	50083.3	32259.4	48451.9	0	20014.2	0	53178	78070.1	87908.9	50083.3	32259.4	48451.9	unmatched	MS/MS	unmatched	MS/MS	MS/MS	MS/MS	MS/MS	MS/MS	MS/MS
DLYLASVFHA	K	T	344	353	10	2	sp|P19324|SERPH_MOUSE	P19324	SERPH_MOUSE	Serpinh1	Serpin H1			0	0	0	2	2	2	0	0	0	0	0	0	24026.6	19710.4	25085.8	0	0	0	0	0	0	24026.6	19710.4	25085.8	0	0	0	unmatched	unmatched	unmatched	MS/MS	MS/MS	MS/MS	unmatched	unmatched	unmatched
DLYLASVFHAT	K	A	344	354	11	2	sp|P19324|SERPH_MOUSE	P19324	SERPH_MOUSE	Serpinh1	Serpin H1			0	1	0	1	0	2	0	0	1	0	49788.3	0	12119.6	0	23950.2	0	0	31010.5	0	49788.3	0	12119.6	0	23950.2	0	0	31010.5	unmatched	MS/MS	unmatched	MS/MS	unmatched	MS/MS	unmatched	unmatched	MS/MS
DLYLENPEIK	R	I	580	589	10	2	sp|P21981|TGM2_MOUSE	P21981	TGM2_MOUSE	Tgm2	Protein-glutamine gamma-glutamyltransferase 2			2	1	1	2	2	2	2	2	2	73232.4	112287	79845.3	138091	131500	132625	160525	184277	132018	73232.4	112287	79845.3	138091	131500	132625	160525	184277	132018	MS/MS	MS/MS	MS/MS	MS/MS	MS/MS	MS/MS	MS/MS	MS/MS	MS/MS
DMAAVQR	K	T	122	128	7	2	sp|P37804|TAGL_MOUSE	P37804	TAGL_MOUSE	Tagln	Transgelin	Tagln3	sp|Q9R1Q8|TAGL3_MOUSE	0	0	0	1	0	1	0	0	1	0	0	0	13220.4	0	9815.82	0	0	7242.41	0	0	0	13220.4	0	9815.82	0	0	7242.41	unmatched	unmatched	unmatched	MS/MS	unmatched	MS/MS	unmatched	unmatched	MS/MS
DMDDEESWIK	R	E	1772	1781	10	2	sp|P16546|SPTN1_MOUSE	P16546	SPTN1_MOUSE	Sptan1	Spectrin alpha chain, non-erythrocytic 1			0	0	0	1	0	0	0	0	0	0	0	0	47318.4	0	0	0	0	0	0	0	0	0	0	0	0	0	0	unmatched	unmatched	unmatched	MS/MS	unmatched	unmatched	unmatched	unmatched	unmatched
DMDLTEVITGTLWNLSSHDSIK	R	M	465	486	22	3	sp|P30999|CTND1_MOUSE	P30999	CTND1_MOUSE	Ctnnd1	Catenin delta-1			1	0	0	0	0	0	0	0	0	5074.84	0	0	0	0	0	0	0	0	0	0	0	0	0	0	0	0	0	MS/MS	unmatched	unmatched	unmatched	unmatched	unmatched	unmatched	unmatched	unmatched
DMDVVSGR	R	S	352	359	8	2	sp|Q9WVH9|FBLN5_MOUSE	Q9WVH9	FBLN5_MOUSE	Fbln5	Fibulin-5			3	1	1	4	5	5	4	4	3	112219	131797	98495.2	337820	680278	526364	163191	331310	199433	95239.6	131797	98495.2	286402	577083	526364	163191	331310	199433	MS/MS	MS/MS	MS/MS	MS/MS	MS/MS	MS/MS	MS/MS	MS/MS	MS/MS
DMFQETM	K	E	317	323	7	2	sp|Q8VDD5|MYH9_MOUSE	Q8VDD5	MYH9_MOUSE	Myh9	Myosin-9			1	0	0	0	0	0	0	0	0	29106.2	0	0	0	0	0	0	0	0	0	0	0	0	0	0	0	0	0	MS/MS	unmatched	unmatched	unmatched	unmatched	unmatched	unmatched	unmatched	unmatched
DMFQETMEAMR	K	I	317	327	11	2	sp|Q8VDD5|MYH9_MOUSE	Q8VDD5	MYH9_MOUSE	Myh9	Myosin-9			9	3	8	3	4	4	3	3	3	1.26162e+06	587699	1.08753e+06	344805	538040	597426	677007	813271	1170385	1.01153e+06	527371	899776	344805	478450	541325	677007	813271	1170385	MS/MS	MS/MS	MS/MS	MS/MS	MS/MS	MS/MS	MS/MS	MS/MS	MS/MS
DMGEMVTQGQTDAQYMFLR	R	Q	1123	1141	19	3	sp|Q62261|SPTB2_MOUSE	Q62261	SPTB2_MOUSE	Sptbn1	Spectrin beta chain, non-erythrocytic 1			0	0	0	1	1	1	0	1	0	0	0	0	38192.8	44905.8	35239.2	0	16394.4	0	0	0	0	38192.8	44905.8	35239.2	0	16394.4	0	unmatched	unmatched	unmatched	MS/MS	MS/MS	MS/MS	unmatched	MS/MS	unmatched
DMIILPEMVGSMVGVYNGK	R	T	82	100	19	2	sp|P62843|RS15_MOUSE	P62843	RS15_MOUSE	Rps15	Small ribosomal subunit protein uS19			0	0	0	1	0	0	0	0	0	0	0	0	4741.39	0	0	0	0	0	0	0	0	0	0	0	0	0	0	unmatched	unmatched	unmatched	MS/MS	unmatched	unmatched	unmatched	unmatched	unmatched
DMILQFISR	K	E	158	166	9	2	sp|P39054|DYN2_MOUSE	P39054	DYN2_MOUSE	Dnm2	Dynamin-2			0	0	0	1	0	1	0	0	0	0	0	0	11945.3	0	11797.8	0	0	0	0	0	0	11945.3	0	11797.8	0	0	0	unmatched	unmatched	unmatched	MS/MS	unmatched	MS/MS	unmatched	unmatched	unmatched
DMLEASILDTYLGK	K	Y	491	504	14	2	sp|P42932|TCPQ_MOUSE	P42932	TCPQ_MOUSE	Cct8	T-complex protein 1 subunit theta			0	0	0	1	0	0	0	0	1	0	0	0	19086.7	0	0	0	0	16183.1	0	0	0	19086.7	0	0	0	0	16183.1	unmatched	unmatched	unmatched	MS/MS	unmatched	unmatched	unmatched	unmatched	MS/MS
DMLLANK	R	V	100	106	7	2	sp|P14869|RLA0_MOUSE	P14869	RLA0_MOUSE	Rplp0	Large ribosomal subunit protein uL10			0	0	0	0	2	2	1	0	1	0	0	0	0	46022.4	50636.2	52464.1	0	47515.5	0	0	0	0	46022.4	50636.2	52464.1	0	47515.5	unmatched	unmatched	unmatched	unmatched	MS/MS	MS/MS	MS/MS	unmatched	MS/MS
DMSDGFISNLTIQR	K	Q	105	118	14	2	sp|Q60715|P4HA1_MOUSE	Q60715	P4HA1_MOUSE	P4ha1	Prolyl 4-hydroxylase subunit alpha-1			0	0	0	0	1	0	0	0	0	0	0	0	0	0	0	0	0	0	0	0	0	0	0	0	0	0	0	unmatched	unmatched	unmatched	unmatched	MS/MS	unmatched	unmatched	unmatched	unmatched
DNCPFHYNPAQYDYDRDDVGDR	R	C	752	773	22	4	sp|P35441|TSP1_MOUSE	P35441	TSP1_MOUSE	Thbs1	Thrombospondin-1			0	2	2	0	0	0	0	0	0	0	133958	128929	0	0	0	0	0	0	0	133958	128929	0	0	0	0	0	0	unmatched	MS/MS	MS/MS	unmatched	unmatched	unmatched	unmatched	unmatched	unmatched
DNCPYVYNTDQR	R	D	813	824	12	2	sp|Q03350|TSP2_MOUSE	Q03350	TSP2_MOUSE	Thbs2	Thrombospondin-2			0	1	1	0	0	0	0	0	0	0	220764	244500	0	0	0	0	0	0	0	220764	244500	0	0	0	0	0	0	unmatched	MS/MS	MS/MS	unmatched	unmatched	unmatched	unmatched	unmatched	unmatched
DNCQLLFNPR	K	Q	754	763	10	2	sp|Q03350|TSP2_MOUSE	Q03350	TSP2_MOUSE	Thbs2	Thrombospondin-2			0	0	1	0	0	0	0	0	0	0	0	38945.5	0	0	0	0	0	0	0	0	0	0	0	0	0	0	0	unmatched	unmatched	MS/MS	unmatched	unmatched	unmatched	unmatched	unmatched	unmatched
DNCQYVYNVDQR	R	D	811	822	12	2	sp|P35441|TSP1_MOUSE	P35441	TSP1_MOUSE	Thbs1	Thrombospondin-1			0	1	2	0	0	0	0	0	0	0	303083	283694	0	0	0	0	0	0	0	303083	283694	0	0	0	0	0	0	unmatched	MS/MS	MS/MS	unmatched	unmatched	unmatched	unmatched	unmatched	unmatched
DNDIALSNCALTHHGGWWYK	R	N	1478	1497	20	3,4	sp|Q80Z71|TENN_MOUSE	Q80Z71	TENN_MOUSE	Tnn	Tenascin-N			0	1	3	0	0	0	0	0	0	0	356121	621202	0	0	0	0	0	0	0	356121	370393	0	0	0	0	0	0	unmatched	MS/MS	MS/MS	unmatched	unmatched	unmatched	unmatched	unmatched	unmatched
DNDPPIAVAK	K	I	103	112	10	2	sp|P08003|PDIA4_MOUSE	P08003	PDIA4_MOUSE	Pdia4	Protein disulfide-isomerase A4			0	0	0	0	0	1	0	0	0	0	0	0	0	42185.8	40434.5	0	0	0	0	0	0	0	42185.8	40434.5	0	0	0	unmatched	unmatched	unmatched	unmatched	MBR	MS/MS	unmatched	unmatched	unmatched
DNETLMELK	R	I	281	289	9	2	sp|Q9JHJ0|TMOD3_MOUSE	Q9JHJ0	TMOD3_MOUSE	Tmod3	Tropomodulin-3			1	0	1	1	2	3	0	1	0	69616.1	0	87214.2	87380.9	115657	186779	0	45065.6	0	69616.1	0	87214.2	87380.9	93995.1	151434	0	45065.6	0	MS/MS	unmatched	MS/MS	MS/MS	MS/MS	MS/MS	unmatched	MS/MS	unmatched
DNEVDFQEYCVF	R	L	67	78	12	2	sp|P07091|S10A4_MOUSE	P07091	S10A4_MOUSE	S100a4	Protein S100-A4			0	0	1	0	0	0	0	0	0	0	0	18967.9	0	0	0	0	0	0	0	0	0	0	0	0	0	0	0	unmatched	unmatched	MS/MS	unmatched	unmatched	unmatched	unmatched	unmatched	unmatched
DNFQETMEAMHIMGFSHEEILSMLK	K	V	324	348	25	4	sp|Q61879|MYH10_MOUSE	Q61879	MYH10_MOUSE	Myh10	Myosin-10			1	0	1	0	0	0	0	0	0	129742	0	55102.3	0	0	0	0	0	0	129742	0	55102.3	0	0	0	0	0	0	MS/MS	unmatched	MS/MS	unmatched	unmatched	unmatched	unmatched	unmatched	unmatched
DNGVFDIFELIGGAR	G	R	27	41	15	2	sp|P35441|TSP1_MOUSE	P35441	TSP1_MOUSE	Thbs1	Thrombospondin-1			0	0	0	0	3	0	0	1	0	0	0	0	0	545.261	0	0	0	0	0	0	0	0	0	0	0	0	0	unmatched	unmatched	unmatched	unmatched	MS/MS	unmatched	unmatched	MS/MS	unmatched
DNHLLGTFDLTGIPPAPR	K	G	476	493	18	3	sp|P20029|BIP_MOUSE	P20029	BIP_MOUSE	Hspa5	Endoplasmic reticulum chaperone BiP			1	0	0	26	12	9	13	5	10	43580.5	0	0	628611	105089	140327	315222	176228	186044	43580.5	0	0	628611	105089	140327	315222	176228	186044	MS/MS	unmatched	unmatched	MS/MS	MS/MS	MS/MS	MS/MS	MS/MS	MS/MS
DNIQGITK	R	P	25	32	8	2	sp|P62806|H4_MOUSE	P62806	H4_MOUSE	H4c1	Histone H4			4	2	2	1	2	1	1	1	1	3.07727e+06	2502780	3.02452e+06	289542	497164	111639	74048.8	100475	35766.8	3.07727e+06	2502780	3.02452e+06	289542	497164	111639	74048.8	100475	35766.8	MS/MS	MS/MS	MS/MS	MS/MS	MS/MS	MS/MS	MS/MS	MS/MS	MS/MS
DNIQGITKPA	R	I	25	34	10	2	sp|P62806|H4_MOUSE	P62806	H4_MOUSE	H4c1	Histone H4			2	2	2	0	0	0	0	0	0	198256	151825	169552	0	0	0	0	0	0	198256	151825	169552	0	0	0	0	0	0	MS/MS	MS/MS	MS/MS	unmatched	unmatched	unmatched	unmatched	unmatched	unmatched
DNIQGITKPAIR	R	R	25	36	12	2,3	sp|P62806|H4_MOUSE	P62806	H4_MOUSE	H4c1	Histone H4			5	4	5	4	6	3	2	3	2	5.11964e+06	5454767	5442720	4761580	7129295	1.6299e+06	626829	1149577	147564	5.11964e+06	5454767	5442720	2.9396e+06	4.70983e+06	1.6299e+06	626829	1149577	147564	MS/MS	MS/MS	MS/MS	MS/MS	MS/MS	MS/MS	MS/MS	MS/MS	MS/MS
DNLAEDIMR	R	L	176	184	9	2	sp|P20152|VIME_MOUSE	P20152	VIME_MOUSE	Vim	Vimentin			5	6	5	8	8	7	6	7	5	648278	1.61734e+06	948700	4.99224e+06	2.99134e+06	4521727	2.06529e+06	2155963	1.70227e+06	662284	1866870	988769	4.58237e+06	2.50726e+06	3378956	1.60196e+06	1.51161e+06	1.19469e+06	MS/MS	MS/MS	MS/MS	MS/MS	MS/MS	MS/MS	MS/MS	MS/MS	MS/MS
DNLEWLAR	R	A	388	395	8	2	sp|Q3TXS7|PSMD1_MOUSE	Q3TXS7	PSMD1_MOUSE	Psmd1	26S proteasome non-ATPase regulatory subunit 1			0	0	0	0	1	0	0	0	0	0	0	0	0	15292.6	0	0	0	0	0	0	0	0	0	0	0	0	0	unmatched	unmatched	unmatched	unmatched	MS/MS	unmatched	unmatched	unmatched	unmatched
DNLFEIITTSR	R	T	264	274	11	2	sp|Q9ERS5|PKHA2_MOUSE	Q9ERS5	PKHA2_MOUSE	Plekha2	Pleckstrin homology domain-containing family A member 2			0	0	0	1	0	0	0	0	0	0	0	0	7507.19	0	0	0	0	0	0	0	0	0	0	0	0	0	0	unmatched	unmatched	unmatched	MS/MS	unmatched	unmatched	unmatched	unmatched	unmatched
DNMALQR	K	V	301	307	7	2	sp|P38647|HSPA9_MOUSE	P38647	HSPA9_MOUSE	Hspa9	Stress-70 protein, mitochondrial			0	0	0	1	1	1	0	0	0	0	0	0	43475.8	24503.7	34398.4	0	0	0	0	0	0	43475.8	24503.7	34398.4	0	0	0	unmatched	unmatched	unmatched	MS/MS	MS/MS	MS/MS	unmatched	unmatched	unmatched
DNQSGSLLFIGR	R	L	393	404	12	2	sp|P19324|SERPH_MOUSE	P19324	SERPH_MOUSE	Serpinh1	Serpin H1			2	4	3	3	3	5	2	3	2	350948	867999	734450	2.65187e+06	2.20361e+06	2.69099e+06	494380	641959	424028	350948	867999	734450	2.65187e+06	2.20361e+06	2.69099e+06	494380	641959	424028	MS/MS	MS/MS	MS/MS	MS/MS	MS/MS	MS/MS	MS/MS	MS/MS	MS/MS
DNSIQHEFSLTR	K	E	46	57	12	2,3	sp|P01831|THY1_MOUSE	P01831	THY1_MOUSE	Thy1	Thy-1 membrane glycoprotein			1	1	1	0	1	0	0	0	0	101007	117778	129426	0	74199.2	0	0	0	0	101007	117778	129426	0	0	0	0	0	0	MS/MS	MS/MS	MS/MS	unmatched	MS/MS	unmatched	unmatched	unmatched	unmatched
DNTGQIFSVVSNGK	K	A	111	124	14	2	sp|P35441|TSP1_MOUSE	P35441	TSP1_MOUSE	Thbs1	Thrombospondin-1			1	1	0	2	4	6	0	0	0	12483.9	18922.5	0	515917	628666	815036	0	0	0	12483.9	18922.5	0	515917	628666	815036	0	0	0	MS/MS	MS/MS	unmatched	MS/MS	MS/MS	MS/MS	unmatched	unmatched	unmatched
DNTINLIHTFR	R	D	238	248	11	2,3	sp|Q9CVB6|ARPC2_MOUSE	Q9CVB6	ARPC2_MOUSE	Arpc2	Actin-related protein 2/3 complex subunit 2			1	1	1	1	2	3	0	0	0	78478.6	70994.2	83180.8	62429.3	64303.2	150732	0	0	0	78478.6	70994.2	83180.8	62429.3	64303.2	80945.8	0	0	0	MS/MS	MS/MS	MS/MS	MS/MS	MS/MS	MS/MS	unmatched	unmatched	unmatched
DNYPQSVPR	K	L	886	894	9	2	sp|Q9WTI7|MYO1C_MOUSE	Q9WTI7	MYO1C_MOUSE	Myo1c	Unconventional myosin-Ic			1	0	1	1	1	1	0	0	0	62687.1	0	71326.7	32677.7	46683.6	37913.4	0	0	0	62687.1	0	71326.7	32677.7	46683.6	37913.4	0	0	0	MS/MS	unmatched	MS/MS	MS/MS	MS/MS	MS/MS	unmatched	unmatched	unmatched
DPAIYFK	A	E	18	24	7	2	sp|P14211|CALR_MOUSE	P14211	CALR_MOUSE	Calr	Calreticulin			0	0	0	3	3	3	3	2	3	0	0	0	178565	135251	150661	250809	215175	177613	0	0	0	178565	135251	150661	250809	215175	177613	unmatched	unmatched	unmatched	MS/MS	MS/MS	MS/MS	MS/MS	MS/MS	MS/MS
DPCPIDGR	R	W	489	496	8	2	sp|Q03350|TSP2_MOUSE	Q03350	TSP2_MOUSE	Thbs2	Thrombospondin-2			0	3	3	0	0	0	0	0	0	0	119495	196259	0	0	0	0	0	0	0	119495	196259	0	0	0	0	0	0	unmatched	MS/MS	MS/MS	unmatched	unmatched	unmatched	unmatched	unmatched	unmatched
DPDQTDGPGLGYLSSHIANVER	R	V	396	417	22	3	sp|P13020|GELS_MOUSE	P13020	GELS_MOUSE	Gsn	Gelsolin			2	2	2	2	1	2	2	1	2	273091	238626	273398	208056	0	213268	270613	204756	374709	273091	238626	273398	208056	0	213268	270613	204756	374709	MS/MS	MS/MS	MS/MS	MS/MS	MS/MS	MS/MS	MS/MS	MS/MS	MS/MS
DPEGFVGHPVNAFK	K	L	73	86	14	3	sp|Q60715|P4HA1_MOUSE	Q60715	P4HA1_MOUSE	P4ha1	Prolyl 4-hydroxylase subunit alpha-1			0	0	0	0	0	0	1	0	0	0	0	0	0	0	0	62050.9	0	0	0	0	0	0	0	0	0	0	0	unmatched	unmatched	unmatched	unmatched	unmatched	unmatched	MS/MS	unmatched	unmatched
DPEGQPGGELMLGGTDSK	R	Y	234	251	18	2	sp|P18242|CATD_MOUSE	P18242	CATD_MOUSE	Ctsd	Cathepsin D			0	0	0	2	0	0	1	0	2	0	0	0	222400	0	0	164957	0	179631	0	0	0	222400	0	0	164957	0	179631	unmatched	unmatched	unmatched	MS/MS	unmatched	unmatched	MS/MS	unmatched	MS/MS
DPENFPFVVLGNK	R	I	114	126	13	2	sp|P51150|RAB7A_MOUSE	P51150	RAB7A_MOUSE	Rab7a	Ras-related protein Rab-7a			0	0	0	5	3	2	5	1	0	0	0	0	27124.6	21617.5	21098.2	44098.1	0	0	0	0	0	27124.6	21617.5	21098.2	44098.1	0	0	unmatched	unmatched	unmatched	MS/MS	MS/MS	MS/MS	MS/MS	MS/MS	unmatched
DPHTEFTLK	R	E	487	495	9	2	sp|Q60847|COCA1_MOUSE	Q60847	COCA1_MOUSE	Col12a1	Collagen alpha-1(XII) chain			3	3	3	3	3	3	3	4	3	1.15601e+06	1.07405e+06	1.14436e+06	474776	564808	305615	583699	642508	788784	1.15601e+06	1.07405e+06	1.14436e+06	474776	564808	305615	583699	642508	788784	MS/MS	MS/MS	MS/MS	MS/MS	MS/MS	MS/MS	MS/MS	MS/MS	MS/MS
DPIDQCQDSETRTFYQIGDSWEK	C	F	556	578	23	4	sp|P11276|FINC_MOUSE	P11276	FINC_MOUSE	Fn1	Fibronectin			0	0	0	0	1	1	0	0	0	0	0	0	0	0	0	0	0	0	0	0	0	0	0	0	0	0	0	unmatched	unmatched	unmatched	unmatched	MS/MS	MS/MS	unmatched	unmatched	unmatched
DPKGTTQIDPNWVIR	L	H	968	982	15	2	sp|Q03350|TSP2_MOUSE	Q03350	TSP2_MOUSE	Thbs2	Thrombospondin-2			2	1	2	0	0	0	0	0	0	0	0	15539.3	0	0	0	0	0	0	0	0	0	0	0	0	0	0	0	MS/MS	MS/MS	MS/MS	unmatched	unmatched	unmatched	unmatched	unmatched	unmatched
DPNNLFMVR	K	L	755	763	9	2	sp|Q8VDM4|PSMD2_MOUSE	Q8VDM4	PSMD2_MOUSE	Psmd2	26S proteasome non-ATPase regulatory subunit 2			0	0	0	0	1	0	0	0	0	0	0	0	0	28171.2	0	0	0	0	0	0	0	0	0	0	0	0	0	unmatched	unmatched	unmatched	unmatched	MS/MS	unmatched	unmatched	unmatched	unmatched
DPNSVHSVPR	I	G	412	421	10	2	sp|P37889|FBLN2_MOUSE	P37889	FBLN2_MOUSE	Fbln2	Fibulin-2			0	0	0	0	1	0	0	0	0	0	0	0	0	62374.6	0	0	0	0	0	0	0	0	0	0	0	0	0	unmatched	unmatched	unmatched	unmatched	MS/MS	unmatched	unmatched	unmatched	unmatched
DPQSLYRPQPR	R	G	103	113	11	3	sp|Q80T21|ATL4_MOUSE	Q80T21	ATL4_MOUSE	Adamtsl4	ADAMTS-like protein 4			1	1	1	0	0	0	0	0	0	72509.4	107458	79703.7	0	0	0	0	0	0	72509.4	107458	79703.7	0	0	0	0	0	0	MS/MS	MS/MS	MS/MS	unmatched	unmatched	unmatched	unmatched	unmatched	unmatched
DPSPGQPSNFIVPF	R	Q	1046	1059	14	2	sp|Q05793|PGBM_MOUSE	Q05793	PGBM_MOUSE	Hspg2	Basement membrane-specific heparan sulfate proteoglycan core protein			0	0	0	1	1	1	2	0	0	0	0	0	13636.8	13792.4	12900.9	32618	0	0	0	0	0	13636.8	13792.4	12900.9	32618	0	0	unmatched	unmatched	unmatched	MS/MS	MS/MS	MS/MS	MS/MS	unmatched	unmatched
DPSPGQPSNFIVPFQEQAWQRPDGQPATR	R	E	1046	1074	29	3	sp|Q05793|PGBM_MOUSE	Q05793	PGBM_MOUSE	Hspg2	Basement membrane-specific heparan sulfate proteoglycan core protein			0	0	0	2	0	1	2	0	2	0	0	0	379448	0	144003	270449	0	457646	0	0	0	379448	0	144003	270449	0	457646	unmatched	unmatched	unmatched	MS/MS	unmatched	MS/MS	MS/MS	unmatched	MS/MS
DPTVDQVDDTSIVVR	P	W	815	829	15	2	sp|P11276|FINC_MOUSE	P11276	FINC_MOUSE	Fn1	Fibronectin			0	1	0	0	0	0	0	0	0	0	4878.01	0	0	0	0	0	0	0	0	0	0	0	0	0	0	0	0	unmatched	MS/MS	unmatched	unmatched	unmatched	unmatched	unmatched	unmatched	unmatched
DPVTGIEYWIIK	R	N	414	425	12	2	sp|P97821|CATC_MOUSE	P97821	CATC_MOUSE	Ctsc	Dipeptidyl peptidase 1			0	0	0	0	2	1	0	0	0	0	0	0	0	16700.4	8863.12	0	0	0	0	0	0	0	16700.4	8863.12	0	0	0	unmatched	unmatched	unmatched	unmatched	MS/MS	MS/MS	unmatched	unmatched	unmatched
DPYSGNTISLFQAMK	K	K	3582	3596	15	2	sp|Q9QXS1|PLEC_MOUSE	Q9QXS1	PLEC_MOUSE	Plec	Plectin			0	0	0	1	2	2	2	1	2	0	0	0	59964.6	65133.3	64910.3	3358580	89656.4	96595.4	0	0	0	59964.6	65133.3	64910.3	3358580	89656.4	96595.4	unmatched	unmatched	unmatched	MS/MS	MS/MS	MS/MS	MS/MS	MS/MS	MS/MS
DPYSGQSVSLFQALK	R	K	3251	3265	15	2	sp|Q9QXS1|PLEC_MOUSE	Q9QXS1	PLEC_MOUSE	Plec	Plectin			1	1	1	3	2	2	3	1	1	61168.6	116322	109071	123950	137690	94215.7	196423	168360	198007	61168.6	116322	109071	123950	137690	94215.7	196423	168360	198007	MS/MS	MS/MS	MS/MS	MS/MS	MS/MS	MS/MS	MS/MS	MS/MS	MS/MS
DPYTEQTISLFQAMK	R	K	3917	3931	15	2	sp|Q9QXS1|PLEC_MOUSE	Q9QXS1	PLEC_MOUSE	Plec	Plectin			0	0	0	2	1	1	2	0	2	0	0	0	26534.3	40520.7	22200	49981.2	0	52081.7	0	0	0	26534.3	40520.7	22200	49981.2	0	52081.7	unmatched	unmatched	unmatched	MS/MS	MS/MS	MS/MS	MS/MS	unmatched	MS/MS
DPYTGEQISLFQAMK	K	K	2923	2937	15	2	sp|Q9QXS1|PLEC_MOUSE	Q9QXS1	PLEC_MOUSE	Plec	Plectin			0	0	0	0	0	1	0	0	0	0	0	0	0	0	39072.5	0	0	0	0	0	0	0	0	0	0	0	0	unmatched	unmatched	unmatched	unmatched	unmatched	MS/MS	unmatched	unmatched	unmatched
DQAVAIMR	R	T	21	28	8	2	sp|P31428|DPEP1_MOUSE	P31428	DPEP1_MOUSE	Dpep1	Dipeptidase 1			1	1	1	0	0	0	0	0	0	75986.1	83655.8	67181	0	101378	187637	0	0	0	75986.1	83655.8	67181	0	101378	187637	0	0	0	MS/MS	MS/MS	MS/MS	unmatched	MBR	MBR	unmatched	unmatched	unmatched
DQAVENILL	K	S	60	68	9	2	sp|P19324|SERPH_MOUSE	P19324	SERPH_MOUSE	Serpinh1	Serpin H1			0	0	0	1	2	1	0	0	0	0	0	0	23576.7	33080.1	52763.3	0	0	0	0	0	0	23576.7	33080.1	52763.3	0	0	0	unmatched	unmatched	unmatched	MS/MS	MS/MS	MS/MS	unmatched	unmatched	unmatched
DQAVENILLSPLVVA	K	S	60	74	15	2	sp|P19324|SERPH_MOUSE	P19324	SERPH_MOUSE	Serpinh1	Serpin H1			1	0	1	2	2	2	0	0	0	9567.82	0	11215.4	4408.91	4416.04	6728.86	0	0	0	9567.82	0	11215.4	4408.91	4416.04	6728.86	0	0	0	MS/MS	unmatched	MS/MS	MS/MS	MS/MS	MS/MS	unmatched	unmatched	unmatched
DQAVENILLSPLVVAS	K	S	60	75	16	2	sp|P19324|SERPH_MOUSE	P19324	SERPH_MOUSE	Serpinh1	Serpin H1			2	1	2	2	2	2	0	0	1	31226.8	27329.6	57588.8	15343.2	12335	11591.4	0	0	11982.2	31226.8	27329.6	57588.8	15343.2	12335	11591.4	0	0	11982.2	MS/MS	MS/MS	MS/MS	MS/MS	MS/MS	MS/MS	unmatched	unmatched	MS/MS
DQAVENILLSPLVVASSLG	K	L	60	78	19	2	sp|P19324|SERPH_MOUSE	P19324	SERPH_MOUSE	Serpinh1	Serpin H1			0	0	0	1	0	0	0	0	0	0	0	0	2747.23	0	0	0	0	0	0	0	0	0	0	0	0	0	0	unmatched	unmatched	unmatched	MS/MS	unmatched	unmatched	unmatched	unmatched	unmatched
DQAVENILLSPLVVASSLGLVSLGGK	K	A	60	85	26	3	sp|P19324|SERPH_MOUSE	P19324	SERPH_MOUSE	Serpinh1	Serpin H1			0	0	0	1	1	1	0	1	0	0	0	0	24710	35740	19796.8	0	36579.6	0	0	0	0	24710	35740	19796.8	0	36579.6	0	unmatched	unmatched	unmatched	MS/MS	MS/MS	MS/MS	unmatched	MS/MS	unmatched
DQAVMISGESGAGK	R	T	133	146	14	2	sp|Q9WTI7|MYO1C_MOUSE	Q9WTI7	MYO1C_MOUSE	Myo1c	Unconventional myosin-Ic			1	0	1	1	1	1	0	1	0	79549.9	0	72005	102320	96316.1	73638.4	0	71748.8	0	79549.9	0	72005	102320	96316.1	73638.4	0	71748.8	0	MS/MS	unmatched	MS/MS	MS/MS	MS/MS	MS/MS	unmatched	MS/MS	unmatched
DQDIFIQK	K	L	253	260	8	2	sp|Q9CY64|BIEA_MOUSE	Q9CY64	BIEA_MOUSE	Blvra	Biliverdin reductase A			0	0	0	1	0	0	0	0	0	0	0	0	39163.6	0	0	0	0	0	0	0	0	0	0	0	0	0	0	unmatched	unmatched	unmatched	MS/MS	unmatched	unmatched	unmatched	unmatched	unmatched
DQDLFVQNCAALSSGAFWFR	R	S	193	212	20	3	sp|Q9D1H9|MFAP4_MOUSE	Q9D1H9	MFAP4_MOUSE	Mfap4	Microfibril-associated glycoprotein 4			0	2	1	0	0	0	0	0	0	0	88508.2	70634.2	0	0	0	0	0	0	0	88508.2	70634.2	0	0	0	0	0	0	unmatched	MS/MS	MS/MS	unmatched	unmatched	unmatched	unmatched	unmatched	unmatched
DQEGQDVLLFIDNIFR	R	F	295	310	16	2,3	sp|P56480|ATPB_MOUSE	P56480	ATPB_MOUSE	Atp5f1b	ATP synthase F(1) complex catalytic subunit beta, mitochondrial			1	1	0	1	1	1	0	0	0	0	12264.8	0	22357.6	3903.17	3429.68	0	0	0	0	12264.8	0	22357.6	3903.17	3429.68	0	0	0	MS/MS	MS/MS	unmatched	MS/MS	MS/MS	MS/MS	unmatched	unmatched	unmatched
DQEQLSVAQALQK	S	V	334	346	13	2	sp|P22777|PAI1_MOUSE	P22777	PAI1_MOUSE	Serpine1	Plasminogen activator inhibitor 1			0	0	0	1	1	1	0	0	0	0	0	0	83730.3	76479.1	95191.1	0	0	0	0	0	0	83730.3	76479.1	95191.1	0	0	0	unmatched	unmatched	unmatched	MS/MS	MS/MS	MS/MS	unmatched	unmatched	unmatched
DQFPEVYVPTVFENYVADIEVDGK	K	Q	28	51	24	3	sp|Q9QUI0|RHOA_MOUSE	Q9QUI0	RHOA_MOUSE	Rhoa	Transforming protein RhoA			1	0	0	0	0	0	0	0	0	0	0	0	0	0	0	0	0	0	0	0	0	0	0	0	0	0	0	MS/MS	unmatched	unmatched	unmatched	unmatched	unmatched	unmatched	unmatched	unmatched
DQGELER	K	Q	203	209	7	2	sp|Q8VDD5|MYH9_MOUSE	Q8VDD5	MYH9_MOUSE	Myh9	Myosin-9			1	1	2	0	0	0	0	0	1	251526	134061	244709	149705	0	226406	0	0	114114	251526	134061	244709	149705	0	226406	0	0	114114	MS/MS	MS/MS	MS/MS	MBR	unmatched	MBR	unmatched	unmatched	MS/MS
DQGPNVCAL	R	Q	40	48	9	2	sp|Q62009|POSTN_MOUSE	Q62009	POSTN_MOUSE	Postn	Periostin			0	0	1	0	0	0	0	0	0	0	0	31832.2	0	0	0	0	0	0	0	0	0	0	0	0	0	0	0	unmatched	unmatched	MS/MS	unmatched	unmatched	unmatched	unmatched	unmatched	unmatched
DQGPNVCALQQ	R	I	40	50	11	2	sp|Q62009|POSTN_MOUSE	Q62009	POSTN_MOUSE	Postn	Periostin			0	1	1	0	0	0	0	0	0	0	105376	112968	0	0	0	0	0	0	0	105376	112968	0	0	0	0	0	0	unmatched	MS/MS	MS/MS	unmatched	unmatched	unmatched	unmatched	unmatched	unmatched
DQGPNVCALQQILGT	R	K	40	54	15	2	sp|Q62009|POSTN_MOUSE	Q62009	POSTN_MOUSE	Postn	Periostin			0	2	2	0	0	0	0	0	0	0	131904	129725	0	0	0	0	0	0	0	131904	129725	0	0	0	0	0	0	unmatched	MS/MS	MS/MS	unmatched	unmatched	unmatched	unmatched	unmatched	unmatched
DQGPNVCALQQILGTK	R	K	40	55	16	2,3	sp|Q62009|POSTN_MOUSE	Q62009	POSTN_MOUSE	Postn	Periostin			0	4	2	0	0	0	0	0	0	0	4.0131e+06	941964	0	0	0	0	0	0	0	29501938	125806	0	0	0	0	0	0	unmatched	MS/MS	MS/MS	unmatched	unmatched	unmatched	unmatched	unmatched	unmatched
DQGTYEDYVEGLR	K	V	82	94	13	2	sp|Q60605|MYL6_MOUSE	Q60605	MYL6_MOUSE	Myl6	Myosin light polypeptide 6			2	2	2	3	2	2	2	1	2	1.23158e+06	759133	1.14299e+06	1.44561e+06	1.24391e+06	1.63806e+06	913407	439361	1.01481e+06	1.23158e+06	759133	1.14299e+06	1.44561e+06	1.24391e+06	1.63806e+06	913407	439361	1.01481e+06	MS/MS	MS/MS	MS/MS	MS/MS	MS/MS	MS/MS	MS/MS	MS/MS	MS/MS
DQIYDIFQK	K	L	194	202	9	2	sp|P60843|IF4A1_MOUSE	P60843	IF4A1_MOUSE	Eif4a1	Eukaryotic initiation factor 4A-I			0	0	0	0	1	1	1	0	1	0	0	0	0	32427.3	34673.5	52748.7	0	73918.8	0	0	0	0	32427.3	34673.5	52748.7	0	73918.8	unmatched	unmatched	unmatched	unmatched	MS/MS	MS/MS	MS/MS	unmatched	MS/MS
DQLAQYESGLMDLR	R	E	2374	2387	14	2	sp|Q61001|LAMA5_MOUSE	Q61001	LAMA5_MOUSE	Lama5	Laminin subunit alpha-5			0	0	0	1	0	1	0	0	0	0	0	0	31024	0	36826	0	0	0	0	0	0	31024	0	36826	0	0	0	unmatched	unmatched	unmatched	MS/MS	unmatched	MS/MS	unmatched	unmatched	unmatched
DQLIVNLLK	K	E	6	14	9	2	sp|P06151|LDHA_MOUSE	P06151	LDHA_MOUSE	Ldha	L-lactate dehydrogenase A chain			0	0	0	3	3	3	2	2	2	0	0	0	174074	170603	126883	142733	140282	120245	0	0	0	174074	170603	126883	142733	140282	120245	unmatched	unmatched	unmatched	MS/MS	MS/MS	MS/MS	MS/MS	MS/MS	MS/MS
[truncated: 8,251 more rows]

## Sheet: mouseHA_combined_peptide
Peptide Sequence	Prev AA	Next AA	Start	End	Peptide Length	Charges	Protein	Protein ID	Entry Name	Gene	Protein Description	Mapped Genes	Mapped Proteins	20220620_TT5600_D_BP_MK_004_10_Gud_HA_1_2 Spectral Count	20220620_TT5600_D_BP_MK_004_11_Gud_HA_2_3 Spectral Count	20220620_TT5600_D_BP_MK_004_12_Gud_HA_3_4 Spectral Count	20220620_TT5600_D_BP_MK_004_1__HA_1_1 Spectral Count	20220620_TT5600_D_BP_MK_004_2__HA_2_5 Spectral Count	20220620_TT5600_D_BP_MK_004_3__HA_3_6 Spectral Count	20220620_TT5600_D_BP_MK_004_4_HA_1_7 Spectral Count	20220620_TT5600_D_BP_MK_004_5_HA_2_8 Spectral Count	20220620_TT5600_D_BP_MK_004_6_HA_3_9 Spectral Count	20220620_TT5600_D_BP_MK_004_7__Gud_HA_1_10 Spectral Count	20220620_TT5600_D_BP_MK_004_8__Gud_HA_2_11 Spectral Count	20220620_TT5600_D_BP_MK_004_9__Gud_HA_3_12 Spectral Count	20220620_TT5600_D_BP_MK_004_10_Gud_HA_1_2 Intensity	20220620_TT5600_D_BP_MK_004_11_Gud_HA_2_3 Intensity	20220620_TT5600_D_BP_MK_004_12_Gud_HA_3_4 Intensity	20220620_TT5600_D_BP_MK_004_1__HA_1_1 Intensity	20220620_TT5600_D_BP_MK_004_2__HA_2_5 Intensity	20220620_TT5600_D_BP_MK_004_3__HA_3_6 Intensity	20220620_TT5600_D_BP_MK_004_4_HA_1_7 Intensity	20220620_TT5600_D_BP_MK_004_5_HA_2_8 Intensity	20220620_TT5600_D_BP_MK_004_6_HA_3_9 Intensity	20220620_TT5600_D_BP_MK_004_7__Gud_HA_1_10 Intensity	20220620_TT5600_D_BP_MK_004_8__Gud_HA_2_11 Intensity	20220620_TT5600_D_BP_MK_004_9__Gud_HA_3_12 Intensity	20220620_TT5600_D_BP_MK_004_10_Gud_HA_1_2 MaxLFQ Intensity	20220620_TT5600_D_BP_MK_004_11_Gud_HA_2_3 MaxLFQ Intensity	20220620_TT5600_D_BP_MK_004_12_Gud_HA_3_4 MaxLFQ Intensity	20220620_TT5600_D_BP_MK_004_1__HA_1_1 MaxLFQ Intensity	20220620_TT5600_D_BP_MK_004_2__HA_2_5 MaxLFQ Intensity	20220620_TT5600_D_BP_MK_004_3__HA_3_6 MaxLFQ Intensity	20220620_TT5600_D_BP_MK_004_4_HA_1_7 MaxLFQ Intensity	20220620_TT5600_D_BP_MK_004_5_HA_2_8 MaxLFQ Intensity	20220620_TT5600_D_BP_MK_004_6_HA_3_9 MaxLFQ Intensity	20220620_TT5600_D_BP_MK_004_7__Gud_HA_1_10 MaxLFQ Intensity	20220620_TT5600_D_BP_MK_004_8__Gud_HA_2_11 MaxLFQ Intensity	20220620_TT5600_D_BP_MK_004_9__Gud_HA_3_12 MaxLFQ Intensity
[truncated: 6,203 more rows]
[truncated: 12 more columns]

[truncated: 1 more sheets: human_combined_peptide]
