# Supplementary material for: Chemical Digestion-Assisted Proteomics Reveals the Extracellular Matrix Profile of Human Periodontal Ligament and its Alterations in Cultured Cell-Derived Extracellular Matrix
Source: Mol Cell Proteomics. 2025 Nov 10;24(12):101460. doi: 10.1016/j.mcpro.2025.101460 (PMC12753232; doi:10.1016/j.mcpro.2025.101460)
Supplement: Supplementry Table S3 [file mmc3.xlsx]

## Sheet: mouseGnd_combined_protein
Protein	Protein ID	Entry Name	Gene	Protein Length	Organism	Protein Existence	Description	Protein Probability	Top Peptide Probability	Combined Total Peptides	Combined Spectral Count	Combined Unique Spectral Count	Combined Total Spectral Count	20211104_TT5600_D_BP_MK_002_WT1 Spectral Count	20211104_TT5600_D_BP_MK_002_WT2 Spectral Count	20211104_TT5600_D_BP_MK_002_WT3 Spectral Count	20220620_TT5600_D_BP_MK_004_13__Gud_1 Spectral Count	20220620_TT5600_D_BP_MK_004_14__Gud_2 Spectral Count	20220620_TT5600_D_BP_MK_004_15__Gud_3 Spectral Count	20220620_TT5600_D_BP_MK_004_16_Gud_1 Spectral Count	20220620_TT5600_D_BP_MK_004_17_Gud_2 Spectral Count	20220620_TT5600_D_BP_MK_004_18_Gud_3 Spectral Count	20211104_TT5600_D_BP_MK_002_WT1 Unique Spectral Count	20211104_TT5600_D_BP_MK_002_WT2 Unique Spectral Count	20211104_TT5600_D_BP_MK_002_WT3 Unique Spectral Count	20220620_TT5600_D_BP_MK_004_13__Gud_1 Unique Spectral Count	20220620_TT5600_D_BP_MK_004_14__Gud_2 Unique Spectral Count	20220620_TT5600_D_BP_MK_004_15__Gud_3 Unique Spectral Count	20220620_TT5600_D_BP_MK_004_16_Gud_1 Unique Spectral Count	20220620_TT5600_D_BP_MK_004_17_Gud_2 Unique Spectral Count	20220620_TT5600_D_BP_MK_004_18_Gud_3 Unique Spectral Count	20211104_TT5600_D_BP_MK_002_WT1 Total Spectral Count	20211104_TT5600_D_BP_MK_002_WT2 Total Spectral Count	20211104_TT5600_D_BP_MK_002_WT3 Total Spectral Count	20220620_TT5600_D_BP_MK_004_13__Gud_1 Total Spectral Count	20220620_TT5600_D_BP_MK_004_14__Gud_2 Total Spectral Count	20220620_TT5600_D_BP_MK_004_15__Gud_3 Total Spectral Count	20220620_TT5600_D_BP_MK_004_16_Gud_1 Total Spectral Count	20220620_TT5600_D_BP_MK_004_17_Gud_2 Total Spectral Count	20220620_TT5600_D_BP_MK_004_18_Gud_3 Total Spectral Count	20211104_TT5600_D_BP_MK_002_WT1 Intensity	20211104_TT5600_D_BP_MK_002_WT2 Intensity	20211104_TT5600_D_BP_MK_002_WT3 Intensity	20220620_TT5600_D_BP_MK_004_13__Gud_1 Intensity	20220620_TT5600_D_BP_MK_004_14__Gud_2 Intensity	20220620_TT5600_D_BP_MK_004_15__Gud_3 Intensity	20220620_TT5600_D_BP_MK_004_16_Gud_1 Intensity	20220620_TT5600_D_BP_MK_004_17_Gud_2 Intensity	20220620_TT5600_D_BP_MK_004_18_Gud_3 Intensity
contam_sp|P00761|TRYP_PIG	P00761	TRYP_PIG		231	Sus scrofa	1:Experimental evidence at protein level	Trypsin	1	0.999	18	351	301	351	63	63	61	33	28	31	26	20	26	55	53	51	28	25	27	22	18	22	63	63	61	33	28	31	26	20	26	10610866	11221788	9515070	4792331	3899880	5456595	5294131	3563530	5.37904e+06
contam_sp|P02662|CASA1_BOVIN	P02662	CASA1_BOVIN	CSN1S1	214	Bos taurus	1:Experimental evidence at protein level	Alpha-S1-casein	0.9463	0.9989	1	3	3	3	0	0	0	0	2	1	0	0	0	0	0	0	0	2	1	0	0	0	0	0	0	0	2	1	0	0	0	0	0	0	0	16489	11525.8	0	0	0
contam_sp|P02769|ALBU_BOVIN	P02769	ALBU_BOVIN	ALB	607	Bos taurus	1:Experimental evidence at protein level	Albumin	1	0.999	21	263	222	263	12	12	7	52	49	36	36	34	25	10	11	5	45	42	31	30	28	20	12	12	7	52	49	36	36	34	25	697155	947410	442537	7317536	5211958	2611579	5068403	3.62592e+06	1.75437e+06
contam_sp|P04264|K2C1_HUMAN	P04264	K2C1_HUMAN	KRT1	644	Homo sapiens	1:Experimental evidence at protein level	Keratin, type II cytoskeletal 1	1	0.999	40	250	159	273	26	21	45	12	91	37	5	8	5	17	14	31	6	61	24	2	3	1	28	23	47	15	94	40	8	10	8	2504598	3.26269e+06	6722446	821170	23949182	2.95256e+06	274800	487950	345124
contam_sp|P06396|GELS_HUMAN	P06396	GELS_HUMAN	GSN	782	Homo sapiens	1:Experimental evidence at protein level	Gelsolin	0.9999	0.999	21	1	1	188	0	0	0	1	0	0	0	0	0	0	0	0	1	0	0	0	0	0	19	5	10	36	25	30	22	19	22	0	0	0	20553.8	0	0	0	0	0
contam_sp|P13645|K1C10_HUMAN	P13645	K1C10_HUMAN	KRT10	584	Homo sapiens	1:Experimental evidence at protein level	Keratin, type I cytoskeletal 10	1	0.999	31	166	85	166	24	16	30	5	69	17	0	4	1	13	8	19	0	39	6	0	0	0	24	16	30	5	69	17	0	4	1	1282771	1017180	2.39368e+06	145215	10275089	1.02166e+06	0	306127	47582.2
contam_sp|P35527|K1C9_HUMAN	P35527	K1C9_HUMAN	KRT9	623	Homo sapiens	1:Experimental evidence at protein level	Keratin, type I cytoskeletal 9	1	0.999	28	127	127	139	5	10	32	3	57	18	1	0	1	5	10	32	3	57	18	1	0	1	7	11	34	5	60	20	1	0	1	429056	5208493	2195670	1.9439e+06	11901256	2.46468e+06	72332	0	66649.6
contam_sp|P35908|K22E_HUMAN	P35908	K22E_HUMAN	KRT2	639	Homo sapiens	1:Experimental evidence at protein level	Keratin, type II cytoskeletal 2 epidermal	1	0.999	24	53	36	80	5	1	5	1	31	7	1	2	0	2	0	2	1	25	5	0	1	0	8	3	9	3	37	11	2	5	2	243637	61130.4	411682	178098	2.15605e+06	343913	17296.9	49823.7	0
contam_sp|P68871|HBB_HUMAN	P68871	HBB_HUMAN	HBB	147	Homo sapiens	1:Experimental evidence at protein level	Hemoglobin subunit beta	1	0.999	4	73	17	73	10	7	6	10	9	7	9	7	8	2	1	1	2	3	2	2	2	2	10	7	6	10	9	7	9	7	8	1.17485e+06	1.58169e+06	1.00289e+06	2.47971e+06	1.67335e+06	1.96589e+06	2221653	1.49957e+06	1739350
contam_sp|P69905|HBA_HUMAN	P69905	HBA_HUMAN	HBA2	142	Homo sapiens	1:Experimental evidence at protein level	Hemoglobin subunit alpha	1	0.999	4	54	47	54	4	3	5	7	9	9	5	5	7	3	3	4	7	7	9	4	5	5	4	3	5	7	9	9	5	5	7	316888	227342	290971	835174	997161	842719	730838	377889	824079
sp|A1L314|MPEG1_MOUSE	A1L314	MPEG1_MOUSE	Mpeg1	713	Mus musculus	1:Experimental evidence at protein level	Macrophage-expressed gene 1 protein	1	0.999	3	18	18	18	0	0	0	2	4	3	3	3	3	0	0	0	2	4	3	3	3	3	0	0	0	2	4	3	3	3	3	0	0	0	518884	402376	500492	514284	473835	592588
sp|A2ASQ1|AGRIN_MOUSE	A2ASQ1	AGRIN_MOUSE	Agrn	1950	Mus musculus	1:Experimental evidence at protein level	Agrin	1	0.999	2	7	7	7	0	0	0	2	1	2	0	1	1	0	0	0	2	1	2	0	1	1	0	0	0	2	1	2	0	1	1	0	0	0	14612.4	14055.8	12398.9	0	109100	15285.6
sp|A2AVA0|SVEP1_MOUSE	A2AVA0	SVEP1_MOUSE	Svep1	3567	Mus musculus	1:Experimental evidence at protein level	Sushi, von Willebrand factor type A, EGF and pentraxin domain-containing protein 1	0.9995	0.998	2	2	2	2	0	1	0	1	0	0	0	0	0	0	1	0	1	0	0	0	0	0	0	1	0	1	0	0	0	0	0	0	31606.8	0	12047.6	0	39320.2	0	0	0
sp|A2BDX3|MOCS3_MOUSE	A2BDX3	MOCS3_MOUSE	Mocs3	460	Mus musculus	1:Experimental evidence at protein level	Adenylyltransferase and sulfurtransferase MOCS3	0.7814	0.9944	1	22	22	22	3	1	2	3	3	4	2	2	2	3	1	2	3	3	4	2	2	2	3	1	2	3	3	4	2	2	2	101965	121048	127172	121450	94102.4	111927	193386	142007	172636
sp|A6H6E2|MMRN2_MOUSE	A6H6E2	MMRN2_MOUSE	Mmrn2	943	Mus musculus	1:Experimental evidence at protein level	Multimerin-2	1	0.999	9	17	17	17	0	0	0	6	2	6	1	0	2	0	0	0	6	2	6	1	0	2	0	0	0	6	2	6	1	0	2	0	0	0	512299	52792.8	211664	52371.9	0	99065.5
sp|B1AVY7|KI16B_MOUSE	B1AVY7	KI16B_MOUSE	Kif16b	1312	Mus musculus	1:Experimental evidence at protein level	Kinesin-like protein KIF16B	0.7399	0.9929	1	3	0	3	0	0	0	1	1	1	0	0	0	0	0	0	0	0	0	0	0	0	0	0	0	1	1	1	0	0	0	0	0	0	2317.11	3578.67	3537.3	0	0	0
sp|B2RQC6|PYR1_MOUSE	B2RQC6	PYR1_MOUSE	Cad	2225	Mus musculus	1:Experimental evidence at protein level	Multifunctional protein CAD	0.9521	0.999	1	3	3	3	0	0	0	0	0	1	2	0	0	0	0	0	0	0	1	2	0	0	0	0	0	0	0	1	2	0	0	0	0	0	0	0	14935.6	27492.3	0	0
sp|C0HKE1|H2A1B_MOUSE	C0HKE1	H2A1B_MOUSE	H2ac4	130	Mus musculus	1:Experimental evidence at protein level	Histone H2A type 1-B	0	0.9989	31	12	0	390	0	0	0	1	5	3	0	2	1	0	0	0	0	0	0	0	0	0	72	61	63	31	51	38	24	30	20	0	0	0	77924.4	265777	70601.5	0	349966	70227.2
sp|E9PYK3|PARP4_MOUSE	E9PYK3	PARP4_MOUSE	Parp4	1969	Mus musculus	1:Experimental evidence at protein level	Protein mono-ADP-ribosyltransferase PARP4	0.9514	0.999	1	1	1	1	0	0	0	0	1	0	0	0	0	0	0	0	0	1	0	0	0	0	0	0	0	0	1	0	0	0	0	0	0	0	0	5096.2	0	0	0	0
sp|E9Q0S6|TENS1_MOUSE	E9Q0S6	TENS1_MOUSE	Tns1	1888	Mus musculus	1:Experimental evidence at protein level	Tensin-1	0.7473	0.9932	1	1	1	1	0	0	0	1	0	0	0	0	0	0	0	0	1	0	0	0	0	0	0	0	0	1	0	0	0	0	0	0	0	0	55060.7	0	0	0	0	0
sp|E9Q634|MYO1E_MOUSE	E9Q634	MYO1E_MOUSE	Myo1e	1107	Mus musculus	1:Experimental evidence at protein level	Unconventional myosin-Ie	1	0.999	5	5	3	8	0	0	0	3	1	0	1	0	0	0	0	0	2	1	0	0	0	0	0	0	0	3	2	2	1	0	0	0	0	0	38668.3	4872.49	0	0	0	0
sp|E9Q7G0|NUMA1_MOUSE	E9Q7G0	NUMA1_MOUSE	Numa1	2094	Mus musculus	1:Experimental evidence at protein level	Nuclear mitotic apparatus protein 1	1	0.999	4	7	7	7	0	1	1	1	2	0	0	1	1	0	1	1	1	2	0	0	1	1	0	1	1	1	2	0	0	1	1	0	10664.4	0	1305.45	31482	24244.6	0	16279.7	13552.2
sp|G3UW82|MYH2_MOUSE	G3UW82	MYH2_MOUSE	Myh2	1942	Mus musculus	1:Experimental evidence at protein level	Myosin-2	0.9998	0.9989	5	2	0	7	2	0	0	0	0	0	0	0	0	0	0	0	0	0	0	0	0	0	3	0	1	0	1	2	0	0	0	18384.8	0	0	0	0	0	0	0	0
sp|O08528|HXK2_MOUSE	O08528	HXK2_MOUSE	Hk2	917	Mus musculus	1:Experimental evidence at protein level	Hexokinase-2	1	0.999	8	9	9	40	0	0	0	2	2	1	2	1	1	0	0	0	2	2	1	2	1	1	0	0	0	9	7	7	6	6	5	0	0	0	92878.4	36500.4	28405.9	42562.9	42761.7	34654.3
sp|O08547|SC22B_MOUSE	O08547	SC22B_MOUSE	Sec22b	215	Mus musculus	1:Experimental evidence at protein level	Vesicle-trafficking protein SEC22b	1	0.999	2	3	3	3	1	0	0	1	1	0	0	0	0	1	0	0	1	1	0	0	0	0	1	0	0	1	1	0	0	0	0	27044.3	0	0	31359.5	124714	93284.8	0	0	0
sp|O08553|DPYL2_MOUSE	O08553	DPYL2_MOUSE	Dpysl2	572	Mus musculus	1:Experimental evidence at protein level	Dihydropyrimidinase-related protein 2	1	0.999	10	33	27	33	0	0	0	9	7	7	4	4	2	0	0	0	8	6	4	3	4	2	0	0	0	9	7	7	4	4	2	0	0	0	254690	334032	214881	202149	193583	80316.7
sp|O08573|LEG9_MOUSE	O08573	LEG9_MOUSE	Lgals9	353	Mus musculus	1:Experimental evidence at protein level	Galectin-9	1	0.999	8	27	27	27	6	6	2	3	1	4	2	1	2	6	6	2	3	1	4	2	1	2	6	6	2	3	1	4	2	1	2	539034	379437	249799	100347	209071	209606	94291.3	91780.5	176362
sp|O08579|EMD_MOUSE	O08579	EMD_MOUSE	Emd	259	Mus musculus	1:Experimental evidence at protein level	Emerin	0.9527	0.999	1	2	2	2	1	0	0	0	1	0	0	0	0	1	0	0	0	1	0	0	0	0	1	0	0	0	1	0	0	0	0	0	0	0	0	960.989	0	0	0	0
sp|O08583|THOC4_MOUSE	O08583	THOC4_MOUSE	Alyref	255	Mus musculus	1:Experimental evidence at protein level	THO complex subunit 4	1	0.999	2	8	0	8	0	0	0	1	3	2	1	1	0	0	0	0	0	0	0	0	0	0	0	0	0	1	3	2	1	1	0	0	0	0	30342.2	78300.1	56410.7	47644.4	65233	0
sp|O08585|CLCA_MOUSE	O08585	CLCA_MOUSE	Clta	235	Mus musculus	1:Experimental evidence at protein level	Clathrin light chain A	1	0.9987	4	17	17	17	0	0	0	4	3	3	3	1	3	0	0	0	4	3	3	3	1	3	0	0	0	4	3	3	3	1	3	0	0	0	146167	491707	400266	53060.8	227117	320015
sp|O08638|MYH11_MOUSE	O08638	MYH11_MOUSE	Myh11	1972	Mus musculus	1:Experimental evidence at protein level	Myosin-11	1	0.999	85	195	192	758	37	5	22	29	24	39	12	12	15	37	5	22	29	23	37	12	12	15	135	46	91	88	94	122	53	63	66	2.48732e+06	204006	1.489e+06	1.00396e+06	1.60775e+06	1.70285e+06	477409	490173	640103
sp|O08709|PRDX6_MOUSE	O08709	PRDX6_MOUSE	Prdx6	224	Mus musculus	1:Experimental evidence at protein level	Peroxiredoxin-6	1	0.999	3	15	15	15	0	0	0	4	2	1	2	3	3	0	0	0	4	2	1	2	3	3	0	0	0	4	2	1	2	3	3	0	0	0	91698.9	8266.05	2897.94	56913.3	49047	51587.8
sp|O08746|MATN2_MOUSE	O08746	MATN2_MOUSE	Matn2	956	Mus musculus	2:Experimental evidence at transcript level	Matrilin-2	0.9993	0.9986	2	3	3	3	1	0	2	0	0	0	0	0	0	1	0	2	0	0	0	0	0	0	1	0	2	0	0	0	0	0	0	69710.1	0	161484	0	0	0	0	0	0
sp|O08749|DLDH_MOUSE	O08749	DLDH_MOUSE	Dld	509	Mus musculus	1:Experimental evidence at protein level	Dihydrolipoyl dehydrogenase, mitochondrial	0.9996	0.999	2	4	4	4	0	0	0	1	1	2	0	0	0	0	0	0	1	1	2	0	0	0	0	0	0	1	1	2	0	0	0	0	0	0	25866.4	40433.8	27033.2	0	0	0
sp|O08756|HCD2_MOUSE	O08756	HCD2_MOUSE	Hsd17b10	261	Mus musculus	1:Experimental evidence at protein level	3-hydroxyacyl-CoA dehydrogenase type-2	0.9527	0.999	1	7	7	7	1	2	1	1	1	1	0	0	0	1	2	1	1	1	1	0	0	0	1	2	1	1	1	1	0	0	0	35774.9	27714.3	24334.1	7620.91	6478	7029.62	0	0	0
sp|O08788|DCTN1_MOUSE	O08788	DCTN1_MOUSE	Dctn1	1281	Mus musculus	1:Experimental evidence at protein level	Dynactin subunit 1	0.9514	0.999	1	1	1	1	0	0	0	1	0	0	0	0	0	0	0	0	1	0	0	0	0	0	0	0	0	1	0	0	0	0	0	0	0	0	14825.2	0	0	0	0	0
sp|O08795|GLU2B_MOUSE	O08795	GLU2B_MOUSE	Prkcsh	521	Mus musculus	1:Experimental evidence at protein level	Glucosidase 2 subunit beta	0.9991	0.9982	2	5	5	5	0	0	0	2	0	1	1	1	0	0	0	0	2	0	1	1	1	0	0	0	0	2	0	1	1	1	0	0	0	0	111860	0	83871.2	0	107952	0
sp|O08810|U5S1_MOUSE	O08810	U5S1_MOUSE	Eftud2	971	Mus musculus	1:Experimental evidence at protein level	116 kDa U5 small nuclear ribonucleoprotein component	1	0.999	6	16	16	28	3	0	2	4	4	3	0	0	0	3	0	2	4	4	3	0	0	0	3	0	2	6	6	5	2	2	2	45020.6	0	30994.3	20131.3	57864	24112.3	0	0	0
sp|O08917|FLOT1_MOUSE	O08917	FLOT1_MOUSE	Flot1	428	Mus musculus	1:Experimental evidence at protein level	Flotillin-1	1	0.999	13	39	39	39	2	3	0	6	6	11	4	4	3	2	3	0	6	6	11	4	4	3	2	3	0	6	6	11	4	4	3	78599.4	82708.6	0	196006	372264	355501	86974.9	98910.9	137712
sp|O08999|LTBP2_MOUSE	O08999	LTBP2_MOUSE	Ltbp2	1813	Mus musculus	1:Experimental evidence at protein level	Latent-transforming growth factor beta-binding protein 2	1	0.999	19	59	59	59	6	13	13	5	3	7	5	4	3	6	13	13	5	3	7	5	4	3	6	13	13	5	3	7	5	4	3	473088	1.25686e+06	1.10735e+06	293193	262406	540081	402805	222727	279529
sp|O09061|PSB1_MOUSE	O09061	PSB1_MOUSE	Psmb1	240	Mus musculus	1:Experimental evidence at protein level	Proteasome subunit beta type-1	0.8648	0.9969	1	1	1	1	0	0	0	1	0	0	0	0	0	0	0	0	1	0	0	0	0	0	0	0	0	1	0	0	0	0	0	0	0	0	31083.4	0	0	0	0	0
sp|O09167|RL21_MOUSE	O09167	RL21_MOUSE	Rpl21	160	Mus musculus	1:Experimental evidence at protein level	Large ribosomal subunit protein eL21	1	0.999	5	24	24	24	1	1	2	2	5	5	1	3	4	1	1	2	2	5	5	1	3	4	1	1	2	2	5	5	1	3	4	131590	156190	150918	208628	268248	162470	60511	234771	253738
sp|O35083|PLCA_MOUSE	O35083	PLCA_MOUSE	Agpat1	285	Mus musculus	1:Experimental evidence at protein level	1-acyl-sn-glycerol-3-phosphate acyltransferase alpha	0.9528	0.999	1	3	3	3	1	1	1	0	0	0	0	0	0	1	1	1	0	0	0	0	0	0	1	1	1	0	0	0	0	0	0	6111.7	6891.98	6498.41	0	0	0	0	0	0
sp|O35129|PHB2_MOUSE	O35129	PHB2_MOUSE	Phb2	299	Mus musculus	1:Experimental evidence at protein level	Prohibitin-2	1	0.999	7	16	16	16	0	0	0	8	2	1	3	1	1	0	0	0	8	2	1	3	1	1	0	0	0	8	2	1	3	1	1	0	0	0	254496	89341.9	21064.7	124616	5375.81	41457.8
sp|O35206|COFA1_MOUSE	O35206	COFA1_MOUSE	Col15a1	1367	Mus musculus	1:Experimental evidence at protein level	Collagen alpha-1(XV) chain	1	0.999	25	426	426	426	2	1	2	95	75	77	61	45	68	2	1	2	95	75	77	61	45	68	2	1	2	95	75	77	61	45	68	77035.4	10782.8	52330.9	6880724	5.50847e+06	6.53246e+06	5.75041e+06	5060534	5570230
sp|O35286|DHX15_MOUSE	O35286	DHX15_MOUSE	Dhx15	795	Mus musculus	1:Experimental evidence at protein level	ATP-dependent RNA helicase DHX15	0.9431	0.9988	1	8	8	8	0	0	0	1	1	2	2	2	0	0	0	0	1	1	2	2	2	0	0	0	0	1	1	2	2	2	0	0	0	0	8623.81	11430.2	6680.52	8943.35	17903.4	0
sp|O35295|PURB_MOUSE	O35295	PURB_MOUSE	Purb	324	Mus musculus	1:Experimental evidence at protein level	Transcriptional regulator protein Pur-beta	0.9998	0.9984	2	6	6	6	0	0	0	1	1	2	1	0	1	0	0	0	1	1	2	1	0	1	0	0	0	1	1	2	1	0	1	0	0	0	33316.7	40833.3	81990.4	42286.1	0	65517.7
sp|O35381|AN32A_MOUSE	O35381	AN32A_MOUSE	Anp32a	247	Mus musculus	1:Experimental evidence at protein level	Acidic leucine-rich nuclear phosphoprotein 32 family member A	1	0.9989	3	8	2	8	0	0	0	2	1	1	2	1	1	0	0	0	1	0	0	1	0	0	0	0	0	2	1	1	2	1	1	0	0	0	69505.1	22518.7	23838.8	51914	30256.6	28037.6
sp|O35604|NPC1_MOUSE	O35604	NPC1_MOUSE	Npc1	1277	Mus musculus	1:Experimental evidence at protein level	NPC intracellular cholesterol transporter 1	0.9178	0.9982	1	1	1	1	0	0	0	0	1	0	0	0	0	0	0	0	0	1	0	0	0	0	0	0	0	0	1	0	0	0	0	0	0	0	0	14271.8	0	0	0	0
sp|O35608|ANGP2_MOUSE	O35608	ANGP2_MOUSE	Angpt2	496	Mus musculus	1:Experimental evidence at protein level	Angiopoietin-2	0.9398	0.9987	1	1	1	1	0	0	0	1	0	0	0	0	0	0	0	0	1	0	0	0	0	0	0	0	0	1	0	0	0	0	0	0	0	0	8733.42	0	0	0	0	0
sp|O35639|ANXA3_MOUSE	O35639	ANXA3_MOUSE	Anxa3	323	Mus musculus	1:Experimental evidence at protein level	Annexin A3	1	0.999	7	41	41	41	0	0	0	8	8	7	7	6	5	0	0	0	8	8	7	7	6	5	0	0	0	8	8	7	7	6	5	0	0	0	310089	232654	176232	228294	196647	163977
sp|O35658|C1QBP_MOUSE	O35658	C1QBP_MOUSE	C1qbp	278	Mus musculus	1:Experimental evidence at protein level	Complement component 1 Q subcomponent-binding protein, mitochondrial	1	0.999	2	2	2	2	0	0	0	2	0	0	0	0	0	0	0	0	2	0	0	0	0	0	0	0	0	2	0	0	0	0	0	0	0	0	50991.4	0	0	0	0	0
sp|O35682|MYADM_MOUSE	O35682	MYADM_MOUSE	Myadm	320	Mus musculus	1:Experimental evidence at protein level	Myeloid-associated differentiation marker	1	0.999	8	43	43	43	8	10	5	4	2	3	5	2	4	8	10	5	4	2	3	5	2	4	8	10	5	4	2	3	5	2	4	686331	1.30282e+06	761750	158192	118900	90267.6	296555	72217.6	304690
sp|O35737|HNRH1_MOUSE	O35737	HNRH1_MOUSE	Hnrnph1	449	Mus musculus	1:Experimental evidence at protein level	Heterogeneous nuclear ribonucleoprotein H	1	0.999	7	36	17	64	1	0	1	8	6	7	3	3	7	0	0	0	4	3	4	1	1	4	3	2	2	14	10	12	6	5	10	47445.7	0	0	432671	359408	377126	279872	102417	402158
sp|O35887|CALU_MOUSE	O35887	CALU_MOUSE	Calu	315	Mus musculus	1:Experimental evidence at protein level	Calumenin	1	0.999	12	66	66	66	0	2	1	17	12	13	9	6	6	0	2	1	17	12	13	9	6	6	0	2	1	17	12	13	9	6	6	0	164268	70100.6	950980	741271	778096	584353	518040	439295
sp|O54724|CAVN1_MOUSE	O54724	CAVN1_MOUSE	Cavin1	392	Mus musculus	1:Experimental evidence at protein level	Caveolae-associated protein 1	1	0.999	9	64	64	64	0	2	0	12	11	14	12	9	4	0	2	0	12	11	14	12	9	4	0	2	0	12	11	14	12	9	4	0	110107	0	893867	600977	609622	673762	404934	301896
sp|O54734|OST48_MOUSE	O54734	OST48_MOUSE	Ddost	441	Mus musculus	1:Experimental evidence at protein level	Dolichyl-diphosphooligosaccharide--protein glycosyltransferase 48 kDa subunit	1	0.999	4	19	19	19	0	1	1	4	4	3	3	2	1	0	1	1	4	4	3	3	2	1	0	1	1	4	4	3	3	2	1	0	60321.8	36844	95778	91863.3	91624.6	94364.6	129445	51628.1
sp|O54774|AP3D1_MOUSE	O54774	AP3D1_MOUSE	Ap3d1	1199	Mus musculus	1:Experimental evidence at protein level	AP-3 complex subunit delta-1	1	0.9988	4	7	7	7	0	0	0	1	4	2	0	0	0	0	0	0	1	4	2	0	0	0	0	0	0	1	4	2	0	0	0	0	0	0	6426.73	35325.3	29879.6	0	0	0
sp|O54775|CCN4_MOUSE	O54775	CCN4_MOUSE	Ccn4	367	Mus musculus	2:Experimental evidence at transcript level	CCN family member 4	0.9473	0.9989	1	2	2	2	0	0	0	0	1	1	0	0	0	0	0	0	0	1	1	0	0	0	0	0	0	0	1	1	0	0	0	0	0	0	0	29549.9	37235.1	0	0	0
sp|O54962|BAF_MOUSE	O54962	BAF_MOUSE	Banf1	89	Mus musculus	1:Experimental evidence at protein level	Barrier-to-autointegration factor	1	0.999	6	73	73	73	10	9	9	11	7	11	5	5	6	10	9	9	11	7	11	5	5	6	10	9	9	11	7	11	5	5	6	807849	997939	1.06518e+06	692251	630959	669618	268778	305865	388350
sp|O55029|COPB2_MOUSE	O55029	COPB2_MOUSE	Copb2	905	Mus musculus	1:Experimental evidence at protein level	Coatomer subunit beta'	1	0.999	4	10	10	10	0	0	0	2	4	2	1	1	0	0	0	0	2	4	2	1	1	0	0	0	0	2	4	2	1	1	0	0	0	0	41029.9	94382.5	24922.3	21522	24118.9	0
sp|O55131|SEPT7_MOUSE	O55131	SEPT7_MOUSE	Septin7	436	Mus musculus	1:Experimental evidence at protein level	Septin-7	0.9999	0.9982	2	10	1	10	0	0	0	4	4	1	1	0	0	0	0	0	0	0	0	1	0	0	0	0	0	4	4	1	1	0	0	0	0	0	61722.8	50734.2	53508.4	50529.4	0	0
sp|O55135|IF6_MOUSE	O55135	IF6_MOUSE	Eif6	245	Mus musculus	1:Experimental evidence at protein level	Eukaryotic translation initiation factor 6	0.93	0.9985	1	1	1	1	0	0	0	0	0	0	1	0	0	0	0	0	0	0	0	1	0	0	0	0	0	0	0	0	1	0	0	0	0	0	0	0	0	27439.1	0	0
sp|O55142|RL35A_MOUSE	O55142	RL35A_MOUSE	Rpl35a	110	Mus musculus	1:Experimental evidence at protein level	Large ribosomal subunit protein eL33	1	0.999	5	26	26	26	1	4	3	6	3	5	2	1	1	1	4	3	6	3	5	2	1	1	1	4	3	6	3	5	2	1	1	65833.4	352425	157148	234190	311030	263658	154054	61456.2	63085.8
sp|O55143|AT2A2_MOUSE	O55143	AT2A2_MOUSE	Atp2a2	1044	Mus musculus	1:Experimental evidence at protein level	Sarcoplasmic/endoplasmic reticulum calcium ATPase 2	1	0.999	10	20	11	20	1	1	0	4	6	1	3	2	2	1	0	0	1	4	0	3	1	1	1	1	0	4	6	1	3	2	2	16822.8	17867.8	0	165190	1.23684e+06	88127.4	60501.8	29678.9	4848347
sp|O55222|ILK_MOUSE	O55222	ILK_MOUSE	Ilk	452	Mus musculus	1:Experimental evidence at protein level	Scaffold protein ILK	1	0.999	4	15	15	15	0	0	0	5	1	2	3	1	3	0	0	0	5	1	2	3	1	3	0	0	0	5	1	2	3	1	3	0	0	0	67310.6	18610.5	25375.2	0	19063.3	53240.5
sp|O70133|DHX9_MOUSE	O70133	DHX9_MOUSE	Dhx9	1380	Mus musculus	1:Experimental evidence at protein level	ATP-dependent RNA helicase A	1	0.999	8	45	45	45	3	2	3	10	9	6	1	8	3	3	2	3	10	9	6	1	8	3	3	2	3	10	9	6	1	8	3	38165	14184.1	9934	75015.2	129484	112215	25641.7	75422	32980.8
sp|O70251|EF1B_MOUSE	O70251	EF1B_MOUSE	Eef1b	225	Mus musculus	1:Experimental evidence at protein level	Elongation factor 1-beta	1	0.999	4	24	24	24	0	0	0	6	6	4	3	3	2	0	0	0	6	6	4	3	3	2	0	0	0	6	6	4	3	3	2	0	0	0	266551	228850	129997	116136	165263	93827.9
sp|O70258|SGCE_MOUSE	O70258	SGCE_MOUSE	Sgce	437	Mus musculus	1:Experimental evidence at protein level	Epsilon-sarcoglycan	0.9433	0.9988	1	1	1	1	1	0	0	0	0	0	0	0	0	1	0	0	0	0	0	0	0	0	1	0	0	0	0	0	0	0	0	7983.11	0	0	0	0	0	0	0	0
sp|O70310|NMT1_MOUSE	O70310	NMT1_MOUSE	Nmt1	496	Mus musculus	1:Experimental evidence at protein level	Glycylpeptide N-tetradecanoyltransferase 1	0.9518	0.999	1	2	0	2	0	0	0	1	1	0	0	0	0	0	0	0	0	0	0	0	0	0	0	0	0	1	1	0	0	0	0	0	0	0	4694.54	5856.74	0	0	0	0
sp|O70326|GREM1_MOUSE	O70326	GREM1_MOUSE	Grem1	184	Mus musculus	2:Experimental evidence at transcript level	Gremlin-1	0.9023	0.9978	1	2	2	2	0	1	1	0	0	0	0	0	0	0	1	1	0	0	0	0	0	0	0	1	1	0	0	0	0	0	0	0	26359.5	24182.6	0	0	0	0	0	0
sp|O70370|CATS_MOUSE	O70370	CATS_MOUSE	Ctss	340	Mus musculus	1:Experimental evidence at protein level	Cathepsin S	0.9256	0.9984	1	6	6	6	0	0	0	1	0	2	1	1	1	0	0	0	1	0	2	1	1	1	0	0	0	1	0	2	1	1	1	0	0	0	51403.6	42829.4	49832	50197.1	38310.9	49815.6
sp|O70400|PDLI1_MOUSE	O70400	PDLI1_MOUSE	Pdlim1	327	Mus musculus	1:Experimental evidence at protein level	PDZ and LIM domain protein 1	1	0.999	6	16	16	16	0	0	0	3	2	4	1	2	4	0	0	0	3	2	4	1	2	4	0	0	0	3	2	4	1	2	4	0	0	0	116574	189950	151884	20578	21225.1	206568
sp|O70456|1433S_MOUSE	O70456	1433S_MOUSE	Sfn	248	Mus musculus	1:Experimental evidence at protein level	14-3-3 protein sigma	0.9605	0.9972	5	10	10	74	1	1	1	1	1	1	1	1	2	1	1	1	1	1	1	1	1	2	4	5	3	12	10	11	11	8	10	52106.5	83353.9	71534	253657	157978	158358	175841	105912	232947
sp|O70492|SNX3_MOUSE	O70492	SNX3_MOUSE	Snx3	162	Mus musculus	1:Experimental evidence at protein level	Sorting nexin-3	1	0.999	5	9	9	9	0	0	0	3	1	3	2	0	0	0	0	0	3	1	3	2	0	0	0	0	0	3	1	3	2	0	0	0	0	0	119596	45978.6	115131	59948.3	0	0
sp|O70493|SNX12_MOUSE	O70493	SNX12_MOUSE	Snx12	165	Mus musculus	1:Experimental evidence at protein level	Sorting nexin-12	0.7724	0.9941	1	1	1	1	0	0	0	1	0	0	0	0	0	0	0	0	1	0	0	0	0	0	0	0	0	1	0	0	0	0	0	0	0	0	12129.4	11697.5	0	0	0	0
sp|O70503|DHB12_MOUSE	O70503	DHB12_MOUSE	Hsd17b12	312	Mus musculus	1:Experimental evidence at protein level	Very-long-chain 3-oxoacyl-CoA reductase	1	0.999	2	3	3	3	0	0	0	1	1	1	0	0	0	0	0	0	1	1	1	0	0	0	0	0	0	1	1	1	0	0	0	0	0	0	43205.2	14741	13571.7	0	0	0
sp|O88200|CLC11_MOUSE	O88200	CLC11_MOUSE	Clec11a	328	Mus musculus	1:Experimental evidence at protein level	C-type lectin domain family 11 member A	1	0.999	9	24	24	24	7	7	8	1	0	0	0	0	1	7	7	8	1	0	0	0	0	1	7	7	8	1	0	0	0	0	1	343970	399220	497174	14348.9	0	0	0	0	9367.93
sp|O88207|CO5A1_MOUSE	O88207	CO5A1_MOUSE	Col5a1	1838	Mus musculus	1:Experimental evidence at protein level	Collagen alpha-1(V) chain	1	0.999	60	837	809	837	110	111	114	106	94	77	71	86	68	105	104	107	103	93	75	70	86	66	110	111	114	106	94	77	71	86	68	9490144	13128938	10443108	5.63281e+06	6916071	4509515	7.0346e+06	10127225	5115335
sp|O88322|NID2_MOUSE	O88322	NID2_MOUSE	Nid2	1403	Mus musculus	1:Experimental evidence at protein level	Nidogen-2	1	0.999	33	238	238	247	17	9	11	41	40	46	22	20	32	17	9	11	41	40	46	22	20	32	18	9	11	43	42	48	23	21	32	1.04926e+06	709483	710758	3.05884e+06	2.81032e+06	3.28369e+06	1.64425e+06	1.48849e+06	2.3338e+06
sp|O88342|WDR1_MOUSE	O88342	WDR1_MOUSE	Wdr1	606	Mus musculus	1:Experimental evidence at protein level	WD repeat-containing protein 1	1	0.999	8	23	23	23	0	0	0	7	3	5	3	3	2	0	0	0	7	3	5	3	3	2	0	0	0	7	3	5	3	3	2	0	0	0	298291	148429	273760	112603	119078	91844.7
sp|O88447|KLC1_MOUSE	O88447	KLC1_MOUSE	Klc1	541	Mus musculus	1:Experimental evidence at protein level	Kinesin light chain 1	0.9527	0.999	1	1	1	1	0	0	0	0	0	1	0	0	0	0	0	0	0	0	1	0	0	0	0	0	0	0	0	1	0	0	0	0	0	0	0	0	15324.9	0	0	0
sp|O88456|CPNS1_MOUSE	O88456	CPNS1_MOUSE	Capns1	268	Mus musculus	1:Experimental evidence at protein level	Calpain small subunit 1	0.951	0.999	1	10	10	10	1	1	0	1	2	1	1	2	1	1	1	0	1	2	1	1	2	1	1	1	0	1	2	1	1	2	1	0	6829.66	0	0	4937.02	1775.1	2615.48	7661.44	1943.19
sp|O88532|ZFR_MOUSE	O88532	ZFR_MOUSE	Zfr	1074	Mus musculus	1:Experimental evidence at protein level	Zinc finger RNA-binding protein	0.9291	0.9985	1	1	1	1	0	0	0	0	1	0	0	0	0	0	0	0	0	1	0	0	0	0	0	0	0	0	1	0	0	0	0	0	0	0	0	16328.7	0	0	0	0
sp|O88543|CSN3_MOUSE	O88543	CSN3_MOUSE	Cops3	423	Mus musculus	1:Experimental evidence at protein level	COP9 signalosome complex subunit 3	0.9525	0.999	1	13	13	13	0	1	0	2	2	2	2	2	2	0	1	0	2	2	2	2	2	2	0	1	0	2	2	2	2	2	2	0	0	0	7202.03	10448.2	7552.33	12708.4	15586	8477.13
sp|O88569|ROA2_MOUSE	O88569	ROA2_MOUSE	Hnrnpa2b1	353	Mus musculus	1:Experimental evidence at protein level	Heterogeneous nuclear ribonucleoproteins A2/B1	1	0.999	21	216	203	216	17	8	16	38	28	35	26	23	25	16	7	14	36	27	33	25	22	23	17	8	16	38	28	35	26	23	25	1315940	656268	1.36679e+06	3.89328e+06	3.31589e+06	3.22286e+06	3.32588e+06	2.57701e+06	2.94548e+06
sp|O88587|COMT_MOUSE	O88587	COMT_MOUSE	Comt	265	Mus musculus	1:Experimental evidence at protein level	Catechol O-methyltransferase	0.8191	0.9956	1	1	1	1	0	0	0	1	0	0	0	0	0	0	0	0	1	0	0	0	0	0	0	0	0	1	0	0	0	0	0	0	0	0	34991.9	0	0	0	0	0
sp|O88653|LTOR3_MOUSE	O88653	LTOR3_MOUSE	Lamtor3	124	Mus musculus	1:Experimental evidence at protein level	Ragulator complex protein LAMTOR3	0.9493	0.9989	1	16	16	16	0	0	0	2	4	4	3	3	0	0	0	0	2	4	4	3	3	0	0	0	0	2	4	4	3	3	0	0	0	0	64801.9	19285.5	21143.1	18531.4	27424.5	0
sp|O88668|CREG1_MOUSE	O88668	CREG1_MOUSE	Creg1	220	Mus musculus	1:Experimental evidence at protein level	Protein CREG1	0.9523	0.999	1	5	5	5	0	0	0	1	2	2	0	0	0	0	0	0	1	2	2	0	0	0	0	0	0	1	2	2	0	0	0	0	0	0	12694.6	15525.6	13726.2	0	0	0
sp|O88685|PRS6A_MOUSE	O88685	PRS6A_MOUSE	Psmc3	442	Mus musculus	1:Experimental evidence at protein level	26S proteasome regulatory subunit 6A	1	0.999	7	36	36	36	0	0	1	8	8	12	2	3	2	0	0	1	8	8	12	2	3	2	0	0	1	8	8	12	2	3	2	0	0	8523.59	82911.7	67625.4	96224.7	51661.4	52493.9	58646
sp|O88746|TOM1_MOUSE	O88746	TOM1_MOUSE	Tom1	492	Mus musculus	1:Experimental evidence at protein level	Target of Myb1 membrane trafficking protein	0.9528	0.999	1	2	2	2	0	0	0	1	0	0	0	0	1	0	0	0	1	0	0	0	0	1	0	0	0	1	0	0	0	0	1	0	0	0	4335	0	0	0	0	4499.43
sp|O88783|FA5_MOUSE	O88783	FA5_MOUSE	F5	2183	Mus musculus	1:Experimental evidence at protein level	Coagulation factor V	0.9999	0.9976	2	3	3	3	1	0	0	1	0	1	0	0	0	1	0	0	1	0	1	0	0	0	1	0	0	1	0	1	0	0	0	61606.4	0	0	0	0	65390.4	0	0	0
sp|O88844|IDHC_MOUSE	O88844	IDHC_MOUSE	Idh1	414	Mus musculus	1:Experimental evidence at protein level	Isocitrate dehydrogenase [NADP] cytoplasmic	1	0.999	2	9	9	9	0	0	1	1	2	2	1	1	1	0	0	1	1	2	2	1	1	1	0	0	1	1	2	2	1	1	1	0	0	0	18661.6	37752.9	35008.8	30350.4	25443.8	32557.1
sp|O89017|LGMN_MOUSE	O89017	LGMN_MOUSE	Lgmn	435	Mus musculus	1:Experimental evidence at protein level	Legumain	1	0.9989	1	3	3	3	0	0	0	1	0	2	0	0	0	0	0	0	1	0	2	0	0	0	0	0	0	1	0	2	0	0	0	0	0	0	10015.8	0	18433.8	0	0	0
sp|O89029|MATN4_MOUSE	O89029	MATN4_MOUSE	Matn4	624	Mus musculus	1:Experimental evidence at protein level	Matrilin-4	1	0.999	19	61	59	61	23	13	21	2	0	0	1	0	1	22	13	20	2	0	0	1	0	1	23	13	21	2	0	0	1	0	1	1.55924e+06	1.21908e+06	1.63607e+06	47288.1	0	0	21173.9	0	23470.8
sp|O89051|ITM2B_MOUSE	O89051	ITM2B_MOUSE	Itm2b	266	Mus musculus	1:Experimental evidence at protein level	Integral membrane protein 2B	0.9527	0.999	1	6	6	6	0	0	0	2	1	1	1	0	1	0	0	0	2	1	1	1	0	1	0	0	0	2	1	1	1	0	1	0	0	0	21283.9	22415.3	22415.3	28337.3	0	25734.2
sp|O89053|COR1A_MOUSE	O89053	COR1A_MOUSE	Coro1a	461	Mus musculus	1:Experimental evidence at protein level	Coronin-1A	0.9998	0.9986	2	7	7	7	0	0	0	2	1	1	1	1	1	0	0	0	2	1	1	1	1	1	0	0	0	2	1	1	1	1	1	0	0	0	85913.6	29134.7	37672.9	39335.4	42942.7	0
sp|O89086|RBM3_MOUSE	O89086	RBM3_MOUSE	Rbm3	153	Mus musculus	1:Experimental evidence at protein level	RNA-binding protein 3	1	0.999	3	7	7	7	0	0	0	3	1	3	0	0	0	0	0	0	3	1	3	0	0	0	0	0	0	3	1	3	0	0	0	0	0	0	103879	32464.4	136469	0	0	0
sp|P00405|COX2_MOUSE	P00405	COX2_MOUSE	Mtco2	227	Mus musculus	1:Experimental evidence at protein level	Cytochrome c oxidase subunit 2	1	0.999	4	22	22	22	0	0	2	4	5	4	2	3	2	0	0	2	4	5	4	2	3	2	0	0	2	4	5	4	2	3	2	0	0	59510.9	128537	211717	155851	110487	161185	96273.9
sp|P01029|CO4B_MOUSE	P01029	CO4B_MOUSE	C4b	1738	Mus musculus	1:Experimental evidence at protein level	Complement C4-B	0.8015	0.995	1	1	1	1	0	0	0	1	0	0	0	0	0	0	0	0	1	0	0	0	0	0	0	0	0	1	0	0	0	0	0	0	0	0	5265.59	0	0	0	0	0
sp|P01831|THY1_MOUSE	P01831	THY1_MOUSE	Thy1	162	Mus musculus	1:Experimental evidence at protein level	Thy-1 membrane glycoprotein	1	0.999	3	17	17	17	3	3	5	2	2	0	1	1	0	3	3	5	2	2	0	1	1	0	3	3	5	2	2	0	1	1	0	208243	355230	474488	134321	135968	0	51410.7	42556.2	0
sp|P01887|B2MG_MOUSE	P01887	B2MG_MOUSE	B2m	119	Mus musculus	1:Experimental evidence at protein level	Beta-2-microglobulin	0.9999	0.9985	2	7	7	7	0	0	0	3	1	1	1	0	1	0	0	0	3	1	1	1	0	1	0	0	0	3	1	1	1	0	1	0	0	0	49637.8	16746.5	20164	16043.6	0	28444.1
sp|P01942|HBA_MOUSE	P01942	HBA_MOUSE	Hba	142	Mus musculus	1:Experimental evidence at protein level	Hemoglobin subunit alpha	0.9838	0.9989	3	13	13	20	1	0	0	2	2	2	2	2	2	1	0	0	2	2	2	2	2	2	2	0	1	2	4	2	3	2	4	0	0	0	385793	369889	378170	401398	269787	416498
sp|P02301|H3C_MOUSE	P02301	H3C_MOUSE	H3-5	136	Mus musculus	3:Protein inferred from homology	Histone H3.3C	0.9979	0.999	15	3	1	154	0	0	2	0	0	0	0	0	1	0	0	0	0	0	0	0	0	1	20	18	27	14	19	15	11	14	16	0	0	0	0	0	0	0	0	0
sp|P02463|CO4A1_MOUSE	P02463	CO4A1_MOUSE	Col4a1	1669	Mus musculus	1:Experimental evidence at protein level	Collagen alpha-1(IV) chain	1	0.999	8	96	96	96	1	2	0	16	23	13	11	18	12	1	2	0	16	23	13	11	18	12	1	2	0	16	23	13	11	18	12	49231.9	149596	0	552485	1.51281e+06	465496	443294	1.15719e+06	436029
sp|P02468|LAMC1_MOUSE	P02468	LAMC1_MOUSE	Lamc1	1607	Mus musculus	1:Experimental evidence at protein level	Laminin subunit gamma-1	1	0.999	36	174	169	174	6	2	5	31	27	46	21	12	24	6	2	4	31	26	43	21	12	24	6	2	5	31	27	46	21	12	24	647915	123855	692529	1.76052e+06	1.95128e+06	2.84733e+06	1365006	861669	1.80175e+06
sp|P02469|LAMB1_MOUSE	P02469	LAMB1_MOUSE	Lamb1	1786	Mus musculus	1:Experimental evidence at protein level	Laminin subunit beta-1	1	0.999	28	141	141	141	3	2	3	31	24	27	16	17	18	3	2	3	31	24	27	16	17	18	3	2	3	31	24	27	16	17	18	88316.4	33142.6	63503.2	2.52204e+06	1.21957e+06	1.28683e+06	763188	1.09558e+06	1.89112e+06
sp|P05063|ALDOC_MOUSE	P05063	ALDOC_MOUSE	Aldoc	363	Mus musculus	1:Experimental evidence at protein level	Fructose-bisphosphate aldolase C	1	0.999	3	9	9	16	0	0	0	0	2	1	3	3	0	0	0	0	0	2	1	3	3	0	0	0	0	2	4	2	4	3	1	0	0	0	0	8615.78	0	0	0	0
sp|P05064|ALDOA_MOUSE	P05064	ALDOA_MOUSE	Aldoa	364	Mus musculus	1:Experimental evidence at protein level	Fructose-bisphosphate aldolase A	1	0.999	14	115	31	115	0	2	0	25	20	22	18	14	14	0	0	0	8	4	6	6	3	4	0	2	0	25	20	22	18	14	14	0	0	0	2424643	2.25802e+06	1.9912e+06	1994092	1745670	1.61155e+06
sp|P05202|AATM_MOUSE	P05202	AATM_MOUSE	Got2	430	Mus musculus	1:Experimental evidence at protein level	Aspartate aminotransferase, mitochondrial	0.9086	0.998	1	1	1	1	0	0	0	0	0	0	0	1	0	0	0	0	0	0	0	0	1	0	0	0	0	0	0	0	0	1	0	0	0	0	0	0	0	0	0	0
sp|P05977|MYL1_MOUSE	P05977	MYL1_MOUSE	Myl1	188	Mus musculus	1:Experimental evidence at protein level	Myosin light chain 1/3, skeletal muscle isoform	1	0.999	2	58	0	58	3	2	3	9	11	13	5	7	5	0	0	0	0	0	0	0	0	0	3	2	3	9	11	13	5	7	5	108307	71644.9	116487	1608543	1.14769e+06	1380129	1.91042e+06	1.34106e+06	2.01899e+06
sp|P06151|LDHA_MOUSE	P06151	LDHA_MOUSE	Ldha	332	Mus musculus	1:Experimental evidence at protein level	L-lactate dehydrogenase A chain	1	0.999	14	90	81	90	0	1	1	20	19	17	11	11	10	0	1	1	18	18	15	9	10	9	0	1	1	20	19	17	11	11	10	0	17086.7	0	1.26473e+06	1.29579e+06	1.05569e+06	904477	986303	716957
sp|P06745|G6PI_MOUSE	P06745	G6PI_MOUSE	Gpi	558	Mus musculus	1:Experimental evidence at protein level	Glucose-6-phosphate isomerase	1	0.999	5	38	38	38	0	0	0	9	10	7	4	5	3	0	0	0	9	10	7	4	5	3	0	0	0	9	10	7	4	5	3	0	0	0	164586	176017	120581	103690	93466.5	49318.6
sp|P07091|S10A4_MOUSE	P07091	S10A4_MOUSE	S100a4	101	Mus musculus	1:Experimental evidence at protein level	Protein S100-A4	1	0.999	12	173	173	173	21	22	24	17	23	23	13	18	12	21	22	24	17	23	23	13	18	12	21	22	24	17	23	23	13	18	12	2.52224e+06	2.8862e+06	2.60891e+06	2.66e+06	2.87977e+06	3.61306e+06	4.1287e+06	1.41433e+06	1.05058e+06
sp|P07214|SPRC_MOUSE	P07214	SPRC_MOUSE	Sparc	302	Mus musculus	1:Experimental evidence at protein level	SPARC	1	0.9989	3	7	7	7	0	0	0	2	1	1	2	0	1	0	0	0	2	1	1	2	0	1	0	0	0	2	1	1	2	0	1	0	0	0	87175	35356.5	37627	108229	0	55182.3
sp|P07356|ANXA2_MOUSE	P07356	ANXA2_MOUSE	Anxa2	339	Mus musculus	1:Experimental evidence at protein level	Annexin A2	1	0.999	28	318	318	318	16	15	25	57	53	40	39	41	32	16	15	25	57	53	40	39	41	32	16	15	25	57	53	40	39	41	32	1.23969e+06	1442740	2.77841e+06	9141177	7.91911e+06	4537396	6628116	6400628	5.35394e+06
sp|P07901|HS90A_MOUSE	P07901	HS90A_MOUSE	Hsp90aa1	733	Mus musculus	1:Experimental evidence at protein level	Heat shock protein HSP 90-alpha	1	0.999	16	15	15	93	0	0	0	5	1	4	2	1	2	0	0	0	5	1	4	2	1	2	2	4	2	16	14	17	15	12	11	0	0	0	125825	61039.6	119442	154823	47595.4	40275.1
sp|P08003|PDIA4_MOUSE	P08003	PDIA4_MOUSE	Pdia4	638	Mus musculus	1:Experimental evidence at protein level	Protein disulfide-isomerase A4	1	0.999	26	112	112	112	0	0	0	28	19	27	17	10	11	0	0	0	28	19	27	17	10	11	0	0	0	28	19	27	17	10	11	0	3.08077e+06	0	1.51025e+06	989323	6.58036e+06	1.11349e+06	666794	1017662
sp|P08030|APT_MOUSE	P08030	APT_MOUSE	Aprt	180	Mus musculus	1:Experimental evidence at protein level	Adenine phosphoribosyltransferase	0.9993	0.999	2	6	6	6	0	0	0	2	1	2	0	1	0	0	0	0	2	1	2	0	1	0	0	0	0	2	1	2	0	1	0	0	0	0	11661.9	4400.99	4131.86	0	7402.67	0
sp|P08113|ENPL_MOUSE	P08113	ENPL_MOUSE	Hsp90b1	802	Mus musculus	1:Experimental evidence at protein level	Endoplasmin	1	0.999	33	306	285	306	4	6	7	71	49	49	54	31	35	3	5	6	67	47	46	50	28	33	4	6	7	71	49	49	54	31	35	208401	555446	467995	8407833	4.51744e+06	4.48071e+06	7950553	4.10939e+06	4.28485e+06
sp|P08121|CO3A1_MOUSE	P08121	CO3A1_MOUSE	Col3a1	1464	Mus musculus	1:Experimental evidence at protein level	Collagen alpha-1(III) chain	1	0.999	32	689	586	689	72	100	79	76	103	66	52	83	58	63	82	68	67	86	53	44	70	53	72	100	79	76	103	66	52	83	58	3.15214e+06	10781859	6.4149e+06	2550972	6.56122e+06	2.44563e+06	2.34172e+06	5899188	2566286
sp|P08122|CO4A2_MOUSE	P08122	CO4A2_MOUSE	Col4a2	1707	Mus musculus	1:Experimental evidence at protein level	Collagen alpha-2(IV) chain	1	0.999	13	179	179	179	1	4	2	28	47	27	20	31	19	1	4	2	28	47	27	20	31	19	1	4	2	28	47	27	20	31	19	39585.6	401403	158806	1637951	3.97644e+06	1.39632e+06	1.42136e+06	3.64385e+06	1.21294e+06
sp|P08207|S10AA_MOUSE	P08207	S10AA_MOUSE	S100a10	97	Mus musculus	1:Experimental evidence at protein level	Protein S100-A10	1	0.999	4	42	42	42	0	0	2	11	7	6	5	7	4	0	0	2	11	7	6	5	7	4	0	0	2	11	7	6	5	7	4	0	0	25170	245922	115816	269250	150747	211957	132808
sp|P08226|APOE_MOUSE	P08226	APOE_MOUSE	Apoe	311	Mus musculus	1:Experimental evidence at protein level	Apolipoprotein E	1	0.999	11	39	39	39	0	0	1	11	7	5	6	5	4	0	0	1	11	7	5	6	5	4	0	0	1	11	7	5	6	5	4	0	0	12079.3	567318	381534	275598	551446	379709	297597
sp|P08228|SODC_MOUSE	P08228	SODC_MOUSE	Sod1	154	Mus musculus	1:Experimental evidence at protein level	Superoxide dismutase [Cu-Zn]	1	0.999	3	15	15	15	0	0	0	2	2	4	3	2	2	0	0	0	2	2	4	3	2	2	0	0	0	2	2	4	3	2	2	0	0	0	153333	140643	166900	158361	175957	179073
sp|P08249|MDHM_MOUSE	P08249	MDHM_MOUSE	Mdh2	338	Mus musculus	1:Experimental evidence at protein level	Malate dehydrogenase, mitochondrial	1	0.999	9	39	39	39	0	0	1	12	9	7	4	3	3	0	0	1	12	9	7	4	3	3	0	0	1	12	9	7	4	3	3	0	0	38612.3	252190	296625	210526	131306	71836.8	53430.4
sp|P08752|GNAI2_MOUSE	P08752	GNAI2_MOUSE	Gnai2	355	Mus musculus	1:Experimental evidence at protein level	Guanine nucleotide-binding protein G(i) subunit alpha-2	1	0.999	6	37	15	37	3	2	2	9	6	6	3	4	2	1	0	0	4	3	4	1	2	0	3	2	2	9	6	6	3	4	2	72600.9	118945	94830.3	419796	344379	293015	155268	147622	139962
sp|P08905|LYZ2_MOUSE	P08905	LYZ2_MOUSE	Lyz2	148	Mus musculus	1:Experimental evidence at protein level	Lysozyme C-2	0.999	0.999	2	10	3	10	0	0	0	2	1	2	2	2	1	0	0	0	1	1	1	0	0	0	0	0	0	2	1	2	2	2	1	0	0	0	175217	108705	150170	107836	100949	105668
sp|P09055|ITB1_MOUSE	P09055	ITB1_MOUSE	Itgb1	798	Mus musculus	1:Experimental evidence at protein level	Integrin beta-1	1	0.999	8	41	41	41	0	0	0	10	8	8	6	4	5	0	0	0	10	8	8	6	4	5	0	0	0	10	8	8	6	4	5	0	0	0	429489	299842	308647	452103	326329	409596
sp|P09103|PDIA1_MOUSE	P09103	PDIA1_MOUSE	P4hb	509	Mus musculus	1:Experimental evidence at protein level	Protein disulfide-isomerase	1	0.999	28	180	180	180	2	2	1	47	29	29	31	20	19	2	2	1	47	29	29	31	20	19	2	2	1	47	29	29	31	20	19	50536.9	83981.3	41742	3.43489e+06	1.87442e+06	1.82484e+06	2493189	1.19336e+06	1.44398e+06
sp|P09242|PPBT_MOUSE	P09242	PPBT_MOUSE	Alpl	524	Mus musculus	1:Experimental evidence at protein level	Alkaline phosphatase, tissue-nonspecific isozyme	1	0.999	7	17	17	17	5	4	8	0	0	0	0	0	0	5	4	8	0	0	0	0	0	0	5	4	8	0	0	0	0	0	0	154352	64246.2	308543	0	0	0	0	0	0
sp|P09405|NUCL_MOUSE	P09405	NUCL_MOUSE	Ncl	707	Mus musculus	1:Experimental evidence at protein level	Nucleolin	1	0.999	21	143	143	143	2	4	3	29	26	26	18	17	18	2	4	3	29	26	26	18	17	18	2	4	3	29	26	26	18	17	18	82757	165682	131176	1.54306e+06	1.65398e+06	1.18756e+06	1207309	1.28157e+06	1.0252e+06
sp|P09411|PGK1_MOUSE	P09411	PGK1_MOUSE	Pgk1	417	Mus musculus	1:Experimental evidence at protein level	Phosphoglycerate kinase 1	1	0.999	17	149	115	149	0	0	0	30	29	31	22	19	18	0	0	0	24	22	23	17	14	15	0	0	0	30	29	31	22	19	18	0	0	0	2.0084e+06	1.57009e+06	1.63544e+06	1.85679e+06	1.38911e+06	1.48308e+06
sp|P09602|HMGN2_MOUSE	P09602	HMGN2_MOUSE	Hmgn2	90	Mus musculus	1:Experimental evidence at protein level	Non-histone chromosomal protein HMG-17	1	0.999	3	15	15	15	2	1	2	4	3	3	0	0	0	2	1	2	4	3	3	0	0	0	2	1	2	4	3	3	0	0	0	47651.5	23140.1	82110.8	54603.1	45112.8	57270.9	0	0	0
sp|P0C0S6|H2AZ_MOUSE	P0C0S6	H2AZ_MOUSE	H2az1	128	Mus musculus	1:Experimental evidence at protein level	Histone H2A.Z	1	0.999	9	66	0	168	12	10	13	6	7	6	3	6	3	0	0	0	0	0	0	0	0	0	25	22	25	18	19	17	14	17	11	1.3186e+06	999497	1.37688e+06	810914	1.49543e+06	851644	684117	1.58144e+06	694150
sp|P0DP26|CALM1_MOUSE	P0DP26	CALM1_MOUSE	Calm1	149	Mus musculus	1:Experimental evidence at protein level	Calmodulin-1	1	0.999	8	50	0	50	0	2	1	12	9	9	7	4	6	0	0	0	0	0	0	0	0	0	0	2	1	12	9	9	7	4	6	0	105417	99136.9	1.22058e+06	920968	992840	1.05193e+06	631070	922068
sp|P10107|ANXA1_MOUSE	P10107	ANXA1_MOUSE	Anxa1	346	Mus musculus	1:Experimental evidence at protein level	Annexin A1	1	0.999	16	137	137	137	8	12	9	25	19	17	19	14	14	8	12	9	25	19	17	19	14	14	8	12	9	25	19	17	19	14	14	351753	522816	528905	1.18052e+06	1.13719e+06	838960	1.00393e+06	589486	748770
sp|P10126|EF1A1_MOUSE	P10126	EF1A1_MOUSE	Eef1a1	462	Mus musculus	1:Experimental evidence at protein level	Elongation factor 1-alpha 1	1	0.999	15	199	65	199	16	12	16	31	29	31	22	22	20	6	5	5	12	9	11	6	6	5	16	12	16	31	29	31	22	22	20	1.18842e+06	1.93131e+06	1.58766e+06	5453060	4753788	3.99659e+06	3873009	3.68017e+06	3386517
sp|P10493|NID1_MOUSE	P10493	NID1_MOUSE	Nid1	1245	Mus musculus	1:Experimental evidence at protein level	Nidogen-1	1	0.999	33	338	329	338	13	9	10	61	57	62	42	42	42	12	9	10	59	55	60	41	41	42	13	9	10	61	57	62	42	42	42	648129	576560	554998	5062216	5.0283e+06	6018657	3.81956e+06	4.17565e+06	4.56963e+06
sp|P10605|CATB_MOUSE	P10605	CATB_MOUSE	Ctsb	339	Mus musculus	1:Experimental evidence at protein level	Cathepsin B	1	0.999	10	96	96	96	0	1	0	24	16	17	13	8	17	0	1	0	24	16	17	13	8	17	0	1	0	24	16	17	13	8	17	0	71700	0	830306	647297	994152	636245	487195	862011
sp|P10639|THIO_MOUSE	P10639	THIO_MOUSE	Txn	105	Mus musculus	1:Experimental evidence at protein level	Thioredoxin	1	0.999	3	16	14	16	0	0	0	3	3	4	2	2	2	0	0	0	3	3	4	1	2	1	0	0	0	3	3	4	2	2	2	0	0	0	207872	202964	225199	177171	263367	245025
sp|P10649|GSTM1_MOUSE	P10649	GSTM1_MOUSE	Gstm1	218	Mus musculus	1:Experimental evidence at protein level	Glutathione S-transferase Mu 1	1	0.999	5	16	3	16	0	0	0	6	4	3	1	1	1	0	0	0	2	0	1	0	0	0	0	0	0	6	4	3	1	1	1	0	0	0	151645	61598.4	101799	22276.5	26368.7	13109.6
sp|P10833|RRAS_MOUSE	P10833	RRAS_MOUSE	Rras	218	Mus musculus	1:Experimental evidence at protein level	Ras-related protein R-Ras	1	0.999	3	5	3	5	0	0	0	3	1	1	0	0	0	0	0	0	1	1	1	0	0	0	0	0	0	3	1	1	0	0	0	0	0	0	70970.9	44349.1	16455.7	0	0	0
sp|P10852|4F2_MOUSE	P10852	4F2_MOUSE	Slc3a2	526	Mus musculus	1:Experimental evidence at protein level	Amino acid transporter heavy chain SLC3A2	0.9999	0.9988	2	3	3	3	0	0	0	1	0	1	1	0	0	0	0	0	1	0	1	1	0	0	0	0	0	1	0	1	1	0	0	0	0	0	97036.3	0	0	115295	0	0
sp|P10853|H2B1F_MOUSE	P10853	H2B1F_MOUSE	H2bc7	126	Mus musculus	1:Experimental evidence at protein level	Histone H2B type 1-F/J/L	0.9989	0.999	30	721	0	721	123	95	101	68	86	73	53	67	55	0	0	0	0	0	0	0	0	0	123	95	101	68	86	73	53	67	55	37037316	25395426	32816928	28568216	32393366	21690236	19999346	28294860	18125460
sp|P10922|H10_MOUSE	P10922	H10_MOUSE	H1-0	194	Mus musculus	2:Experimental evidence at transcript level	Histone H1.0	1	0.999	6	56	56	56	10	4	8	10	10	1	5	6	2	10	4	8	10	10	1	5	6	2	10	4	8	10	10	1	5	6	2	920908	607786	1.10249e+06	461244	471887	21896.2	190883	362254	75183.7
sp|P11087|CO1A1_MOUSE	P11087	CO1A1_MOUSE	Col1a1	1453	Mus musculus	1:Experimental evidence at protein level	Collagen alpha-1(I) chain	1	0.999	118	2496	2337	2496	379	502	369	232	269	186	188	213	158	346	461	334	223	256	179	180	205	153	379	502	369	232	269	186	188	213	158	49373772	116096240	58967660	29931596	53893300	17763924	29316534	39124436	18218056
sp|P11152|LIPL_MOUSE	P11152	LIPL_MOUSE	Lpl	474	Mus musculus	1:Experimental evidence at protein level	Lipoprotein lipase	0.9989	0.9976	2	3	3	3	1	0	0	1	0	1	0	0	0	1	0	0	1	0	1	0	0	0	1	0	0	1	0	1	0	0	0	47899.3	0	0	13148.3	0	17360.4	0	0	0
sp|P11276|FINC_MOUSE	P11276	FINC_MOUSE	Fn1	2477	Mus musculus	1:Experimental evidence at protein level	Fibronectin	1	0.999	303	4050	4050	4050	314	338	303	602	642	629	393	392	437	314	338	303	602	642	629	393	392	437	314	338	303	602	642	629	393	392	437	39318032	58630044	39741848	183985280	238425920	207749584	141147120	164617904	178898448
sp|P11438|LAMP1_MOUSE	P11438	LAMP1_MOUSE	Lamp1	406	Mus musculus	1:Experimental evidence at protein level	Lysosome-associated membrane glycoprotein 1	0.9993	0.9988	2	6	6	6	0	0	0	2	0	2	2	0	0	0	0	0	2	0	2	2	0	0	0	0	0	2	0	2	2	0	0	0	0	0	93801.1	45097.1	86157.3	117805	0	0
sp|P11499|HS90B_MOUSE	P11499	HS90B_MOUSE	Hsp90ab1	724	Mus musculus	1:Experimental evidence at protein level	Heat shock protein HSP 90-beta	1	0.999	22	142	65	163	3	5	2	29	21	26	22	17	17	1	1	0	18	8	14	9	6	8	4	6	3	33	23	29	26	20	19	179545	355401	196467	2240453	1715944	1.67178e+06	1.94894e+06	1.41733e+06	1.77333e+06
sp|P11688|ITA5_MOUSE	P11688	ITA5_MOUSE	Itga5	1053	Mus musculus	1:Experimental evidence at protein level	Integrin alpha-5	1	0.9989	2	6	6	6	0	0	0	0	0	3	1	1	1	0	0	0	0	0	3	1	1	1	0	0	0	0	0	3	1	1	1	0	0	0	0	0	87364.2	56315.6	58169.4	81223.4
sp|P11983|TCPA_MOUSE	P11983	TCPA_MOUSE	Tcp1	556	Mus musculus	1:Experimental evidence at protein level	T-complex protein 1 subunit alpha	1	0.999	14	86	81	86	0	0	0	22	17	23	5	7	12	0	0	0	21	16	22	4	7	11	0	0	0	22	17	23	5	7	12	0	0	0	1.62534e+06	1.88762e+06	1.35519e+06	1.23381e+06	270396	1.43255e+06
sp|P12382|PFKAL_MOUSE	P12382	PFKAL_MOUSE	Pfkl	780	Mus musculus	1:Experimental evidence at protein level	ATP-dependent 6-phosphofructokinase, liver type	1	0.999	5	13	10	13	0	0	0	3	5	3	0	1	1	0	0	0	2	4	2	0	1	1	0	0	0	3	5	3	0	1	1	0	0	0	39000.3	168787	43971.1	0	0	7341.62
sp|P12399|CTL2A_MOUSE	P12399	CTL2A_MOUSE	Ctla2a	137	Mus musculus	2:Experimental evidence at transcript level	Protein CTLA-2-alpha	0.838	0.9961	1	1	1	1	0	0	0	1	0	0	0	0	0	0	0	0	1	0	0	0	0	0	0	0	0	1	0	0	0	0	0	0	0	0	27416.4	14664	0	0	0	0
sp|P12787|COX5A_MOUSE	P12787	COX5A_MOUSE	Cox5a	146	Mus musculus	1:Experimental evidence at protein level	Cytochrome c oxidase subunit 5A, mitochondrial	1	0.999	3	12	12	12	0	0	0	6	2	2	2	0	0	0	0	0	6	2	2	2	0	0	0	0	0	6	2	2	2	0	0	0	0	0	108658	80957.5	85853	49290.1	0	0
sp|P12804|FGL2_MOUSE	P12804	FGL2_MOUSE	Fgl2	432	Mus musculus	1:Experimental evidence at protein level	Fibroleukin	0.9279	0.9984	1	1	1	1	0	0	0	0	1	0	0	0	0	0	0	0	0	1	0	0	0	0	0	0	0	0	1	0	0	0	0	0	0	0	0	36912.2	0	0	0	0
sp|P12815|PDCD6_MOUSE	P12815	PDCD6_MOUSE	Pdcd6	191	Mus musculus	1:Experimental evidence at protein level	Programmed cell death protein 6	1	0.999	3	12	12	12	0	0	0	2	4	3	1	2	0	0	0	0	2	4	3	1	2	0	0	0	0	2	4	3	1	2	0	0	0	0	48480.5	116201	85573.8	31327.5	62923.8	0
sp|P12970|RL7A_MOUSE	P12970	RL7A_MOUSE	Rpl7a	266	Mus musculus	1:Experimental evidence at protein level	Large ribosomal subunit protein eL8	1	0.999	7	23	23	23	2	2	1	1	6	3	1	5	2	2	2	1	1	6	3	1	5	2	2	2	1	1	6	3	1	5	2	150337	146751	110053	41217.9	379753	83826	121995	282575	145520
sp|P13020|GELS_MOUSE	P13020	GELS_MOUSE	Gsn	780	Mus musculus	1:Experimental evidence at protein level	Gelsolin	1	0.999	36	360	173	360	34	14	25	62	46	54	46	34	45	15	9	15	27	21	24	24	15	23	34	14	25	62	46	54	46	34	45	2.82472e+06	1.07784e+06	2218589	5867960	4428087	5270651	5.31402e+06	4.02138e+06	5.33024e+06
sp|P13541|MYH3_MOUSE	P13541	MYH3_MOUSE	Myh3	1940	Mus musculus	2:Experimental evidence at transcript level	Myosin-3	1	0.999	6	4	3	8	3	0	1	0	0	0	0	0	0	2	0	1	0	0	0	0	0	0	3	0	2	0	1	2	0	0	0	106857	0	14749	0	0	0	0	0	0
sp|P14069|S10A6_MOUSE	P14069	S10A6_MOUSE	S100a6	89	Mus musculus	1:Experimental evidence at protein level	Protein S100-A6	1	0.999	5	36	36	36	3	2	4	6	6	9	3	2	1	3	2	4	6	6	9	3	2	1	3	2	4	6	6	9	3	2	1	237540	646216	557067	2.1102e+06	1.45553e+06	1.43931e+06	483823	113414	135914
sp|P14106|C1QB_MOUSE	P14106	C1QB_MOUSE	C1qb	253	Mus musculus	1:Experimental evidence at protein level	Complement C1q subcomponent subunit B	1	0.999	7	35	35	35	0	0	0	6	7	11	2	2	7	0	0	0	6	7	11	2	2	7	0	0	0	6	7	11	2	2	7	0	0	0	344793	450901	917038	213146	157633	957943
sp|P14115|RL27A_MOUSE	P14115	RL27A_MOUSE	Rpl27a	148	Mus musculus	1:Experimental evidence at protein level	Large ribosomal subunit protein uL15	1	0.999	2	18	18	18	2	2	3	2	3	1	2	2	1	2	2	3	2	3	1	2	2	1	2	2	3	2	3	1	2	2	1	131593	228733	213577	80992.5	167788	67882.9	99702	148764	91022.9
sp|P14131|RS16_MOUSE	P14131	RS16_MOUSE	Rps16	146	Mus musculus	1:Experimental evidence at protein level	Small ribosomal subunit protein uS9	1	0.9989	6	50	50	50	2	3	1	11	5	6	9	8	5	2	3	1	11	5	6	9	8	5	2	3	1	11	5	6	9	8	5	37262.7	143100	53351.8	382896	170491	144501	199129	254533	176088
sp|P14148|RL7_MOUSE	P14148	RL7_MOUSE	Rpl7	270	Mus musculus	1:Experimental evidence at protein level	Large ribosomal subunit protein uL30	1	0.999	6	32	32	32	5	5	5	1	8	4	0	3	1	5	5	5	1	8	4	0	3	1	5	5	5	1	8	4	0	3	1	250192	355857	249567	7832.02	292971	103638	0	154349	92774.1
sp|P14152|MDHC_MOUSE	P14152	MDHC_MOUSE	Mdh1	334	Mus musculus	1:Experimental evidence at protein level	Malate dehydrogenase, cytoplasmic	1	0.999	4	6	6	6	0	0	0	4	0	0	0	1	1	0	0	0	4	0	0	0	1	1	0	0	0	4	0	0	0	1	1	0	0	0	174293	83151.3	0	0	18823.7	32551.1
sp|P14206|RSSA_MOUSE	P14206	RSSA_MOUSE	Rpsa	295	Mus musculus	1:Experimental evidence at protein level	Small ribosomal subunit protein uS2	1	0.999	7	53	53	53	1	0	1	13	7	6	10	8	7	1	0	1	13	7	6	10	8	7	1	0	1	13	7	6	10	8	7	101256	0	89512.4	718648	441790	470479	744292	371650	378045
sp|P14211|CALR_MOUSE	P14211	CALR_MOUSE	Calr	416	Mus musculus	1:Experimental evidence at protein level	Calreticulin	1	0.999	14	80	80	80	2	3	2	22	11	16	10	6	8	2	3	2	22	11	16	10	6	8	2	3	2	22	11	16	10	6	8	69644.5	228300	117599	1.21651e+06	833231	1.07991e+06	908079	487405	387961
sp|P14602|HSPB1_MOUSE	P14602	HSPB1_MOUSE	Hspb1	209	Mus musculus	1:Experimental evidence at protein level	Heat shock protein beta-1	1	0.999	6	17	17	17	0	0	0	7	2	6	1	0	1	0	0	0	7	2	6	1	0	1	0	0	0	7	2	6	1	0	1	0	0	0	222248	67303.9	203226	0	0	62393.2
sp|P14685|PSMD3_MOUSE	P14685	PSMD3_MOUSE	Psmd3	530	Mus musculus	1:Experimental evidence at protein level	26S proteasome non-ATPase regulatory subunit 3	1	0.999	5	11	11	11	0	0	0	3	4	3	1	0	0	0	0	0	3	4	3	1	0	0	0	0	0	3	4	3	1	0	0	0	0	0	75705.8	125009	28040	12376.3	0	0
sp|P14733|LMNB1_MOUSE	P14733	LMNB1_MOUSE	Lmnb1	588	Mus musculus	1:Experimental evidence at protein level	Lamin-B1	1	0.999	23	96	90	131	15	4	8	15	14	19	6	6	9	13	4	8	13	13	18	6	6	9	19	7	12	19	18	23	10	10	13	933262	291372	604312	858360	863106	972892	379177	396566	616686
sp|P14824|ANXA6_MOUSE	P14824	ANXA6_MOUSE	Anxa6	673	Mus musculus	1:Experimental evidence at protein level	Annexin A6	1	0.999	22	93	93	93	3	2	3	24	14	15	14	9	9	3	2	3	24	14	15	14	9	9	3	2	3	24	14	15	14	9	9	111897	117613	93674.5	821896	390416	398968	478690	394549	309003
sp|P14869|RLA0_MOUSE	P14869	RLA0_MOUSE	Rplp0	317	Mus musculus	1:Experimental evidence at protein level	Large ribosomal subunit protein uL10	1	0.999	10	89	89	89	7	5	5	14	14	17	11	7	9	7	5	5	14	14	17	11	7	9	7	5	5	14	14	17	11	7	9	245379	273436	268124	816846	754584	728991	850178	547738	545685
sp|P14873|MAP1B_MOUSE	P14873	MAP1B_MOUSE	Map1b	2464	Mus musculus	1:Experimental evidence at protein level	Microtubule-associated protein 1B	0.8758	0.9971	1	3	0	3	0	0	0	1	1	0	0	1	0	0	0	0	0	0	0	0	0	0	0	0	0	1	1	0	0	1	0	0	0	0	74381.3	80586.9	77553.8	0	454841	0
sp|P15379|CD44_MOUSE	P15379	CD44_MOUSE	Cd44	778	Mus musculus	1:Experimental evidence at protein level	CD44 antigen	1	0.999	4	35	35	35	4	2	1	6	4	6	5	3	4	4	2	1	6	4	6	5	3	4	4	2	1	6	4	6	5	3	4	411768	365794	235607	331058	269418	436766	405300	293131	337685
sp|P15532|NDKA_MOUSE	P15532	NDKA_MOUSE	Nme1	152	Mus musculus	1:Experimental evidence at protein level	Nucleoside diphosphate kinase A	0.9974	0.9983	3	2	2	20	0	0	0	0	1	1	0	0	0	0	0	0	0	1	1	0	0	0	0	0	0	4	4	4	3	3	2	0	0	0	0	987302	458545	0	0	0
sp|P15655|FGF2_MOUSE	P15655	FGF2_MOUSE	Fgf2	154	Mus musculus	1:Experimental evidence at protein level	Fibroblast growth factor 2	0.8204	0.9956	1	1	1	1	0	0	0	0	0	1	0	0	0	0	0	0	0	0	1	0	0	0	0	0	0	0	0	1	0	0	0	0	0	0	0	0	0	0	0	0
sp|P15864|H12_MOUSE	P15864	H12_MOUSE	H1-2	212	Mus musculus	1:Experimental evidence at protein level	Histone H1.2	1	0.999	9	92	16	92	9	9	10	13	18	6	9	14	4	1	1	2	3	4	0	3	2	0	9	9	10	13	18	6	9	14	4	777505	1.04019e+06	1.14058e+06	1171032	2.0498e+06	298748	1.22721e+06	1.95269e+06	276722
sp|P16045|LEG1_MOUSE	P16045	LEG1_MOUSE	Lgals1	135	Mus musculus	1:Experimental evidence at protein level	Galectin-1	1	0.999	20	337	337	337	54	52	53	36	32	44	22	19	25	54	52	53	36	32	44	22	19	25	54	52	53	36	32	44	22	19	25	8236955	13139435	10138275	11746507	10851654	16482824	7979815	6.04579e+06	7.7097e+06
sp|P16110|LEG3_MOUSE	P16110	LEG3_MOUSE	Lgals3	264	Mus musculus	1:Experimental evidence at protein level	Galectin-3	1	0.999	11	147	147	147	8	8	7	28	24	25	17	16	14	8	8	7	28	24	25	17	16	14	8	8	7	28	24	25	17	16	14	685659	904564	720702	4.0195e+06	2101805	2431736	3.01281e+06	1.77429e+06	1.97223e+06
sp|P16254|SRP14_MOUSE	P16254	SRP14_MOUSE	Srp14	110	Mus musculus	1:Experimental evidence at protein level	Signal recognition particle 14 kDa protein	0.9528	0.999	1	2	2	2	0	0	0	0	1	0	0	1	0	0	0	0	0	1	0	0	1	0	0	0	0	0	1	0	0	1	0	0	0	0	0	17555	0	0	0	0
sp|P16460|ASSY_MOUSE	P16460	ASSY_MOUSE	Ass1	412	Mus musculus	1:Experimental evidence at protein level	Argininosuccinate synthase	1	0.999	10	22	22	22	1	1	1	6	4	7	2	0	0	1	1	1	6	4	7	2	0	0	1	1	1	6	4	7	2	0	0	57330.5	0	49790.8	240846	123335	295206	51858.3	0	0
sp|P16546|SPTN1_MOUSE	P16546	SPTN1_MOUSE	Sptan1	2472	Mus musculus	1:Experimental evidence at protein level	Spectrin alpha chain, non-erythrocytic 1	1	0.999	120	652	643	652	11	5	8	136	138	135	69	69	81	11	5	8	134	136	133	68	68	80	11	5	8	136	138	135	69	69	81	352131	170207	254278	6.91262e+06	7.38384e+06	7.07323e+06	4.47891e+06	4647049	5.76817e+06
sp|P16675|PPGB_MOUSE	P16675	PPGB_MOUSE	Ctsa	474	Mus musculus	1:Experimental evidence at protein level	Lysosomal protective protein	1	0.999	6	8	8	8	0	0	0	4	1	2	0	1	0	0	0	0	4	1	2	0	1	0	0	0	0	4	1	2	0	1	0	0	0	0	195469	167833	99113.9	0	44858.1	0
sp|P16858|G3P_MOUSE	P16858	G3P_MOUSE	Gapdh	333	Mus musculus	1:Experimental evidence at protein level	Glyceraldehyde-3-phosphate dehydrogenase	1	0.999	26	274	270	274	9	9	7	56	53	50	30	29	31	8	7	6	56	53	50	30	29	31	9	9	7	56	53	50	30	29	31	495428	611557	608420	6.61055e+06	6061574	6024943	5667488	3.91215e+06	5072551
sp|P17047|LAMP2_MOUSE	P17047	LAMP2_MOUSE	Lamp2	415	Mus musculus	1:Experimental evidence at protein level	Lysosome-associated membrane glycoprotein 2	1	0.9986	3	7	7	7	0	0	0	4	2	1	0	0	0	0	0	0	4	2	1	0	0	0	0	0	0	4	2	1	0	0	0	0	0	0	136185	68854.2	38110.3	0	0	0
sp|P17095|HMGA1_MOUSE	P17095	HMGA1_MOUSE	Hmga1	107	Mus musculus	1:Experimental evidence at protein level	High mobility group protein HMG-I/HMG-Y	1	0.999	4	23	23	23	1	1	1	5	3	3	3	2	4	1	1	1	5	3	3	3	2	4	1	1	1	5	3	3	3	2	4	12128.6	7123.42	8071.23	158686	75949.5	113575	94900.7	69648.3	200795
sp|P17156|HSP72_MOUSE	P17156	HSP72_MOUSE	Hspa2	633	Mus musculus	1:Experimental evidence at protein level	Heat shock-related 70 kDa protein 2	0.9983	0.993	12	2	2	133	0	0	0	0	0	0	2	0	0	0	0	0	0	0	0	2	0	0	8	7	7	23	20	22	20	13	13	0	0	0	0	0	0	0	0	0
sp|P17182|ENOA_MOUSE	P17182	ENOA_MOUSE	Eno1	434	Mus musculus	1:Experimental evidence at protein level	Alpha-enolase	1	0.999	22	180	141	180	0	0	0	47	37	35	21	23	17	0	0	0	38	28	27	17	17	14	0	0	0	47	37	35	21	23	17	0	0	0	3.29501e+06	2.58274e+06	2.52818e+06	2233600	1.87552e+06	1.96339e+06
sp|P17225|PTBP1_MOUSE	P17225	PTBP1_MOUSE	Ptbp1	555	Mus musculus	1:Experimental evidence at protein level	Polypyrimidine tract-binding protein 1	1	0.999	15	109	78	109	9	6	6	21	19	19	12	10	7	8	4	4	16	14	14	8	7	3	9	6	6	21	19	19	12	10	7	276951	216661	241481	681659	710535	821008	412838	499436	300384
sp|P17426|AP2A1_MOUSE	P17426	AP2A1_MOUSE	Ap2a1	977	Mus musculus	1:Experimental evidence at protein level	AP-2 complex subunit alpha-1	1	0.9989	4	5	1	5	0	0	0	3	1	0	0	1	0	0	0	0	1	0	0	0	0	0	0	0	0	3	1	0	0	1	0	0	0	0	34387.2	29699.5	30941.8	0	0	0
sp|P17665|COX7C_MOUSE	P17665	COX7C_MOUSE	Cox7c	63	Mus musculus	1:Experimental evidence at protein level	Cytochrome c oxidase subunit 7C, mitochondrial	0.8962	0.9977	1	5	5	5	0	0	0	1	1	2	1	0	0	0	0	0	1	1	2	1	0	0	0	0	0	1	1	2	1	0	0	0	0	0	5848.4	7791.49	9856.05	15807.2	0	0
sp|P17710|HXK1_MOUSE	P17710	HXK1_MOUSE	Hk1	974	Mus musculus	1:Experimental evidence at protein level	Hexokinase-1	1	0.999	27	128	90	128	0	0	0	29	30	25	13	13	18	0	0	0	20	23	18	9	7	13	0	0	0	29	30	25	13	13	18	0	0	0	1.14774e+06	1651957	1.33052e+06	782682	871327	1.0319e+06
sp|P17742|PPIA_MOUSE	P17742	PPIA_MOUSE	Ppia	164	Mus musculus	1:Experimental evidence at protein level	Peptidyl-prolyl cis-trans isomerase A	1	0.999	11	128	39	128	7	6	4	23	18	23	16	11	20	3	0	0	9	3	8	6	2	8	7	6	4	23	18	23	16	11	20	284631	508907	281992	1.59437e+06	1.72675e+06	1.3374e+06	1.12664e+06	981710	1.2224e+06
sp|P17751|TPIS_MOUSE	P17751	TPIS_MOUSE	Tpi1	249	Mus musculus	1:Experimental evidence at protein level	Triosephosphate isomerase	1	0.999	8	63	63	63	0	0	0	14	14	13	6	9	7	0	0	0	14	14	13	6	9	7	0	0	0	14	14	13	6	9	7	0	0	0	837385	906312	694572	499127	712182	405163
sp|P17809|GTR1_MOUSE	P17809	GTR1_MOUSE	Slc2a1	492	Mus musculus	1:Experimental evidence at protein level	Solute carrier family 2, facilitated glucose transporter member 1	0.9297	0.9985	1	13	13	13	0	0	0	3	2	2	2	2	2	0	0	0	3	2	2	2	2	2	0	0	0	3	2	2	2	2	2	0	0	0	22971.3	19085.8	22798.2	19617.1	19655.9	18138.1
sp|P17879|HS71B_MOUSE	P17879	HS71B_MOUSE	Hspa1b	642	Mus musculus	1:Experimental evidence at protein level	Heat shock 70 kDa protein 1B	1	0.999	9	13	0	57	0	1	1	4	1	3	2	0	1	0	0	0	0	0	0	0	0	0	3	3	4	13	7	10	9	3	5	0	0	86880.5	79363.1	29920.9	124625	77526.6	0	46428.1
sp|P18242|CATD_MOUSE	P18242	CATD_MOUSE	Ctsd	410	Mus musculus	1:Experimental evidence at protein level	Cathepsin D	1	0.999	7	66	66	66	0	0	0	13	9	11	11	10	12	0	0	0	13	9	11	11	10	12	0	0	0	13	9	11	11	10	12	0	0	0	1.01516e+06	562378	510577	879523	640558	1.02421e+06
sp|P18608|HMGN1_MOUSE	P18608	HMGN1_MOUSE	Hmgn1	96	Mus musculus	1:Experimental evidence at protein level	Non-histone chromosomal protein HMG-14	0.9487	0.9989	1	11	11	11	0	0	0	3	1	3	1	2	1	0	0	0	3	1	3	1	2	1	0	0	0	3	1	3	1	2	1	0	0	0	52166.1	115623	127203	15215.5	22112.4	16353.6
sp|P18760|COF1_MOUSE	P18760	COF1_MOUSE	Cfl1	166	Mus musculus	1:Experimental evidence at protein level	Cofilin-1	1	0.999	11	103	73	103	5	2	2	21	19	19	12	13	10	3	1	1	18	13	15	8	8	6	5	2	2	21	19	19	12	13	10	237214	161119	127459	1.89624e+06	1.48885e+06	1.61148e+06	1.78218e+06	1.52109e+06	2.00869e+06
sp|P19096|FAS_MOUSE	P19096	FAS_MOUSE	Fasn	2504	Mus musculus	1:Experimental evidence at protein level	Fatty acid synthase	0.9501	0.9989	1	1	1	1	0	0	0	0	0	0	0	0	1	0	0	0	0	0	0	0	0	1	0	0	0	0	0	0	0	0	1	0	0	0	0	0	0	0	0	11684.3
sp|P19157|GSTP1_MOUSE	P19157	GSTP1_MOUSE	Gstp1	210	Mus musculus	1:Experimental evidence at protein level	Glutathione S-transferase P 1	1	0.999	2	14	13	14	0	0	0	3	3	2	2	2	2	0	0	0	2	3	2	2	2	2	0	0	0	3	3	2	2	2	2	0	0	0	175704	134473	86942.6	121885	122027	93731.3
sp|P19253|RL13A_MOUSE	P19253	RL13A_MOUSE	Rpl13a	203	Mus musculus	1:Experimental evidence at protein level	Large ribosomal subunit protein uL13	1	0.9989	4	20	20	20	2	3	3	1	4	2	1	3	1	2	3	3	1	4	2	1	3	1	2	3	3	1	4	2	1	3	1	135372	190080	219210	53206.2	144886	51710.1	60279	166996	12263.9
sp|P19324|SERPH_MOUSE	P19324	SERPH_MOUSE	Serpinh1	417	Mus musculus	1:Experimental evidence at protein level	Serpin H1	1	0.999	52	820	820	820	42	75	67	131	122	131	79	88	85	42	75	67	131	122	131	79	88	85	42	75	67	131	122	131	79	88	85	3420780	11251077	7.76261e+06	19626928	17289984	20218520	12943552	11748437	15856453
sp|P19536|COX5B_MOUSE	P19536	COX5B_MOUSE	Cox5b	128	Mus musculus	1:Experimental evidence at protein level	Cytochrome c oxidase subunit 5B, mitochondrial	0.991	0.9948	2	6	6	6	0	0	0	1	2	1	1	1	0	0	0	0	1	2	1	1	1	0	0	0	0	1	2	1	1	1	0	0	0	0	24254.3	111802	23263.5	21356.3	68415.4	0
sp|P19783|COX41_MOUSE	P19783	COX41_MOUSE	Cox4i1	169	Mus musculus	1:Experimental evidence at protein level	Cytochrome c oxidase subunit 4 isoform 1, mitochondrial	0.9527	0.999	1	1	1	1	0	0	0	0	1	0	0	0	0	0	0	0	0	1	0	0	0	0	0	0	0	0	1	0	0	0	0	0	0	0	0	61824.2	39159.8	0	0	0
sp|P19788|MGP_MOUSE	P19788	MGP_MOUSE	Mgp	104	Mus musculus	3:Protein inferred from homology	Matrix Gla protein	0.9528	0.999	1	2	2	2	0	0	0	0	1	1	0	0	0	0	0	0	0	1	1	0	0	0	0	0	0	0	1	1	0	0	0	0	0	0	0	85328.4	83429.5	0	0	0
sp|P19973|LSP1_MOUSE	P19973	LSP1_MOUSE	Lsp1	330	Mus musculus	1:Experimental evidence at protein level	Lymphocyte-specific protein 1	1	0.999	7	9	9	9	0	0	0	3	0	3	2	0	1	0	0	0	3	0	3	2	0	1	0	0	0	3	0	3	2	0	1	0	0	0	408675	123087	219174	134588	0	19049.2
sp|P20029|BIP_MOUSE	P20029	BIP_MOUSE	Hspa5	655	Mus musculus	1:Experimental evidence at protein level	Endoplasmic reticulum chaperone BiP	1	0.999	41	614	569	614	22	17	19	125	94	99	95	66	77	19	15	16	117	87	91	90	61	73	22	17	19	125	94	99	95	66	77	1.53167e+06	1.73872e+06	1447098	21015150	14165690	14616307	19018508	11030279	14444352
sp|P20060|HEXB_MOUSE	P20060	HEXB_MOUSE	Hexb	536	Mus musculus	1:Experimental evidence at protein level	Beta-hexosaminidase subunit beta	1	0.999	9	24	24	24	0	0	0	10	5	5	2	1	1	0	0	0	10	5	5	2	1	1	0	0	0	10	5	5	2	1	1	0	0	0	199920	156776	97172.2	56127.7	46234.8	47063
sp|P20108|PRDX3_MOUSE	P20108	PRDX3_MOUSE	Prdx3	257	Mus musculus	1:Experimental evidence at protein level	Thioredoxin-dependent peroxide reductase, mitochondrial	1	0.999	2	3	3	3	0	0	0	1	1	1	0	0	0	0	0	0	1	1	1	0	0	0	0	0	0	1	1	1	0	0	0	0	0	0	20181.9	12376	8702.04	0	0	0
sp|P20152|VIME_MOUSE	P20152	VIME_MOUSE	Vim	466	Mus musculus	1:Experimental evidence at protein level	Vimentin	1	0.999	76	1453	1223	1453	116	150	135	225	193	206	147	140	141	97	128	117	192	166	177	118	113	115	116	150	135	225	193	206	147	140	141	20194014	44452936	27053592	121250112	78472768	83601176	85406568	62724276	69353480
sp|P21107|TPM3_MOUSE	P21107	TPM3_MOUSE	Tpm3	285	Mus musculus	1:Experimental evidence at protein level	Tropomyosin alpha-3 chain	1	0.999	29	161	161	357	10	4	9	28	20	29	21	15	25	10	4	9	28	20	29	21	15	25	23	10	21	61	44	62	47	36	53	942047	611178	1.08716e+06	6690188	4698508	6.71816e+06	7.0487e+06	4.47526e+06	7960847
sp|P21278|GNA11_MOUSE	P21278	GNA11_MOUSE	Gna11	359	Mus musculus	1:Experimental evidence at protein level	Guanine nucleotide-binding protein subunit alpha-11	0.9384	0.9987	1	1	0	1	0	0	0	1	0	0	0	0	0	0	0	0	0	0	0	0	0	0	0	0	0	1	0	0	0	0	0	0	0	0	37129.3	0	0	0	0	0
sp|P21619|LMNB2_MOUSE	P21619	LMNB2_MOUSE	Lmnb2	596	Mus musculus	1:Experimental evidence at protein level	Lamin-B2	1	0.999	7	6	6	47	0	0	0	2	1	1	0	0	2	0	0	0	2	1	1	0	0	2	6	3	4	8	6	6	4	4	6	0	0	0	23157.7	47314.7	7975.58	0	0	67181.7
sp|P21956|MFGM_MOUSE	P21956	MFGM_MOUSE	Mfge8	463	Mus musculus	1:Experimental evidence at protein level	Lactadherin	1	0.999	9	30	30	30	0	0	0	12	4	7	3	1	3	0	0	0	12	4	7	3	1	3	0	0	0	12	4	7	3	1	3	0	0	0	502319	290986	424857	164425	34992.2	170918
sp|P21981|TGM2_MOUSE	P21981	TGM2_MOUSE	Tgm2	686	Mus musculus	1:Experimental evidence at protein level	Protein-glutamine gamma-glutamyltransferase 2	1	0.999	22	156	156	156	13	7	6	23	27	25	17	16	22	13	7	6	23	27	25	17	16	22	13	7	6	23	27	25	17	16	22	801259	592630	390537	1.38486e+06	2.07042e+06	1.83737e+06	1.33014e+06	1.24128e+06	1.96577e+06
sp|P22725|WNT5A_MOUSE	P22725	WNT5A_MOUSE	Wnt5a	380	Mus musculus	1:Experimental evidence at protein level	Protein Wnt-5a	0.7759	0.9942	1	1	0	1	0	1	0	0	0	0	0	0	0	0	0	0	0	0	0	0	0	0	0	1	0	0	0	0	0	0	0	0	30201	0	0	0	0	0	0	0
sp|P22777|PAI1_MOUSE	P22777	PAI1_MOUSE	Serpine1	402	Mus musculus	1:Experimental evidence at protein level	Plasminogen activator inhibitor 1	1	0.999	24	137	137	137	0	0	0	35	21	30	19	12	20	0	0	0	35	21	30	19	12	20	0	0	0	35	21	30	19	12	20	0	0	0	3.7777e+06	2.3829e+06	3242989	2.19464e+06	1.90403e+06	2498236
sp|P23116|EIF3A_MOUSE	P23116	EIF3A_MOUSE	Eif3a	1344	Mus musculus	1:Experimental evidence at protein level	Eukaryotic translation initiation factor 3 subunit A	1	0.998	3	4	4	4	0	0	0	4	0	0	0	0	0	0	0	0	4	0	0	0	0	0	0	0	0	4	0	0	0	0	0	0	0	0	52749.9	0	0	0	0	0
sp|P23242|CXA1_MOUSE	P23242	CXA1_MOUSE	Gja1	382	Mus musculus	1:Experimental evidence at protein level	Gap junction alpha-1 protein	0.9492	0.9989	1	1	1	1	1	0	0	0	0	0	0	0	0	1	0	0	0	0	0	0	0	0	1	0	0	0	0	0	0	0	0	65251.7	0	0	0	0	0	0	0	0
sp|P23492|PNPH_MOUSE	P23492	PNPH_MOUSE	Pnp	289	Mus musculus	1:Experimental evidence at protein level	Purine nucleoside phosphorylase	1	0.999	3	8	8	8	0	0	0	3	2	1	1	1	0	0	0	0	3	2	1	1	1	0	0	0	0	3	2	1	1	1	0	0	0	0	40434	37301.8	9812.75	13447	18319.8	0
sp|P23780|BGAL_MOUSE	P23780	BGAL_MOUSE	Glb1	647	Mus musculus	1:Experimental evidence at protein level	Beta-galactosidase	0.9134	0.9981	1	3	3	3	0	0	0	1	1	1	0	0	0	0	0	0	1	1	1	0	0	0	0	0	0	1	1	1	0	0	0	0	0	0	6665.17	9428.37	6519.64	0	0	0
sp|P23927|CRYAB_MOUSE	P23927	CRYAB_MOUSE	Cryab	175	Mus musculus	1:Experimental evidence at protein level	Alpha-crystallin B chain	1	0.999	2	6	6	6	0	0	1	1	0	2	1	0	1	0	0	1	1	0	2	1	0	1	0	0	1	1	0	2	1	0	1	0	0	67238.8	40898.4	42185.9	93919.2	55034.6	0	60353
sp|P24270|CATA_MOUSE	P24270	CATA_MOUSE	Cat	527	Mus musculus	1:Experimental evidence at protein level	Catalase	1	0.999	3	9	8	9	0	0	0	2	0	2	3	0	2	0	0	0	1	0	2	3	0	2	0	0	0	2	0	2	3	0	2	0	0	0	32441.1	0	20858.1	41990.4	0	21100.7
sp|P24369|PPIB_MOUSE	P24369	PPIB_MOUSE	Ppib	216	Mus musculus	1:Experimental evidence at protein level	Peptidyl-prolyl cis-trans isomerase B	1	0.999	14	176	172	176	12	13	16	26	25	30	19	17	18	12	13	16	25	25	27	19	17	18	12	13	16	26	25	30	19	17	18	1.02789e+06	1.41832e+06	1.52731e+06	2.86522e+06	2617903	3.65218e+06	3.01264e+06	2.22071e+06	2.85504e+06
sp|P24452|CAPG_MOUSE	P24452	CAPG_MOUSE	Capg	352	Mus musculus	1:Experimental evidence at protein level	Macrophage-capping protein	1	0.999	6	25	25	25	0	0	0	8	6	5	4	1	1	0	0	0	8	6	5	4	1	1	0	0	0	8	6	5	4	1	1	0	0	0	466031	282899	224217	181408	0	181592
sp|P24549|AL1A1_MOUSE	P24549	AL1A1_MOUSE	Aldh1a1	501	Mus musculus	1:Experimental evidence at protein level	Aldehyde dehydrogenase 1A1	0.9394	0.9957	2	1	1	4	0	0	0	0	1	0	0	0	0	0	0	0	0	1	0	0	0	0	0	0	0	1	2	1	0	0	0	0	0	0	0	43962.4	0	0	0	0
sp|P25318|CO8A2_MOUSE	P25318	CO8A2_MOUSE	Col8a2	699	Mus musculus	2:Experimental evidence at transcript level	Collagen alpha-2(VIII) chain	0.9986	0.9985	2	2	2	2	0	2	0	0	0	0	0	0	0	0	2	0	0	0	0	0	0	0	0	2	0	0	0	0	0	0	0	0	101305	0	0	0	0	0	0	0
sp|P25444|RS2_MOUSE	P25444	RS2_MOUSE	Rps2	293	Mus musculus	1:Experimental evidence at protein level	Small ribosomal subunit protein uS5	1	0.999	6	43	43	43	4	2	3	7	7	6	6	5	3	4	2	3	7	7	6	6	5	3	4	2	3	7	7	6	6	5	3	90725.1	108159	96811.5	281684	263701	183360	152784	162041	107888
sp|P26039|TLN1_MOUSE	P26039	TLN1_MOUSE	Tln1	2541	Mus musculus	1:Experimental evidence at protein level	Talin-1	1	0.999	33	116	97	116	0	0	1	30	23	21	12	16	13	0	0	1	25	20	17	10	13	11	0	0	1	30	23	21	12	16	13	0	0	14143.1	949143	1.42378e+06	751248	584933	572287	469693
sp|P26041|MOES_MOUSE	P26041	MOES_MOUSE	Msn	577	Mus musculus	1:Experimental evidence at protein level	Moesin	1	0.999	27	171	104	171	0	0	1	41	30	34	26	22	17	0	0	1	27	20	19	15	12	10	0	0	1	41	30	34	26	22	17	0	0	244147	1.70937e+06	1286007	1.23084e+06	1214955	831916	760920
sp|P26231|CTNA1_MOUSE	P26231	CTNA1_MOUSE	Ctnna1	906	Mus musculus	1:Experimental evidence at protein level	Catenin alpha-1	0.9998	0.999	2	2	2	2	0	0	0	2	0	0	0	0	0	0	0	0	2	0	0	0	0	0	0	0	0	2	0	0	0	0	0	0	0	0	17216.2	0	0	0	0	0
sp|P26350|PTMA_MOUSE	P26350	PTMA_MOUSE	Ptma	111	Mus musculus	1:Experimental evidence at protein level	Prothymosin alpha	1	0.999	2	9	9	9	0	0	0	2	2	2	1	1	1	0	0	0	2	2	2	1	1	1	0	0	0	2	2	2	1	1	1	0	0	0	194238	124235	119236	177557	31194.9	134672
sp|P26369|U2AF2_MOUSE	P26369	U2AF2_MOUSE	U2af2	475	Mus musculus	1:Experimental evidence at protein level	Splicing factor U2AF 65 kDa subunit	1	0.999	3	19	19	19	0	0	0	6	3	4	1	2	3	0	0	0	6	3	4	1	2	3	0	0	0	6	3	4	1	2	3	0	0	0	112528	79165.7	115847	50639.7	73892.2	98496.5
sp|P26443|DHE3_MOUSE	P26443	DHE3_MOUSE	Glud1	558	Mus musculus	1:Experimental evidence at protein level	Glutamate dehydrogenase 1, mitochondrial	1	0.999	7	19	2	19	0	0	1	7	2	5	3	1	0	0	0	0	1	0	0	1	0	0	0	0	1	7	2	5	3	1	0	0	0	33423.6	330805	106545	189545	214746	52323.5	0
sp|P26516|PSMD7_MOUSE	P26516	PSMD7_MOUSE	Psmd7	321	Mus musculus	1:Experimental evidence at protein level	26S proteasome non-ATPase regulatory subunit 7	0.9409	0.9987	1	1	1	1	0	0	0	1	0	0	0	0	0	0	0	0	1	0	0	0	0	0	0	0	0	1	0	0	0	0	0	0	0	0	33193.4	0	0	0	0	0
sp|P26638|SYSC_MOUSE	P26638	SYSC_MOUSE	Sars1	512	Mus musculus	1:Experimental evidence at protein level	Serine--tRNA ligase, cytoplasmic	0.9999	0.9985	2	8	8	8	0	0	0	3	1	1	1	1	1	0	0	0	3	1	1	1	1	1	0	0	0	3	1	1	1	1	1	0	0	0	32627.3	12025.7	14780.2	26958.1	20674.3	22875
sp|P26883|FKB1A_MOUSE	P26883	FKB1A_MOUSE	Fkbp1a	108	Mus musculus	1:Experimental evidence at protein level	Peptidyl-prolyl cis-trans isomerase FKBP1A	1	0.999	2	7	7	7	0	0	0	2	2	0	2	1	0	0	0	0	2	2	0	2	1	0	0	0	0	2	2	0	2	1	0	0	0	0	73807.5	123309	0	63184.3	60326.6	0
sp|P27048|RSMB_MOUSE	P27048	RSMB_MOUSE	Snrpb	231	Mus musculus	1:Experimental evidence at protein level	Small nuclear ribonucleoprotein-associated protein B	0.9867	0.9972	2	13	0	13	1	1	0	2	3	2	1	1	2	0	0	0	0	0	0	0	0	0	1	1	0	2	3	2	1	1	2	56735.5	34307	0	30893.3	101371	33198.1	34754.3	44014.2	41088.8
sp|P27090|TGFB2_MOUSE	P27090	TGFB2_MOUSE	Tgfb2	414	Mus musculus	1:Experimental evidence at protein level	Transforming growth factor beta-2 proprotein	0.9175	0.9982	1	7	7	7	0	0	0	1	1	2	1	1	1	0	0	0	1	1	2	1	1	1	0	0	0	1	1	2	1	1	1	0	0	0	31564.9	22556.3	41392.1	34487.1	32255.4	43190.4
sp|P27546|MAP4_MOUSE	P27546	MAP4_MOUSE	Map4	1125	Mus musculus	1:Experimental evidence at protein level	Microtubule-associated protein 4	1	0.999	14	42	42	42	0	0	0	13	8	6	5	4	6	0	0	0	13	8	6	5	4	6	0	0	0	13	8	6	5	4	6	0	0	0	289655	251546	192678	83812.7	105674	261367
sp|P27659|RL3_MOUSE	P27659	RL3_MOUSE	Rpl3	403	Mus musculus	1:Experimental evidence at protein level	Large ribosomal subunit protein uL3	1	0.999	8	29	27	29	5	4	3	1	7	2	0	6	1	4	4	3	1	6	2	0	6	1	5	4	3	1	7	2	0	6	1	255258	181596	131376	0	458512	115971	0	338540	23438.4
sp|P27661|H2AX_MOUSE	P27661	H2AX_MOUSE	H2ax	143	Mus musculus	1:Experimental evidence at protein level	Histone H2AX	1	0.999	34	387	11	435	75	60	62	35	45	35	24	31	20	2	2	2	2	1	1	0	0	1	89	71	77	35	50	36	24	33	20	15581065	14384773	15375128	12509300	21528490	10119466	13913328	20026060	11532373
sp|P27773|PDIA3_MOUSE	P27773	PDIA3_MOUSE	Pdia3	505	Mus musculus	1:Experimental evidence at protein level	Protein disulfide-isomerase A3	1	0.999	27	246	246	246	4	6	4	52	36	41	39	32	32	4	6	4	52	36	41	39	32	32	4	6	4	52	36	41	39	32	32	198878	424235	164107	4.06704e+06	2.70291e+06	2.56801e+06	3.82491e+06	2300763	2.47597e+06
sp|P28301|LYOX_MOUSE	P28301	LYOX_MOUSE	Lox	411	Mus musculus	1:Experimental evidence at protein level	Protein-lysine 6-oxidase	1	0.999	8	26	26	26	6	3	7	2	2	1	3	1	1	6	3	7	2	2	1	3	1	1	6	3	7	2	2	1	3	1	1	501587	429069	670042	41530.6	69182.4	44983.2	85226.8	44234.5	56374.9
sp|P28481|CO2A1_MOUSE	P28481	CO2A1_MOUSE	Col2a1	1487	Mus musculus	1:Experimental evidence at protein level	Collagen alpha-1(II) chain	1	0.9988	18	20	20	256	0	1	3	0	11	0	0	5	0	0	1	3	0	11	0	0	5	0	38	57	44	15	37	18	14	25	8	0	0	217673	0	236786	0	0	209902	0
sp|P28653|PGS1_MOUSE	P28653	PGS1_MOUSE	Bgn	369	Mus musculus	1:Experimental evidence at protein level	Biglycan	1	0.999	57	1355	1332	1355	199	227	196	135	143	140	114	113	88	197	224	195	132	141	136	110	112	85	199	227	196	135	143	140	114	113	88	31682594	38376176	32706828	23875436	20874898	17791960	21888480	18816262	15971012
sp|P28654|PGS2_MOUSE	P28654	PGS2_MOUSE	Dcn	354	Mus musculus	1:Experimental evidence at protein level	Decorin	1	0.999	21	216	216	239	42	43	39	20	23	16	12	12	9	42	43	39	20	23	16	12	12	9	44	46	40	23	25	20	16	13	12	2.68835e+06	4.80763e+06	3.7333e+06	917230	1.07476e+06	599319	746630	676902	356333
sp|P28656|NP1L1_MOUSE	P28656	NP1L1_MOUSE	Nap1l1	391	Mus musculus	1:Experimental evidence at protein level	Nucleosome assembly protein 1-like 1	1	0.999	3	5	4	5	0	0	0	3	1	1	0	0	0	0	0	0	2	1	1	0	0	0	0	0	0	3	1	1	0	0	0	0	0	0	110497	8253.05	5167.65	0	0	0
sp|P29341|PABP1_MOUSE	P29341	PABP1_MOUSE	Pabpc1	636	Mus musculus	1:Experimental evidence at protein level	Polyadenylate-binding protein 1	1	0.999	10	43	43	43	0	0	0	12	10	10	7	3	1	0	0	0	12	10	10	7	3	1	0	0	0	12	10	10	7	3	1	0	0	0	308556	379999	387753	325139	131040	61175.7
sp|P29391|FRIL1_MOUSE	P29391	FRIL1_MOUSE	Ftl1	183	Mus musculus	1:Experimental evidence at protein level	Ferritin light chain 1	0.9998	0.999	2	3	3	3	0	0	0	2	0	0	1	0	0	0	0	0	2	0	0	1	0	0	0	0	0	2	0	0	1	0	0	0	0	0	94012.3	39006.2	40839	37425.3	0	0
sp|P29416|HEXA_MOUSE	P29416	HEXA_MOUSE	Hexa	528	Mus musculus	1:Experimental evidence at protein level	Beta-hexosaminidase subunit alpha	1	0.999	7	33	33	33	0	0	0	10	8	7	1	4	3	0	0	0	10	8	7	1	4	3	0	0	0	10	8	7	1	4	3	0	0	0	269536	244249	207410	52183.8	110192	99595.2
sp|P29533|VCAM1_MOUSE	P29533	VCAM1_MOUSE	Vcam1	739	Mus musculus	1:Experimental evidence at protein level	Vascular cell adhesion protein 1	0.9998	0.999	2	4	4	4	0	0	0	2	1	1	0	0	0	0	0	0	2	1	1	0	0	0	0	0	0	2	1	1	0	0	0	0	0	0	35716.3	14052.1	0	0	0	0
sp|P29758|OAT_MOUSE	P29758	OAT_MOUSE	Oat	439	Mus musculus	1:Experimental evidence at protein level	Ornithine aminotransferase, mitochondrial	1	0.999	3	8	8	8	0	0	0	5	1	1	1	0	0	0	0	0	5	1	1	1	0	0	0	0	0	5	1	1	1	0	0	0	0	0	118141	49583.9	19164.7	31457.1	0	0
sp|P29788|VTNC_MOUSE	P29788	VTNC_MOUSE	Vtn	478	Mus musculus	1:Experimental evidence at protein level	Vitronectin	1	0.999	2	24	24	24	3	1	3	6	2	5	2	1	1	3	1	3	6	2	5	2	1	1	3	1	3	6	2	5	2	1	1	151513	244562	132899	164750	55120.9	57101.3	50178.6	31612.8	28180.7
sp|P30412|PPIC_MOUSE	P30412	PPIC_MOUSE	Ppic	212	Mus musculus	1:Experimental evidence at protein level	Peptidyl-prolyl cis-trans isomerase C	1	0.9989	4	15	15	19	0	0	2	3	2	3	2	2	1	0	0	2	3	2	3	2	2	1	0	0	2	4	2	6	2	2	1	0	0	111148	61997.8	54930.3	50572.1	84838.3	31179.3	9986.32
sp|P30999|CTND1_MOUSE	P30999	CTND1_MOUSE	Ctnnd1	938	Mus musculus	1:Experimental evidence at protein level	Catenin delta-1	1	0.999	6	10	10	10	1	0	0	4	1	0	2	1	1	1	0	0	4	1	0	2	1	1	1	0	0	4	1	0	2	1	1	5074.84	0	0	79825.4	4069.23	0	35434.9	2117.55	17381.2
sp|P31230|AIMP1_MOUSE	P31230	AIMP1_MOUSE	Aimp1	310	Mus musculus	1:Experimental evidence at protein level	Aminoacyl tRNA synthase complex-interacting multifunctional protein 1	0.952	0.999	1	5	5	5	0	0	0	1	1	1	1	0	1	0	0	0	1	1	1	1	0	1	0	0	0	1	1	1	1	0	1	0	0	0	41919.4	34940.5	38398.8	42669.6	0	57288.9
sp|P31324|KAP3_MOUSE	P31324	KAP3_MOUSE	Prkar2b	416	Mus musculus	1:Experimental evidence at protein level	cAMP-dependent protein kinase type II-beta regulatory subunit	0.998	0.999	3	3	2	3	0	0	0	3	0	0	0	0	0	0	0	0	2	0	0	0	0	0	0	0	0	3	0	0	0	0	0	0	0	0	53157.9	0	0	0	0	0
sp|P31428|DPEP1_MOUSE	P31428	DPEP1_MOUSE	Dpep1	410	Mus musculus	1:Experimental evidence at protein level	Dipeptidase 1	1	0.999	11	34	34	34	12	12	10	0	0	0	0	0	0	12	12	10	0	0	0	0	0	0	12	12	10	0	0	0	0	0	0	668391	874580	626142	0	101378	187637	0	0	0
sp|P31786|ACBP_MOUSE	P31786	ACBP_MOUSE	Dbi	87	Mus musculus	1:Experimental evidence at protein level	Acyl-CoA-binding protein	1	0.999	2	4	4	4	0	0	0	1	2	1	0	0	0	0	0	0	1	2	1	0	0	0	0	0	0	1	2	1	0	0	0	0	0	0	27713.9	86291.1	19315.5	0	0	0
sp|P31996|CD68_MOUSE	P31996	CD68_MOUSE	Cd68	326	Mus musculus	1:Experimental evidence at protein level	Macrosialin	0.8556	0.9966	1	1	1	1	0	0	0	0	0	1	0	0	0	0	0	0	0	0	1	0	0	0	0	0	0	0	0	1	0	0	0	0	0	0	0	0	32763	0	0	0
sp|P32067|LA_MOUSE	P32067	LA_MOUSE	Ssb	415	Mus musculus	1:Experimental evidence at protein level	Lupus La protein homolog	1	0.999	3	15	15	15	2	1	1	4	3	2	1	1	0	2	1	1	4	3	2	1	1	0	2	1	1	4	3	2	1	1	0	97315.2	56232.6	39509.1	56800.7	36457	33416.2	17406.1	20326.3	0
sp|P32921|SYWC_MOUSE	P32921	SYWC_MOUSE	Wars1	481	Mus musculus	1:Experimental evidence at protein level	Tryptophan--tRNA ligase, cytoplasmic	0.9329	0.9985	1	3	3	3	0	0	0	1	0	0	1	1	0	0	0	0	1	0	0	1	1	0	0	0	0	1	0	0	1	1	0	0	0	0	16676.2	0	0	15142.9	16838.5	0
sp|P34022|RANG_MOUSE	P34022	RANG_MOUSE	Ranbp1	203	Mus musculus	1:Experimental evidence at protein level	Ran-specific GTPase-activating protein	1	0.9989	2	2	2	2	0	0	0	0	0	2	0	0	0	0	0	0	0	0	2	0	0	0	0	0	0	0	0	2	0	0	0	0	0	0	0	21265.7	64544.6	0	0	0
sp|P34884|MIF_MOUSE	P34884	MIF_MOUSE	Mif	115	Mus musculus	1:Experimental evidence at protein level	Macrophage migration inhibitory factor	0.9999	0.9989	2	12	12	12	0	0	0	4	4	2	1	1	0	0	0	0	4	4	2	1	1	0	0	0	0	4	4	2	1	1	0	0	0	0	58805.8	49599	40246	87239.1	36491.7	0
sp|P35278|RAB5C_MOUSE	P35278	RAB5C_MOUSE	Rab5c	216	Mus musculus	1:Experimental evidence at protein level	Ras-related protein Rab-5C	1	0.999	3	23	12	23	1	1	1	5	3	4	3	3	2	0	0	0	3	2	2	2	2	1	1	1	1	5	3	4	3	3	2	33935.6	66477.4	56954.4	134811	125569	58468.3	83470.4	74742.4	85329.3
sp|P35279|RAB6A_MOUSE	P35279	RAB6A_MOUSE	Rab6a	208	Mus musculus	1:Experimental evidence at protein level	Ras-related protein Rab-6A	0.9988	0.9986	2	11	0	11	1	1	1	2	2	2	0	2	0	0	0	0	0	0	0	0	0	0	1	1	1	2	2	2	0	2	0	121314	142974	120633	172694	174021	113161	0	88991.9	0
sp|P35441|TSP1_MOUSE	P35441	TSP1_MOUSE	Thbs1	1170	Mus musculus	1:Experimental evidence at protein level	Thrombospondin-1	1	0.999	71	1152	1066	1152	79	87	94	154	169	194	118	125	132	73	83	89	141	157	174	109	118	122	79	87	94	154	169	194	118	125	132	6142370	7879055	8.08921e+06	35133488	38920688	50249360	28448016	29590694	43509952
sp|P35486|ODPA_MOUSE	P35486	ODPA_MOUSE	Pdha1	390	Mus musculus	1:Experimental evidence at protein level	Pyruvate dehydrogenase E1 component subunit alpha, somatic form, mitochondrial	0.9274	0.9984	1	3	3	3	0	0	0	1	0	1	1	0	0	0	0	0	1	0	1	1	0	0	0	0	0	1	0	1	1	0	0	0	0	0	53377.5	48280.2	41764.4	51047.9	0	0
sp|P35550|FBRL_MOUSE	P35550	FBRL_MOUSE	Fbl	327	Mus musculus	1:Experimental evidence at protein level	rRNA 2'-O-methyltransferase fibrillarin	1	0.999	4	15	15	15	1	0	1	2	4	4	1	2	0	1	0	1	2	4	4	1	2	0	1	0	1	2	4	4	1	2	0	52048.1	0	71304.5	130870	191332	175559	74628.2	144693	0
sp|P35564|CALX_MOUSE	P35564	CALX_MOUSE	Canx	591	Mus musculus	1:Experimental evidence at protein level	Calnexin	1	0.999	11	40	40	40	2	1	0	13	7	4	9	2	2	2	1	0	13	7	4	9	2	2	2	1	0	13	7	4	9	2	2	92447.2	34719.2	0	358319	186995	128121	290537	19623	53932.3
sp|P35700|PRDX1_MOUSE	P35700	PRDX1_MOUSE	Prdx1	199	Mus musculus	1:Experimental evidence at protein level	Peroxiredoxin-1	1	0.999	11	154	46	154	4	7	5	25	28	26	21	17	21	1	1	0	8	9	8	7	4	8	4	7	5	25	28	26	21	17	21	209344	639511	312274	2915392	2.40685e+06	2.5623e+06	2.37414e+06	2.24864e+06	2.37456e+06
sp|P35821|PTN1_MOUSE	P35821	PTN1_MOUSE	Ptpn1	432	Mus musculus	1:Experimental evidence at protein level	Tyrosine-protein phosphatase non-receptor type 1	0.7977	0.9949	1	1	1	1	0	0	0	1	0	0	0	0	0	0	0	0	1	0	0	0	0	0	0	0	0	1	0	0	0	0	0	0	0	0	18172	0	0	0	0	0
sp|P35979|RL12_MOUSE	P35979	RL12_MOUSE	Rpl12	165	Mus musculus	1:Experimental evidence at protein level	Large ribosomal subunit protein uL11	1	0.999	4	37	37	37	1	2	2	5	3	5	7	6	6	1	2	2	5	3	5	7	6	6	1	2	2	5	3	5	7	6	6	58170.7	131679	97237.3	193232	544258	185430	417084	538606	451258
sp|P35980|RL18_MOUSE	P35980	RL18_MOUSE	Rpl18	188	Mus musculus	1:Experimental evidence at protein level	Large ribosomal subunit protein eL18	1	0.999	5	38	38	38	3	5	6	3	8	3	1	6	3	3	5	6	3	8	3	1	6	3	3	5	6	3	8	3	1	6	3	156506	461145	580930	156484	368512	214124	106258	355470	218060
sp|P35991|BTK_MOUSE	P35991	BTK_MOUSE	Btk	659	Mus musculus	1:Experimental evidence at protein level	Tyrosine-protein kinase BTK	0.9486	0.9989	1	4	4	4	0	0	0	1	1	1	1	0	0	0	0	0	1	1	1	1	0	0	0	0	0	1	1	1	1	0	0	0	0	0	1026.86	0	1251.84	1412.57	0	0
sp|P36536|SAR1A_MOUSE	P36536	SAR1A_MOUSE	Sar1a	198	Mus musculus	1:Experimental evidence at protein level	Small COPII coat GTPase SAR1A	0.9184	0.9982	1	2	0	2	0	0	0	0	1	1	0	0	0	0	0	0	0	0	0	0	0	0	0	0	0	0	1	1	0	0	0	0	0	0	0	33333.9	25954.3	0	0	0
sp|P37804|TAGL_MOUSE	P37804	TAGL_MOUSE	Tagln	201	Mus musculus	1:Experimental evidence at protein level	Transgelin	1	0.999	17	144	141	144	2	3	2	36	25	23	22	14	17	2	3	2	35	25	22	22	14	16	2	3	2	36	25	23	22	14	17	90147.4	148739	131715	2.18346e+06	1.53341e+06	1.41973e+06	1.76729e+06	1.27624e+06	1.26379e+06
sp|P37889|FBLN2_MOUSE	P37889	FBLN2_MOUSE	Fbln2	1221	Mus musculus	1:Experimental evidence at protein level	Fibulin-2	1	0.999	48	655	655	655	57	90	91	76	73	74	64	69	61	57	90	91	76	73	74	64	69	61	57	90	91	76	73	74	64	69	61	5617852	14982505	10985899	17027626	15792821	16078838	13436708	12872697	13700674
sp|P38060|HMGCL_MOUSE	P38060	HMGCL_MOUSE	Hmgcl	325	Mus musculus	1:Experimental evidence at protein level	Hydroxymethylglutaryl-CoA lyase, mitochondrial	0.8856	0.9974	1	3	3	3	0	0	0	1	1	0	0	1	0	0	0	0	1	1	0	0	1	0	0	0	0	1	1	0	0	1	0	0	0	0	2448.51	2202.93	0	0	1733.81	0
sp|P38647|HSPA9_MOUSE	P38647	HSPA9_MOUSE	Hspa9	679	Mus musculus	1:Experimental evidence at protein level	Stress-70 protein, mitochondrial	1	0.999	21	107	104	107	0	0	0	30	21	25	13	8	10	0	0	0	28	21	25	12	8	10	0	0	0	30	21	25	13	8	10	0	0	0	1.20122e+06	838723	836824	668879	554857	458802
sp|P39054|DYN2_MOUSE	P39054	DYN2_MOUSE	Dnm2	870	Mus musculus	1:Experimental evidence at protein level	Dynamin-2	0.9964	0.9967	2	4	2	4	0	0	0	2	0	2	0	0	0	0	0	0	1	0	1	0	0	0	0	0	0	2	0	2	0	0	0	0	0	0	44804.7	0	54656.9	0	0	0
sp|P39061|COIA1_MOUSE	P39061	COIA1_MOUSE	Col18a1	1774	Mus musculus	1:Experimental evidence at protein level	Collagen alpha-1(XVIII) chain	1	0.999	21	224	221	224	11	11	8	45	36	41	24	21	27	11	11	8	44	36	40	24	21	26	11	11	8	45	36	41	24	21	27	731823	1000513	580635	3023025	2.40671e+06	2691693	1.60795e+06	830706	2.03961e+06
sp|P39447|ZO1_MOUSE	P39447	ZO1_MOUSE	Tjp1	1745	Mus musculus	1:Experimental evidence at protein level	Tight junction protein 1	0.7905	0.9947	1	2	2	2	0	0	0	1	0	1	0	0	0	0	0	0	1	0	1	0	0	0	0	0	0	1	0	1	0	0	0	0	0	0	3763.69	0	2427.92	0	0	0
sp|P40124|CAP1_MOUSE	P40124	CAP1_MOUSE	Cap1	474	Mus musculus	1:Experimental evidence at protein level	Adenylyl cyclase-associated protein 1	1	0.999	12	39	37	39	1	1	2	11	6	5	4	4	5	1	1	2	11	6	5	4	4	3	1	1	2	11	6	5	4	4	5	8493.98	7751.21	11773.3	398019	338662	377424	220290	194468	363236
sp|P40142|TKT_MOUSE	P40142	TKT_MOUSE	Tkt	623	Mus musculus	1:Experimental evidence at protein level	Transketolase	1	0.999	10	51	51	51	1	1	1	15	8	10	3	7	5	1	1	1	15	8	10	3	7	5	1	1	1	15	8	10	3	7	5	5925.4	7635.74	8929.58	471451	239320	494795	374476	360291	344984
sp|P41105|RL28_MOUSE	P41105	RL28_MOUSE	Rpl28	137	Mus musculus	1:Experimental evidence at protein level	Large ribosomal subunit protein eL28	1	0.999	5	28	28	28	3	3	3	2	6	4	1	4	2	3	3	3	2	6	4	1	4	2	3	3	3	2	6	4	1	4	2	193088	279852	196667	66178.8	242154	140046	34460	168301	74302.5
sp|P42125|ECI1_MOUSE	P42125	ECI1_MOUSE	Eci1	289	Mus musculus	1:Experimental evidence at protein level	Enoyl-CoA delta isomerase 1, mitochondrial	0.946	0.9988	1	1	1	1	0	0	0	1	0	0	0	0	0	0	0	0	1	0	0	0	0	0	0	0	0	1	0	0	0	0	0	0	0	0	5813.68	0	0	0	0	0
sp|P42208|SEPT2_MOUSE	P42208	SEPT2_MOUSE	Septin2	361	Mus musculus	1:Experimental evidence at protein level	Septin-2	1	0.999	4	31	28	31	0	1	2	7	6	5	3	4	3	0	1	2	6	5	4	3	4	3	0	1	2	7	6	5	3	4	3	0	53555.9	33917.3	138640	112146	88018.8	68225.4	51775.1	50829.8
sp|P42669|PURA_MOUSE	P42669	PURA_MOUSE	Pura	321	Mus musculus	1:Experimental evidence at protein level	Transcriptional activator protein Pur-alpha	1	0.999	4	24	24	24	0	0	0	6	5	6	2	2	3	0	0	0	6	5	6	2	2	3	0	0	0	6	5	6	2	2	3	0	0	0	192917	175951	212860	40484.8	23794	98686.8
sp|P42932|TCPQ_MOUSE	P42932	TCPQ_MOUSE	Cct8	548	Mus musculus	1:Experimental evidence at protein level	T-complex protein 1 subunit theta	1	0.999	20	89	89	89	0	0	0	19	17	24	10	9	10	0	0	0	19	17	24	10	9	10	0	0	0	19	17	24	10	9	10	0	0	0	833171	897410	985845	387001	392376	443062
sp|P43274|H14_MOUSE	P43274	H14_MOUSE	H1-4	219	Mus musculus	1:Experimental evidence at protein level	Histone H1.4	1	0.999	7	19	19	80	3	2	3	2	4	0	1	4	0	3	2	3	2	4	0	1	4	0	9	8	9	9	14	6	7	14	4	193657	233666	237683	240498	289818	0	118483	415312	0
sp|P43275|H11_MOUSE	P43275	H11_MOUSE	H1-1	213	Mus musculus	1:Experimental evidence at protein level	Histone H1.1	1	0.9988	4	7	7	33	2	1	2	0	1	0	0	1	0	2	1	2	0	1	0	0	1	0	4	3	4	3	6	2	3	6	2	137928	60239.8	183468	0	105762	0	0	93014.9	0
sp|P43276|H15_MOUSE	P43276	H15_MOUSE	H1-5	223	Mus musculus	1:Experimental evidence at protein level	Histone H1.5	1	0.999	6	26	26	39	4	1	4	2	10	0	2	3	0	4	1	4	2	10	0	2	3	0	6	3	6	3	12	2	3	4	0	314878	277606	437727	124175	538051	31436.5	226960	481374	0
sp|P43277|H13_MOUSE	P43277	H13_MOUSE	H1-3	221	Mus musculus	1:Experimental evidence at protein level	Histone H1.3	0.9985	0.999	8	6	6	82	1	0	1	1	2	0	1	0	0	1	0	1	1	2	0	1	0	0	9	8	9	11	16	6	7	12	4	96935.2	0	116580	107989	133395	0	121479	0	0
sp|P43406|ITAV_MOUSE	P43406	ITAV_MOUSE	Itgav	1044	Mus musculus	1:Experimental evidence at protein level	Integrin alpha-V	0.9999	0.9986	2	2	2	2	0	0	0	1	0	0	0	1	0	0	0	0	1	0	0	0	1	0	0	0	0	1	0	0	0	1	0	0	0	0	24717.6	0	0	0	26523.3	0
sp|P45376|ALDR_MOUSE	P45376	ALDR_MOUSE	Akr1b1	316	Mus musculus	1:Experimental evidence at protein level	Aldo-keto reductase family 1 member B1	0.9999	0.999	2	6	6	6	0	0	0	2	1	0	1	1	1	0	0	0	2	1	0	1	1	1	0	0	0	2	1	0	1	1	1	0	0	0	32602.5	54703.6	44662.3	81214.5	31893.4	107452
sp|P46061|RAGP1_MOUSE	P46061	RAGP1_MOUSE	Rangap1	589	Mus musculus	1:Experimental evidence at protein level	Ran GTPase-activating protein 1	0.9878	0.9945	2	4	4	4	0	0	0	1	0	1	2	0	0	0	0	0	1	0	1	2	0	0	0	0	0	1	0	1	2	0	0	0	0	0	5250.62	0	4709.32	123135	0	0
sp|P46412|GPX3_MOUSE	P46412	GPX3_MOUSE	Gpx3	226	Mus musculus	1:Experimental evidence at protein level	Glutathione peroxidase 3	1	0.9977	3	8	3	8	2	2	4	0	0	0	0	0	0	0	1	2	0	0	0	0	0	0	2	2	4	0	0	0	0	0	0	80953.6	145304	192565	0	0	0	0	0	0
sp|P46471|PRS7_MOUSE	P46471	PRS7_MOUSE	Psmc2	433	Mus musculus	1:Experimental evidence at protein level	26S proteasome regulatory subunit 7	1	0.999	7	22	16	22	0	0	0	5	4	7	2	2	2	0	0	0	4	3	6	1	1	1	0	0	0	5	4	7	2	2	2	0	0	0	149746	162974	207323	64100.6	54908.4	51960.1
sp|P46638|RB11B_MOUSE	P46638	RB11B_MOUSE	Rab11b	218	Mus musculus	1:Experimental evidence at protein level	Ras-related protein Rab-11B	1	0.999	6	15	1	15	0	0	0	4	2	2	5	2	0	0	0	0	0	0	0	1	0	0	0	0	0	4	2	2	5	2	0	0	0	0	272351	121271	125215	245806	128161	0
sp|P46735|MYO1B_MOUSE	P46735	MYO1B_MOUSE	Myo1b	1107	Mus musculus	1:Experimental evidence at protein level	Unconventional myosin-Ib	1	0.999	15	34	28	56	11	1	9	4	6	1	1	1	0	10	1	9	1	4	1	1	1	0	14	2	9	9	9	5	2	4	2	605821	51885.9	394642	75000.1	146469	61429.6	54390.6	26642.8	0
sp|P46935|NEDD4_MOUSE	P46935	NEDD4_MOUSE	Nedd4	887	Mus musculus	1:Experimental evidence at protein level	E3 ubiquitin-protein ligase NEDD4	1	0.999	9	51	45	51	4	7	3	10	7	8	4	3	5	3	5	2	9	6	8	4	3	5	4	7	3	10	7	8	4	3	5	344810	218274	132533	182756	164621	122640	98231.9	74488.1	149248
sp|P46978|STT3A_MOUSE	P46978	STT3A_MOUSE	Stt3a	705	Mus musculus	1:Experimental evidence at protein level	Dolichyl-diphosphooligosaccharide--protein glycosyltransferase subunit STT3A	1	0.999	4	13	13	13	0	3	3	0	2	0	2	2	1	0	3	3	0	2	0	2	2	1	0	3	3	0	2	0	2	2	1	0	203758	109767	0	87611.9	0	54518.2	54585.4	24490.7
sp|P47738|ALDH2_MOUSE	P47738	ALDH2_MOUSE	Aldh2	519	Mus musculus	1:Experimental evidence at protein level	Aldehyde dehydrogenase, mitochondrial	1	0.999	11	81	78	81	0	0	0	19	16	17	11	10	8	0	0	0	18	15	16	11	10	8	0	0	0	19	16	17	11	10	8	0	0	0	645239	690112	364723	443340	236126	284366
sp|P47753|CAZA1_MOUSE	P47753	CAZA1_MOUSE	Capza1	286	Mus musculus	1:Experimental evidence at protein level	F-actin-capping protein subunit alpha-1	0.9846	0.9989	3	3	3	21	1	0	0	0	1	1	0	0	0	1	0	0	0	1	1	0	0	0	3	1	2	2	3	4	2	2	2	69851.7	0	0	0	35935.7	35429.9	0	0	0
sp|P47754|CAZA2_MOUSE	P47754	CAZA2_MOUSE	Capza2	286	Mus musculus	1:Experimental evidence at protein level	F-actin-capping protein subunit alpha-2	1	0.999	7	30	12	30	5	2	3	6	3	5	2	2	2	3	1	1	4	1	2	0	0	0	5	2	3	6	3	5	2	2	2	430197	248592	248128	373961	273760	340509	180926	198005	190876
sp|P47757|CAPZB_MOUSE	P47757	CAPZB_MOUSE	Capzb	277	Mus musculus	1:Experimental evidence at protein level	F-actin-capping protein subunit beta	1	0.999	5	27	27	27	5	2	3	5	4	3	2	1	2	5	2	3	5	4	3	2	1	2	5	2	3	5	4	3	2	1	2	391126	185231	258649	286592	228980	292228	118712	123172	131640
sp|P47911|RL6_MOUSE	P47911	RL6_MOUSE	Rpl6	296	Mus musculus	1:Experimental evidence at protein level	Large ribosomal subunit protein eL6	1	0.999	9	76	76	76	9	8	9	9	17	8	4	10	2	9	8	9	9	17	8	4	10	2	9	8	9	9	17	8	4	10	2	375208	406001	327485	144871	419281	122578	142911	363385	8434.84
sp|P47915|RL29_MOUSE	P47915	RL29_MOUSE	Rpl29	160	Mus musculus	1:Experimental evidence at protein level	Large ribosomal subunit protein eL29	0.9524	0.999	1	6	6	6	0	0	0	2	2	2	0	0	0	0	0	0	2	2	2	0	0	0	0	0	0	2	2	2	0	0	0	0	0	0	21604.7	33728.1	26139.6	0	0	0
sp|P47955|RLA1_MOUSE	P47955	RLA1_MOUSE	Rplp1	114	Mus musculus	1:Experimental evidence at protein level	Large ribosomal subunit protein P1	0.9528	0.999	1	25	25	25	0	0	0	5	5	5	4	3	3	0	0	0	5	5	5	4	3	3	0	0	0	5	5	5	4	3	3	0	0	0	84519.4	94850.7	72501.4	44214	79352.2	45587.5
sp|P47963|RL13_MOUSE	P47963	RL13_MOUSE	Rpl13	211	Mus musculus	1:Experimental evidence at protein level	Large ribosomal subunit protein eL13	1	0.999	4	17	17	17	1	2	2	1	4	1	2	2	2	1	2	2	1	4	1	2	2	2	1	2	2	1	4	1	2	2	2	28677.7	95011.8	123381	12565.4	269938	70894.4	117405	167005	70457.1
sp|P47964|RL36_MOUSE	P47964	RL36_MOUSE	Rpl36	105	Mus musculus	1:Experimental evidence at protein level	Large ribosomal subunit protein eL36	0.9999	0.9989	2	5	5	5	0	0	0	0	3	0	0	1	1	0	0	0	0	3	0	0	1	1	0	0	0	0	3	0	0	1	1	0	0	0	0	109532	0	0	40258.7	36209.6
sp|P48024|EIF1_MOUSE	P48024	EIF1_MOUSE	Eif1	113	Mus musculus	1:Experimental evidence at protein level	Eukaryotic translation initiation factor 1	0.9528	0.999	1	3	3	3	0	0	0	0	0	1	1	0	1	0	0	0	0	0	1	1	0	1	0	0	0	0	0	1	1	0	1	0	0	0	0	0	0	46888.1	0	52075.3
sp|P48036|ANXA5_MOUSE	P48036	ANXA5_MOUSE	Anxa5	319	Mus musculus	1:Experimental evidence at protein level	Annexin A5	1	0.999	15	149	56	149	4	4	6	31	27	25	16	19	17	2	2	1	13	10	12	7	6	3	4	4	6	31	27	25	16	19	17	46014.4	366859	201051	1.54792e+06	1.23533e+06	994240	802775	1.15983e+06	531302
sp|P48678|LMNA_MOUSE	P48678	LMNA_MOUSE	Lmna	665	Mus musculus	1:Experimental evidence at protein level	Prelamin-A/C	1	0.999	61	902	867	902	117	91	105	112	114	115	81	77	90	113	88	101	108	110	111	77	73	86	117	91	105	112	114	115	81	77	90	24348752	23571660	22931426	19249032	22952484	22693230	15147680	15986750	20593140
sp|P48758|CBR1_MOUSE	P48758	CBR1_MOUSE	Cbr1	277	Mus musculus	1:Experimental evidence at protein level	Carbonyl reductase [NADPH] 1	1	0.999	2	2	2	2	0	0	0	1	0	1	0	0	0	0	0	0	1	0	1	0	0	0	0	0	0	1	0	1	0	0	0	0	0	0	14063.4	16372.1	29463.4	0	0	0
sp|P48759|PTX3_MOUSE	P48759	PTX3_MOUSE	Ptx3	381	Mus musculus	1:Experimental evidence at protein level	Pentraxin-related protein PTX3	1	0.999	13	111	111	111	0	0	0	26	16	21	13	16	19	0	0	0	26	16	21	13	16	19	0	0	0	26	16	21	13	16	19	0	0	0	1.88605e+06	1.84846e+06	1.89101e+06	2.15831e+06	1.92456e+06	2.02234e+06
sp|P48774|GSTM5_MOUSE	P48774	GSTM5_MOUSE	Gstm5	224	Mus musculus	1:Experimental evidence at protein level	Glutathione S-transferase Mu 5	0.9993	0.9965	3	4	4	8	0	1	2	0	1	0	0	0	0	0	1	2	0	1	0	0	0	0	0	1	2	1	2	1	1	0	0	0	6475.55	70587.1	0	53514.2	0	0	0	0
sp|P48962|ADT1_MOUSE	P48962	ADT1_MOUSE	Slc25a4	298	Mus musculus	1:Experimental evidence at protein level	ADP/ATP translocase 1	1	0.999	15	169	77	169	17	21	18	25	25	25	13	13	12	5	8	8	12	13	10	7	7	7	17	21	18	25	25	25	13	13	12	1.06034e+06	1.54978e+06	1.14711e+06	1.31732e+06	1.50477e+06	1.32644e+06	773746	1268736	1.0573e+06
sp|P49312|ROA1_MOUSE	P49312	ROA1_MOUSE	Hnrnpa1	320	Mus musculus	1:Experimental evidence at protein level	Heterogeneous nuclear ribonucleoprotein A1	1	0.999	14	77	77	94	8	4	4	18	12	12	8	4	7	8	4	4	18	12	12	8	4	7	9	6	9	20	13	14	9	5	9	345931	283272	234199	949059	720337	736064	509472	341713	406666
sp|P49817|CAV1_MOUSE	P49817	CAV1_MOUSE	Cav1	178	Mus musculus	1:Experimental evidence at protein level	Caveolin-1	1	0.999	7	83	83	83	2	4	6	16	12	17	8	7	11	2	4	6	16	12	17	8	7	11	2	4	6	16	12	17	8	7	11	185764	212289	459151	979984	1109722	1.04266e+06	855263	897916	884290
sp|P49935|CATH_MOUSE	P49935	CATH_MOUSE	Ctsh	333	Mus musculus	1:Experimental evidence at protein level	Pro-cathepsin H	0.9943	0.9987	2	3	3	3	0	0	0	1	1	1	0	0	0	0	0	0	1	1	1	0	0	0	0	0	0	1	1	1	0	0	0	0	0	0	11347.8	13187.2	36720.9	0	0	0
sp|P50516|VATA_MOUSE	P50516	VATA_MOUSE	Atp6v1a	617	Mus musculus	1:Experimental evidence at protein level	V-type proton ATPase catalytic subunit A	1	0.999	17	75	75	75	0	0	0	17	14	18	10	5	11	0	0	0	17	14	18	10	5	11	0	0	0	17	14	18	10	5	11	0	0	0	468872	469933	692515	557707	415370	581932
sp|P50518|VATE1_MOUSE	P50518	VATE1_MOUSE	Atp6v1e1	226	Mus musculus	1:Experimental evidence at protein level	V-type proton ATPase subunit E 1	1	0.999	7	28	28	28	0	0	0	8	7	5	3	3	2	0	0	0	8	7	5	3	3	2	0	0	0	8	7	5	3	3	2	0	0	0	228700	178909	123414	59744.4	76146.7	58615.8
sp|P50543|S10AB_MOUSE	P50543	S10AB_MOUSE	S100a11	98	Mus musculus	1:Experimental evidence at protein level	Protein S100-A11	1	0.999	1	22	22	22	0	1	1	5	4	4	4	0	3	0	1	1	5	4	4	4	0	3	0	1	1	5	4	4	4	0	3	0	20118.4	18905.1	140283	186320	59427.5	103296	0	47791.9
sp|P50580|PA2G4_MOUSE	P50580	PA2G4_MOUSE	Pa2g4	394	Mus musculus	1:Experimental evidence at protein level	Proliferation-associated protein 2G4	0.9997	0.9981	2	4	4	4	0	0	0	2	1	1	0	0	0	0	0	0	2	1	1	0	0	0	0	0	0	2	1	1	0	0	0	0	0	0	53738.2	32867.9	39155.6	0	0	0
sp|P50608|FMOD_MOUSE	P50608	FMOD_MOUSE	Fmod	376	Mus musculus	2:Experimental evidence at transcript level	Fibromodulin	1	0.999	38	438	433	438	65	68	68	58	41	49	26	29	34	64	68	68	56	41	48	26	29	33	65	68	68	58	41	49	26	29	34	9563125	9321456	10351714	6135431	5.42056e+06	7475514	8289471	5.03009e+06	7.65626e+06
sp|P51125|ICAL_MOUSE	P51125	ICAL_MOUSE	Cast	788	Mus musculus	1:Experimental evidence at protein level	Calpastatin	0.9477	0.9989	1	3	3	3	0	0	0	0	1	1	1	0	0	0	0	0	0	1	1	1	0	0	0	0	0	0	1	1	1	0	0	0	0	0	0	11826.9	11182	16128	0	0
sp|P51150|RAB7A_MOUSE	P51150	RAB7A_MOUSE	Rab7a	207	Mus musculus	1:Experimental evidence at protein level	Ras-related protein Rab-7a	1	0.999	7	37	37	37	0	0	0	13	7	5	7	3	2	0	0	0	13	7	5	7	3	2	0	0	0	13	7	5	7	3	2	0	0	0	382508	283271	189816	261947	158881	126315
sp|P51174|ACADL_MOUSE	P51174	ACADL_MOUSE	Acadl	430	Mus musculus	1:Experimental evidence at protein level	Long-chain specific acyl-CoA dehydrogenase, mitochondrial	1	0.999	2	2	2	2	0	0	0	1	0	0	1	0	0	0	0	0	1	0	0	1	0	0	0	0	0	1	0	0	1	0	0	0	0	0	0	0	0	59930.1	0	0
sp|P51410|RL9_MOUSE	P51410	RL9_MOUSE	Rpl9	192	Mus musculus	1:Experimental evidence at protein level	Large ribosomal subunit protein uL6	1	0.999	3	5	5	5	1	0	0	2	2	0	0	0	0	1	0	0	2	2	0	0	0	0	1	0	0	2	2	0	0	0	0	0	0	0	88217	47541.3	40170.9	0	0	0
sp|P51660|DHB4_MOUSE	P51660	DHB4_MOUSE	Hsd17b4	735	Mus musculus	1:Experimental evidence at protein level	Peroxisomal multifunctional enzyme type 2	0.9524	0.999	1	1	1	1	0	0	0	1	0	0	0	0	0	0	0	0	1	0	0	0	0	0	0	0	0	1	0	0	0	0	0	0	0	0	28206.4	0	0	0	0	0
sp|P51859|HDGF_MOUSE	P51859	HDGF_MOUSE	Hdgf	237	Mus musculus	1:Experimental evidence at protein level	Hepatoma-derived growth factor	0.9442	0.9988	1	3	3	3	0	0	0	0	0	1	1	0	1	0	0	0	0	0	1	1	0	1	0	0	0	0	0	1	1	0	1	0	0	0	0	0	42436.9	206782	0	0
sp|P51863|VA0D1_MOUSE	P51863	VA0D1_MOUSE	Atp6v0d1	351	Mus musculus	1:Experimental evidence at protein level	V-type proton ATPase subunit d 1	1	0.999	5	24	24	24	0	0	0	6	6	6	2	3	1	0	0	0	6	6	6	2	3	1	0	0	0	6	6	6	2	3	1	0	0	0	173939	183410	199945	12605.1	15430.3	12733.6
sp|P51881|ADT2_MOUSE	P51881	ADT2_MOUSE	Slc25a5	298	Mus musculus	1:Experimental evidence at protein level	ADP/ATP translocase 2	1	0.999	14	47	47	139	2	4	3	5	9	8	5	5	6	2	4	3	5	9	8	5	5	6	14	17	13	18	21	23	11	11	11	113432	286101	256088	416990	388943	347664	231494	289339	259098
sp|P51885|LUM_MOUSE	P51885	LUM_MOUSE	Lum	338	Mus musculus	1:Experimental evidence at protein level	Lumican	1	0.999	33	625	625	625	94	93	101	72	64	69	46	35	51	94	93	101	72	64	69	46	35	51	94	93	101	72	64	69	46	35	51	11681100	16268391	14743652	9684323	7.51088e+06	8962984	6988526	6.98316e+06	7416916
sp|P52480|KPYM_MOUSE	P52480	KPYM_MOUSE	Pkm	531	Mus musculus	1:Experimental evidence at protein level	Pyruvate kinase PKM	1	0.999	23	199	187	199	1	1	0	52	40	33	31	24	17	1	1	0	50	38	31	29	22	15	1	1	0	52	40	33	31	24	17	6595.5	5789.96	0	3451337	2.2811e+06	2.0118e+06	2.42665e+06	1.71835e+06	1.04094e+06
sp|P52503|NDUS6_MOUSE	P52503	NDUS6_MOUSE	Ndufs6	116	Mus musculus	1:Experimental evidence at protein level	NADH dehydrogenase [ubiquinone] iron-sulfur protein 6, mitochondrial	0.9271	0.9984	1	3	3	3	0	0	0	1	0	1	1	0	0	0	0	0	1	0	1	1	0	0	0	0	0	1	0	1	1	0	0	0	0	0	12210.3	0	10628	20193.2	0	0
sp|P52875|TM165_MOUSE	P52875	TM165_MOUSE	Tmem165	323	Mus musculus	1:Experimental evidence at protein level	Putative divalent cation/proton antiporter TMEM165	0.8888	0.9975	1	3	3	3	0	0	0	1	1	1	0	0	0	0	0	0	1	1	1	0	0	0	0	0	0	1	1	1	0	0	0	0	0	0	92776.6	70312.1	78070.7	0	0	0
sp|P52927|HMGA2_MOUSE	P52927	HMGA2_MOUSE	Hmga2	108	Mus musculus	1:Experimental evidence at protein level	High mobility group protein HMGI-C	1	0.999	3	13	13	13	1	0	0	4	3	3	0	1	1	1	0	0	4	3	3	0	1	1	1	0	0	4	3	3	0	1	1	67296.5	0	0	56303	58527.7	58795	0	14540.4	31617.3
sp|P53026|RL10A_MOUSE	P53026	RL10A_MOUSE	Rpl10a	217	Mus musculus	1:Experimental evidence at protein level	Large ribosomal subunit protein uL1	1	0.999	7	32	32	32	3	3	3	5	6	5	2	3	2	3	3	3	5	6	5	2	3	2	3	3	3	5	6	5	2	3	2	158014	182766	144283	210880	267802	220081	96939.7	148726	113444
sp|P53994|RAB2A_MOUSE	P53994	RAB2A_MOUSE	Rab2a	212	Mus musculus	1:Experimental evidence at protein level	Ras-related protein Rab-2A	1	0.999	4	13	4	13	2	0	1	2	3	0	2	2	1	0	0	0	0	1	0	1	1	1	2	0	1	2	3	0	2	2	1	136964	0	68704.6	85305.6	179383	0	48817.8	41812	11438
sp|P54071|IDHP_MOUSE	P54071	IDHP_MOUSE	Idh2	452	Mus musculus	1:Experimental evidence at protein level	Isocitrate dehydrogenase [NADP], mitochondrial	1	0.999	4	5	5	5	0	0	0	3	2	0	0	0	0	0	0	0	3	2	0	0	0	0	0	0	0	3	2	0	0	0	0	0	0	0	54885.3	6060.15	0	0	0	0
sp|P54116|STOM_MOUSE	P54116	STOM_MOUSE	Stom	284	Mus musculus	1:Experimental evidence at protein level	Stomatin	1	0.999	4	10	8	10	0	0	0	3	3	2	0	1	1	0	0	0	3	2	1	0	1	1	0	0	0	3	3	2	0	1	1	0	0	0	116933	137433	95828	0	71099.2	52338.7
sp|P54320|ELN_MOUSE	P54320	ELN_MOUSE	Eln	860	Mus musculus	1:Experimental evidence at protein level	Elastin	1	0.999	4	29	29	29	0	1	1	3	8	5	1	6	4	0	1	1	3	8	5	1	6	4	0	1	1	3	8	5	1	6	4	0	116658	61848.6	672122	552049	313890	140716	571298	273909
sp|P54726|RD23A_MOUSE	P54726	RD23A_MOUSE	Rad23a	363	Mus musculus	1:Experimental evidence at protein level	UV excision repair protein RAD23 homolog A	0.7475	0.9932	1	1	0	1	0	0	0	1	0	0	0	0	0	0	0	0	0	0	0	0	0	0	0	0	0	1	0	0	0	0	0	0	0	0	34032.4	0	0	0	0	0
sp|P54775|PRS6B_MOUSE	P54775	PRS6B_MOUSE	Psmc4	418	Mus musculus	1:Experimental evidence at protein level	26S proteasome regulatory subunit 6B	1	0.9989	6	18	18	24	0	1	0	3	4	5	2	1	2	0	1	0	3	4	5	2	1	2	0	1	0	4	5	6	3	2	3	0	4786.33	0	46434.2	75456.3	87822.1	19008.1	16198.2	20041.8
sp|P54823|DDX6_MOUSE	P54823	DDX6_MOUSE	Ddx6	483	Mus musculus	1:Experimental evidence at protein level	Probable ATP-dependent RNA helicase DDX6	0.8511	0.9965	1	1	1	1	0	0	0	1	0	0	0	0	0	0	0	0	1	0	0	0	0	0	0	0	0	1	0	0	0	0	0	0	0	0	12941.4	0	0	0	0	0
sp|P55002|MFAP2_MOUSE	P55002	MFAP2_MOUSE	Mfap2	183	Mus musculus	2:Experimental evidence at transcript level	Microfibrillar-associated protein 2	1	0.999	7	25	25	25	0	13	10	1	0	1	0	0	0	0	13	10	1	0	1	0	0	0	0	13	10	1	0	1	0	0	0	0	2.18052e+06	1.49798e+06	11220.8	823879	20746.3	0	0	0
sp|P55096|ABCD3_MOUSE	P55096	ABCD3_MOUSE	Abcd3	659	Mus musculus	1:Experimental evidence at protein level	ATP-binding cassette sub-family D member 3	0.9427	0.9988	1	6	6	6	0	0	0	2	2	1	0	0	1	0	0	0	2	2	1	0	0	1	0	0	0	2	2	1	0	0	1	0	0	0	6071.06	10586.1	6721.8	0	0	4774.11
sp|P55302|AMRP_MOUSE	P55302	AMRP_MOUSE	Lrpap1	360	Mus musculus	1:Experimental evidence at protein level	Alpha-2-macroglobulin receptor-associated protein	1	0.999	5	22	22	22	0	0	0	4	4	5	4	3	2	0	0	0	4	4	5	4	3	2	0	0	0	4	4	5	4	3	2	0	0	0	106890	73972	74086.8	72599.1	67748.2	34994.3
sp|P56135|ATPK_MOUSE	P56135	ATPK_MOUSE	Atp5mf	88	Mus musculus	1:Experimental evidence at protein level	ATP synthase F(0) complex subunit f, mitochondrial	0.8293	0.9959	1	1	1	1	0	0	0	0	1	0	0	0	0	0	0	0	0	1	0	0	0	0	0	0	0	0	1	0	0	0	0	0	0	0	0	11929.9	0	0	0	0
sp|P56399|UBP5_MOUSE	P56399	UBP5_MOUSE	Usp5	858	Mus musculus	1:Experimental evidence at protein level	Ubiquitin carboxyl-terminal hydrolase 5	0.9131	0.9981	1	5	5	5	0	0	0	2	0	1	1	1	0	0	0	0	2	0	1	1	1	0	0	0	0	2	0	1	1	1	0	0	0	0	12900	0	11250.4	19979.3	19427.2	0
sp|P56480|ATPB_MOUSE	P56480	ATPB_MOUSE	Atp5f1b	529	Mus musculus	1:Experimental evidence at protein level	ATP synthase F(1) complex catalytic subunit beta, mitochondrial	1	0.999	23	224	224	224	7	9	10	48	29	32	41	27	21	7	9	10	48	29	32	41	27	21	7	9	10	48	29	32	41	27	21	360617	581561	598816	3.05138e+06	2.0272e+06	1.76365e+06	2519656	1.6882e+06	1.36422e+06
sp|P56959|FUS_MOUSE	P56959	FUS_MOUSE	Fus	518	Mus musculus	1:Experimental evidence at protein level	RNA-binding protein FUS	0.937	0.9986	1	3	3	3	0	0	0	1	0	1	0	1	0	0	0	0	1	0	1	0	1	0	0	0	0	1	0	1	0	1	0	0	0	0	38698.6	35360.2	35724.4	0	35138.8	0
sp|P57746|VATD_MOUSE	P57746	VATD_MOUSE	Atp6v1d	247	Mus musculus	1:Experimental evidence at protein level	V-type proton ATPase subunit D	0.9504	0.9989	1	1	1	1	0	0	0	1	0	0	0	0	0	0	0	0	1	0	0	0	0	0	0	0	0	1	0	0	0	0	0	0	0	0	25523.4	0	0	0	0	0
sp|P57759|ERP29_MOUSE	P57759	ERP29_MOUSE	Erp29	262	Mus musculus	1:Experimental evidence at protein level	Endoplasmic reticulum resident protein 29	1	0.9988	3	17	17	17	0	0	0	5	1	2	4	3	2	0	0	0	5	1	2	4	3	2	0	0	0	5	1	2	4	3	2	0	0	0	99702.2	23686.1	76833.9	117416	33895.1	78016.2
sp|P57776|EF1D_MOUSE	P57776	EF1D_MOUSE	Eef1d	281	Mus musculus	1:Experimental evidence at protein level	Elongation factor 1-delta	1	0.999	7	26	26	26	0	0	0	8	5	6	2	2	3	0	0	0	8	5	6	2	2	3	0	0	0	8	5	6	2	2	3	0	0	0	391452	444510	310137	50002.7	157583	254931
sp|P57780|ACTN4_MOUSE	P57780	ACTN4_MOUSE	Actn4	912	Mus musculus	1:Experimental evidence at protein level	Alpha-actinin-4	1	0.999	47	397	198	397	29	24	22	64	58	69	44	37	50	11	8	7	35	31	39	22	19	26	29	24	22	64	58	69	44	37	50	1.70867e+06	2.12186e+06	1.63855e+06	4741981	5.14903e+06	5.33235e+06	4.127e+06	3655599	4361666
sp|P57784|RU2A_MOUSE	P57784	RU2A_MOUSE	Snrpa1	255	Mus musculus	1:Experimental evidence at protein level	U2 small nuclear ribonucleoprotein A'	1	0.999	2	7	7	7	0	0	0	1	2	2	1	0	1	0	0	0	1	2	2	1	0	1	0	0	0	1	2	2	1	0	1	0	0	0	19971.3	68908.6	73221.2	27934.8	0	32184.9
sp|P58022|LOXL2_MOUSE	P58022	LOXL2_MOUSE	Loxl2	776	Mus musculus	1:Experimental evidence at protein level	Lysyl oxidase homolog 2	1	0.999	15	84	84	84	4	0	5	20	9	18	9	7	12	4	0	5	20	9	18	9	7	12	4	0	5	20	9	18	9	7	12	172667	0	222217	883571	472929	764066	586422	645808	880458
sp|P58252|EF2_MOUSE	P58252	EF2_MOUSE	Eef2	858	Mus musculus	1:Experimental evidence at protein level	Elongation factor 2	1	0.999	17	68	56	68	1	2	2	14	18	13	5	7	6	1	2	2	12	16	11	3	5	4	1	2	2	14	18	13	5	7	6	9829.68	44534.8	12995.2	592378	643249	510631	244387	122910	253632
sp|P58771|TPM1_MOUSE	P58771	TPM1_MOUSE	Tpm1	284	Mus musculus	1:Experimental evidence at protein level	Tropomyosin alpha-1 chain	1	0.999	35	432	134	432	30	21	32	72	55	67	52	47	56	10	9	12	21	17	18	14	16	17	30	21	32	72	55	67	52	47	56	6.0392e+06	4.07326e+06	7616980	28281688	18671322	29441912	25133340	16215486	25721364
sp|P58774|TPM2_MOUSE	P58774	TPM2_MOUSE	Tpm2	284	Mus musculus	1:Experimental evidence at protein level	Tropomyosin beta chain	1	0.999	27	137	137	334	8	3	10	29	14	21	17	15	20	8	3	10	29	14	21	17	15	20	23	14	26	60	40	50	41	35	45	682100	223715	872245	5730439	3.24612e+06	5.7364e+06	5.3482e+06	3.45343e+06	5261948
sp|P59708|SF3B6_MOUSE	P59708	SF3B6_MOUSE	Sf3b6	125	Mus musculus	1:Experimental evidence at protein level	Splicing factor 3B subunit 6	0.9998	0.999	2	4	4	4	0	0	0	0	2	1	1	0	0	0	0	0	0	2	1	1	0	0	0	0	0	0	2	1	1	0	0	0	0	0	0	31445.7	33331.2	34325.9	0	0
sp|P59999|ARPC4_MOUSE	P59999	ARPC4_MOUSE	Arpc4	168	Mus musculus	1:Experimental evidence at protein level	Actin-related protein 2/3 complex subunit 4	1	0.999	5	63	63	63	6	3	4	9	8	9	8	8	8	6	3	4	9	8	9	8	8	8	6	3	4	9	8	9	8	8	8	333472	295642	304603	550000	591918	570684	541672	630017	588066
sp|P60122|RUVB1_MOUSE	P60122	RUVB1_MOUSE	Ruvbl1	456	Mus musculus	1:Experimental evidence at protein level	RuvB-like 1	1	0.999	2	3	3	3	0	0	0	1	2	0	0	0	0	0	0	0	1	2	0	0	0	0	0	0	0	1	2	0	0	0	0	0	0	0	17538.9	34640.5	0	0	0	0
sp|P60229|EIF3E_MOUSE	P60229	EIF3E_MOUSE	Eif3e	445	Mus musculus	1:Experimental evidence at protein level	Eukaryotic translation initiation factor 3 subunit E	0.9979	0.9989	2	4	4	4	0	1	0	2	0	1	0	0	0	0	1	0	2	0	1	0	0	0	0	1	0	2	0	1	0	0	0	0	8009.56	0	32924.4	0	39215.3	0	0	0
sp|P60335|PCBP1_MOUSE	P60335	PCBP1_MOUSE	Pcbp1	356	Mus musculus	1:Experimental evidence at protein level	Poly(rC)-binding protein 1	1	0.999	6	33	28	33	0	0	0	8	5	8	5	3	4	0	0	0	7	3	6	5	3	4	0	0	0	8	5	8	5	3	4	0	0	0	171504	230685	261650	198670	147618	225651
sp|P60710|ACTB_MOUSE	P60710	ACTB_MOUSE	Actb	375	Mus musculus	1:Experimental evidence at protein level	Actin, cytoplasmic 1	1	0.999	125	1957	116	1957	226	178	257	239	223	271	187	157	219	8	21	23	8	10	13	16	7	10	226	178	257	239	223	271	187	157	219	87402328	73369320	84719608	176677552	155778256	199467040	156646704	110777272	202136912
sp|P60766|CDC42_MOUSE	P60766	CDC42_MOUSE	Cdc42	191	Mus musculus	1:Experimental evidence at protein level	Cell division control protein 42 homolog	1	0.999	2	15	15	15	0	0	0	3	2	3	2	3	2	0	0	0	3	2	3	2	3	2	0	0	0	3	2	3	2	3	2	0	0	0	41467.2	8666.02	7236.66	6899.54	8070.36	6044.9
sp|P60843|IF4A1_MOUSE	P60843	IF4A1_MOUSE	Eif4a1	406	Mus musculus	1:Experimental evidence at protein level	Eukaryotic initiation factor 4A-I	1	0.999	11	44	11	44	2	3	3	8	6	8	5	3	6	0	0	0	2	2	3	2	0	2	2	3	3	8	6	8	5	3	6	126744	199829	164560	435220	421048	376761	234201	187258	251768
sp|P60867|RS20_MOUSE	P60867	RS20_MOUSE	Rps20	119	Mus musculus	1:Experimental evidence at protein level	Small ribosomal subunit protein uS10	1	0.999	2	14	14	14	0	0	0	4	3	3	2	1	1	0	0	0	4	3	3	2	1	1	0	0	0	4	3	3	2	1	1	0	0	0	188891	122744	113177	168489	97154.9	127874
sp|P61021|RAB5B_MOUSE	P61021	RAB5B_MOUSE	Rab5b	215	Mus musculus	1:Experimental evidence at protein level	Ras-related protein Rab-5B	0.9854	0.999	2	5	5	16	0	0	0	1	1	1	1	1	0	0	0	0	1	1	1	1	1	0	1	1	1	3	2	3	2	2	1	0	0	0	14056.6	7404.62	10603	14656.1	14850.2	0
sp|P61027|RAB10_MOUSE	P61027	RAB10_MOUSE	Rab10	200	Mus musculus	1:Experimental evidence at protein level	Ras-related protein Rab-10	0.9839	0.9989	2	8	8	23	1	1	1	2	2	1	0	0	0	1	1	1	2	2	1	0	0	0	2	2	2	4	4	3	2	2	2	28453	19110	15647.3	13708.6	16520.6	11490.8	0	0	0
sp|P61089|UBE2N_MOUSE	P61089	UBE2N_MOUSE	Ube2n	152	Mus musculus	1:Experimental evidence at protein level	Ubiquitin-conjugating enzyme E2 N	1	0.9989	4	10	10	10	0	0	0	3	3	3	0	0	1	0	0	0	3	3	3	0	0	1	0	0	0	3	3	3	0	0	1	0	0	0	145419	86349.6	101571	0	0	51485.6
sp|P61161|ARP2_MOUSE	P61161	ARP2_MOUSE	Actr2	394	Mus musculus	1:Experimental evidence at protein level	Actin-related protein 2	1	0.999	9	43	43	50	5	3	5	4	7	5	3	7	4	5	3	5	4	7	5	3	7	4	6	3	7	4	8	7	3	7	5	325104	164168	281847	244774	418477	285566	224003	430445	406000
sp|P61164|ACTZ_MOUSE	P61164	ACTZ_MOUSE	Actr1a	376	Mus musculus	1:Experimental evidence at protein level	Alpha-centractin	1	0.997	3	4	0	11	0	0	0	2	1	1	0	0	0	0	0	0	0	0	0	0	0	0	1	0	2	2	2	3	0	0	1	0	0	0	66890.9	30967	7436.19	0	0	0
sp|P61202|CSN2_MOUSE	P61202	CSN2_MOUSE	Cops2	443	Mus musculus	1:Experimental evidence at protein level	COP9 signalosome complex subunit 2	0.9493	0.9989	1	1	1	1	0	0	0	0	0	1	0	0	0	0	0	0	0	0	1	0	0	0	0	0	0	0	0	1	0	0	0	0	0	0	0	0	10622.2	0	0	0
sp|P61205|ARF3_MOUSE	P61205	ARF3_MOUSE	Arf3	181	Mus musculus	2:Experimental evidence at transcript level	ADP-ribosylation factor 3	1	0.999	7	70	0	70	7	10	6	12	11	8	7	4	5	0	0	0	0	0	0	0	0	0	7	10	6	12	11	8	7	4	5	521083	773569	401775	675029	551321	471190	482134	430028	379142
sp|P61211|ARL1_MOUSE	P61211	ARL1_MOUSE	Arl1	181	Mus musculus	1:Experimental evidence at protein level	ADP-ribosylation factor-like protein 1	0.9999	0.9989	2	3	3	3	1	0	0	0	0	0	1	1	0	1	0	0	0	0	0	1	1	0	1	0	0	0	0	0	1	1	0	60043.3	0	0	0	0	0	39914.4	32892.1	0
sp|P61226|RAP2B_MOUSE	P61226	RAP2B_MOUSE	Rap2b	183	Mus musculus	1:Experimental evidence at protein level	Ras-related protein Rap-2b	0.9934	0.999	2	11	8	11	0	0	0	2	3	3	2	0	1	0	0	0	2	2	2	1	0	1	0	0	0	2	3	3	2	0	1	0	0	0	12344.2	33493.5	48820.2	42316.6	0	7277.74
sp|P61255|RL26_MOUSE	P61255	RL26_MOUSE	Rpl26	145	Mus musculus	1:Experimental evidence at protein level	Large ribosomal subunit protein uL24	1	0.9986	4	16	16	16	0	3	1	4	5	0	2	1	0	0	3	1	4	5	0	2	1	0	0	3	1	4	5	0	2	1	0	0	220404	64907.7	239572	155528	33498.5	125892	53898.8	0
sp|P61327|MGN_MOUSE	P61327	MGN_MOUSE	Magoh	146	Mus musculus	2:Experimental evidence at transcript level	Protein mago nashi homolog	0.7387	0.9929	1	2	0	2	0	0	0	1	0	1	0	0	0	0	0	0	0	0	0	0	0	0	0	0	0	1	0	1	0	0	0	0	0	0	50176.6	0	18014.9	0	0	0
sp|P61358|RL27_MOUSE	P61358	RL27_MOUSE	Rpl27	136	Mus musculus	1:Experimental evidence at protein level	Large ribosomal subunit protein eL27	1	0.9985	3	14	14	14	3	2	2	2	3	1	0	1	0	3	2	2	2	3	1	0	1	0	3	2	2	2	3	1	0	1	0	152811	104798	108064	65748.6	141900	44665.6	0	62917.5	0
sp|P61407|TDRD6_MOUSE	P61407	TDRD6_MOUSE	Tdrd6	2134	Mus musculus	1:Experimental evidence at protein level	Tudor domain-containing protein 6	0.8451	0.9963	1	1	1	1	0	0	0	0	0	0	0	1	0	0	0	0	0	0	0	0	1	0	0	0	0	0	0	0	0	1	0	0	0	0	0	84353.8	0	0	92765.7	0
sp|P61620|S61A1_MOUSE	P61620	S61A1_MOUSE	Sec61a1	476	Mus musculus	1:Experimental evidence at protein level	Protein transport protein Sec61 subunit alpha isoform 1	1	0.9981	3	10	1	10	1	1	1	2	1	2	1	1	0	0	0	0	0	0	1	0	0	0	1	1	1	2	1	2	1	1	0	39322	94377.1	102060	88316	52936.8	47836.9	100868	66289.8	0
sp|P61750|ARF4_MOUSE	P61750	ARF4_MOUSE	Arf4	180	Mus musculus	1:Experimental evidence at protein level	ADP-ribosylation factor 4	1	0.999	8	26	24	54	2	4	4	3	3	3	3	3	1	2	4	4	3	3	3	2	2	1	6	9	7	7	7	6	6	4	2	82340.7	116278	121248	170881	197584	139510	112641	64209.1	69315
sp|P61804|DAD1_MOUSE	P61804	DAD1_MOUSE	Dad1	113	Mus musculus	1:Experimental evidence at protein level	Dolichyl-diphosphooligosaccharide--protein glycosyltransferase subunit DAD1	0.9505	0.9989	1	2	2	2	0	0	0	1	0	1	0	0	0	0	0	0	1	0	1	0	0	0	0	0	0	1	0	1	0	0	0	0	0	0	29841.3	0	21293.1	0	0	0
sp|P61924|COPZ1_MOUSE	P61924	COPZ1_MOUSE	Copz1	177	Mus musculus	1:Experimental evidence at protein level	Coatomer subunit zeta-1	0.9321	0.9985	1	8	8	8	0	0	0	2	1	2	1	1	1	0	0	0	2	1	2	1	1	1	0	0	0	2	1	2	1	1	1	0	0	0	5286.58	3687.14	4414.34	7024.4	2577.62	5191.62
sp|P61957|SUMO2_MOUSE	P61957	SUMO2_MOUSE	Sumo2	95	Mus musculus	1:Experimental evidence at protein level	Small ubiquitin-related modifier 2	0.9023	0.9978	1	1	0	1	0	0	0	1	0	0	0	0	0	0	0	0	0	0	0	0	0	0	0	0	0	1	0	0	0	0	0	0	0	0	104022	0	0	0	0	0
sp|P61979|HNRPK_MOUSE	P61979	HNRPK_MOUSE	Hnrnpk	463	Mus musculus	1:Experimental evidence at protein level	Heterogeneous nuclear ribonucleoprotein K	1	0.999	11	75	75	75	4	3	5	12	12	14	11	6	8	4	3	5	12	12	14	11	6	8	4	3	5	12	12	14	11	6	8	211305	119942	205966	625318	836297	714961	564607	360462	342631
sp|P61982|1433G_MOUSE	P61982	1433G_MOUSE	Ywhag	247	Mus musculus	1:Experimental evidence at protein level	14-3-3 protein gamma	1	0.999	13	39	25	103	1	0	0	13	6	9	7	1	2	0	0	0	8	4	6	4	1	2	4	4	2	24	15	19	17	8	10	11969.5	0	0	300016	267110	282300	317913	67523.7	111663
sp|P62082|RS7_MOUSE	P62082	RS7_MOUSE	Rps7	194	Mus musculus	1:Experimental evidence at protein level	Small ribosomal subunit protein eS7	1	0.999	7	64	64	64	7	5	4	11	11	9	5	7	5	7	5	4	11	11	9	5	7	5	7	5	4	11	11	9	5	7	5	132273	134434	129398	311830	296384	162151	170408	230443	121913
sp|P62137|PP1A_MOUSE	P62137	PP1A_MOUSE	Ppp1ca	330	Mus musculus	1:Experimental evidence at protein level	Serine/threonine-protein phosphatase PP1-alpha catalytic subunit	1	0.9988	2	2	0	2	0	0	0	1	0	0	1	0	0	0	0	0	0	0	0	0	0	0	0	0	0	1	0	0	1	0	0	0	0	0	4181.21	0	0	18878.6	0	0
sp|P62192|PRS4_MOUSE	P62192	PRS4_MOUSE	Psmc1	440	Mus musculus	1:Experimental evidence at protein level	26S proteasome regulatory subunit 4	0.9999	0.999	3	8	8	14	0	0	0	2	1	3	1	0	1	0	0	0	2	1	3	1	0	1	0	0	0	3	2	4	2	1	2	0	0	0	10817.1	39889.2	51559.7	12491	0	11443.6
sp|P62196|PRS8_MOUSE	P62196	PRS8_MOUSE	Psmc5	406	Mus musculus	1:Experimental evidence at protein level	26S proteasome regulatory subunit 8	1	0.999	3	6	6	12	0	0	0	2	1	1	1	0	1	0	0	0	2	1	1	1	0	1	0	0	0	3	2	2	2	1	2	0	0	0	15226.3	14319.4	22252.1	14770.5	0	9378.47
sp|P62242|RS8_MOUSE	P62242	RS8_MOUSE	Rps8	208	Mus musculus	1:Experimental evidence at protein level	Small ribosomal subunit protein eS8	1	0.999	6	30	30	30	4	6	4	2	8	3	0	3	0	4	6	4	2	8	3	0	3	0	4	6	4	2	8	3	0	3	0	329671	599954	388868	96506.2	567841	237169	0	185577	0
sp|P62245|RS15A_MOUSE	P62245	RS15A_MOUSE	Rps15a	130	Mus musculus	1:Experimental evidence at protein level	Small ribosomal subunit protein uS8	1	0.999	6	47	47	47	6	3	2	11	8	8	5	2	2	6	3	2	11	8	8	5	2	2	6	3	2	11	8	8	5	2	2	283316	303047	154904	622690	313080	438221	390343	195185	263275
sp|P62259|1433E_MOUSE	P62259	1433E_MOUSE	Ywhae	255	Mus musculus	1:Experimental evidence at protein level	14-3-3 protein epsilon	1	0.999	11	47	47	110	2	1	0	8	6	8	9	9	4	2	1	0	8	6	8	9	9	4	5	5	2	18	15	18	19	16	12	50727.3	47962.8	0	313061	177265	282673	554431	593627	253944
sp|P62264|RS14_MOUSE	P62264	RS14_MOUSE	Rps14	151	Mus musculus	1:Experimental evidence at protein level	Small ribosomal subunit protein uS11	1	0.999	3	16	16	16	1	0	1	3	4	3	1	2	1	1	0	1	3	4	3	1	2	1	1	0	1	3	4	3	1	2	1	0	0	100954	109956	236399	174628	141816	141867	172939
sp|P62267|RS23_MOUSE	P62267	RS23_MOUSE	Rps23	143	Mus musculus	1:Experimental evidence at protein level	Small ribosomal subunit protein uS12	1	0.999	5	23	23	23	1	2	2	3	4	5	1	3	2	1	2	2	3	4	5	1	3	2	1	2	2	3	4	5	1	3	2	78413	133441	116244	146050	241872	182372	92165.2	247730	129136
sp|P62270|RS18_MOUSE	P62270	RS18_MOUSE	Rps18	152	Mus musculus	1:Experimental evidence at protein level	Small ribosomal subunit protein uS13	1	0.9987	4	12	12	12	0	0	0	5	2	1	1	2	1	0	0	0	5	2	1	1	2	1	0	0	0	5	2	1	1	2	1	0	0	0	124061	18867.3	58288.8	39281.1	43273.9	40151.8
sp|P62281|RS11_MOUSE	P62281	RS11_MOUSE	Rps11	158	Mus musculus	1:Experimental evidence at protein level	Small ribosomal subunit protein uS17	1	0.9985	6	33	33	33	2	3	1	5	4	4	5	4	5	2	3	1	5	4	4	5	4	5	2	3	1	5	4	4	5	4	5	148045	217170	81858.8	316005	370922	227694	361452	240244	295704
sp|P62301|RS13_MOUSE	P62301	RS13_MOUSE	Rps13	151	Mus musculus	1:Experimental evidence at protein level	Small ribosomal subunit protein uS15	1	0.9989	4	10	10	10	0	0	1	1	4	2	0	2	0	0	0	1	1	4	2	0	2	0	0	0	1	1	4	2	0	2	0	0	0	32607.8	0	113199	45612	0	31476.8	0
sp|P62305|RUXE_MOUSE	P62305	RUXE_MOUSE	Snrpe	92	Mus musculus	1:Experimental evidence at protein level	Small nuclear ribonucleoprotein E	1	0.9989	2	15	15	15	2	1	2	3	1	2	0	2	2	2	1	2	3	1	2	0	2	2	2	1	2	3	1	2	0	2	2	74153.4	58159	66088.9	89142.9	90852.4	53132.6	0	80513.4	63625.9
sp|P62309|RUXG_MOUSE	P62309	RUXG_MOUSE	Snrpg	76	Mus musculus	1:Experimental evidence at protein level	Small nuclear ribonucleoprotein G	1	0.999	3	17	17	17	2	0	2	4	3	3	1	0	2	2	0	2	4	3	3	1	0	2	2	0	2	4	3	3	1	0	2	107015	0	101210	95223.6	89710.8	105785	59140.2	0	74907.1
sp|P62311|LSM3_MOUSE	P62311	LSM3_MOUSE	Lsm3	102	Mus musculus	1:Experimental evidence at protein level	U6 snRNA-associated Sm-like protein LSm3	0.8504	0.9965	1	1	1	1	0	0	0	1	0	0	0	0	0	0	0	0	1	0	0	0	0	0	0	0	0	1	0	0	0	0	0	0	0	0	19045.3	0	0	0	0	0
sp|P62315|SMD1_MOUSE	P62315	SMD1_MOUSE	Snrpd1	119	Mus musculus	1:Experimental evidence at protein level	Small nuclear ribonucleoprotein Sm D1	0.9527	0.999	1	4	4	4	2	1	1	0	0	0	0	0	0	2	1	1	0	0	0	0	0	0	2	1	1	0	0	0	0	0	0	19437.2	9332.99	20757.4	0	0	0	0	0	0
sp|P62317|SMD2_MOUSE	P62317	SMD2_MOUSE	Snrpd2	118	Mus musculus	1:Experimental evidence at protein level	Small nuclear ribonucleoprotein Sm D2	0.9996	0.9981	2	6	6	6	1	0	0	0	1	1	1	1	1	1	0	0	0	1	1	1	1	1	1	0	0	0	1	1	1	1	1	49637.5	0	0	0	28632.9	40276.2	68257.4	65376.9	64419.8
sp|P62320|SMD3_MOUSE	P62320	SMD3_MOUSE	Snrpd3	126	Mus musculus	1:Experimental evidence at protein level	Small nuclear ribonucleoprotein Sm D3	1	0.9989	2	19	19	19	3	1	3	2	3	3	1	2	1	3	1	3	2	3	3	1	2	1	3	1	3	2	3	3	1	2	1	161039	97252.2	174977	100807	114105	93307.3	83741.1	150459	83296.6
sp|P62334|PRS10_MOUSE	P62334	PRS10_MOUSE	Psmc6	389	Mus musculus	1:Experimental evidence at protein level	26S proteasome regulatory subunit 10B	1	0.999	5	15	15	15	0	1	0	5	4	4	0	1	0	0	1	0	5	4	4	0	1	0	0	1	0	5	4	4	0	1	0	0	14900.3	0	65297.3	47798.7	73775.3	0	24588.8	0
sp|P62702|RS4X_MOUSE	P62702	RS4X_MOUSE	Rps4x	263	Mus musculus	1:Experimental evidence at protein level	Small ribosomal subunit protein eS4	1	0.999	6	43	43	43	5	4	6	7	8	5	2	3	3	5	4	6	7	8	5	2	3	3	5	4	6	7	8	5	2	3	3	183556	129528	234171	283676	229812	211460	163645	99928.8	127956
sp|P62717|RL18A_MOUSE	P62717	RL18A_MOUSE	Rpl18a	176	Mus musculus	1:Experimental evidence at protein level	Large ribosomal subunit protein eL20	1	0.9985	5	31	31	31	4	4	6	6	4	5	1	1	0	4	4	6	6	4	5	1	1	0	4	4	6	6	4	5	1	1	0	124850	218907	247934	125560	120767	52892.9	0	28898	0
sp|P62748|HPCL1_MOUSE	P62748	HPCL1_MOUSE	Hpcal1	193	Mus musculus	1:Experimental evidence at protein level	Hippocalcin-like protein 1	0.9422	0.9988	1	1	1	1	0	0	0	1	0	0	0	0	0	0	0	0	1	0	0	0	0	0	0	0	0	1	0	0	0	0	0	0	0	0	9592.19	0	0	0	0	0
sp|P62751|RL23A_MOUSE	P62751	RL23A_MOUSE	Rpl23a	156	Mus musculus	1:Experimental evidence at protein level	Large ribosomal subunit protein uL23	1	0.999	5	20	20	20	3	1	2	5	5	1	2	1	0	3	1	2	5	5	1	2	1	0	3	1	2	5	5	1	2	1	0	160225	132066	167762	231056	351329	91767.4	142938	196413	0
sp|P62754|RS6_MOUSE	P62754	RS6_MOUSE	Rps6	249	Mus musculus	1:Experimental evidence at protein level	Small ribosomal subunit protein eS6	1	0.999	6	40	40	40	4	7	6	3	8	5	1	5	1	4	7	6	3	8	5	1	5	1	4	7	6	3	8	5	1	5	1	264034	535736	461433	125924	415401	237983	73630.4	265108	106612
sp|P62806|H4_MOUSE	P62806	H4_MOUSE	H4c1	103	Mus musculus	1:Experimental evidence at protein level	Histone H4	1	0.999	26	465	465	465	77	60	73	53	59	32	37	49	25	77	60	73	53	59	32	37	49	25	77	60	73	53	59	32	37	49	25	43657176	44220476	43589912	28682456	41836548	12529056	24413934	36094436	10908056
sp|P62814|VATB2_MOUSE	P62814	VATB2_MOUSE	Atp6v1b2	511	Mus musculus	1:Experimental evidence at protein level	V-type proton ATPase subunit B, brain isoform	1	0.999	9	50	34	50	0	0	0	13	10	13	5	2	7	0	0	0	10	7	10	2	1	4	0	0	0	13	10	13	5	2	7	0	0	0	342820	279651	339995	313654	164703	372679
sp|P62821|RAB1A_MOUSE	P62821	RAB1A_MOUSE	Rab1a	205	Mus musculus	1:Experimental evidence at protein level	Ras-related protein Rab-1A	1	0.999	10	53	29	53	1	2	2	12	10	11	5	5	5	0	1	0	9	7	7	2	1	2	1	2	2	12	10	11	5	5	5	81349.8	138373	143659	289568	213759	296039	130355	105240	134882
sp|P62827|RAN_MOUSE	P62827	RAN_MOUSE	Ran	216	Mus musculus	1:Experimental evidence at protein level	GTP-binding nuclear protein Ran	1	0.999	6	43	21	43	3	2	3	9	5	6	6	4	5	1	0	1	4	3	4	3	2	3	3	2	3	9	5	6	6	4	5	167664	181996	202130	575155	478245	442751	476372	416837	325531
sp|P62830|RL23_MOUSE	P62830	RL23_MOUSE	Rpl23	140	Mus musculus	1:Experimental evidence at protein level	Large ribosomal subunit protein uL14	1	0.999	5	50	50	50	4	4	5	5	8	6	6	7	5	4	4	5	5	8	6	6	7	5	4	4	5	5	8	6	6	7	5	129746	322966	229981	284005	380104	292722	394947	476680	373121
sp|P62835|RAP1A_MOUSE	P62835	RAP1A_MOUSE	Rap1a	184	Mus musculus	1:Experimental evidence at protein level	Ras-related protein Rap-1A	1	0.999	3	15	0	15	1	0	0	5	3	2	2	1	1	0	0	0	0	0	0	0	0	0	1	0	0	5	3	2	2	1	1	26272.3	0	0	140260	138660	74059.1	66432.1	48210.3	59836.6
sp|P62843|RS15_MOUSE	P62843	RS15_MOUSE	Rps15	145	Mus musculus	1:Experimental evidence at protein level	Small ribosomal subunit protein uS19	1	0.999	2	3	3	3	0	0	0	2	0	1	0	0	0	0	0	0	2	0	1	0	0	0	0	0	0	2	0	1	0	0	0	0	0	0	22459.3	0	0	0	0	0
sp|P62849|RS24_MOUSE	P62849	RS24_MOUSE	Rps24	133	Mus musculus	1:Experimental evidence at protein level	Small ribosomal subunit protein eS24	1	0.999	4	24	24	24	2	3	2	3	4	3	3	3	1	2	3	2	3	4	3	3	3	1	2	3	2	3	4	3	3	3	1	186268	93134.7	159770	123832	169507	79070.8	93352.4	139578	9124.44
sp|P62852|RS25_MOUSE	P62852	RS25_MOUSE	Rps25	125	Mus musculus	1:Experimental evidence at protein level	Small ribosomal subunit protein eS25	1	0.9988	4	12	12	12	0	0	0	2	6	1	1	2	0	0	0	0	2	6	1	1	2	0	0	0	0	2	6	1	1	2	0	0	0	0	86170.3	226295	48867.2	85844.3	101487	0
sp|P62855|RS26_MOUSE	P62855	RS26_MOUSE	Rps26	115	Mus musculus	1:Experimental evidence at protein level	Small ribosomal subunit protein eS26	1	0.999	3	40	40	40	4	3	2	5	5	4	6	6	5	4	3	2	5	5	4	6	6	5	4	3	2	5	5	4	6	6	5	194137	226665	124532	244684	278798	248023	207337	269511	168869
sp|P62858|RS28_MOUSE	P62858	RS28_MOUSE	Rps28	69	Mus musculus	1:Experimental evidence at protein level	Small ribosomal subunit protein eS28	1	0.999	3	19	19	19	1	1	1	4	1	2	3	3	3	1	1	1	4	1	2	3	3	3	1	1	1	4	1	2	3	3	3	62825.7	73794.3	5445.05	228111	185280	209984	226177	186129	216431
sp|P62862|RS30_MOUSE	P62862	RS30_MOUSE	Fau	133	Mus musculus	1:Experimental evidence at protein level	Ubiquitin-like FUBI-ribosomal protein eS30 fusion protein	0.9511	0.999	1	17	17	17	0	1	2	3	3	2	2	2	2	0	1	2	3	3	2	2	2	2	0	1	2	3	3	2	2	2	2	0	52632.4	51848	121467	99160.7	84451.7	99446.5	164411	88295.1
sp|P62869|ELOB_MOUSE	P62869	ELOB_MOUSE	Elob	118	Mus musculus	1:Experimental evidence at protein level	Elongin-B	0.9995	0.9977	2	7	7	7	0	0	0	1	1	1	1	2	1	0	0	0	1	1	1	1	2	1	0	0	0	1	1	1	1	2	1	0	0	0	29997.8	1518.98	1324.06	1855.57	2479.65	1546.92
sp|P62880|GBB2_MOUSE	P62880	GBB2_MOUSE	Gnb2	340	Mus musculus	1:Experimental evidence at protein level	Guanine nucleotide-binding protein G(I)/G(S)/G(T) subunit beta-2	1	0.999	6	33	0	33	1	2	1	6	6	6	4	3	4	0	0	0	0	0	0	0	0	0	1	2	1	6	6	6	4	3	4	37977	144085	70174	336172	281416	305709	237430	125176	144887
sp|P62889|RL30_MOUSE	P62889	RL30_MOUSE	Rpl30	115	Mus musculus	1:Experimental evidence at protein level	Large ribosomal subunit protein eL30	1	0.999	5	17	17	17	0	0	0	2	5	4	3	1	2	0	0	0	2	5	4	3	1	2	0	0	0	2	5	4	3	1	2	0	0	0	131711	153816	94026.2	144497	22929	32561.9
sp|P62900|RL31_MOUSE	P62900	RL31_MOUSE	Rpl31	125	Mus musculus	1:Experimental evidence at protein level	Large ribosomal subunit protein eL31	1	0.999	3	22	22	22	2	2	2	4	4	2	3	2	1	2	2	2	4	4	2	3	2	1	2	2	2	4	4	2	3	2	1	162307	165383	190719	247642	300290	37614.8	310307	136630	96469.3
sp|P62908|RS3_MOUSE	P62908	RS3_MOUSE	Rps3	243	Mus musculus	1:Experimental evidence at protein level	Small ribosomal subunit protein uS3	1	0.999	14	109	109	109	3	4	4	25	18	16	14	13	12	3	4	4	25	18	16	14	13	12	3	4	4	25	18	16	14	13	12	172144	371212	302607	1.76901e+06	1.80136e+06	964273	1.17989e+06	959418	884204
sp|P62918|RL8_MOUSE	P62918	RL8_MOUSE	Rpl8	257	Mus musculus	1:Experimental evidence at protein level	Large ribosomal subunit protein uL2	1	0.999	5	21	21	21	3	2	2	2	5	3	1	3	0	3	2	2	2	5	3	1	3	0	3	2	2	2	5	3	1	3	0	223757	220248	185664	71873.4	284555	150076	38041.3	165958	0
sp|P62960|YBOX1_MOUSE	P62960	YBOX1_MOUSE	Ybx1	322	Mus musculus	1:Experimental evidence at protein level	Y-box-binding protein 1	1	0.999	5	13	6	13	0	0	0	6	1	0	2	1	3	0	0	0	3	1	0	0	0	2	0	0	0	6	1	0	2	1	3	0	0	0	360427	187496	194834	139975	0	174418
sp|P62962|PROF1_MOUSE	P62962	PROF1_MOUSE	Pfn1	140	Mus musculus	1:Experimental evidence at protein level	Profilin-1	1	0.999	7	90	90	90	2	1	1	16	15	15	15	13	12	2	1	1	16	15	15	15	13	12	2	1	1	16	15	15	15	13	12	106683	57221.6	60132.8	1.02306e+06	799146	733239	571200	612036	767667
sp|P62965|RABP1_MOUSE	P62965	RABP1_MOUSE	Crabp1	137	Mus musculus	1:Experimental evidence at protein level	Cellular retinoic acid-binding protein 1	0.9589	0.9956	2	4	4	4	1	1	2	0	0	0	0	0	0	1	1	2	0	0	0	0	0	0	1	1	2	0	0	0	0	0	0	0	0	58194.9	0	0	0	0	0	0
sp|P62984|RL40_MOUSE	P62984	RL40_MOUSE	Uba52	128	Mus musculus	1:Experimental evidence at protein level	Ubiquitin-ribosomal protein eL40 fusion protein	1	0.999	7	75	12	75	12	8	10	9	8	10	6	7	5	0	0	1	2	2	2	2	2	1	12	8	10	9	8	10	6	7	5	2.86675e+06	2.31559e+06	2.46572e+06	854789	771064	770694	512980	382804	468992
sp|P62996|TRA2B_MOUSE	P62996	TRA2B_MOUSE	Tra2b	288	Mus musculus	1:Experimental evidence at protein level	Transformer-2 protein homolog beta	0.9527	0.999	1	3	3	3	0	0	0	1	1	0	0	1	0	0	0	0	1	1	0	0	1	0	0	0	0	1	1	0	0	1	0	0	0	0	35642.1	20085.3	0	0	28447.9	0
sp|P63001|RAC1_MOUSE	P63001	RAC1_MOUSE	Rac1	192	Mus musculus	1:Experimental evidence at protein level	Ras-related C3 botulinum toxin substrate 1	0.9999	0.9986	2	7	2	7	0	0	0	1	2	1	1	1	1	0	0	0	0	1	1	0	0	0	0	0	0	1	2	1	1	1	1	0	0	0	79966.9	95728.9	57264.8	86875.2	81309.2	90552
sp|P63017|HSP7C_MOUSE	P63017	HSP7C_MOUSE	Hspa8	646	Mus musculus	1:Experimental evidence at protein level	Heat shock cognate 71 kDa protein	1	0.999	30	256	170	301	10	10	13	49	37	44	36	27	30	5	5	9	34	24	30	23	19	21	13	12	16	57	44	52	41	32	34	822166	1.01266e+06	950426	4179215	3.48839e+06	3.88699e+06	3633578	2.65422e+06	3422467
sp|P63028|TCTP_MOUSE	P63028	TCTP_MOUSE	Tpt1	172	Mus musculus	1:Experimental evidence at protein level	Translationally-controlled tumor protein	1	0.999	4	12	12	12	0	0	0	3	4	3	1	1	0	0	0	0	3	4	3	1	1	0	0	0	0	3	4	3	1	1	0	0	0	0	24087.9	54837	56607.3	38057.6	7537.54	0
sp|P63038|CH60_MOUSE	P63038	CH60_MOUSE	Hspd1	573	Mus musculus	1:Experimental evidence at protein level	60 kDa heat shock protein, mitochondrial	1	0.999	14	41	41	41	3	3	2	13	6	5	6	1	2	3	3	2	13	6	5	6	1	2	3	3	2	13	6	5	6	1	2	24927	34194.5	15602.8	771497	247796	161061	211347	30100.7	86238.8
sp|P63082|VATL_MOUSE	P63082	VATL_MOUSE	Atp6v0c	155	Mus musculus	1:Experimental evidence at protein level	V-type proton ATPase 16 kDa proteolipid subunit c	1	0.999	4	32	32	32	5	5	8	3	3	2	2	2	2	5	5	8	3	3	2	2	2	2	5	5	8	3	3	2	2	2	2	266378	275876	400456	137572	168863	90501.2	81198.4	140058	92636.4
sp|P63101|1433Z_MOUSE	P63101	1433Z_MOUSE	Ywhaz	245	Mus musculus	1:Experimental evidence at protein level	14-3-3 protein zeta/delta	1	0.999	13	132	67	132	4	6	3	24	21	23	19	15	17	1	2	1	13	12	12	9	8	9	4	6	3	24	21	23	19	15	17	377667	538686	169387	1.92076e+06	1.80188e+06	2.09499e+06	2.69899e+06	2.12664e+06	1.99927e+06
sp|P63158|HMGB1_MOUSE	P63158	HMGB1_MOUSE	Hmgb1	215	Mus musculus	1:Experimental evidence at protein level	High mobility group protein B1	0.9977	0.9989	2	2	2	2	0	0	0	0	1	1	0	0	0	0	0	0	0	1	1	0	0	0	0	0	0	0	1	1	0	0	0	0	0	0	0	37440.9	54132.3	0	0	0
sp|P63242|IF5A1_MOUSE	P63242	IF5A1_MOUSE	Eif5a	154	Mus musculus	1:Experimental evidence at protein level	Eukaryotic translation initiation factor 5A-1	1	0.999	5	23	9	23	0	0	0	6	4	6	4	2	1	0	0	0	3	2	3	0	1	0	0	0	0	6	4	6	4	2	1	0	0	0	196803	164269	188542	125196	7228975	29145
sp|P63254|CRIP1_MOUSE	P63254	CRIP1_MOUSE	Crip1	77	Mus musculus	1:Experimental evidence at protein level	Cysteine-rich protein 1	0.9993	0.9976	2	7	7	7	0	0	0	1	1	1	1	1	2	0	0	0	1	1	1	1	1	2	0	0	0	1	1	1	1	1	2	0	0	0	48691.1	12672	65008.8	20678	17128.2	75408.1
sp|P63260|ACTG_MOUSE	P63260	ACTG_MOUSE	Actg1	375	Mus musculus	1:Experimental evidence at protein level	Actin, cytoplasmic 2	1	0.999	125	160	160	2001	9	23	28	20	18	17	17	13	15	9	23	28	20	18	17	17	13	15	227	180	262	251	231	275	188	163	224	45480.7	850022	1.03287e+06	95390.3	24513.8	38231.1	56225.3	35231	51380
sp|P63268|ACTH_MOUSE	P63268	ACTH_MOUSE	Actg2	376	Mus musculus	1:Experimental evidence at protein level	Actin, gamma-enteric smooth muscle	1	0.999	96	540	2	1431	69	43	51	66	58	78	62	44	69	0	2	0	0	0	0	0	0	0	155	101	133	191	172	219	151	133	176	14696837	11737963	11953502	30071196	22209706	33284520	22291140	17154624	32510624
sp|P63276|RS17_MOUSE	P63276	RS17_MOUSE	Rps17	135	Mus musculus	1:Experimental evidence at protein level	Small ribosomal subunit protein eS17	0.9293	0.9985	1	1	1	1	0	0	0	1	0	0	0	0	0	0	0	0	1	0	0	0	0	0	0	0	0	1	0	0	0	0	0	0	0	0	30126	0	0	0	0	0
sp|P63323|RS12_MOUSE	P63323	RS12_MOUSE	Rps12	132	Mus musculus	1:Experimental evidence at protein level	Small ribosomal subunit protein eS12	1	0.999	3	54	54	54	1	3	2	11	8	6	7	11	5	1	3	2	11	8	6	7	11	5	1	3	2	11	8	6	7	11	5	17001.9	21289	21078.4	186627	161766	105904	199381	172247	185849
sp|P63325|RS10_MOUSE	P63325	RS10_MOUSE	Rps10	165	Mus musculus	1:Experimental evidence at protein level	Small ribosomal subunit protein eS10	0.9459	0.9988	1	18	18	18	1	1	1	3	2	2	3	2	3	1	1	1	3	2	2	3	2	3	1	1	1	3	2	2	3	2	3	18847.1	19864	18476.4	48182.7	63800.8	34183.6	41563.5	52638.5	29718.5
sp|P67778|PHB1_MOUSE	P67778	PHB1_MOUSE	Phb1	272	Mus musculus	1:Experimental evidence at protein level	Prohibitin 1	1	0.999	10	31	31	31	0	0	0	10	4	6	4	4	3	0	0	0	10	4	6	4	4	3	0	0	0	10	4	6	4	4	3	0	0	0	342000	148327	147425	210019	160153	89309.3
sp|P67984|RL22_MOUSE	P67984	RL22_MOUSE	Rpl22	128	Mus musculus	1:Experimental evidence at protein level	Large ribosomal subunit protein eL22	1	0.999	2	15	15	15	0	0	0	3	4	3	2	2	1	0	0	0	3	4	3	2	2	1	0	0	0	3	4	3	2	2	1	0	0	0	221200	226143	131688	249231	210139	96905.8
sp|P68037|UB2L3_MOUSE	P68037	UB2L3_MOUSE	Ube2l3	154	Mus musculus	1:Experimental evidence at protein level	Ubiquitin-conjugating enzyme E2 L3	0.9369	0.9986	1	1	1	1	0	0	0	1	0	0	0	0	0	0	0	0	1	0	0	0	0	0	0	0	0	1	0	0	0	0	0	0	0	0	8077.06	0	0	0	0	0
sp|P68040|RACK1_MOUSE	P68040	RACK1_MOUSE	Rack1	317	Mus musculus	1:Experimental evidence at protein level	Small ribosomal subunit protein RACK1	1	0.999	9	42	42	42	1	3	2	10	6	7	6	4	3	1	3	2	10	6	7	6	4	3	1	3	2	10	6	7	6	4	3	70712.7	242123	166762	470731	445145	452512	306275	208936	190629
sp|P68134|ACTS_MOUSE	P68134	ACTS_MOUSE	Acta1	377	Mus musculus	1:Experimental evidence at protein level	Actin, alpha skeletal muscle	1	0.999	93	74	12	1403	7	6	6	10	8	9	9	9	10	0	0	0	2	1	1	2	3	3	143	97	125	187	172	217	148	140	174	2.09805e+06	1.63785e+06	1.54919e+06	4500650	2.08731e+06	3.8397e+06	2.71211e+06	2.11559e+06	4063075
sp|P68181|KAPCB_MOUSE	P68181	KAPCB_MOUSE	Prkacb	351	Mus musculus	1:Experimental evidence at protein level	cAMP-dependent protein kinase catalytic subunit beta	0.9999	0.9988	2	15	13	15	1	1	0	2	3	2	3	1	2	1	1	0	2	2	2	2	1	2	1	1	0	2	3	2	3	1	2	29605.9	37431.9	0	11775.7	68398.4	23317.2	13858.5	17301	16282.6
sp|P68254|1433T_MOUSE	P68254	1433T_MOUSE	Ywhaq	245	Mus musculus	1:Experimental evidence at protein level	14-3-3 protein theta	1	0.999	7	9	9	73	0	0	0	5	0	2	1	0	1	0	0	0	5	0	2	1	0	1	3	4	2	15	9	13	11	7	9	0	0	0	137945	25310.5	55665.6	17810.1	0	27361.9
sp|P68368|TBA4A_MOUSE	P68368	TBA4A_MOUSE	Tuba4a	448	Mus musculus	1:Experimental evidence at protein level	Tubulin alpha-4A chain	1	0.999	22	28	6	342	2	6	4	3	5	4	0	4	0	0	1	0	1	1	1	0	2	0	27	40	28	52	47	50	35	32	31	101324	238689	200467	47408.9	23356.8	25740.9	0	33545.7	0
sp|P68369|TBA1A_MOUSE	P68369	TBA1A_MOUSE	Tuba1a	451	Mus musculus	1:Experimental evidence at protein level	Tubulin alpha-1A chain	1	0.999	23	402	0	402	31	44	34	60	54	56	47	35	41	0	0	0	0	0	0	0	0	0	31	44	34	60	54	56	47	35	41	2480178	5.21849e+06	2.96826e+06	7.57811e+06	6.99529e+06	8914139	7.95219e+06	4.09778e+06	7919785
sp|P68372|TBB4B_MOUSE	P68372	TBB4B_MOUSE	Tubb4b	445	Mus musculus	1:Experimental evidence at protein level	Tubulin beta-4B chain	1	0.999	26	69	10	523	3	5	2	15	9	13	7	7	8	1	1	1	2	2	2	0	1	0	37	46	38	93	67	88	52	44	58	204133	414540	156778	717157	507729	865058	285256	789856	422942
sp|P70168|IMB1_MOUSE	P70168	IMB1_MOUSE	Kpnb1	876	Mus musculus	1:Experimental evidence at protein level	Importin subunit beta-1	1	0.999	5	32	32	32	1	1	1	4	6	7	6	4	2	1	1	1	4	6	7	6	4	2	1	1	1	4	6	7	6	4	2	5786.25	7355.44	7157.95	37465.3	127797	85242.7	66736.1	54352	10071.9
sp|P70195|PSB7_MOUSE	P70195	PSB7_MOUSE	Psmb7	277	Mus musculus	1:Experimental evidence at protein level	Proteasome subunit beta type-7	0.9511	0.999	1	1	1	1	0	0	0	1	0	0	0	0	0	0	0	0	1	0	0	0	0	0	0	0	0	1	0	0	0	0	0	0	0	0	2894.41	0	0	0	0	0
sp|P70202|LXN_MOUSE	P70202	LXN_MOUSE	Lxn	222	Mus musculus	1:Experimental evidence at protein level	Latexin	1	0.999	2	4	4	4	0	0	0	2	2	0	0	0	0	0	0	0	2	2	0	0	0	0	0	0	0	2	2	0	0	0	0	0	0	0	86480.3	89115.6	0	0	0	0
sp|P70248|MYO1F_MOUSE	P70248	MYO1F_MOUSE	Myo1f	1099	Mus musculus	1:Experimental evidence at protein level	Unconventional myosin-If	0.9992	0.999	5	3	1	8	0	0	0	2	1	0	0	0	0	0	0	0	1	0	0	0	0	0	0	0	0	3	2	2	1	0	0	0	0	0	37882.9	36371.6	0	0	0	0
sp|P70296|PEBP1_MOUSE	P70296	PEBP1_MOUSE	Pebp1	187	Mus musculus	1:Experimental evidence at protein level	Phosphatidylethanolamine-binding protein 1	1	0.999	3	7	7	7	0	0	0	3	1	1	1	1	0	0	0	0	3	1	1	1	1	0	0	0	0	3	1	1	1	1	0	0	0	0	342472	88948.7	56233.1	90101.5	77310.9	0
sp|P70333|HNRH2_MOUSE	P70333	HNRH2_MOUSE	Hnrnph2	449	Mus musculus	1:Experimental evidence at protein level	Heterogeneous nuclear ribonucleoprotein H2	1	0.999	4	5	5	33	0	0	0	2	2	1	0	0	0	0	0	0	2	2	1	0	0	0	1	0	1	8	6	6	4	3	4	0	0	0	29431.9	36194.8	20484.6	0	0	0
sp|P70349|HINT1_MOUSE	P70349	HINT1_MOUSE	Hint1	126	Mus musculus	1:Experimental evidence at protein level	Adenosine 5'-monophosphoramidase HINT1	0.9998	0.999	2	2	2	2	0	0	0	2	0	0	0	0	0	0	0	0	2	0	0	0	0	0	0	0	0	2	0	0	0	0	0	0	0	0	112739	39419.8	56393.2	0	0	0
sp|P70372|ELAV1_MOUSE	P70372	ELAV1_MOUSE	Elavl1	326	Mus musculus	1:Experimental evidence at protein level	ELAV-like protein 1	1	0.999	5	15	15	15	0	0	0	4	2	3	3	1	2	0	0	0	4	2	3	3	1	2	0	0	0	4	2	3	3	1	2	0	0	0	107137	95265.5	89407.9	133964	39052	146009
sp|P70390|SHOX2_MOUSE	P70390	SHOX2_MOUSE	Shox2	331	Mus musculus	2:Experimental evidence at transcript level	Short stature homeobox protein 2	0.7441	0.9931	1	4	4	4	2	0	0	1	1	0	0	0	0	2	0	0	1	1	0	0	0	0	2	0	0	1	1	0	0	0	0	518008	0	0	12620.7	16981.6	0	0	0	0
sp|P70460|VASP_MOUSE	P70460	VASP_MOUSE	Vasp	375	Mus musculus	1:Experimental evidence at protein level	Vasodilator-stimulated phosphoprotein	0.9953	0.9972	2	2	2	2	0	0	0	0	1	0	1	0	0	0	0	0	0	1	0	1	0	0	0	0	0	0	1	0	1	0	0	0	0	0	0	0	0	44654.7	0	0
sp|P70670|NACAM_MOUSE	P70670	NACAM_MOUSE	Naca	2187	Mus musculus	1:Experimental evidence at protein level	Nascent polypeptide-associated complex subunit alpha, muscle-specific form	1	0.999	4	7	0	7	0	0	0	3	2	1	1	0	0	0	0	0	0	0	0	0	0	0	0	0	0	3	2	1	1	0	0	0	0	0	130051	50582.3	44894.2	86156.7	0	0
sp|P80313|TCPH_MOUSE	P80313	TCPH_MOUSE	Cct7	544	Mus musculus	1:Experimental evidence at protein level	T-complex protein 1 subunit eta	1	0.999	6	42	42	42	0	0	1	7	10	8	4	6	6	0	0	1	7	10	8	4	6	6	0	0	1	7	10	8	4	6	6	0	0	12064.7	460117	280365	162643	208118	188661	133645
sp|P80314|TCPB_MOUSE	P80314	TCPB_MOUSE	Cct2	535	Mus musculus	1:Experimental evidence at protein level	T-complex protein 1 subunit beta	1	0.999	20	116	116	116	1	3	4	25	23	19	10	17	14	1	3	4	25	23	19	10	17	14	1	3	4	25	23	19	10	17	14	20158.4	53668.2	94302.7	1.98481e+06	2.32337e+06	761687	688080	1.6269e+06	981997
sp|P80315|TCPD_MOUSE	P80315	TCPD_MOUSE	Cct4	539	Mus musculus	1:Experimental evidence at protein level	T-complex protein 1 subunit delta	1	0.999	15	75	75	80	0	1	1	14	13	17	8	11	10	0	1	1	14	13	17	8	11	10	0	1	1	15	14	18	9	11	11	0	21805.7	26320.3	436821	482162	639164	273600	315851	306120
sp|P80316|TCPE_MOUSE	P80316	TCPE_MOUSE	Cct5	541	Mus musculus	1:Experimental evidence at protein level	T-complex protein 1 subunit epsilon	1	0.999	12	48	48	48	0	0	0	14	10	9	4	5	6	0	0	0	14	10	9	4	5	6	0	0	0	14	10	9	4	5	6	0	0	0	422260	486508	526780	219280	210713	398042
sp|P80317|TCPZ_MOUSE	P80317	TCPZ_MOUSE	Cct6a	531	Mus musculus	1:Experimental evidence at protein level	T-complex protein 1 subunit zeta	1	0.999	14	56	44	56	1	2	1	11	10	9	8	7	7	1	2	1	8	8	7	6	6	5	1	2	1	11	10	9	8	7	7	6422.55	0	0	464024	559525	439184	440377	392170	474433
sp|P80318|TCPG_MOUSE	P80318	TCPG_MOUSE	Cct3	545	Mus musculus	1:Experimental evidence at protein level	T-complex protein 1 subunit gamma	1	0.999	18	89	89	89	0	1	1	17	17	18	10	12	13	0	1	1	17	17	18	10	12	13	0	1	1	17	17	18	10	12	13	0	122257	28205.6	589696	731722	725466	428697	655535	655680
sp|P81117|NUCB2_MOUSE	P81117	NUCB2_MOUSE	Nucb2	420	Mus musculus	1:Experimental evidence at protein level	Nucleobindin-2	0.9997	0.9981	2	5	5	5	0	0	0	0	2	2	1	0	0	0	0	0	0	2	2	1	0	0	0	0	0	0	2	2	1	0	0	0	0	0	0	18101.5	19360.1	0	0	0
sp|P82198|BGH3_MOUSE	P82198	BGH3_MOUSE	Tgfbi	683	Mus musculus	1:Experimental evidence at protein level	Transforming growth factor-beta-induced protein ig-h3	1	0.999	25	152	152	157	7	10	11	26	17	27	19	14	21	7	10	11	26	17	27	19	14	21	9	11	11	27	17	28	19	14	21	376420	462932	439711	1.04907e+06	903757	1410118	954669	768372	1.19963e+06
sp|P82347|SGCD_MOUSE	P82347	SGCD_MOUSE	Sgcd	289	Mus musculus	1:Experimental evidence at protein level	Delta-sarcoglycan	0.8864	0.9974	1	1	1	1	0	1	0	0	0	0	0	0	0	0	1	0	0	0	0	0	0	0	0	1	0	0	0	0	0	0	0	0	92637.3	0	0	0	0	0	0	0
sp|P83882|RL36A_MOUSE	P83882	RL36A_MOUSE	Rpl36a	106	Mus musculus	1:Experimental evidence at protein level	Large ribosomal subunit protein eL42	0.8102	0.9953	1	7	7	7	1	1	1	0	1	1	0	1	1	1	1	1	0	1	1	0	1	1	1	1	1	0	1	1	0	1	1	50440.1	57756.8	62695.7	0	58616.6	33662.6	0	0	38504.4
sp|P83917|CBX1_MOUSE	P83917	CBX1_MOUSE	Cbx1	185	Mus musculus	1:Experimental evidence at protein level	Chromobox protein homolog 1	0.9941	0.999	1	6	0	6	0	0	0	0	1	1	2	1	1	0	0	0	0	0	0	0	0	0	0	0	0	0	1	1	2	1	1	0	0	0	0	53526	54510.7	53405.8	37974.8	54346.7
sp|P84084|ARF5_MOUSE	P84084	ARF5_MOUSE	Arf5	180	Mus musculus	1:Experimental evidence at protein level	ADP-ribosylation factor 5	0.9977	0.9985	6	1	1	50	0	0	0	0	0	1	0	0	0	0	0	0	0	0	1	0	0	0	5	7	5	7	7	6	6	4	3	0	0	0	0	0	33697.1	0	0	0
sp|P84089|ERH_MOUSE	P84089	ERH_MOUSE	Erh	104	Mus musculus	1:Experimental evidence at protein level	Enhancer of rudimentary homolog	0.9517	0.999	1	1	1	1	0	0	0	1	0	0	0	0	0	0	0	0	1	0	0	0	0	0	0	0	0	1	0	0	0	0	0	0	0	0	50533.1	41593.3	38344.2	0	0	0
sp|P84091|AP2M1_MOUSE	P84091	AP2M1_MOUSE	Ap2m1	435	Mus musculus	1:Experimental evidence at protein level	AP-2 complex subunit mu	1	0.9964	3	7	7	7	0	0	0	2	2	1	1	0	1	0	0	0	2	2	1	1	0	1	0	0	0	2	2	1	1	0	1	0	0	0	36074.5	43066.1	29364.3	39911.7	0	35022.5
sp|P84099|RL19_MOUSE	P84099	RL19_MOUSE	Rpl19	196	Mus musculus	1:Experimental evidence at protein level	Large ribosomal subunit protein eL19	0.9329	0.9985	1	2	2	2	0	0	0	0	1	0	0	1	0	0	0	0	0	1	0	0	1	0	0	0	0	0	1	0	0	1	0	0	0	0	0	68295.6	0	0	30160.9	0
sp|P84104|SRSF3_MOUSE	P84104	SRSF3_MOUSE	Srsf3	164	Mus musculus	1:Experimental evidence at protein level	Serine/arginine-rich splicing factor 3	0.9786	0.9985	2	8	8	28	1	1	1	2	2	1	0	0	0	1	1	1	2	2	1	0	0	0	2	1	3	5	5	4	3	2	3	47569.6	52824.5	63852.4	53442.1	56458.2	49901.5	0	0	0
sp|P84228|H32_MOUSE	P84228	H32_MOUSE	H3c2	136	Mus musculus	1:Experimental evidence at protein level	Histone H3.2	1	0.999	16	158	4	158	20	19	30	15	19	15	11	14	15	0	0	4	0	0	0	0	0	0	20	19	30	15	19	15	11	14	15	10248596	11170481	11613619	10440867	13950044	12403498	10367665	14803899	11820793
sp|P97298|PEDF_MOUSE	P97298	PEDF_MOUSE	Serpinf1	417	Mus musculus	1:Experimental evidence at protein level	Pigment epithelium-derived factor	0.998	0.999	2	2	2	2	0	1	0	0	0	1	0	0	0	0	1	0	0	0	1	0	0	0	0	1	0	0	0	1	0	0	0	0	7055.32	0	0	0	20104.8	0	0	0
sp|P97314|CSRP2_MOUSE	P97314	CSRP2_MOUSE	Csrp2	193	Mus musculus	1:Experimental evidence at protein level	Cysteine and glycine-rich protein 2	1	0.999	2	8	8	8	0	0	0	1	2	2	1	1	1	0	0	0	1	2	2	1	1	1	0	0	0	1	2	2	1	1	1	0	0	0	61520.7	119386	126480	63043.7	78180.1	76590.6
sp|P97315|CSRP1_MOUSE	P97315	CSRP1_MOUSE	Csrp1	193	Mus musculus	1:Experimental evidence at protein level	Cysteine and glycine-rich protein 1	1	0.999	2	18	18	18	0	0	2	4	2	3	2	2	3	0	0	2	4	2	3	2	2	3	0	0	2	4	2	3	2	2	3	0	0	47964.6	181593	146833	121697	158160	126258	146115
sp|P97351|RS3A_MOUSE	P97351	RS3A_MOUSE	Rps3a	264	Mus musculus	1:Experimental evidence at protein level	Small ribosomal subunit protein eS1	1	0.999	8	24	24	24	0	1	1	6	5	3	5	2	1	0	1	1	6	5	3	5	2	1	0	1	1	6	5	3	5	2	1	0	11654.8	5240.42	267333	215121	83503	134908	82272.9	71361.3
sp|P97352|S10AD_MOUSE	P97352	S10AD_MOUSE	S100a13	98	Mus musculus	1:Experimental evidence at protein level	Protein S100-A13	0.9448	0.9988	1	6	6	6	1	1	1	1	0	1	1	0	0	1	1	1	1	0	1	1	0	0	1	1	1	1	0	1	1	0	0	118488	137784	113578	49196	40933.4	55608.6	85722.7	0	0
sp|P97371|PSME1_MOUSE	P97371	PSME1_MOUSE	Psme1	249	Mus musculus	1:Experimental evidence at protein level	Proteasome activator complex subunit 1	0.9524	0.999	1	9	9	9	0	0	0	2	2	2	1	1	1	0	0	0	2	2	2	1	1	1	0	0	0	2	2	2	1	1	1	0	0	0	14443.6	12665.9	9608.05	8974.59	11034.6	7392.27
sp|P97384|ANX11_MOUSE	P97384	ANX11_MOUSE	Anxa11	503	Mus musculus	1:Experimental evidence at protein level	Annexin A11	0.9515	0.999	1	6	6	6	0	0	0	1	1	1	1	1	1	0	0	0	1	1	1	1	1	1	0	0	0	1	1	1	1	1	1	0	0	0	19258.3	22231.2	19332.8	32403.2	29381.5	30703
sp|P97429|ANXA4_MOUSE	P97429	ANXA4_MOUSE	Anxa4	319	Mus musculus	1:Experimental evidence at protein level	Annexin A4	1	0.999	7	21	21	21	0	0	0	9	2	4	3	2	1	0	0	0	9	2	4	3	2	1	0	0	0	9	2	4	3	2	1	0	0	0	380986	122560	102438	123920	72405.8	14051.1
sp|P97434|MPRIP_MOUSE	P97434	MPRIP_MOUSE	Mprip	1024	Mus musculus	1:Experimental evidence at protein level	Myosin phosphatase Rho-interacting protein	1	0.999	34	92	92	92	26	1	14	8	11	18	3	5	6	26	1	14	8	11	18	3	5	6	26	1	14	8	11	18	3	5	6	1.41689e+06	45159.8	813885	493924	723126	861265	152531	262799	268100
sp|P97447|FHL1_MOUSE	P97447	FHL1_MOUSE	Fhl1	280	Mus musculus	1:Experimental evidence at protein level	Four and a half LIM domains protein 1	0.9523	0.999	1	3	3	3	0	0	0	1	1	1	0	0	0	0	0	0	1	1	1	0	0	0	0	0	0	1	1	1	0	0	0	0	0	0	50167.8	42243.6	46944.7	0	0	0
sp|P97449|AMPN_MOUSE	P97449	AMPN_MOUSE	Anpep	966	Mus musculus	1:Experimental evidence at protein level	Aminopeptidase N	1	0.999	17	82	82	82	4	4	7	15	15	13	7	8	9	4	4	7	15	15	13	7	8	9	4	4	7	15	15	13	7	8	9	140331	263478	379313	459572	721245	596073	387549	352985	490333
sp|P97450|ATP5J_MOUSE	P97450	ATP5J_MOUSE	Atp5pf	108	Mus musculus	1:Experimental evidence at protein level	ATP synthase peripheral stalk subunit F6, mitochondrial	0.8754	0.9971	1	1	1	1	0	0	0	0	0	1	0	0	0	0	0	0	0	0	1	0	0	0	0	0	0	0	0	1	0	0	0	0	0	0	0	0	26556.8	0	0	0
sp|P97461|RS5_MOUSE	P97461	RS5_MOUSE	Rps5	204	Mus musculus	1:Experimental evidence at protein level	Small ribosomal subunit protein uS7	0.9982	0.997	2	7	7	7	0	0	0	2	2	1	1	1	0	0	0	0	2	2	1	1	1	0	0	0	0	2	2	1	1	1	0	0	0	0	27348.2	50364.3	25681.3	49412.5	38080.1	0
sp|P97479|MYO7A_MOUSE	P97479	MYO7A_MOUSE	Myo7a	2215	Mus musculus	1:Experimental evidence at protein level	Unconventional myosin-VIIa	0.9468	0.9989	1	6	6	6	0	0	0	1	2	1	0	1	1	0	0	0	1	2	1	0	1	1	0	0	0	1	2	1	0	1	1	0	0	0	3036.18	4015.93	2904.37	0	5291.1	2076.61
sp|P97807|FUMH_MOUSE	P97807	FUMH_MOUSE	Fh	507	Mus musculus	1:Experimental evidence at protein level	Fumarate hydratase, mitochondrial	0.9502	0.9989	1	2	2	2	0	0	0	1	1	0	0	0	0	0	0	0	1	1	0	0	0	0	0	0	0	1	1	0	0	0	0	0	0	0	4929.78	5171.26	0	0	0	0
sp|P97821|CATC_MOUSE	P97821	CATC_MOUSE	Ctsc	462	Mus musculus	1:Experimental evidence at protein level	Dipeptidyl peptidase 1	1	0.9987	2	4	4	4	0	0	0	1	2	1	0	0	0	0	0	0	1	2	1	0	0	0	0	0	0	1	2	1	0	0	0	0	0	0	40977.1	49883.2	8863.12	0	0	0
sp|P97855|G3BP1_MOUSE	P97855	G3BP1_MOUSE	G3bp1	465	Mus musculus	1:Experimental evidence at protein level	Ras GTPase-activating protein-binding protein 1	0.9528	0.999	1	3	3	3	0	0	0	1	1	1	0	0	0	0	0	0	1	1	1	0	0	0	0	0	0	1	1	1	0	0	0	0	0	0	12494.9	11617.5	11389.9	0	0	0
sp|P97873|LOXL1_MOUSE	P97873	LOXL1_MOUSE	Loxl1	607	Mus musculus	1:Experimental evidence at protein level	Lysyl oxidase homolog 1	1	0.999	13	46	46	46	13	16	14	0	1	1	1	0	0	13	16	14	0	1	1	1	0	0	13	16	14	0	1	1	1	0	0	802388	1.6789e+06	876650	0	88274.2	38799.8	39680.9	0	0
sp|P97927|LAMA4_MOUSE	P97927	LAMA4_MOUSE	Lama4	1816	Mus musculus	1:Experimental evidence at protein level	Laminin subunit alpha-4	1	0.999	23	74	74	74	3	2	3	16	9	20	6	5	10	3	2	3	16	9	20	6	5	10	3	2	3	16	9	20	6	5	10	98611.7	0	66948.7	540601	377789	761842	337010	309289	651215
sp|P98063|BMP1_MOUSE	P98063	BMP1_MOUSE	Bmp1	991	Mus musculus	1:Experimental evidence at protein level	Bone morphogenetic protein 1	0.761	0.9937	1	2	2	2	0	0	0	1	0	1	0	0	0	0	0	0	1	0	1	0	0	0	0	0	0	1	0	1	0	0	0	0	0	0	23128.8	0	26512.2	0	0	0
sp|P98078|DAB2_MOUSE	P98078	DAB2_MOUSE	Dab2	766	Mus musculus	1:Experimental evidence at protein level	Disabled homolog 2	1	0.999	4	20	20	20	0	0	0	5	3	4	3	2	3	0	0	0	5	3	4	3	2	3	0	0	0	5	3	4	3	2	3	0	0	0	167631	122255	120902	87947.3	34361.2	111291
sp|P98086|C1QA_MOUSE	P98086	C1QA_MOUSE	C1qa	245	Mus musculus	1:Experimental evidence at protein level	Complement C1q subcomponent subunit A	1	0.999	8	32	32	32	0	0	0	9	8	9	0	4	2	0	0	0	9	8	9	0	4	2	0	0	0	9	8	9	0	4	2	0	0	0	159246	178425	278401	0	73092.6	76466.7
sp|P99024|TBB5_MOUSE	P99024	TBB5_MOUSE	Tubb5	444	Mus musculus	1:Experimental evidence at protein level	Tubulin beta-5 chain	1	0.999	30	607	130	607	46	50	47	96	79	96	64	61	68	9	6	9	18	18	21	16	18	15	46	50	47	96	79	96	64	61	68	2.83636e+06	5519413	3.92325e+06	7.68081e+06	6.55377e+06	7668631	5.54475e+06	4400963	5.56705e+06
sp|P99027|RLA2_MOUSE	P99027	RLA2_MOUSE	Rplp2	115	Mus musculus	1:Experimental evidence at protein level	Large ribosomal subunit protein P2	1	0.999	3	31	31	31	0	0	0	9	5	6	4	3	4	0	0	0	9	5	6	4	3	4	0	0	0	9	5	6	4	3	4	0	0	0	617992	462845	465834	383139	264875	233102
sp|P99029|PRDX5_MOUSE	P99029	PRDX5_MOUSE	Prdx5	210	Mus musculus	1:Experimental evidence at protein level	Peroxiredoxin-5, mitochondrial	1	0.999	6	34	34	34	1	1	0	8	6	7	5	3	3	1	1	0	8	6	7	5	3	3	1	1	0	8	6	7	5	3	3	17093.3	0	0	199571	259152	172074	113774	25008.6	31981
sp|Q00612|G6PD1_MOUSE	Q00612	G6PD1_MOUSE	G6pdx	515	Mus musculus	1:Experimental evidence at protein level	Glucose-6-phosphate 1-dehydrogenase X	1	0.999	4	10	2	10	0	0	0	2	2	2	1	1	2	0	0	0	1	0	0	0	0	1	0	0	0	2	2	2	1	1	2	0	0	0	62728.5	39347.7	40549.1	32797.5	42792.8	267650
sp|Q00780|CO8A1_MOUSE	Q00780	CO8A1_MOUSE	Col8a1	744	Mus musculus	1:Experimental evidence at protein level	Collagen alpha-1(VIII) chain	1	0.999	8	85	85	85	3	5	2	11	19	10	11	16	8	3	5	2	11	19	10	11	16	8	3	5	2	11	19	10	11	16	8	127289	321171	166271	619005	1.70452e+06	626314	428082	1.34949e+06	562227
sp|Q00915|RET1_MOUSE	Q00915	RET1_MOUSE	Rbp1	135	Mus musculus	1:Experimental evidence at protein level	Retinol-binding protein 1	0.9526	0.999	1	1	1	1	0	0	0	1	0	0	0	0	0	0	0	0	1	0	0	0	0	0	0	0	0	1	0	0	0	0	0	0	0	0	38191.2	57892.6	0	0	0	0
sp|Q01149|CO1A2_MOUSE	Q01149	CO1A2_MOUSE	Col1a2	1372	Mus musculus	1:Experimental evidence at protein level	Collagen alpha-2(I) chain	1	0.999	105	2174	2174	2175	315	388	313	207	239	165	179	208	160	315	388	313	207	239	165	179	208	160	315	389	313	207	239	165	179	208	160	49339576	114281512	61415836	29356512	53439168	19711070	28781020	45747164	23501624
sp|Q01405|SC23A_MOUSE	Q01405	SC23A_MOUSE	Sec23a	765	Mus musculus	1:Experimental evidence at protein level	Protein transport protein Sec23A	1	0.999	5	40	29	40	2	3	2	4	7	8	4	5	5	1	2	1	2	5	6	4	5	3	2	3	2	4	7	8	4	5	5	46427.8	42111.5	41061.9	47235.7	69065.2	90724.9	48133.5	96752.8	99536.8
sp|Q01768|NDKB_MOUSE	Q01768	NDKB_MOUSE	Nme2	152	Mus musculus	1:Experimental evidence at protein level	Nucleoside diphosphate kinase B	1	0.999	6	37	19	37	0	0	0	8	11	6	4	5	3	0	0	0	4	8	3	1	2	1	0	0	0	8	11	6	4	5	3	0	0	0	453650	2.41786e+06	3056419	399853	1.84353e+06	324427
sp|Q01853|TERA_MOUSE	Q01853	TERA_MOUSE	Vcp	806	Mus musculus	1:Experimental evidence at protein level	Transitional endoplasmic reticulum ATPase	1	0.999	22	133	126	133	0	1	1	32	27	30	19	10	13	0	1	1	30	26	28	18	9	13	0	1	1	32	27	30	19	10	13	0	23562	18511.8	734199	856613	897161	576793	391094	247367
sp|Q02013|AQP1_MOUSE	Q02013	AQP1_MOUSE	Aqp1	269	Mus musculus	1:Experimental evidence at protein level	Aquaporin-1	1	0.999	4	17	17	17	3	4	2	2	1	2	2	1	0	3	4	2	2	1	2	2	1	0	3	4	2	2	1	2	2	1	0	242009	467497	235386	216932	77059.7	100234	87090.5	54892.1	0
sp|Q02053|UBA1_MOUSE	Q02053	UBA1_MOUSE	Uba1	1058	Mus musculus	1:Experimental evidence at protein level	Ubiquitin-like modifier-activating enzyme 1	1	0.999	4	5	4	5	0	0	0	3	2	0	0	0	0	0	0	0	2	2	0	0	0	0	0	0	0	3	2	0	0	0	0	0	0	0	89525.5	3630.21	0	0	0	0
sp|Q02105|C1QC_MOUSE	Q02105	C1QC_MOUSE	C1qc	246	Mus musculus	1:Experimental evidence at protein level	Complement C1q subcomponent subunit C	1	0.9988	2	12	12	12	0	0	0	2	2	3	2	2	1	0	0	0	2	2	3	2	2	1	0	0	0	2	2	3	2	2	1	0	0	0	152910	136737	105538	170376	111515	116162
sp|Q02248|CTNB1_MOUSE	Q02248	CTNB1_MOUSE	Ctnnb1	781	Mus musculus	1:Experimental evidence at protein level	Catenin beta-1	0.9987	0.999	2	3	2	3	0	0	0	1	1	1	0	0	0	0	0	0	1	1	0	0	0	0	0	0	0	1	1	1	0	0	0	0	0	0	24710.9	21694.2	10411	0	0	0
sp|Q02788|CO6A2_MOUSE	Q02788	CO6A2_MOUSE	Col6a2	1034	Mus musculus	1:Experimental evidence at protein level	Collagen alpha-2(VI) chain	1	0.999	67	829	829	829	149	153	152	66	81	81	36	48	63	149	153	152	66	81	81	36	48	63	149	153	152	66	81	81	36	48	63	26622932	35953520	26437910	8408338	13350350	16005087	5940707	10154650	12721819
sp|Q02819|NUCB1_MOUSE	Q02819	NUCB1_MOUSE	Nucb1	459	Mus musculus	1:Experimental evidence at protein level	Nucleobindin-1	1	0.999	3	5	5	5	0	0	0	3	1	1	0	0	0	0	0	0	3	1	1	0	0	0	0	0	0	3	1	1	0	0	0	0	0	0	50838.7	12985	17243.8	0	0	0
sp|Q03265|ATPA_MOUSE	Q03265	ATPA_MOUSE	Atp5f1a	553	Mus musculus	1:Experimental evidence at protein level	ATP synthase F(1) complex subunit alpha, mitochondrial	1	0.999	23	191	191	191	18	17	14	40	24	27	19	18	14	18	17	14	40	24	27	19	18	14	18	17	14	40	24	27	19	18	14	853724	1.36717e+06	809082	2.77726e+06	1.35616e+06	1.39754e+06	2313585	1.36599e+06	1.52439e+06
sp|Q03350|TSP2_MOUSE	Q03350	TSP2_MOUSE	Thbs2	1172	Mus musculus	1:Experimental evidence at protein level	Thrombospondin-2	1	0.999	37	184	184	270	40	38	62	13	10	12	2	3	4	40	38	62	13	10	12	2	3	4	46	42	67	26	22	32	11	10	14	3.74753e+06	4367539	6.74297e+06	604173	540675	643535	47558.2	37733.3	216895
sp|Q04447|KCRB_MOUSE	Q04447	KCRB_MOUSE	Ckb	381	Mus musculus	1:Experimental evidence at protein level	Creatine kinase B-type	1	0.999	5	24	24	24	0	0	0	8	3	3	4	3	3	0	0	0	8	3	3	4	3	3	0	0	0	8	3	3	4	3	3	0	0	0	162111	132478	93527.6	142359	122132	106886
sp|Q04857|CO6A1_MOUSE	Q04857	CO6A1_MOUSE	Col6a1	1025	Mus musculus	1:Experimental evidence at protein level	Collagen alpha-1(VI) chain	1	0.999	80	1013	1013	1013	162	180	181	78	85	104	61	74	88	162	180	181	78	85	104	61	74	88	162	180	181	78	85	104	61	74	88	29365542	40771072	35148368	11254590	15078130	20342048	8924062	12538010	19395010
sp|Q05186|RCN1_MOUSE	Q05186	RCN1_MOUSE	Rcn1	325	Mus musculus	1:Experimental evidence at protein level	Reticulocalbin-1	1	0.999	5	16	16	16	0	0	0	5	2	5	3	1	0	0	0	0	5	2	5	3	1	0	0	0	0	5	2	5	3	1	0	0	0	0	189255	57595.7	128051	31476.7	28195.1	0
sp|Q05306|COAA1_MOUSE	Q05306	COAA1_MOUSE	Col10a1	680	Mus musculus	2:Experimental evidence at transcript level	Collagen alpha-1(X) chain	1	0.999	3	20	20	20	0	0	0	6	6	8	0	0	0	0	0	0	6	6	8	0	0	0	0	0	0	6	6	8	0	0	0	0	0	0	124369	207837	180141	0	0	0
sp|Q05793|PGBM_MOUSE	Q05793	PGBM_MOUSE	Hspg2	3707	Mus musculus	1:Experimental evidence at protein level	Basement membrane-specific heparan sulfate proteoglycan core protein	1	0.999	130	1529	1529	1529	94	103	96	222	268	232	151	187	176	94	103	96	222	268	232	151	187	176	94	103	96	222	268	232	151	187	176	5.27669e+06	8638541	6231615	19962166	28166220	20367894	15101395	27280062	19507266
sp|Q05816|FABP5_MOUSE	Q05816	FABP5_MOUSE	Fabp5	135	Mus musculus	1:Experimental evidence at protein level	Fatty acid-binding protein 5	1	0.999	3	19	19	19	0	0	0	4	4	3	3	3	2	0	0	0	4	4	3	3	3	2	0	0	0	4	4	3	3	3	2	0	0	0	224710	147803	112104	160622	105021	116288
sp|Q06890|CLUS_MOUSE	Q06890	CLUS_MOUSE	Clu	448	Mus musculus	1:Experimental evidence at protein level	Clusterin	1	0.999	8	34	34	34	0	0	0	7	5	8	5	4	5	0	0	0	7	5	8	5	4	5	0	0	0	7	5	8	5	4	5	0	0	0	384215	311554	393723	316307	225282	297895
sp|Q07076|ANXA7_MOUSE	Q07076	ANXA7_MOUSE	Anxa7	463	Mus musculus	1:Experimental evidence at protein level	Annexin A7	1	0.999	9	21	21	21	0	0	0	10	3	4	2	2	0	0	0	0	10	3	4	2	2	0	0	0	0	10	3	4	2	2	0	0	0	0	209949	59485.7	119727	143745	68201.1	0
sp|Q07235|GDN_MOUSE	Q07235	GDN_MOUSE	Serpine2	397	Mus musculus	1:Experimental evidence at protein level	Glia-derived nexin	1	0.999	9	25	23	25	0	0	1	10	4	4	2	2	2	0	0	1	9	4	3	2	2	2	0	0	1	10	4	4	2	2	2	0	0	7926.81	214872	29070.1	40638.9	27552.3	15760.9	85154.2
sp|Q07646|MEST_MOUSE	Q07646	MEST_MOUSE	Mest	335	Mus musculus	2:Experimental evidence at transcript level	Mesoderm-specific transcript protein	1	0.9989	2	4	4	4	1	2	1	0	0	0	0	0	0	1	2	1	0	0	0	0	0	0	1	2	1	0	0	0	0	0	0	10386.1	35782.6	12959.5	0	0	0	0	0	0
sp|Q07797|LG3BP_MOUSE	Q07797	LG3BP_MOUSE	Lgals3bp	577	Mus musculus	1:Experimental evidence at protein level	Galectin-3-binding protein	1	0.999	16	64	64	64	13	8	7	8	9	8	3	4	4	13	8	7	8	9	8	3	4	4	13	8	7	8	9	8	3	4	4	749006	584130	445444	252608	392502	265468	202264	286646	311841
sp|Q07813|BAX_MOUSE	Q07813	BAX_MOUSE	Bax	192	Mus musculus	1:Experimental evidence at protein level	Apoptosis regulator BAX	0.9926	0.999	1	3	3	3	0	0	0	1	0	0	0	1	1	0	0	0	1	0	0	0	1	1	0	0	0	1	0	0	0	1	1	0	0	0	0	0	0	0	1.2826e+06	76149.2
sp|Q08091|CNN1_MOUSE	Q08091	CNN1_MOUSE	Cnn1	297	Mus musculus	1:Experimental evidence at protein level	Calponin-1	1	0.999	5	13	13	13	0	0	0	5	2	2	2	1	1	0	0	0	5	2	2	2	1	1	0	0	0	5	2	2	2	1	1	0	0	0	177004	103333	84430.5	143725	44535.1	56919.9
sp|Q08093|CNN2_MOUSE	Q08093	CNN2_MOUSE	Cnn2	305	Mus musculus	1:Experimental evidence at protein level	Calponin-2	1	0.999	7	54	40	54	1	5	2	7	8	10	7	6	8	1	4	1	5	6	8	5	4	6	1	5	2	7	8	10	7	6	8	21589.6	426871	119937	534319	404706	462428	471302	384823	561544
sp|Q08879|FBLN1_MOUSE	Q08879	FBLN1_MOUSE	Fbln1	705	Mus musculus	1:Experimental evidence at protein level	Fibulin-1	1	0.999	5	61	61	61	5	5	3	11	9	12	5	5	6	5	5	3	11	9	12	5	5	6	5	5	3	11	9	12	5	5	6	221909	316360	172797	646271	421407	523908	300014	223046	341312
sp|Q08943|SSRP1_MOUSE	Q08943	SSRP1_MOUSE	Ssrp1	708	Mus musculus	1:Experimental evidence at protein level	FACT complex subunit SSRP1	1	0.999	2	6	6	6	0	0	0	1	2	2	1	0	0	0	0	0	1	2	2	1	0	0	0	0	0	1	2	2	1	0	0	0	0	0	10372.7	30968.3	31678.3	10599.3	0	0
sp|Q0KL02|TRIO_MOUSE	Q0KL02	TRIO_MOUSE	Trio	3102	Mus musculus	1:Experimental evidence at protein level	Triple functional domain protein	0.9998	0.9989	2	4	4	4	0	0	1	1	0	1	0	0	1	0	0	1	1	0	1	0	0	1	0	0	1	1	0	1	0	0	1	0	0	11591.1	2885.59	0	3276.33	0	0	2206.65
sp|Q3TCN2|PLBL2_MOUSE	Q3TCN2	PLBL2_MOUSE	Plbd2	594	Mus musculus	1:Experimental evidence at protein level	Putative phospholipase B-like 2	1	0.9989	2	3	3	3	0	0	0	1	1	0	1	0	0	0	0	0	1	1	0	1	0	0	0	0	0	1	1	0	1	0	0	0	0	0	49315.1	11952	0	80790.1	0	0
sp|Q3TEA8|HP1B3_MOUSE	Q3TEA8	HP1B3_MOUSE	Hp1bp3	554	Mus musculus	1:Experimental evidence at protein level	Heterochromatin protein 1-binding protein 3	0.9481	0.9989	1	4	4	4	0	0	0	1	2	1	0	0	0	0	0	0	1	2	1	0	0	0	0	0	0	1	2	1	0	0	0	0	0	0	11247.7	32453.6	12735.5	0	0	0
sp|Q3THE2|ML12B_MOUSE	Q3THE2	ML12B_MOUSE	Myl12b	172	Mus musculus	1:Experimental evidence at protein level	Myosin regulatory light chain 12B	1	0.999	15	48	48	224	5	4	5	7	6	6	5	5	5	5	4	5	7	6	6	5	5	5	18	11	18	35	34	38	25	23	22	990601	940163	1140843	3553827	3.05481e+06	3.20518e+06	1.43767e+06	1.6971e+06	1291708
sp|Q3TJD7|PDLI7_MOUSE	Q3TJD7	PDLI7_MOUSE	Pdlim7	457	Mus musculus	1:Experimental evidence at protein level	PDZ and LIM domain protein 7	0.9377	0.9987	1	1	1	1	0	0	0	1	0	0	0	0	0	0	0	0	1	0	0	0	0	0	0	0	0	1	0	0	0	0	0	0	0	0	35108.9	28421	0	0	0	0
sp|Q3TTY5|K22E_MOUSE	Q3TTY5	K22E_MOUSE	Krt2	707	Mus musculus	1:Experimental evidence at protein level	Keratin, type II cytoskeletal 2 epidermal	0.9965	0.9977	6	1	1	16	0	0	0	0	1	0	0	0	0	0	0	0	0	1	0	0	0	0	2	0	3	0	10	1	0	0	0	0	0	0	0	33824	0	0	0	0
sp|Q3TW96|UAP1L_MOUSE	Q3TW96	UAP1L_MOUSE	Uap1l1	507	Mus musculus	1:Experimental evidence at protein level	UDP-N-acetylhexosamine pyrophosphorylase-like protein 1	1	0.999	2	7	7	7	0	0	0	1	2	0	1	3	0	0	0	0	1	2	0	1	3	0	0	0	0	1	2	0	1	3	0	0	0	0	1721.49	38439.6	0	17135.7	11782.1	0
sp|Q3TWW8|SRSF6_MOUSE	Q3TWW8	SRSF6_MOUSE	Srsf6	339	Mus musculus	1:Experimental evidence at protein level	Serine/arginine-rich splicing factor 6	0.9925	0.9954	2	9	0	9	0	0	1	1	2	2	1	1	1	0	0	0	0	0	0	0	0	0	0	0	1	1	2	2	1	1	1	0	0	3213.89	61525.1	59960.4	71993.3	14884.5	12892	12995.1
sp|Q3TXS7|PSMD1_MOUSE	Q3TXS7	PSMD1_MOUSE	Psmd1	953	Mus musculus	1:Experimental evidence at protein level	26S proteasome non-ATPase regulatory subunit 1	0.9999	0.999	2	9	9	9	0	0	0	2	3	1	1	1	1	0	0	0	2	3	1	1	1	1	0	0	0	2	3	1	1	1	1	0	0	0	11698.2	33205.1	14277.8	8421.77	10674.9	11358.9
sp|Q3TZZ7|ESYT2_MOUSE	Q3TZZ7	ESYT2_MOUSE	Esyt2	845	Mus musculus	1:Experimental evidence at protein level	Extended synaptotagmin-2	1	0.9989	3	3	3	3	0	0	0	2	0	0	1	0	0	0	0	0	2	0	0	1	0	0	0	0	0	2	0	0	1	0	0	0	0	0	23197.3	0	0	0	0	0
sp|Q3U0P1|PALB2_MOUSE	Q3U0P1	PALB2_MOUSE	Palb2	1104	Mus musculus	1:Experimental evidence at protein level	Partner and localizer of BRCA2	0.9095	0.9933	2	4	4	5	0	0	0	0	1	2	1	0	0	0	0	0	0	1	2	1	0	0	0	0	0	0	2	2	1	0	0	0	0	0	0	180440	211025	134503	0	0
sp|Q3U0V1|FUBP2_MOUSE	Q3U0V1	FUBP2_MOUSE	Khsrp	748	Mus musculus	1:Experimental evidence at protein level	Far upstream element-binding protein 2	0.78	0.9943	1	1	1	1	0	0	0	0	1	0	0	0	0	0	0	0	0	1	0	0	0	0	0	0	0	0	1	0	0	0	0	0	0	0	0	63700.1	94848.9	0	0	0
sp|Q3U0V2|TRADD_MOUSE	Q3U0V2	TRADD_MOUSE	Tradd	310	Mus musculus	1:Experimental evidence at protein level	Tumor necrosis factor receptor type 1-associated DEATH domain protein	0.9119	0.9981	1	1	1	1	0	0	0	0	0	1	0	0	0	0	0	0	0	0	1	0	0	0	0	0	0	0	0	1	0	0	0	0	0	0	0	0	6373.2	0	0	0
sp|Q3U7R1|ESYT1_MOUSE	Q3U7R1	ESYT1_MOUSE	Esyt1	1092	Mus musculus	1:Experimental evidence at protein level	Extended synaptotagmin-1	1	0.9989	3	13	13	13	0	1	0	5	3	3	1	0	0	0	1	0	5	3	3	1	0	0	0	1	0	5	3	3	1	0	0	0	3676.35	0	42748.9	29346.7	22309.9	14711.6	0	0
sp|Q3U962|CO5A2_MOUSE	Q3U962	CO5A2_MOUSE	Col5a2	1497	Mus musculus	1:Experimental evidence at protein level	Collagen alpha-2(V) chain	1	0.999	41	656	603	715	96	103	98	69	75	57	54	57	47	90	96	91	63	69	52	49	51	42	105	111	107	74	81	63	60	62	52	9150162	13473195	11269854	4.01608e+06	5550793	2.98271e+06	4104111	3.75722e+06	3.32441e+06
sp|Q3UJB0|SF3B2_MOUSE	Q3UJB0	SF3B2_MOUSE	Sf3b2	878	Mus musculus	2:Experimental evidence at transcript level	Splicing factor 3B subunit 2	1	0.9986	2	8	8	8	0	0	0	0	2	2	1	1	2	0	0	0	0	2	2	1	1	2	0	0	0	0	2	2	1	1	2	0	0	0	0	31459.2	16768.6	20775.1	20029.2	50530.8
sp|Q3ULW8|PARP3_MOUSE	Q3ULW8	PARP3_MOUSE	Parp3	533	Mus musculus	2:Experimental evidence at transcript level	Protein mono-ADP-ribosyltransferase PARP3	1	0.999	2	6	6	6	0	1	0	3	2	0	0	0	0	0	1	0	3	2	0	0	0	0	0	1	0	3	2	0	0	0	0	0	0	0	14892.4	7565.41	0	0	0	0
sp|Q3UMU9|HDGR2_MOUSE	Q3UMU9	HDGR2_MOUSE	Hdgfl2	669	Mus musculus	1:Experimental evidence at protein level	Hepatoma-derived growth factor-related protein 2	0.9522	0.999	1	2	0	2	1	0	1	0	0	0	0	0	0	0	0	0	0	0	0	0	0	0	1	0	1	0	0	0	0	0	0	61065.9	0	39365.7	0	0	0	0	0	0
sp|Q3UPL0|SC31A_MOUSE	Q3UPL0	SC31A_MOUSE	Sec31a	1230	Mus musculus	1:Experimental evidence at protein level	Protein transport protein Sec31A	1	0.9988	2	2	2	2	0	0	0	0	2	0	0	0	0	0	0	0	0	2	0	0	0	0	0	0	0	0	2	0	0	0	0	0	0	0	0	33688.5	0	0	0	0
sp|Q3UQ28|PXDN_MOUSE	Q3UQ28	PXDN_MOUSE	Pxdn	1475	Mus musculus	1:Experimental evidence at protein level	Peroxidasin homolog	1	0.999	6	26	26	26	0	0	0	4	4	6	3	4	5	0	0	0	4	4	6	3	4	5	0	0	0	4	4	6	3	4	5	0	0	0	48521.8	154990	117692	101841	112552	185236
sp|Q3UQ44|IQGA2_MOUSE	Q3UQ44	IQGA2_MOUSE	Iqgap2	1575	Mus musculus	1:Experimental evidence at protein level	Ras GTPase-activating-like protein IQGAP2	0.9942	0.9962	4	5	5	14	0	0	0	0	1	1	1	1	1	0	0	0	0	1	1	1	1	1	0	0	0	2	4	4	1	2	1	0	0	0	0	30638.3	38098.3	42952.5	32989.9	53633.6
sp|Q3UTY6|THSD4_MOUSE	Q3UTY6	THSD4_MOUSE	Thsd4	1018	Mus musculus	1:Experimental evidence at protein level	Thrombospondin type-1 domain-containing protein 4	0.9999	0.9985	2	5	5	5	1	1	1	0	0	2	0	0	0	1	1	1	0	0	2	0	0	0	1	1	1	0	0	2	0	0	0	38172.4	31966.8	29363.9	0	0	28281.3	0	0	0
sp|Q3V1M1|IGS10_MOUSE	Q3V1M1	IGS10_MOUSE	Igsf10	2594	Mus musculus	2:Experimental evidence at transcript level	Immunoglobulin superfamily member 10	1	0.999	21	91	91	91	23	17	13	10	9	7	4	4	4	23	17	13	10	9	7	4	4	4	23	17	13	10	9	7	4	4	4	1.163e+06	1.1891e+06	925515	227245	396139	222561	181712	191153	154910
sp|Q3V1T4|P3H1_MOUSE	Q3V1T4	P3H1_MOUSE	P3h1	739	Mus musculus	1:Experimental evidence at protein level	Prolyl 3-hydroxylase 1	1	0.999	3	3	3	3	0	0	0	1	0	1	1	0	0	0	0	0	1	0	1	1	0	0	0	0	0	1	0	1	1	0	0	0	0	0	25881.6	0	48367.5	26350.7	0	0
sp|Q4FZC9|SYNE3_MOUSE	Q4FZC9	SYNE3_MOUSE	Syne3	975	Mus musculus	1:Experimental evidence at protein level	Nesprin-3	1	0.999	13	32	32	32	15	7	9	1	0	0	0	0	0	15	7	9	1	0	0	0	0	0	15	7	9	1	0	0	0	0	0	974363	845212	947335	0	4357.13	0	0	0	0
sp|Q4KML4|ABRAL_MOUSE	Q4KML4	ABRAL_MOUSE	Abracl	81	Mus musculus	1:Experimental evidence at protein level	Costars family protein ABRACL	0.9256	0.9984	1	3	3	3	0	0	0	1	0	1	0	0	1	0	0	0	1	0	1	0	0	1	0	0	0	1	0	1	0	0	1	0	0	0	13744.7	0	2666.6	0	0	8252.38
sp|Q5KU39|VPS41_MOUSE	Q5KU39	VPS41_MOUSE	Vps41	853	Mus musculus	1:Experimental evidence at protein level	Vacuolar protein sorting-associated protein 41 homolog	0.8051	0.9951	1	1	1	1	0	0	0	1	0	0	0	0	0	0	0	0	1	0	0	0	0	0	0	0	0	1	0	0	0	0	0	0	0	0	1423.91	0	0	0	0	0
sp|Q5SF07|IF2B2_MOUSE	Q5SF07	IF2B2_MOUSE	Igf2bp2	592	Mus musculus	1:Experimental evidence at protein level	Insulin-like growth factor 2 mRNA-binding protein 2	0.9443	0.9988	1	2	2	2	0	0	0	1	1	0	0	0	0	0	0	0	1	1	0	0	0	0	0	0	0	1	1	0	0	0	0	0	0	0	6314.79	8424.39	0	0	0	0
sp|Q5SQX6|CYFP2_MOUSE	Q5SQX6	CYFP2_MOUSE	Cyfip2	1253	Mus musculus	1:Experimental evidence at protein level	Cytoplasmic FMR1-interacting protein 2	0.977	0.9984	2	2	2	11	0	0	0	1	0	1	0	0	0	0	0	0	1	0	1	0	0	0	1	1	0	3	2	2	0	2	0	0	0	0	13171.9	0	0	0	0	0
sp|Q5SYD0|MYO1D_MOUSE	Q5SYD0	MYO1D_MOUSE	Myo1d	1006	Mus musculus	1:Experimental evidence at protein level	Unconventional myosin-Id	1	0.999	11	44	42	44	4	1	5	6	8	9	3	4	4	3	1	5	5	8	9	3	4	4	4	1	5	6	8	9	3	4	4	205634	27594	155155	138397	190059	210678	70483.1	167865	97764.9
sp|Q5XJY5|COPD_MOUSE	Q5XJY5	COPD_MOUSE	Arcn1	511	Mus musculus	1:Experimental evidence at protein level	Coatomer subunit delta	1	0.999	5	19	19	19	0	2	2	4	4	3	1	1	2	0	2	2	4	4	3	1	1	2	0	2	2	4	4	3	1	1	2	0	82351.6	62143.2	94129.2	73717.7	66135.6	21465.9	23259.6	38461.1
sp|Q60598|SRC8_MOUSE	Q60598	SRC8_MOUSE	Cttn	546	Mus musculus	1:Experimental evidence at protein level	Src substrate cortactin	1	0.999	17	111	111	111	2	1	2	20	16	25	17	12	16	2	1	2	20	16	25	17	12	16	2	1	2	20	16	25	17	12	16	34948.2	57718.9	42579.8	790653	722706	813841	690835	472312	552583
sp|Q60605|MYL6_MOUSE	Q60605	MYL6_MOUSE	Myl6	151	Mus musculus	1:Experimental evidence at protein level	Myosin light polypeptide 6	1	0.999	15	355	325	355	40	33	47	47	48	44	35	29	32	36	31	43	43	45	40	32	26	29	40	33	47	47	48	44	35	29	32	8379175	6.7926e+06	10108829	19260146	13805605	17669856	16401080	11333849	16072950
sp|Q60631|GRB2_MOUSE	Q60631	GRB2_MOUSE	Grb2	217	Mus musculus	1:Experimental evidence at protein level	Growth factor receptor-bound protein 2	0.8471	0.9964	1	2	2	2	0	0	0	1	0	1	0	0	0	0	0	0	1	0	1	0	0	0	0	0	0	1	0	1	0	0	0	0	0	0	10805.1	0	18303.2	0	0	0
sp|Q60634|FLOT2_MOUSE	Q60634	FLOT2_MOUSE	Flot2	428	Mus musculus	1:Experimental evidence at protein level	Flotillin-2	1	0.999	8	28	28	28	0	0	0	8	6	7	3	0	4	0	0	0	8	6	7	3	0	4	0	0	0	8	6	7	3	0	4	0	0	0	220088	132618	218420	80220.4	0	131923
sp|Q60668|HNRPD_MOUSE	Q60668	HNRPD_MOUSE	Hnrnpd	355	Mus musculus	1:Experimental evidence at protein level	Heterogeneous nuclear ribonucleoprotein D0	1	0.999	5	42	24	42	2	2	2	8	8	7	4	5	4	1	0	1	5	5	5	2	3	2	2	2	2	8	8	7	4	5	4	91295.1	37369.4	115224	396473	428847	457118	205139	225223	211264
sp|Q60675|LAMA2_MOUSE	Q60675	LAMA2_MOUSE	Lama2	3118	Mus musculus	1:Experimental evidence at protein level	Laminin subunit alpha-2	0.9267	0.9984	1	1	1	1	0	0	0	0	0	1	0	0	0	0	0	0	0	0	1	0	0	0	0	0	0	0	0	1	0	0	0	0	0	0	0	0	6929.31	0	0	0
sp|Q60692|PSB6_MOUSE	Q60692	PSB6_MOUSE	Psmb6	238	Mus musculus	1:Experimental evidence at protein level	Proteasome subunit beta type-6	0.9987	0.999	2	4	4	4	0	0	0	2	1	1	0	0	0	0	0	0	2	1	1	0	0	0	0	0	0	2	1	1	0	0	0	0	0	0	73114.3	39056.9	39462.5	0	0	0
sp|Q60715|P4HA1_MOUSE	Q60715	P4HA1_MOUSE	P4ha1	534	Mus musculus	1:Experimental evidence at protein level	Prolyl 4-hydroxylase subunit alpha-1	1	0.999	7	17	17	17	0	0	0	6	3	2	2	3	1	0	0	0	6	3	2	2	3	1	0	0	0	6	3	2	2	3	1	0	0	0	113950	15792.2	15469.1	74927.7	21267.5	10109.5
sp|Q60716|P4HA2_MOUSE	Q60716	P4HA2_MOUSE	P4ha2	537	Mus musculus	1:Experimental evidence at protein level	Prolyl 4-hydroxylase subunit alpha-2	1	0.9987	3	3	3	3	0	0	0	3	0	0	0	0	0	0	0	0	3	0	0	0	0	0	0	0	0	3	0	0	0	0	0	0	0	0	126212	0	0	0	0	0
sp|Q60749|KHDR1_MOUSE	Q60749	KHDR1_MOUSE	Khdrbs1	443	Mus musculus	1:Experimental evidence at protein level	KH domain-containing, RNA-binding, signal transduction-associated protein 1	1	0.999	4	14	6	14	2	0	1	3	2	2	1	3	0	1	0	1	2	1	0	0	1	0	2	0	1	3	2	2	1	3	0	129382	0	37988.4	121784	67230.3	59100.5	81733.3	113178	0
sp|Q60760|GRB10_MOUSE	Q60760	GRB10_MOUSE	Grb10	621	Mus musculus	1:Experimental evidence at protein level	Growth factor receptor-bound protein 10	0.9998	0.999	1	4	4	4	0	0	0	0	2	1	0	1	0	0	0	0	0	2	1	0	1	0	0	0	0	0	2	1	0	1	0	0	0	0	0	8612.18	2597.02	0	1857.54	0
sp|Q60847|COCA1_MOUSE	Q60847	COCA1_MOUSE	Col12a1	3120	Mus musculus	2:Experimental evidence at transcript level	Collagen alpha-1(XII) chain	1	0.999	473	6824	6808	6824	1557	1252	1339	514	550	472	376	392	372	1552	1247	1334	513	550	472	376	392	372	1557	1252	1339	514	550	472	376	392	372	298522944	339983456	307994624	103826816	137576464	78094344	72070984	91586752	70345240
sp|Q60854|SPB6_MOUSE	Q60854	SPB6_MOUSE	Serpinb6	378	Mus musculus	1:Experimental evidence at protein level	Serpin B6	1	0.999	7	41	41	41	0	1	0	8	9	9	5	4	5	0	1	0	8	9	9	5	4	5	0	1	0	8	9	9	5	4	5	0	13791.7	0	364236	367081	233342	139691	138204	85794.8
sp|Q60864|STIP1_MOUSE	Q60864	STIP1_MOUSE	Stip1	543	Mus musculus	1:Experimental evidence at protein level	Stress-induced-phosphoprotein 1	1	0.9988	2	4	4	4	0	0	0	2	1	1	0	0	0	0	0	0	2	1	1	0	0	0	0	0	0	2	1	1	0	0	0	0	0	0	55536.8	58762.4	51375.7	0	0	0
sp|Q60870|REEP5_MOUSE	Q60870	REEP5_MOUSE	Reep5	185	Mus musculus	1:Experimental evidence at protein level	Receptor expression-enhancing protein 5	0.9521	0.999	1	3	3	3	0	0	0	0	1	1	1	0	0	0	0	0	0	1	1	1	0	0	0	0	0	0	1	1	1	0	0	0	0	0	0	19254.4	17549.1	39072.4	0	0
sp|Q60930|VDAC2_MOUSE	Q60930	VDAC2_MOUSE	Vdac2	295	Mus musculus	1:Experimental evidence at protein level	Non-selective voltage-gated ion channel VDAC2	1	0.999	9	71	71	71	0	0	0	18	16	16	7	8	6	0	0	0	18	16	16	7	8	6	0	0	0	18	16	16	7	8	6	0	0	0	1.59716e+06	1.77662e+06	1.74195e+06	560011	805478	703949
sp|Q60931|VDAC3_MOUSE	Q60931	VDAC3_MOUSE	Vdac3	283	Mus musculus	1:Experimental evidence at protein level	Non-selective voltage-gated ion channel VDAC3	1	0.999	8	39	39	67	0	1	0	10	9	10	3	3	3	0	1	0	10	9	10	3	3	3	0	2	1	15	16	14	6	7	6	0	65947.6	0	761596	791586	773453	130884	165834	114889
sp|Q60932|VDAC1_MOUSE	Q60932	VDAC1_MOUSE	Vdac1	296	Mus musculus	1:Experimental evidence at protein level	Non-selective voltage-gated ion channel VDAC1	1	0.999	11	76	48	76	0	1	1	18	18	14	8	9	7	0	0	0	13	11	10	5	5	4	0	1	1	18	18	14	8	9	7	0	20323.6	30271.3	1.3714e+06	1.33842e+06	1.23154e+06	400730	523440	446120
sp|Q60972|RBBP4_MOUSE	Q60972	RBBP4_MOUSE	Rbbp4	425	Mus musculus	1:Experimental evidence at protein level	Histone-binding protein RBBP4	0.8964	0.9977	1	1	0	1	0	0	0	1	0	0	0	0	0	0	0	0	0	0	0	0	0	0	0	0	0	1	0	0	0	0	0	0	0	0	19339	0	0	0	0	0
sp|Q61001|LAMA5_MOUSE	Q61001	LAMA5_MOUSE	Lama5	3718	Mus musculus	1:Experimental evidence at protein level	Laminin subunit alpha-5	1	0.999	22	42	42	42	2	1	0	8	15	8	1	4	3	2	1	0	8	15	8	1	4	3	2	1	0	8	15	8	1	4	3	28565.2	0	0	295562	585933	307813	47192.3	68523.5	85099.2
sp|Q61171|PRDX2_MOUSE	Q61171	PRDX2_MOUSE	Prdx2	198	Mus musculus	1:Experimental evidence at protein level	Peroxiredoxin-2	1	0.999	9	38	34	39	0	0	0	11	7	7	7	3	3	0	0	0	10	6	6	7	3	2	0	0	0	11	8	7	7	3	3	0	0	0	298393	294767	219011	260597	140453	225071
sp|Q61206|PA1B2_MOUSE	Q61206	PA1B2_MOUSE	Pafah1b2	229	Mus musculus	1:Experimental evidence at protein level	Platelet-activating factor acetylhydrolase IB subunit alpha2	0.8776	0.9972	1	5	5	5	0	0	0	2	1	1	1	0	0	0	0	0	2	1	1	1	0	0	0	0	0	2	1	1	1	0	0	0	0	0	12870.1	12903.1	13613.6	15606.7	0	0
sp|Q61207|SAP_MOUSE	Q61207	SAP_MOUSE	Psap	557	Mus musculus	1:Experimental evidence at protein level	Prosaposin	1	0.999	4	15	15	15	0	0	0	7	2	3	3	0	0	0	0	0	7	2	3	3	0	0	0	0	0	7	2	3	3	0	0	0	0	0	331372	134988	262075	169245	0	0
sp|Q61233|PLSL_MOUSE	Q61233	PLSL_MOUSE	Lcp1	627	Mus musculus	1:Experimental evidence at protein level	Plastin-2	1	0.999	16	88	53	88	0	0	0	23	17	20	14	6	8	0	0	0	17	9	12	8	2	5	0	0	0	23	17	20	14	6	8	0	0	0	648016	433049	447148	439667	236073	240704
sp|Q61245|COBA1_MOUSE	Q61245	COBA1_MOUSE	Col11a1	1804	Mus musculus	1:Experimental evidence at protein level	Collagen alpha-1(XI) chain	1	0.999	38	292	292	343	79	83	85	12	10	6	8	4	5	79	83	85	12	10	6	8	4	5	87	92	97	18	14	10	11	5	9	6967942	9701695	7876470	260848	688385	191129	353949	264547	241133
sp|Q61292|LAMB2_MOUSE	Q61292	LAMB2_MOUSE	Lamb2	1799	Mus musculus	1:Experimental evidence at protein level	Laminin subunit beta-2	1	0.999	23	86	86	86	5	1	0	19	16	22	4	9	10	5	1	0	19	16	22	4	9	10	5	1	0	19	16	22	4	9	10	121878	17078	0	497082	615459	884999	121958	286243	405278
sp|Q61316|HSP74_MOUSE	Q61316	HSP74_MOUSE	Hspa4	841	Mus musculus	1:Experimental evidence at protein level	Heat shock 70 kDa protein 4	1	0.999	6	19	16	19	0	0	0	8	2	4	3	1	1	0	0	0	7	2	3	2	1	1	0	0	0	8	2	4	3	1	1	0	0	0	191066	50610.3	94558.9	86281	90188	73129.2
sp|Q61391|NEP_MOUSE	Q61391	NEP_MOUSE	Mme	750	Mus musculus	1:Experimental evidence at protein level	Neprilysin	1	0.999	5	10	10	10	4	3	3	0	0	0	0	0	0	4	3	3	0	0	0	0	0	0	4	3	3	0	0	0	0	0	0	189738	205780	127845	0	0	0	0	0	0
sp|Q61398|PCOC1_MOUSE	Q61398	PCOC1_MOUSE	Pcolce	468	Mus musculus	1:Experimental evidence at protein level	Procollagen C-endopeptidase enhancer 1	1	0.999	4	19	19	19	2	1	1	4	3	4	1	1	2	2	1	1	4	3	4	1	1	2	2	1	1	4	3	4	1	1	2	46668.9	30807.1	29486.5	116057	192963	246880	87049.1	15538.5	134543
sp|Q61425|HCDH_MOUSE	Q61425	HCDH_MOUSE	Hadh	314	Mus musculus	1:Experimental evidence at protein level	Hydroxyacyl-coenzyme A dehydrogenase, mitochondrial	0.7435	0.9931	1	1	1	1	0	0	0	0	1	0	0	0	0	0	0	0	0	1	0	0	0	0	0	0	0	0	1	0	0	0	0	0	0	0	0	6985.01	0	0	0	0
sp|Q61508|ECM1_MOUSE	Q61508	ECM1_MOUSE	Ecm1	559	Mus musculus	1:Experimental evidence at protein level	Extracellular matrix protein 1	1	0.999	7	28	28	28	1	2	0	4	3	7	3	3	5	1	2	0	4	3	7	3	3	5	1	2	0	4	3	7	3	3	5	67766.7	77891.2	0	1.12368e+06	194757	225729	209312	143838	1.13059e+06
sp|Q61553|FSCN1_MOUSE	Q61553	FSCN1_MOUSE	Fscn1	493	Mus musculus	1:Experimental evidence at protein level	Fascin	1	0.999	21	132	132	132	14	8	17	23	18	22	7	10	13	14	8	17	23	18	22	7	10	13	14	8	17	23	18	22	7	10	13	928913	626053	1.35589e+06	1094269	1.40985e+06	1.3443e+06	514587	682825	912093
sp|Q61554|FBN1_MOUSE	Q61554	FBN1_MOUSE	Fbn1	2873	Mus musculus	1:Experimental evidence at protein level	Fibrillin-1	1	0.999	101	252	236	252	0	171	35	8	12	8	5	10	3	0	159	31	8	12	8	5	10	3	0	171	35	8	12	8	5	10	3	0	21052610	1.78661e+06	539303	1.31416e+06	330218	354609	1.04527e+06	259913
sp|Q61555|FBN2_MOUSE	Q61555	FBN2_MOUSE	Fbn2	2907	Mus musculus	1:Experimental evidence at protein level	Fibrillin-2	1	0.999	26	25	25	41	0	24	1	0	0	0	0	0	0	0	24	1	0	0	0	0	0	0	0	36	5	0	0	0	0	0	0	0	1.94304e+06	0	0	0	0	0	0	0
sp|Q61576|FKB10_MOUSE	Q61576	FKB10_MOUSE	Fkbp10	581	Mus musculus	1:Experimental evidence at protein level	Peptidyl-prolyl cis-trans isomerase FKBP10	1	0.9988	5	14	13	14	0	0	0	6	4	3	1	0	0	0	0	0	6	3	3	1	0	0	0	0	0	6	4	3	1	0	0	0	0	0	156350	62954.7	27254.4	16757.2	0	0
sp|Q61581|IBP7_MOUSE	Q61581	IBP7_MOUSE	Igfbp7	281	Mus musculus	1:Experimental evidence at protein level	Insulin-like growth factor-binding protein 7	0.9519	0.999	1	4	4	4	0	0	0	1	1	1	0	0	1	0	0	0	1	1	1	0	0	1	0	0	0	1	1	1	0	0	1	0	0	0	22439.8	23188.9	31551.5	0	0	25082.9
sp|Q61598|GDIB_MOUSE	Q61598	GDIB_MOUSE	Gdi2	445	Mus musculus	1:Experimental evidence at protein level	Rab GDP dissociation inhibitor beta	1	0.999	9	50	40	50	2	3	3	9	11	8	4	6	4	2	2	3	6	10	5	3	5	4	2	3	3	9	11	8	4	6	4	34542.6	15835.5	31006.3	268463	260330	165817	76586.3	178379	131686
sp|Q61656|DDX5_MOUSE	Q61656	DDX5_MOUSE	Ddx5	614	Mus musculus	1:Experimental evidence at protein level	Probable ATP-dependent RNA helicase DDX5	1	0.999	5	8	4	17	0	0	0	3	1	2	1	1	0	0	0	0	2	1	1	0	0	0	1	1	1	5	1	3	2	2	1	0	0	0	95070.2	22071.5	66997.3	131888	149649	0
sp|Q61703|ITIH2_MOUSE	Q61703	ITIH2_MOUSE	Itih2	946	Mus musculus	1:Experimental evidence at protein level	Inter-alpha-trypsin inhibitor heavy chain H2	1	0.999	9	81	81	81	1	1	1	20	11	12	13	10	12	1	1	1	20	11	12	13	10	12	1	1	1	20	11	12	13	10	12	31823.5	50001.8	28834.9	1.93935e+06	1.83235e+06	1.62998e+06	1.96367e+06	1.88146e+06	1.74376e+06
sp|Q61704|ITIH3_MOUSE	Q61704	ITIH3_MOUSE	Itih3	889	Mus musculus	1:Experimental evidence at protein level	Inter-alpha-trypsin inhibitor heavy chain H3	1	0.9987	3	3	3	3	1	0	0	1	1	0	0	0	0	1	0	0	1	1	0	0	0	0	1	0	0	1	1	0	0	0	0	39196.8	0	0	15786.9	0	0	0	0	0
sp|Q61768|KINH_MOUSE	Q61768	KINH_MOUSE	Kif5b	963	Mus musculus	1:Experimental evidence at protein level	Kinesin-1 heavy chain	0.9998	0.9989	3	7	3	7	0	1	1	3	1	1	0	0	0	0	1	1	0	1	0	0	0	0	0	1	1	3	1	1	0	0	0	0	6605.24	6074.25	22617.4	12438.2	12359.4	0	0	0
sp|Q61781|K1C14_MOUSE	Q61781	K1C14_MOUSE	Krt14	484	Mus musculus	1:Experimental evidence at protein level	Keratin, type I cytoskeletal 14	1	0.999	6	12	2	36	0	0	6	0	5	1	0	0	0	0	0	2	0	0	0	0	0	0	3	2	10	2	11	5	0	2	1	0	0	384968	0	311220	101175	0	0	0
sp|Q61792|LASP1_MOUSE	Q61792	LASP1_MOUSE	Lasp1	263	Mus musculus	1:Experimental evidence at protein level	LIM and SH3 domain protein 1	1	0.999	11	51	51	51	0	0	0	13	9	11	6	6	6	0	0	0	13	9	11	6	6	6	0	0	0	13	9	11	6	6	6	0	0	0	475724	353025	362813	347896	159124	226559
sp|Q61830|MRC1_MOUSE	Q61830	MRC1_MOUSE	Mrc1	1456	Mus musculus	1:Experimental evidence at protein level	Macrophage mannose receptor 1	1	0.999	6	11	11	11	0	0	0	2	5	4	0	0	0	0	0	0	2	5	4	0	0	0	0	0	0	2	5	4	0	0	0	0	0	0	51380.1	123135	88961.6	0	0	0
sp|Q61879|MYH10_MOUSE	Q61879	MYH10_MOUSE	Myh10	1976	Mus musculus	1:Experimental evidence at protein level	Myosin-10	1	0.999	151	930	840	1307	152	60	126	118	125	122	70	79	78	135	53	110	110	116	111	64	70	71	205	91	177	165	172	173	97	112	115	17627116	11345046	15951733	7908240	12497189	9480735	5996617	9997121	7.03779e+06
sp|Q61937|NPM_MOUSE	Q61937	NPM_MOUSE	Npm1	292	Mus musculus	1:Experimental evidence at protein level	Nucleophosmin	1	0.999	6	30	30	30	0	0	0	9	6	4	4	2	5	0	0	0	9	6	4	4	2	5	0	0	0	9	6	4	4	2	5	0	0	0	366950	312621	311218	366857	162589	272910
sp|Q61990|PCBP2_MOUSE	Q61990	PCBP2_MOUSE	Pcbp2	362	Mus musculus	1:Experimental evidence at protein level	Poly(rC)-binding protein 2	1	0.999	5	14	14	19	0	0	0	3	3	4	1	1	2	0	0	0	3	3	4	1	1	2	0	0	0	4	5	6	1	1	2	0	0	0	102577	107281	127137	71557.9	96881.6	95613.6
sp|Q62000|MIME_MOUSE	Q62000	MIME_MOUSE	Ogn	298	Mus musculus	1:Experimental evidence at protein level	Mimecan	1	0.999	13	156	156	156	43	40	34	14	9	8	3	3	2	43	40	34	14	9	8	3	3	2	43	40	34	14	9	8	3	3	2	4.14966e+06	5.99545e+06	4608739	291221	304107	267283	161466	192775	146362
sp|Q62009|POSTN_MOUSE	Q62009	POSTN_MOUSE	Postn	838	Mus musculus	1:Experimental evidence at protein level	Periostin	1	0.999	169	2115	2110	2115	400	359	384	190	173	208	122	139	140	398	358	384	189	173	207	122	139	140	400	359	384	190	173	208	122	139	140	80042408	98209160	87459864	51262840	42618616	56513792	40266768	35083440	49134508
sp|Q62059|CSPG2_MOUSE	Q62059	CSPG2_MOUSE	Vcan	3357	Mus musculus	1:Experimental evidence at protein level	Versican core protein	1	0.999	9	45	45	45	5	7	5	7	3	7	3	2	6	5	7	5	7	3	7	3	2	6	5	7	5	7	3	7	3	2	6	314645	618395	402624	337395	218211	403232	190791	123821	304273
sp|Q62093|SRSF2_MOUSE	Q62093	SRSF2_MOUSE	Srsf2	221	Mus musculus	1:Experimental evidence at protein level	Serine/arginine-rich splicing factor 2	1	0.999	4	10	10	10	0	0	0	4	2	3	1	0	0	0	0	0	4	2	3	1	0	0	0	0	0	4	2	3	1	0	0	0	0	0	141117	141497	120261	56444.9	0	0
sp|Q62167|DDX3X_MOUSE	Q62167	DDX3X_MOUSE	Ddx3x	662	Mus musculus	1:Experimental evidence at protein level	ATP-dependent RNA helicase DDX3X	1	0.999	8	64	6	64	6	6	8	11	6	8	7	8	4	2	1	3	0	0	0	0	0	0	6	6	8	11	6	8	7	8	4	133216	186838	179039	191587	280021	184730	231962	239549	162083
sp|Q62186|SSRD_MOUSE	Q62186	SSRD_MOUSE	Ssr4	172	Mus musculus	1:Experimental evidence at protein level	Translocon-associated protein subunit delta	0.9526	0.999	1	7	7	7	1	1	1	2	1	1	0	0	0	1	1	1	2	1	1	0	0	0	1	1	1	2	1	1	0	0	0	74843.4	114460	79082.7	54812.3	51542.6	45826.8	0	0	0
sp|Q62188|DPYL3_MOUSE	Q62188	DPYL3_MOUSE	Dpysl3	570	Mus musculus	1:Experimental evidence at protein level	Dihydropyrimidinase-related protein 3	1	0.999	7	11	9	12	0	0	0	4	5	0	1	1	0	0	0	0	3	4	0	1	1	0	0	0	0	4	5	1	1	1	0	0	0	0	183570	215565	68471.9	96390.1	85605.1	0
sp|Q62219|TGFI1_MOUSE	Q62219	TGFI1_MOUSE	Tgfb1i1	461	Mus musculus	1:Experimental evidence at protein level	Transforming growth factor beta-1-induced transcript 1 protein	1	0.999	3	8	8	8	0	0	0	4	1	3	0	0	0	0	0	0	4	1	3	0	0	0	0	0	0	4	1	3	0	0	0	0	0	0	76430.3	5703.71	7428.91	0	0	0
sp|Q62230|SN_MOUSE	Q62230	SN_MOUSE	Siglec1	1695	Mus musculus	1:Experimental evidence at protein level	Sialoadhesin	1	0.999	11	21	21	21	0	0	0	7	4	9	0	0	1	0	0	0	7	4	9	0	0	1	0	0	0	7	4	9	0	0	1	0	0	0	191287	118779	200604	0	0	63556.6
sp|Q62261|SPTB2_MOUSE	Q62261	SPTB2_MOUSE	Sptbn1	2363	Mus musculus	1:Experimental evidence at protein level	Spectrin beta chain, non-erythrocytic 1	1	0.999	77	382	381	382	16	8	9	67	86	75	36	43	42	16	8	9	67	86	75	35	43	42	16	8	9	67	86	75	36	43	42	683744	430653	393956	3.16758e+06	4668951	3.95167e+06	1.83927e+06	2.35088e+06	2.3273e+06
sp|Q62318|TIF1B_MOUSE	Q62318	TIF1B_MOUSE	Trim28	834	Mus musculus	1:Experimental evidence at protein level	Transcription intermediary factor 1-beta	0.7654	0.9938	1	1	1	1	0	0	0	1	0	0	0	0	0	0	0	0	1	0	0	0	0	0	0	0	0	1	0	0	0	0	0	0	0	0	27960.4	0	0	0	0	0
sp|Q62418|DBNL_MOUSE	Q62418	DBNL_MOUSE	Dbnl	436	Mus musculus	1:Experimental evidence at protein level	Drebrin-like protein	0.9131	0.9981	1	1	1	1	0	0	0	1	0	0	0	0	0	0	0	0	1	0	0	0	0	0	0	0	0	1	0	0	0	0	0	0	0	0	13460.1	0	0	0	0	0
sp|Q62419|SH3G1_MOUSE	Q62419	SH3G1_MOUSE	Sh3gl1	368	Mus musculus	1:Experimental evidence at protein level	Endophilin-A2	0.7525	0.9934	1	3	3	3	0	0	0	1	0	1	0	1	0	0	0	0	1	0	1	0	1	0	0	0	0	1	0	1	0	1	0	0	0	0	3285.78	0	4812.78	0	4528.06	0
sp|Q62422|OSTF1_MOUSE	Q62422	OSTF1_MOUSE	Ostf1	215	Mus musculus	1:Experimental evidence at protein level	Osteoclast-stimulating factor 1	0.9527	0.999	1	12	12	12	0	0	0	2	2	2	2	2	2	0	0	0	2	2	2	2	2	2	0	0	0	2	2	2	2	2	2	0	0	0	15669.2	18273.7	14186.4	11389.6	16635.2	9825.81
sp|Q62425|NDUA4_MOUSE	Q62425	NDUA4_MOUSE	Ndufa4	82	Mus musculus	1:Experimental evidence at protein level	Cytochrome c oxidase subunit NDUFA4	0.9468	0.9989	1	2	2	2	0	0	0	1	1	0	0	0	0	0	0	0	1	1	0	0	0	0	0	0	0	1	1	0	0	0	0	0	0	0	35272.8	31400.8	0	0	0	0
sp|Q62426|CYTB_MOUSE	Q62426	CYTB_MOUSE	Cstb	98	Mus musculus	1:Experimental evidence at protein level	Cystatin-B	1	0.999	3	19	19	19	0	0	0	5	2	4	4	2	2	0	0	0	5	2	4	4	2	2	0	0	0	5	2	4	4	2	2	0	0	0	252340	161339	226807	158162	114070	118908
sp|Q62448|IF4G2_MOUSE	Q62448	IF4G2_MOUSE	Eif4g2	906	Mus musculus	1:Experimental evidence at protein level	Eukaryotic translation initiation factor 4 gamma 2	0.7412	0.993	1	3	3	3	0	0	0	1	1	1	0	0	0	0	0	0	1	1	1	0	0	0	0	0	0	1	1	1	0	0	0	0	0	0	2096.68	3176.69	2338.16	0	0	0
sp|Q62465|VAT1_MOUSE	Q62465	VAT1_MOUSE	Vat1	406	Mus musculus	1:Experimental evidence at protein level	Synaptic vesicle membrane protein VAT-1 homolog	1	0.999	4	24	24	24	0	0	0	7	5	7	4	0	1	0	0	0	7	5	7	4	0	1	0	0	0	7	5	7	4	0	1	0	0	0	232083	127691	198199	133520	0	112041
sp|Q62523|ZYX_MOUSE	Q62523	ZYX_MOUSE	Zyx	564	Mus musculus	1:Experimental evidence at protein level	Zyxin	0.9417	0.9988	1	2	2	2	0	0	0	0	0	0	1	0	1	0	0	0	0	0	0	1	0	1	0	0	0	0	0	0	1	0	1	0	0	0	0	0	0	48531.9	0	52884.8
sp|Q63844|MK03_MOUSE	Q63844	MK03_MOUSE	Mapk3	380	Mus musculus	1:Experimental evidence at protein level	Mitogen-activated protein kinase 3	0.9968	0.999	2	3	1	3	0	0	0	1	0	1	0	0	1	0	0	0	0	0	0	0	0	1	0	0	0	1	0	1	0	0	1	0	0	0	17114.2	0	10266.9	0	0	0
sp|Q64012|RALY_MOUSE	Q64012	RALY_MOUSE	Raly	312	Mus musculus	1:Experimental evidence at protein level	RNA-binding protein Raly	1	0.999	7	24	24	24	3	1	2	6	3	4	2	1	2	3	1	2	6	3	4	2	1	2	3	1	2	6	3	4	2	1	2	223482	71587.9	112477	204908	190071	297741	123210	74853.5	131517
sp|Q640N1|AEBP1_MOUSE	Q640N1	AEBP1_MOUSE	Aebp1	1128	Mus musculus	1:Experimental evidence at protein level	Adipocyte enhancer-binding protein 1	1	0.999	27	320	302	320	36	26	28	49	43	44	34	25	35	34	24	26	47	41	42	32	23	33	36	26	28	49	43	44	34	25	35	2.81416e+06	2.58205e+06	3216463	4304776	3.54413e+06	4.1048e+06	3.56417e+06	3.43675e+06	4.17866e+06
sp|Q64191|ASPG_MOUSE	Q64191	ASPG_MOUSE	Aga	346	Mus musculus	1:Experimental evidence at protein level	N(4)-(beta-N-acetylglucosaminyl)-L-asparaginase	0.9527	0.999	1	6	6	6	0	0	0	0	2	1	0	2	1	0	0	0	0	2	1	0	2	1	0	0	0	0	2	1	0	2	1	0	0	0	0	20574.1	10466.1	0	19141.3	10040.2
sp|Q641P0|ARP3B_MOUSE	Q641P0	ARP3B_MOUSE	Actr3b	418	Mus musculus	1:Experimental evidence at protein level	Actin-related protein 3B	0.9921	0.9948	4	1	1	25	0	0	0	0	0	0	0	0	1	0	0	0	0	0	0	0	0	1	4	3	3	3	4	3	2	1	2	0	0	0	0	12256.5	0	0	0	247507
sp|Q64277|BST1_MOUSE	Q64277	BST1_MOUSE	Bst1	311	Mus musculus	1:Experimental evidence at protein level	ADP-ribosyl cyclase/cyclic ADP-ribose hydrolase 2	0.9995	0.999	2	6	6	6	0	0	0	1	2	2	0	1	0	0	0	0	1	2	2	0	1	0	0	0	0	1	2	2	0	1	0	0	0	0	10914.1	17172.9	7000.92	0	30959.9	0
sp|Q64310|SURF4_MOUSE	Q64310	SURF4_MOUSE	Surf4	269	Mus musculus	1:Experimental evidence at protein level	Surfeit locus protein 4	1	0.999	4	27	27	27	7	4	6	3	4	2	0	1	0	7	4	6	3	4	2	0	1	0	7	4	6	3	4	2	0	1	0	154079	12200	98938.7	82109.1	72957.8	64754.8	0	69856.6	0
sp|Q64331|MYO6_MOUSE	Q64331	MYO6_MOUSE	Myo6	1262	Mus musculus	1:Experimental evidence at protein level	Unconventional myosin-VI	1	0.999	3	6	6	9	0	0	0	1	1	2	0	1	1	0	0	0	1	1	2	0	1	1	0	0	0	1	2	4	0	1	1	0	0	0	18280.1	28494.3	37281.1	0	45860.3	0
sp|Q64337|SQSTM_MOUSE	Q64337	SQSTM_MOUSE	Sqstm1	442	Mus musculus	1:Experimental evidence at protein level	Sequestosome-1	0.9999	0.999	2	6	6	6	0	0	0	2	1	1	0	0	2	0	0	0	2	1	1	0	0	2	0	0	0	2	1	1	0	0	2	0	0	0	9275.05	61035.8	61106.3	0	0	17492.4
sp|Q64339|ISG15_MOUSE	Q64339	ISG15_MOUSE	Isg15	161	Mus musculus	1:Experimental evidence at protein level	Ubiquitin-like protein ISG15	0.9917	0.999	1	1	1	1	1	0	0	0	0	0	0	0	0	1	0	0	0	0	0	0	0	0	1	0	0	0	0	0	0	0	0	64447.4	0	0	0	0	0	0	0	0
sp|Q64433|CH10_MOUSE	Q64433	CH10_MOUSE	Hspe1	102	Mus musculus	1:Experimental evidence at protein level	10 kDa heat shock protein, mitochondrial	1	0.999	5	22	22	22	0	0	0	6	3	2	5	4	2	0	0	0	6	3	2	5	4	2	0	0	0	6	3	2	5	4	2	0	0	0	227142	176389	132424	256120	176306	118364
sp|Q64449|MRC2_MOUSE	Q64449	MRC2_MOUSE	Mrc2	1479	Mus musculus	1:Experimental evidence at protein level	C-type mannose receptor 2	0.9526	0.999	1	5	5	5	0	0	0	1	0	1	1	1	1	0	0	0	1	0	1	1	1	1	0	0	0	1	0	1	1	1	1	0	0	0	13307.5	0	10887.3	12738.1	17345.7	12432.4
sp|Q64475|H2B1B_MOUSE	Q64475	H2B1B_MOUSE	H2bc3	126	Mus musculus	1:Experimental evidence at protein level	Histone H2B type 1-B	0.9999	0.9964	30	1	1	712	0	0	1	0	0	0	0	0	0	0	0	1	0	0	0	0	0	0	120	93	97	68	86	73	53	67	55	0	0	0	0	0	0	0	0	0
sp|Q64511|TOP2B_MOUSE	Q64511	TOP2B_MOUSE	Top2b	1612	Mus musculus	1:Experimental evidence at protein level	DNA topoisomerase 2-beta	1	0.999	14	59	48	59	12	7	9	9	7	7	2	4	2	8	4	6	8	7	7	2	4	2	12	7	9	9	7	7	2	4	2	520410	265892	408772	210424	239502	200549	90985.8	143222	112913
sp|Q64525|H2B2B_MOUSE	Q64525	H2B2B_MOUSE	H2bc18	126	Mus musculus	1:Experimental evidence at protein level	Histone H2B type 2-B	0.9999	0.9973	30	3	3	714	1	0	2	0	0	0	0	0	0	1	0	2	0	0	0	0	0	0	121	93	98	68	86	73	53	67	55	0	0	0	0	0	0	0	0	0
sp|Q64727|VINC_MOUSE	Q64727	VINC_MOUSE	Vcl	1066	Mus musculus	1:Experimental evidence at protein level	Vinculin	1	0.999	33	146	146	146	2	3	3	32	31	31	18	16	10	2	3	3	32	31	31	18	16	10	2	3	3	32	31	31	18	16	10	8817.27	11761	12536	1.45189e+06	1.24873e+06	917127	861222	564968	431197
sp|Q68FD5|CLH1_MOUSE	Q68FD5	CLH1_MOUSE	Cltc	1675	Mus musculus	1:Experimental evidence at protein level	Clathrin heavy chain 1	1	0.999	46	252	252	252	3	8	4	48	57	45	30	30	27	3	8	4	48	57	45	30	30	27	3	8	4	48	57	45	30	30	27	123460	409877	130099	2.10481e+06	3070162	2.2083e+06	1.61906e+06	1.70177e+06	1.75214e+06
sp|Q69ZN7|MYOF_MOUSE	Q69ZN7	MYOF_MOUSE	Myof	2048	Mus musculus	1:Experimental evidence at protein level	Myoferlin	1	0.999	8	12	10	12	0	0	0	3	7	1	1	0	0	0	0	0	2	6	1	1	0	0	0	0	0	3	7	1	1	0	0	0	0	0	32567.2	158646	22121.5	47480	0	0
sp|Q6AW69|CGNL1_MOUSE	Q6AW69	CGNL1_MOUSE	Cgnl1	1297	Mus musculus	1:Experimental evidence at protein level	Cingulin-like protein 1	1	0.9987	2	7	7	7	0	0	0	1	1	2	1	1	1	0	0	0	1	1	2	1	1	1	0	0	0	1	1	2	1	1	1	0	0	0	15791.1	14435.4	33768.2	15700.9	15831.6	0
sp|Q6DFW4|NOP58_MOUSE	Q6DFW4	NOP58_MOUSE	Nop58	536	Mus musculus	1:Experimental evidence at protein level	Nucleolar protein 58	1	0.999	2	7	7	7	2	2	1	1	0	1	0	0	0	2	2	1	1	0	1	0	0	0	2	2	1	1	0	1	0	0	0	14954.1	13831.2	53571	6144.13	0	5445.51	0	0	0
sp|Q6GSS7|H2A2A_MOUSE	Q6GSS7	H2A2A_MOUSE	Hist2h2aa1	130	Mus musculus	1:Experimental evidence at protein level	Histone H2A type 2-A	1	0.999	32	34	0	394	9	4	7	3	4	4	0	2	1	0	0	0	0	0	0	0	0	0	78	60	66	33	47	36	24	30	20	370230	213990	242664	104315	208863	169743	0	297288	28540.1
sp|Q6IFX2|K1C42_MOUSE	Q6IFX2	K1C42_MOUSE	Krt42	452	Mus musculus	1:Experimental evidence at protein level	Keratin, type I cytoskeletal 42	1	0.9989	5	4	3	20	0	0	1	0	3	0	0	0	0	0	0	1	0	2	0	0	0	0	1	1	5	1	8	2	0	1	1	0	0	57486.4	0	192520	0	0	0	0
sp|Q6IRU2|TPM4_MOUSE	Q6IRU2	TPM4_MOUSE	Tpm4	248	Mus musculus	1:Experimental evidence at protein level	Tropomyosin alpha-4 chain	1	0.999	23	276	267	314	9	3	10	47	44	41	41	39	42	9	3	10	45	43	40	40	37	40	12	5	13	52	49	46	46	43	48	544389	288111	664836	8428736	6643547	9871233	8.28876e+06	5.95065e+06	9514710
sp|Q6IRU5|CLCB_MOUSE	Q6IRU5	CLCB_MOUSE	Cltb	229	Mus musculus	1:Experimental evidence at protein level	Clathrin light chain B	1	0.998	3	6	6	6	0	0	0	4	0	2	0	0	0	0	0	0	4	0	2	0	0	0	0	0	0	4	0	2	0	0	0	0	0	0	127655	0	146843	0	0	0
sp|Q6NZJ6|IF4G1_MOUSE	Q6NZJ6	IF4G1_MOUSE	Eif4g1	1600	Mus musculus	1:Experimental evidence at protein level	Eukaryotic translation initiation factor 4 gamma 1	0.999	0.999	2	6	5	6	0	0	0	1	2	2	1	0	0	0	0	0	1	1	2	1	0	0	0	0	0	1	2	2	1	0	0	0	0	0	21538.6	12553.6	18540.5	18836.1	0	0
sp|Q6P069|SORCN_MOUSE	Q6P069	SORCN_MOUSE	Sri	198	Mus musculus	1:Experimental evidence at protein level	Sorcin	0.8998	0.9978	1	1	1	1	0	0	0	0	1	0	0	0	0	0	0	0	0	1	0	0	0	0	0	0	0	0	1	0	0	0	0	0	0	0	0	8385.15	0	0	0	0
sp|Q6P1F6|2ABA_MOUSE	Q6P1F6	2ABA_MOUSE	Ppp2r2a	447	Mus musculus	1:Experimental evidence at protein level	Serine/threonine-protein phosphatase 2A 55 kDa regulatory subunit B alpha isoform	0.9527	0.999	1	4	0	4	1	0	1	0	1	0	0	1	0	0	0	0	0	0	0	0	0	0	1	0	1	0	1	0	0	1	0	9364.51	0	5757.91	0	2720.19	0	0	2707.72	0
sp|Q6P4T2|U520_MOUSE	Q6P4T2	U520_MOUSE	Snrnp200	2136	Mus musculus	1:Experimental evidence at protein level	U5 small nuclear ribonucleoprotein 200 kDa helicase	1	0.999	8	11	11	11	4	1	2	1	2	1	0	0	0	4	1	2	1	2	1	0	0	0	4	1	2	1	2	1	0	0	0	131607	14044	76329.4	125143	180785	108411	0	0	0
sp|Q6P542|ABCF1_MOUSE	Q6P542	ABCF1_MOUSE	Abcf1	837	Mus musculus	1:Experimental evidence at protein level	ATP-binding cassette sub-family F member 1	0.8427	0.9962	1	3	3	3	0	0	0	1	1	1	0	0	0	0	0	0	1	1	1	0	0	0	0	0	0	1	1	1	0	0	0	0	0	0	7719.77	9353.31	7803.91	0	0	0
sp|Q6P5E4|UGGG1_MOUSE	Q6P5E4	UGGG1_MOUSE	Uggt1	1551	Mus musculus	1:Experimental evidence at protein level	UDP-glucose:glycoprotein glucosyltransferase 1	0.9376	0.9987	1	1	1	1	0	0	0	0	1	0	0	0	0	0	0	0	0	1	0	0	0	0	0	0	0	0	1	0	0	0	0	0	0	0	0	28363.4	0	0	0	0
sp|Q6P8X1|SNX6_MOUSE	Q6P8X1	SNX6_MOUSE	Snx6	406	Mus musculus	1:Experimental evidence at protein level	Sorting nexin-6	1	0.9985	2	3	3	3	0	0	0	1	2	0	0	0	0	0	0	0	1	2	0	0	0	0	0	0	0	1	2	0	0	0	0	0	0	0	10312.2	45340.3	0	0	0	0
sp|Q6PDG5|SMRC2_MOUSE	Q6PDG5	SMRC2_MOUSE	Smarcc2	1213	Mus musculus	1:Experimental evidence at protein level	SWI/SNF complex subunit SMARCC2	1	0.9985	3	3	2	3	0	0	0	1	0	1	0	0	1	0	0	0	0	0	1	0	0	1	0	0	0	1	0	1	0	0	1	0	0	0	10611.7	0	26177.4	0	0	0
sp|Q6PDM2|SRSF1_MOUSE	Q6PDM2	SRSF1_MOUSE	Srsf1	248	Mus musculus	1:Experimental evidence at protein level	Serine/arginine-rich splicing factor 1	1	0.999	6	19	19	19	0	0	0	4	2	4	4	2	3	0	0	0	4	2	4	4	2	3	0	0	0	4	2	4	4	2	3	0	0	0	59533.2	74418	176111	184666	202961	85776
sp|Q6PE01|SNR40_MOUSE	Q6PE01	SNR40_MOUSE	Snrnp40	358	Mus musculus	1:Experimental evidence at protein level	U5 small nuclear ribonucleoprotein 40 kDa protein	0.8703	0.997	1	1	1	1	1	0	0	0	0	0	0	0	0	1	0	0	0	0	0	0	0	0	1	0	0	0	0	0	0	0	0	0	0	0	0	0	0	0	0	0
sp|Q6PHZ2|KCC2D_MOUSE	Q6PHZ2	KCC2D_MOUSE	Camk2d	499	Mus musculus	1:Experimental evidence at protein level	Calcium/calmodulin-dependent protein kinase type II subunit delta	1	0.999	4	9	6	9	0	0	0	2	2	4	0	0	1	0	0	0	2	1	3	0	0	0	0	0	0	2	2	4	0	0	1	0	0	0	59898.4	38519.3	93623.6	0	0	0
sp|Q6WVG3|KCD12_MOUSE	Q6WVG3	KCD12_MOUSE	Kctd12	327	Mus musculus	1:Experimental evidence at protein level	BTB/POZ domain-containing protein KCTD12	0.9061	0.9979	1	1	1	1	0	0	0	0	0	1	0	0	0	0	0	0	0	0	1	0	0	0	0	0	0	0	0	1	0	0	0	0	0	0	0	0	17150.5	0	0	0
sp|Q6ZQ38|CAND1_MOUSE	Q6ZQ38	CAND1_MOUSE	Cand1	1230	Mus musculus	1:Experimental evidence at protein level	Cullin-associated NEDD8-dissociated protein 1	1	0.9989	3	7	7	7	1	2	1	1	1	1	0	0	0	1	2	1	1	1	1	0	0	0	1	2	1	1	1	1	0	0	0	5489.78	8780.47	6809.07	8483.1	10977.7	10731.6	0	0	0
sp|Q6ZWM4|LSM8_MOUSE	Q6ZWM4	LSM8_MOUSE	Lsm8	96	Mus musculus	1:Experimental evidence at protein level	U6 snRNA-associated Sm-like protein LSm8	0.9999	0.999	2	2	2	2	0	0	0	0	0	2	0	0	0	0	0	0	0	0	2	0	0	0	0	0	0	0	0	2	0	0	0	0	0	0	0	0	34483.9	0	0	0
sp|Q6ZWN5|RS9_MOUSE	Q6ZWN5	RS9_MOUSE	Rps9	194	Mus musculus	1:Experimental evidence at protein level	Small ribosomal subunit protein uS4	1	0.9987	13	69	69	69	5	8	9	8	14	11	3	7	4	5	8	9	8	14	11	3	7	4	5	8	9	8	14	11	3	7	4	293093	703912	634219	265973	720226	614121	146690	473946	288406
sp|Q6ZWU9|RS27_MOUSE	Q6ZWU9	RS27_MOUSE	Rps27	84	Mus musculus	1:Experimental evidence at protein level	Small ribosomal subunit protein eS27	0.9528	0.999	1	8	0	8	0	1	0	2	2	2	0	1	0	0	0	0	0	0	0	0	0	0	0	1	0	2	2	2	0	1	0	0	94196.4	0	131231	123505	123912	0	99194.2	0
sp|Q6ZWV3|RL10_MOUSE	Q6ZWV3	RL10_MOUSE	Rpl10	214	Mus musculus	1:Experimental evidence at protein level	Large ribosomal subunit protein uL16	1	0.999	4	10	5	10	1	4	2	1	1	0	1	0	0	1	1	1	1	1	0	0	0	0	1	4	2	1	1	0	1	0	0	60856.7	305107	154814	49721.9	48179.5	0	37891.5	0	0
sp|Q6ZWV7|RL35_MOUSE	Q6ZWV7	RL35_MOUSE	Rpl35	123	Mus musculus	1:Experimental evidence at protein level	Large ribosomal subunit protein uL29	0.9435	0.9988	1	3	3	3	0	0	0	1	0	0	1	1	0	0	0	0	1	0	0	1	1	0	0	0	0	1	0	0	1	1	0	0	0	0	47821.6	0	0	61096.2	51801.6	0
sp|Q6ZWX6|IF2A_MOUSE	Q6ZWX6	IF2A_MOUSE	Eif2s1	315	Mus musculus	1:Experimental evidence at protein level	Eukaryotic translation initiation factor 2 subunit 1	0.9528	0.999	1	10	10	10	0	0	0	2	2	2	2	1	1	0	0	0	2	2	2	2	1	1	0	0	0	2	2	2	2	1	1	0	0	0	27703.4	28340.7	19431.3	32076	37366.3	29167.7
sp|Q6ZWY8|TYB10_MOUSE	Q6ZWY8	TYB10_MOUSE	Tmsb10	44	Mus musculus	1:Experimental evidence at protein level	Thymosin beta-10	0.9924	0.999	2	3	2	3	0	0	0	1	1	1	0	0	0	0	0	0	1	1	0	0	0	0	0	0	0	1	1	1	0	0	0	0	0	0	91706	109065	38830.5	0	0	0
sp|Q76MZ3|2AAA_MOUSE	Q76MZ3	2AAA_MOUSE	Ppp2r1a	589	Mus musculus	1:Experimental evidence at protein level	Serine/threonine-protein phosphatase 2A 65 kDa regulatory subunit A alpha isoform	1	0.999	4	26	23	26	0	1	1	9	4	2	2	5	2	0	1	1	6	4	2	2	5	2	0	1	1	9	4	2	2	5	2	0	0	7283.86	38137	12982.2	5942.65	5867.1	5124.46	3893.63
sp|Q78PY7|SND1_MOUSE	Q78PY7	SND1_MOUSE	Snd1	910	Mus musculus	1:Experimental evidence at protein level	Staphylococcal nuclease domain-containing protein 1	1	0.999	19	73	73	73	1	2	2	19	11	16	8	4	10	1	2	2	19	11	16	8	4	10	1	2	2	19	11	16	8	4	10	116430	32437.5	37036.9	938246	584348	574946	277511	253861	470655
sp|Q791V5|MTCH2_MOUSE	Q791V5	MTCH2_MOUSE	Mtch2	303	Mus musculus	1:Experimental evidence at protein level	Mitochondrial carrier homolog 2	0.9528	0.999	1	2	2	2	0	0	0	0	1	0	0	1	0	0	0	0	0	1	0	0	1	0	0	0	0	0	1	0	0	1	0	0	0	0	0	0	0	0	0	0
sp|Q7M6Y3|PICAL_MOUSE	Q7M6Y3	PICAL_MOUSE	Picalm	660	Mus musculus	1:Experimental evidence at protein level	Phosphatidylinositol-binding clathrin assembly protein	1	0.999	3	12	4	12	0	1	1	3	2	2	1	1	1	0	1	1	1	1	0	0	0	0	0	1	1	3	2	2	1	1	1	0	0	5469.76	37942.3	39035.1	21738.9	18087.4	15240.1	14550.1
sp|Q7TMB8|CYFP1_MOUSE	Q7TMB8	CYFP1_MOUSE	Cyfip1	1253	Mus musculus	1:Experimental evidence at protein level	Cytoplasmic FMR1-interacting protein 1	1	0.999	3	16	7	16	1	1	0	5	4	3	0	2	0	0	0	0	3	2	2	0	0	0	1	1	0	5	4	3	0	2	0	5352.76	5975.86	0	15577.7	18835.9	14888.5	0	4111.13	0
sp|Q7TMF3|NDUAC_MOUSE	Q7TMF3	NDUAC_MOUSE	Ndufa12	145	Mus musculus	1:Experimental evidence at protein level	NADH dehydrogenase [ubiquinone] 1 alpha subcomplex subunit 12	0.9952	0.9983	2	4	4	4	0	0	0	1	0	1	1	1	0	0	0	0	1	0	1	1	1	0	0	0	0	1	0	1	1	1	0	0	0	0	8690.35	0	8612.05	11870.9	4669.02	0
sp|Q7TMK9|HNRPQ_MOUSE	Q7TMK9	HNRPQ_MOUSE	Syncrip	623	Mus musculus	1:Experimental evidence at protein level	Heterogeneous nuclear ribonucleoprotein Q	1	0.999	9	69	69	69	1	1	4	12	13	15	9	7	7	1	1	4	12	13	15	9	7	7	1	1	4	12	13	15	9	7	7	41741.6	24806.1	130568	534367	500529	427734	370252	281283	349646
sp|Q7TMM9|TBB2A_MOUSE	Q7TMM9	TBB2A_MOUSE	Tubb2a	445	Mus musculus	1:Experimental evidence at protein level	Tubulin beta-2A chain	0.9999	0.999	24	6	6	478	1	0	1	2	1	1	0	0	0	1	0	1	2	1	1	0	0	0	38	43	41	80	63	77	48	37	51	71566.7	0	77492.7	97491.5	60784.3	106773	0	0	0
sp|Q7TPR4|ACTN1_MOUSE	Q7TPR4	ACTN1_MOUSE	Actn1	892	Mus musculus	1:Experimental evidence at protein level	Alpha-actinin-1	1	0.999	42	158	143	345	5	6	9	34	25	32	19	13	15	5	5	8	30	24	28	17	11	15	22	22	23	61	50	59	40	30	38	297310	547388	534294	1.85265e+06	1.6425e+06	1.95987e+06	1056898	695736	588284
sp|Q7TPW1|NEXN_MOUSE	Q7TPW1	NEXN_MOUSE	Nexn	607	Mus musculus	1:Experimental evidence at protein level	Nexilin	1	0.999	10	33	33	33	4	0	2	9	4	7	2	1	4	4	0	2	9	4	7	2	1	4	4	0	2	9	4	7	2	1	4	162385	0	101029	468178	229209	219073	72863.7	16892.7	145271
sp|Q7TQ62|PODN_MOUSE	Q7TQ62	PODN_MOUSE	Podn	611	Mus musculus	2:Experimental evidence at transcript level	Podocan	1	0.999	2	4	4	4	0	0	0	1	1	1	1	0	0	0	0	0	1	1	1	1	0	0	0	0	0	1	1	1	1	0	0	0	0	0	29597.6	55134.3	29207.9	47215.5	0	0
sp|Q80SU7|GVIN1_MOUSE	Q80SU7	GVIN1_MOUSE	Gvin1	2427	Mus musculus	1:Experimental evidence at protein level	Interferon-induced very large GTPase 1	1	0.999	3	20	20	20	2	2	2	3	2	2	2	3	2	2	2	2	3	2	2	2	3	2	2	2	2	3	2	2	2	3	2	331936	545169	445314	103964	343226	334256	143259	311620	287950
sp|Q80T21|ATL4_MOUSE	Q80T21	ATL4_MOUSE	Adamtsl4	1036	Mus musculus	2:Experimental evidence at transcript level	ADAMTS-like protein 4	1	0.999	21	46	46	46	9	18	16	1	0	1	0	0	1	9	18	16	1	0	1	0	0	1	9	18	16	1	0	1	0	0	1	630192	1.69764e+06	1413245	0	133455	37894.5	0	0	234416
sp|Q80WJ7|LYRIC_MOUSE	Q80WJ7	LYRIC_MOUSE	Mtdh	579	Mus musculus	1:Experimental evidence at protein level	Protein LYRIC	0.9998	0.9982	2	2	2	2	0	0	0	1	1	0	0	0	0	0	0	0	1	1	0	0	0	0	0	0	0	1	1	0	0	0	0	0	0	0	5666.69	20752.6	0	0	0	0
sp|Q80WQ2|VAC14_MOUSE	Q80WQ2	VAC14_MOUSE	Vac14	782	Mus musculus	1:Experimental evidence at protein level	Protein VAC14 homolog	0.811	0.9953	1	2	2	2	0	0	0	0	1	0	0	1	0	0	0	0	0	1	0	0	1	0	0	0	0	0	1	0	0	1	0	0	0	0	0	1523.82	0	0	1849.33	0
sp|Q80X19|COEA1_MOUSE	Q80X19	COEA1_MOUSE	Col14a1	1797	Mus musculus	1:Experimental evidence at protein level	Collagen alpha-1(XIV) chain	1	0.999	59	427	427	441	4	1	4	80	98	92	40	56	52	4	1	4	80	98	92	40	56	52	9	5	8	81	98	92	40	56	52	123862	53036.3	169028	4030233	6.14205e+06	5310420	2.52082e+06	4375757	3.81393e+06
sp|Q80X50|UBP2L_MOUSE	Q80X50	UBP2L_MOUSE	Ubap2l	1107	Mus musculus	1:Experimental evidence at protein level	Ubiquitin-associated protein 2-like	0.9304	0.9985	1	3	3	3	0	0	0	1	1	1	0	0	0	0	0	0	1	1	1	0	0	0	0	0	0	1	1	1	0	0	0	0	0	0	7322.03	6056.48	6933.22	0	0	0
sp|Q80X90|FLNB_MOUSE	Q80X90	FLNB_MOUSE	Flnb	2602	Mus musculus	1:Experimental evidence at protein level	Filamin-B	1	0.999	56	195	192	242	0	0	0	56	47	36	24	17	15	0	0	0	55	47	35	23	17	15	2	4	3	66	54	43	29	21	20	0	0	0	2.72637e+06	2.64445e+06	2227026	1.62388e+06	1.20884e+06	1.165e+06
sp|Q80XU3|NUCKS_MOUSE	Q80XU3	NUCKS_MOUSE	Nucks1	234	Mus musculus	1:Experimental evidence at protein level	Nuclear ubiquitous casein and cyclin-dependent kinase substrate 1	0.9945	0.9981	2	5	5	5	0	0	0	1	1	2	0	0	1	0	0	0	1	1	2	0	0	1	0	0	0	1	1	2	0	0	1	0	0	0	21408.9	43845.7	84647.9	0	0	0
sp|Q80YS6|AFAP1_MOUSE	Q80YS6	AFAP1_MOUSE	Afap1	731	Mus musculus	1:Experimental evidence at protein level	Actin filament-associated protein 1	0.9178	0.9982	1	2	2	2	0	0	0	0	0	0	0	1	1	0	0	0	0	0	0	0	1	1	0	0	0	0	0	0	0	1	1	0	0	0	0	0	0	0	2759.53	2365.4
sp|Q80YX1|TENA_MOUSE	Q80YX1	TENA_MOUSE	Tnc	2110	Mus musculus	1:Experimental evidence at protein level	Tenascin	1	0.999	94	948	948	948	96	79	95	144	133	160	76	78	87	96	79	95	144	133	160	76	78	87	96	79	95	144	133	160	76	78	87	7.64929e+06	9331402	8837538	15933666	13008700	22805660	8828901	9485117	13090303
sp|Q80Z71|TENN_MOUSE	Q80Z71	TENN_MOUSE	Tnn	1560	Mus musculus	1:Experimental evidence at protein level	Tenascin-N	1	0.999	85	727	727	727	195	155	155	67	32	45	40	9	29	195	155	155	67	32	45	40	9	29	195	155	155	67	32	45	40	9	29	24517626	31190268	27741820	6.16784e+06	2.23956e+06	4.08306e+06	4.22533e+06	552778	3.31825e+06
sp|Q8BFP9|PDK1_MOUSE	Q8BFP9	PDK1_MOUSE	Pdk1	434	Mus musculus	1:Experimental evidence at protein level	[Pyruvate dehydrogenase (acetyl-transferring)] kinase isozyme 1, mitochondrial	0.9519	0.999	1	1	1	1	0	0	0	0	0	1	0	0	0	0	0	0	0	0	1	0	0	0	0	0	0	0	0	1	0	0	0	0	0	0	0	0	16648.8	0	0	0
sp|Q8BFR4|GNS_MOUSE	Q8BFR4	GNS_MOUSE	Gns	544	Mus musculus	1:Experimental evidence at protein level	N-acetylglucosamine-6-sulfatase	1	0.999	2	7	7	7	0	0	0	1	0	1	3	1	1	0	0	0	1	0	1	3	1	1	0	0	0	1	0	1	3	1	1	0	0	0	9031.07	40433.8	28741.1	50184.2	19643.5	21760.3
sp|Q8BFR5|EFTU_MOUSE	Q8BFR5	EFTU_MOUSE	Tufm	452	Mus musculus	1:Experimental evidence at protein level	Elongation factor Tu, mitochondrial	1	0.999	8	18	18	18	0	1	0	3	4	4	3	2	1	0	1	0	3	4	4	3	2	1	0	1	0	3	4	4	3	2	1	0	21303.2	0	139954	171831	196755	153954	57311.1	1312.95
sp|Q8BFZ3|ACTBL_MOUSE	Q8BFZ3	ACTBL_MOUSE	Actbl2	376	Mus musculus	1:Experimental evidence at protein level	Beta-actin-like protein 2	1	0.9975	49	7	7	724	0	1	2	1	2	0	0	1	0	0	1	2	1	2	0	0	1	0	77	53	68	98	92	115	71	60	90	0	0	110031	38397.4	159392	190131	0	84626.4	0
sp|Q8BFZ9|ERLN2_MOUSE	Q8BFZ9	ERLN2_MOUSE	Erlin2	340	Mus musculus	1:Experimental evidence at protein level	Erlin-2	1	0.999	9	57	42	57	0	0	0	12	11	13	6	7	8	0	0	0	9	9	9	4	5	6	0	0	0	12	11	13	6	7	8	0	0	0	569822	562950	670403	463676	515704	651470
sp|Q8BG05|ROA3_MOUSE	Q8BG05	ROA3_MOUSE	Hnrnpa3	379	Mus musculus	1:Experimental evidence at protein level	Heterogeneous nuclear ribonucleoprotein A3	1	0.999	11	108	104	109	8	7	10	18	16	15	10	12	12	8	6	7	18	16	15	10	12	12	8	7	11	18	16	15	10	12	12	790369	728475	1.00384e+06	1.79898e+06	2010972	1.77624e+06	1.08103e+06	1603096	1.49944e+06
sp|Q8BG07|PLD4_MOUSE	Q8BG07	PLD4_MOUSE	Pld4	503	Mus musculus	1:Experimental evidence at protein level	5'-3' exonuclease PLD4	0.9506	0.999	1	2	2	2	0	0	0	0	0	2	0	0	0	0	0	0	0	0	2	0	0	0	0	0	0	0	0	2	0	0	0	0	0	0	0	0	18576.6	0	0	0
sp|Q8BG32|PSD11_MOUSE	Q8BG32	PSD11_MOUSE	Psmd11	422	Mus musculus	1:Experimental evidence at protein level	26S proteasome non-ATPase regulatory subunit 11	1	0.999	3	6	6	6	0	0	0	2	1	2	0	1	0	0	0	0	2	1	2	0	1	0	0	0	0	2	1	2	0	1	0	0	0	0	49326.3	47325.2	66591.4	0	11749.6	0
sp|Q8BG73|SH3L2_MOUSE	Q8BG73	SH3L2_MOUSE	Sh3bgrl2	107	Mus musculus	1:Experimental evidence at protein level	SH3 domain-binding glutamic acid-rich-like protein 2	0.9527	0.999	1	4	4	4	0	0	0	0	2	2	0	0	0	0	0	0	0	2	2	0	0	0	0	0	0	0	2	2	0	0	0	0	0	0	0	29919.7	30774.6	0	0	0
sp|Q8BGH2|SAM50_MOUSE	Q8BGH2	SAM50_MOUSE	Samm50	469	Mus musculus	1:Experimental evidence at protein level	Sorting and assembly machinery component 50 homolog	1	0.9989	4	5	5	5	0	0	0	1	0	3	1	0	0	0	0	0	1	0	3	1	0	0	0	0	0	1	0	3	1	0	0	0	0	0	44069.6	27713.8	87310.4	54687.6	0	0
sp|Q8BH04|PCKGM_MOUSE	Q8BH04	PCKGM_MOUSE	Pck2	640	Mus musculus	1:Experimental evidence at protein level	Phosphoenolpyruvate carboxykinase [GTP], mitochondrial	1	0.999	3	6	6	6	0	0	0	2	2	2	0	0	0	0	0	0	2	2	2	0	0	0	0	0	0	2	2	2	0	0	0	0	0	0	43223.1	66142.4	79246.1	0	0	0
sp|Q8BH61|F13A_MOUSE	Q8BH61	F13A_MOUSE	F13a1	732	Mus musculus	1:Experimental evidence at protein level	Coagulation factor XIII A chain	1	0.999	23	180	180	180	1	1	1	37	31	40	22	17	30	1	1	1	37	31	40	22	17	30	1	1	1	37	31	40	22	17	30	59209.3	57089.1	41929.1	2.05335e+06	2108795	2.97593e+06	1.65829e+06	1.23968e+06	2297977
sp|Q8BH64|EHD2_MOUSE	Q8BH64	EHD2_MOUSE	Ehd2	543	Mus musculus	1:Experimental evidence at protein level	EH domain-containing protein 2	1	0.999	11	37	36	37	1	2	1	8	6	10	3	3	3	1	2	1	8	6	9	3	3	3	1	2	1	8	6	10	3	3	3	16493.9	79066.1	16333.1	137382	121261	237139	70198.2	82941	83286.3
sp|Q8BH97|RCN3_MOUSE	Q8BH97	RCN3_MOUSE	Rcn3	328	Mus musculus	1:Experimental evidence at protein level	Reticulocalbin-3	1	0.999	7	33	33	33	1	0	0	11	4	4	5	4	4	1	0	0	11	4	4	5	4	4	1	0	0	11	4	4	5	4	4	28676.9	0	0	315116	99473.5	136542	232366	149907	155963
sp|Q8BHA3|DTD2_MOUSE	Q8BHA3	DTD2_MOUSE	Dtd2	168	Mus musculus	1:Experimental evidence at protein level	D-aminoacyl-tRNA deacylase 2	1	0.999	3	5	5	5	2	0	1	1	0	1	0	0	0	2	0	1	1	0	1	0	0	0	2	0	1	1	0	1	0	0	0	103521	0	32722.2	7435.37	32002.2	39077.5	0	0	0
sp|Q8BHN3|GANAB_MOUSE	Q8BHN3	GANAB_MOUSE	Ganab	944	Mus musculus	1:Experimental evidence at protein level	Neutral alpha-glucosidase AB	0.8662	0.9969	1	2	2	2	0	0	0	0	0	1	0	1	0	0	0	0	0	0	1	0	1	0	0	0	0	0	0	1	0	1	0	0	0	0	0	0	23354.1	0	34546.4	0
sp|Q8BJ71|NUP93_MOUSE	Q8BJ71	NUP93_MOUSE	Nup93	819	Mus musculus	1:Experimental evidence at protein level	Nuclear pore complex protein Nup93	0.9449	0.9988	1	1	1	1	0	0	0	1	0	0	0	0	0	0	0	0	1	0	0	0	0	0	0	0	0	1	0	0	0	0	0	0	0	0	7858.5	0	0	0	0	0
sp|Q8BJS4|SUN2_MOUSE	Q8BJS4	SUN2_MOUSE	Sun2	731	Mus musculus	1:Experimental evidence at protein level	SUN domain-containing protein 2	0.9946	0.999	1	2	2	2	1	0	0	0	1	0	0	0	0	1	0	0	0	1	0	0	0	0	1	0	0	0	1	0	0	0	0	24854.7	0	0	0	1931.84	0	0	0	0
sp|Q8BK64|AHSA1_MOUSE	Q8BK64	AHSA1_MOUSE	Ahsa1	338	Mus musculus	1:Experimental evidence at protein level	Activator of 90 kDa heat shock protein ATPase homolog 1	0.9994	0.9986	2	2	2	2	0	0	0	1	0	1	0	0	0	0	0	0	1	0	1	0	0	0	0	0	0	1	0	1	0	0	0	0	0	0	11511.4	0	0	0	0	0
sp|Q8BKC5|IPO5_MOUSE	Q8BKC5	IPO5_MOUSE	Ipo5	1097	Mus musculus	1:Experimental evidence at protein level	Importin-5	0.8377	0.9961	1	2	2	2	0	0	0	1	1	0	0	0	0	0	0	0	1	1	0	0	0	0	0	0	0	1	1	0	0	0	0	0	0	0	2426.78	2332.2	0	0	0	0
sp|Q8BL66|EEA1_MOUSE	Q8BL66	EEA1_MOUSE	Eea1	1411	Mus musculus	1:Experimental evidence at protein level	Early endosome antigen 1	1	0.9989	2	2	2	2	0	0	0	1	0	1	0	0	0	0	0	0	1	0	1	0	0	0	0	0	0	1	0	1	0	0	0	0	0	0	34467.5	0	46388	0	0	0
sp|Q8BL97|SRSF7_MOUSE	Q8BL97	SRSF7_MOUSE	Srsf7	267	Mus musculus	1:Experimental evidence at protein level	Serine/arginine-rich splicing factor 7	1	0.999	3	26	6	26	1	0	2	6	5	4	3	2	3	0	0	0	3	2	1	0	0	0	1	0	2	6	5	4	3	2	3	81561.9	0	68681.1	209434	191361	110157	126155	160690	111493
sp|Q8BLX7|COGA1_MOUSE	Q8BLX7	COGA1_MOUSE	Col16a1	1580	Mus musculus	1:Experimental evidence at protein level	Collagen alpha-1(XVI) chain	1	0.9941	3	6	3	6	0	2	3	1	0	0	0	0	0	0	1	2	0	0	0	0	0	0	0	2	3	1	0	0	0	0	0	0	80427.8	60795.1	6970.35	0	0	0	0	0
sp|Q8BMF4|ODP2_MOUSE	Q8BMF4	ODP2_MOUSE	Dlat	642	Mus musculus	1:Experimental evidence at protein level	Dihydrolipoyllysine-residue acetyltransferase component of pyruvate dehydrogenase complex, mitochondrial	1	0.999	8	49	49	49	0	0	0	9	9	10	8	7	6	0	0	0	9	9	10	8	7	6	0	0	0	9	9	10	8	7	6	0	0	0	214516	228371	241816	315119	219668	249846
sp|Q8BMJ2|SYLC_MOUSE	Q8BMJ2	SYLC_MOUSE	Lars1	1178	Mus musculus	1:Experimental evidence at protein level	Leucine--tRNA ligase, cytoplasmic	0.9999	0.9987	3	3	3	3	0	0	0	1	1	1	0	0	0	0	0	0	1	1	1	0	0	0	0	0	0	1	1	1	0	0	0	0	0	0	2478.44	5440.07	9339.26	0	0	0
sp|Q8BMK4|CKAP4_MOUSE	Q8BMK4	CKAP4_MOUSE	Ckap4	575	Mus musculus	1:Experimental evidence at protein level	Cytoskeleton-associated protein 4	1	0.999	24	99	98	99	2	2	2	25	21	14	15	8	10	2	2	2	25	20	14	15	8	10	2	2	2	25	21	14	15	8	10	63881.9	103506	40268.6	1.19897e+06	5.55144e+06	654844	960388	5.1134e+06	557417
sp|Q8BML9|SYQ_MOUSE	Q8BML9	SYQ_MOUSE	Qars1	775	Mus musculus	1:Experimental evidence at protein level	Glutamine--tRNA ligase	1	0.999	2	9	9	9	0	0	0	3	2	1	1	1	1	0	0	0	3	2	1	1	1	1	0	0	0	3	2	1	1	1	1	0	0	0	21540.7	21517.9	4270.96	8868.1	0	8444.98
sp|Q8BMS1|ECHA_MOUSE	Q8BMS1	ECHA_MOUSE	Hadha	763	Mus musculus	1:Experimental evidence at protein level	Trifunctional enzyme subunit alpha, mitochondrial	1	0.999	6	18	18	18	0	2	2	7	3	1	1	2	0	0	2	2	7	3	1	1	2	0	0	2	2	7	3	1	1	2	0	0	9097.15	6561.59	61045.9	8339.4	7310.43	11335.7	11421.8	0
sp|Q8BP47|SYNC_MOUSE	Q8BP47	SYNC_MOUSE	Nars1	559	Mus musculus	1:Experimental evidence at protein level	Asparagine--tRNA ligase, cytoplasmic	0.9132	0.9981	1	12	12	12	0	0	0	2	2	2	2	2	2	0	0	0	2	2	2	2	2	2	0	0	0	2	2	2	2	2	2	0	0	0	10748.2	19737.2	18188.3	13661.7	17216	12874.2
sp|Q8BP67|RL24_MOUSE	Q8BP67	RL24_MOUSE	Rpl24	157	Mus musculus	1:Experimental evidence at protein level	Large ribosomal subunit protein eL24	1	0.999	3	31	31	31	5	4	6	3	7	3	0	3	0	5	4	6	3	7	3	0	3	0	5	4	6	3	7	3	0	3	0	292118	306333	337751	84163.2	245696	81784.4	0	177173	0
sp|Q8BP92|RCN2_MOUSE	Q8BP92	RCN2_MOUSE	Rcn2	320	Mus musculus	1:Experimental evidence at protein level	Reticulocalbin-2	1	0.999	4	14	14	14	0	0	0	3	4	2	2	2	1	0	0	0	3	4	2	2	2	1	0	0	0	3	4	2	2	2	1	0	0	0	105057	116487	87024.8	57969.7	98172.5	30503
sp|Q8BPB5|FBLN3_MOUSE	Q8BPB5	FBLN3_MOUSE	Efemp1	493	Mus musculus	1:Experimental evidence at protein level	EGF-containing fibulin-like extracellular matrix protein 1	1	0.999	20	92	92	92	23	30	30	2	3	4	0	0	0	23	30	30	2	3	4	0	0	0	23	30	30	2	3	4	0	0	0	397329	2.18512e+06	1898934	4585.04	3129.09	6301.37	0	0	0
sp|Q8BT60|CPNE3_MOUSE	Q8BT60	CPNE3_MOUSE	Cpne3	533	Mus musculus	1:Experimental evidence at protein level	Copine-3	1	0.9987	6	21	5	21	1	0	1	4	4	2	4	3	2	0	0	0	2	1	0	1	1	0	1	0	1	4	4	2	4	3	2	42392.5	0	41306.3	105489	85146.7	50022.2	84071.2	68823.3	63017.3
sp|Q8BTM8|FLNA_MOUSE	Q8BTM8	FLNA_MOUSE	Flna	2647	Mus musculus	1:Experimental evidence at protein level	Filamin-A	1	0.999	76	444	387	444	4	13	7	101	84	80	60	48	47	2	9	4	89	75	71	53	43	41	4	13	7	101	84	80	60	48	47	174545	818970	319241	5.94475e+06	6.18419e+06	5.21952e+06	3.71908e+06	3.35416e+06	3.14883e+06
sp|Q8BV57|SRCRL_MOUSE	Q8BV57	SRCRL_MOUSE	Ssc5d	1371	Mus musculus	1:Experimental evidence at protein level	Soluble scavenger receptor cysteine-rich domain-containing protein SSC5D	0.9528	0.999	1	1	1	1	0	0	1	0	0	0	0	0	0	0	0	1	0	0	0	0	0	0	0	0	1	0	0	0	0	0	0	0	0	0	0	0	0	0	0	0
sp|Q8BVW3|TRI14_MOUSE	Q8BVW3	TRI14_MOUSE	Trim14	440	Mus musculus	1:Experimental evidence at protein level	Tripartite motif-containing protein 14	0.7442	0.9931	1	6	6	6	0	0	0	2	1	0	1	1	1	0	0	0	2	1	0	1	1	1	0	0	0	2	1	0	1	1	1	0	0	0	0	0	0	0	0	0
sp|Q8BX02|KANK2_MOUSE	Q8BX02	KANK2_MOUSE	Kank2	843	Mus musculus	1:Experimental evidence at protein level	KN motif and ankyrin repeat domain-containing protein 2	0.9528	0.999	1	6	6	6	0	0	0	2	1	1	1	0	1	0	0	0	2	1	1	1	0	1	0	0	0	2	1	1	1	0	1	0	0	0	5822.3	2841	4983.23	4099.32	0	5357.6
sp|Q8C0C7|SYFA_MOUSE	Q8C0C7	SYFA_MOUSE	Farsa	508	Mus musculus	1:Experimental evidence at protein level	Phenylalanine--tRNA ligase alpha subunit	1	0.999	2	27	27	27	0	0	0	6	5	4	5	3	4	0	0	0	6	5	4	5	3	4	0	0	0	6	5	4	5	3	4	0	0	0	23014.8	44272.6	19353.9	39474.9	8194.38	20737.2
sp|Q8C166|CPNE1_MOUSE	Q8C166	CPNE1_MOUSE	Cpne1	536	Mus musculus	1:Experimental evidence at protein level	Copine-1	0.9739	0.9982	2	4	4	6	0	0	0	1	1	1	0	1	0	0	0	0	1	1	1	0	1	0	0	0	0	1	2	1	1	1	0	0	0	0	9476.89	6542.75	7461.18	0	7764.49	0
sp|Q8C1B7|SEP11_MOUSE	Q8C1B7	SEP11_MOUSE	Septin11	431	Mus musculus	1:Experimental evidence at protein level	Septin-11	0.9995	0.9988	3	14	0	14	0	0	0	4	3	3	2	1	1	0	0	0	0	0	0	0	0	0	0	0	0	4	3	3	2	1	1	0	0	0	73442.1	84179.1	74347.9	89004.6	36452.8	31907.2
sp|Q8C9W3|ATS2_MOUSE	Q8C9W3	ATS2_MOUSE	Adamts2	1213	Mus musculus	1:Experimental evidence at protein level	A disintegrin and metalloproteinase with thrombospondin motifs 2	0.9528	0.999	1	1	1	1	0	0	0	1	0	0	0	0	0	0	0	0	1	0	0	0	0	0	0	0	0	1	0	0	0	0	0	0	0	0	0	0	0	0	0	0
sp|Q8CAQ8|MIC60_MOUSE	Q8CAQ8	MIC60_MOUSE	Immt	757	Mus musculus	1:Experimental evidence at protein level	MICOS complex subunit Mic60	1	0.999	24	73	73	73	0	0	0	20	15	15	7	7	9	0	0	0	20	15	15	7	7	9	0	0	0	20	15	15	7	7	9	0	0	0	630559	629814	655229	226572	293586	365764
sp|Q8CCK0|H2AW_MOUSE	Q8CCK0	H2AW_MOUSE	Macroh2a2	372	Mus musculus	1:Experimental evidence at protein level	Core histone macro-H2A.2	1	0.999	14	47	47	91	19	9	16	2	1	0	0	0	0	19	9	16	2	1	0	0	0	0	27	16	23	5	7	3	3	5	2	1.34631e+06	1083493	1.23107e+06	83774.5	79731.6	0	0	0	0
sp|Q8CDN6|TXNL1_MOUSE	Q8CDN6	TXNL1_MOUSE	Txnl1	289	Mus musculus	1:Experimental evidence at protein level	Thioredoxin-like protein 1	0.9526	0.999	1	1	1	1	0	0	0	1	0	0	0	0	0	0	0	0	1	0	0	0	0	0	0	0	0	1	0	0	0	0	0	0	0	0	11367.1	0	0	0	0	0
sp|Q8CG19|LTBP1_MOUSE	Q8CG19	LTBP1_MOUSE	Ltbp1	1712	Mus musculus	1:Experimental evidence at protein level	Latent-transforming growth factor beta-binding protein 1	1	0.999	5	11	11	11	3	4	2	1	1	0	0	0	0	3	4	2	1	1	0	0	0	0	3	4	2	1	1	0	0	0	0	83363.5	161495	99900.5	14091.3	27185.5	0	0	0	0
sp|Q8CGB3|UACA_MOUSE	Q8CGB3	UACA_MOUSE	Uaca	1411	Mus musculus	1:Experimental evidence at protein level	Uveal autoantigen with coiled-coil domains and ankyrin repeats	0.9448	0.9988	1	1	1	1	0	0	0	0	1	0	0	0	0	0	0	0	0	1	0	0	0	0	0	0	0	0	1	0	0	0	0	0	0	0	0	5979.16	0	0	0	0
sp|Q8CGC7|SYEP_MOUSE	Q8CGC7	SYEP_MOUSE	Eprs1	1512	Mus musculus	1:Experimental evidence at protein level	Bifunctional glutamate/proline--tRNA ligase	1	0.999	5	17	17	17	0	1	1	5	4	2	2	1	1	0	1	1	5	4	2	2	1	1	0	1	1	5	4	2	2	1	1	0	726925	25815.9	109554	49475.7	43806.9	57336.6	16070.7	15487.2
sp|Q8CHH9|SEPT8_MOUSE	Q8CHH9	SEPT8_MOUSE	Septin8	429	Mus musculus	1:Experimental evidence at protein level	Septin-8	0.9364	0.9954	3	1	1	6	0	0	0	1	0	0	0	0	0	0	0	0	1	0	0	0	0	0	0	0	0	3	1	1	1	0	0	0	0	0	12069.8	0	0	0	0	0
sp|Q8CI43|MYL6B_MOUSE	Q8CI43	MYL6B_MOUSE	Myl6b	207	Mus musculus	1:Experimental evidence at protein level	Myosin light chain 6B	0.9998	0.9963	4	2	2	32	0	0	0	0	0	1	1	0	0	0	0	0	0	0	1	1	0	0	4	2	4	4	3	5	4	3	3	0	0	0	0	0	41777.7	178901	0	0
sp|Q8CI51|PDLI5_MOUSE	Q8CI51	PDLI5_MOUSE	Pdlim5	591	Mus musculus	1:Experimental evidence at protein level	PDZ and LIM domain protein 5	1	0.999	5	15	15	15	0	0	0	2	4	3	2	1	3	0	0	0	2	4	3	2	1	3	0	0	0	2	4	3	2	1	3	0	0	0	59680.9	76504.6	57824.8	86263.8	47634.8	144968
sp|Q8CI94|PYGB_MOUSE	Q8CI94	PYGB_MOUSE	Pygb	843	Mus musculus	1:Experimental evidence at protein level	Glycogen phosphorylase, brain form	1	0.999	4	5	4	5	0	3	0	2	0	0	0	0	0	0	3	0	1	0	0	0	0	0	0	3	0	2	0	0	0	0	0	0	59791.4	0	19049.3	0	0	0	0	0
sp|Q8CIB5|FERM2_MOUSE	Q8CIB5	FERM2_MOUSE	Fermt2	680	Mus musculus	1:Experimental evidence at protein level	Fermitin family homolog 2	0.9854	0.9944	2	3	3	3	0	0	0	0	1	1	0	1	0	0	0	0	0	1	1	0	1	0	0	0	0	0	1	1	0	1	0	0	0	0	0	6910.97	6781.16	0	0	0
sp|Q8CIE6|COPA_MOUSE	Q8CIE6	COPA_MOUSE	Copa	1224	Mus musculus	1:Experimental evidence at protein level	Coatomer subunit alpha	1	0.999	10	29	29	29	1	1	2	9	5	7	1	1	2	1	1	2	9	5	7	1	1	2	1	1	2	9	5	7	1	1	2	17765.7	53504.2	73128.4	193245	153763	195131	39899.1	7856.37	58087
sp|Q8JZQ9|EIF3B_MOUSE	Q8JZQ9	EIF3B_MOUSE	Eif3b	803	Mus musculus	1:Experimental evidence at protein level	Eukaryotic translation initiation factor 3 subunit B	0.9996	0.9987	2	2	2	2	0	0	0	2	0	0	0	0	0	0	0	0	2	0	0	0	0	0	0	0	0	2	0	0	0	0	0	0	0	0	30391.1	28825.9	0	0	0	0
sp|Q8JZU2|TXTP_MOUSE	Q8JZU2	TXTP_MOUSE	Slc25a1	311	Mus musculus	1:Experimental evidence at protein level	Tricarboxylate transport protein, mitochondrial	1	0.999	2	5	5	5	0	0	0	2	0	2	1	0	0	0	0	0	2	0	2	1	0	0	0	0	0	2	0	2	1	0	0	0	0	0	39424.2	0	48879.3	27699.7	0	0
sp|Q8K0E8|FIBB_MOUSE	Q8K0E8	FIBB_MOUSE	Fgb	481	Mus musculus	1:Experimental evidence at protein level	Fibrinogen beta chain	1	0.9984	4	8	8	8	3	3	1	0	1	0	0	0	0	3	3	1	0	1	0	0	0	0	3	3	1	0	1	0	0	0	0	253044	172007	64961.8	0	20108.8	0	0	0	0
sp|Q8K1I3|SPP24_MOUSE	Q8K1I3	SPP24_MOUSE	Spp2	203	Mus musculus	1:Experimental evidence at protein level	Secreted phosphoprotein 24	0.9478	0.9989	1	1	1	1	1	0	0	0	0	0	0	0	0	1	0	0	0	0	0	0	0	0	1	0	0	0	0	0	0	0	0	56632.1	0	0	0	0	0	0	0	0
sp|Q8K1M6|DNM1L_MOUSE	Q8K1M6	DNM1L_MOUSE	Dnm1l	736	Mus musculus	1:Experimental evidence at protein level	Dynamin-1-like protein	1	0.9989	2	9	9	9	0	0	0	2	1	1	2	0	3	0	0	0	2	1	1	2	0	3	0	0	0	2	1	1	2	0	3	0	0	0	5112.01	8432.87	7251.39	9868.07	0	19877
sp|Q8K262|PLAC9_MOUSE	Q8K262	PLAC9_MOUSE	Plac9	108	Mus musculus	2:Experimental evidence at transcript level	Placenta-specific protein 9	0.9513	0.999	1	6	6	6	1	0	0	2	1	1	0	0	1	1	0	0	2	1	1	0	0	1	1	0	0	2	1	1	0	0	1	97348.6	0	0	122628	107637	110593	0	0	141453
sp|Q8K297|GT251_MOUSE	Q8K297	GT251_MOUSE	Colgalt1	617	Mus musculus	1:Experimental evidence at protein level	Procollagen galactosyltransferase 1	1	0.999	8	46	46	46	0	0	0	9	10	9	6	7	5	0	0	0	9	10	9	6	7	5	0	0	0	9	10	9	6	7	5	0	0	0	176237	186040	206231	306982	220272	213990
sp|Q8K2B3|SDHA_MOUSE	Q8K2B3	SDHA_MOUSE	Sdha	664	Mus musculus	1:Experimental evidence at protein level	Succinate dehydrogenase [ubiquinone] flavoprotein subunit, mitochondrial	0.9527	0.999	1	7	7	7	0	0	0	2	2	1	1	1	0	0	0	0	2	2	1	1	1	0	0	0	0	2	2	1	1	1	0	0	0	0	6942.56	7707.8	4531.41	4766.33	5560.19	0
sp|Q8K310|MATR3_MOUSE	Q8K310	MATR3_MOUSE	Matr3	846	Mus musculus	1:Experimental evidence at protein level	Matrin-3	1	0.999	3	5	5	5	0	1	1	2	0	0	0	1	0	0	1	1	2	0	0	0	1	0	0	1	1	2	0	0	0	1	0	0	7799.86	4774.29	4866.63	0	0	0	3807.95	0
sp|Q8K3J1|NDUS8_MOUSE	Q8K3J1	NDUS8_MOUSE	Ndufs8	212	Mus musculus	1:Experimental evidence at protein level	NADH dehydrogenase [ubiquinone] iron-sulfur protein 8, mitochondrial	0.9975	0.9987	2	4	4	4	0	0	0	2	1	0	0	1	0	0	0	0	2	1	0	0	1	0	0	0	0	2	1	0	0	1	0	0	0	0	9718.05	9542.37	0	0	11472.5	0
sp|Q8K482|EMIL2_MOUSE	Q8K482	EMIL2_MOUSE	Emilin2	1074	Mus musculus	1:Experimental evidence at protein level	EMILIN-2	1	0.999	18	55	55	55	3	1	1	8	12	16	5	4	5	3	1	1	8	12	16	5	4	5	3	1	1	8	12	16	5	4	5	100641	32284.1	60617.9	403606	493989	749108	196259	164332	333169
sp|Q8K4Z5|SF3A1_MOUSE	Q8K4Z5	SF3A1_MOUSE	Sf3a1	791	Mus musculus	1:Experimental evidence at protein level	Splicing factor 3A subunit 1	0.9936	0.9945	2	2	2	2	0	0	0	1	0	1	0	0	0	0	0	0	1	0	1	0	0	0	0	0	0	1	0	1	0	0	0	0	0	0	24817.1	0	23851.9	0	0	0
sp|Q8QZT1|THIL_MOUSE	Q8QZT1	THIL_MOUSE	Acat1	424	Mus musculus	1:Experimental evidence at protein level	Acetyl-CoA acetyltransferase, mitochondrial	1	0.999	16	122	122	122	6	1	11	20	24	20	11	14	15	6	1	11	20	24	20	11	14	15	6	1	11	20	24	20	11	14	15	353924	75493.4	622883	996695	976626	1.12431e+06	476349	661353	810772
sp|Q8R010|AIMP2_MOUSE	Q8R010	AIMP2_MOUSE	Aimp2	320	Mus musculus	1:Experimental evidence at protein level	Aminoacyl tRNA synthase complex-interacting multifunctional protein 2	0.9865	0.9974	2	2	2	2	0	0	0	0	1	1	0	0	0	0	0	0	0	1	1	0	0	0	0	0	0	0	1	1	0	0	0	0	0	0	0	8901.7	6597.27	0	0	0
sp|Q8R054|SRPX2_MOUSE	Q8R054	SRPX2_MOUSE	Srpx2	468	Mus musculus	1:Experimental evidence at protein level	Sushi repeat-containing protein SRPX2	1	0.999	18	94	94	94	22	26	25	7	4	6	1	1	2	22	26	25	7	4	6	1	1	2	22	26	25	7	4	6	1	1	2	1.43909e+06	2.578e+06	2.43467e+06	231273	196696	459670	50884.5	79924.7	105463
sp|Q8R081|HNRPL_MOUSE	Q8R081	HNRPL_MOUSE	Hnrnpl	586	Mus musculus	1:Experimental evidence at protein level	Heterogeneous nuclear ribonucleoprotein L	1	0.999	12	72	72	72	8	2	8	10	15	13	5	6	5	8	2	8	10	15	13	5	6	5	8	2	8	10	15	13	5	6	5	547368	238880	689604	284848	618507	663353	205267	339198	321695
sp|Q8R180|ERO1A_MOUSE	Q8R180	ERO1A_MOUSE	Ero1a	464	Mus musculus	1:Experimental evidence at protein level	ERO1-like protein alpha	1	0.9989	1	12	12	12	0	0	0	3	2	3	2	2	0	0	0	0	3	2	3	2	2	0	0	0	0	3	2	3	2	2	0	0	0	0	21872.7	3264.83	20513	4348.64	6433.09	0
sp|Q8R1B4|EIF3C_MOUSE	Q8R1B4	EIF3C_MOUSE	Eif3c	911	Mus musculus	1:Experimental evidence at protein level	Eukaryotic translation initiation factor 3 subunit C	0.8549	0.9966	1	1	1	1	0	0	0	1	0	0	0	0	0	0	0	0	1	0	0	0	0	0	0	0	0	1	0	0	0	0	0	0	0	0	18022.5	0	0	0	0	0
sp|Q8R1F1|NIBA2_MOUSE	Q8R1F1	NIBA2_MOUSE	Niban2	749	Mus musculus	1:Experimental evidence at protein level	Protein Niban 2	1	0.999	2	6	6	6	0	0	0	3	2	1	0	0	0	0	0	0	3	2	1	0	0	0	0	0	0	3	2	1	0	0	0	0	0	0	34942.5	25120.3	22291.3	0	0	0
sp|Q8R1Q8|DC1L1_MOUSE	Q8R1Q8	DC1L1_MOUSE	Dync1li1	523	Mus musculus	1:Experimental evidence at protein level	Cytoplasmic dynein 1 light intermediate chain 1	0.9998	0.9986	2	3	3	3	0	0	0	1	2	0	0	0	0	0	0	0	1	2	0	0	0	0	0	0	0	1	2	0	0	0	0	0	0	0	21842.2	21124.3	0	0	0	0
sp|Q8R2G6|CCD80_MOUSE	Q8R2G6	CCD80_MOUSE	Ccdc80	949	Mus musculus	1:Experimental evidence at protein level	Coiled-coil domain-containing protein 80	0.9525	0.999	1	6	6	6	0	1	1	1	1	1	1	0	0	0	1	1	1	1	1	1	0	0	0	1	1	1	1	1	1	0	0	0	21327.4	25961.8	7607.79	10727.9	12772.9	11159.1	0	0
sp|Q8R2Z5|VWA1_MOUSE	Q8R2Z5	VWA1_MOUSE	Vwa1	415	Mus musculus	1:Experimental evidence at protein level	von Willebrand factor A domain-containing protein 1	0.9528	0.999	1	8	8	8	0	0	0	3	2	3	0	0	0	0	0	0	3	2	3	0	0	0	0	0	0	3	2	3	0	0	0	0	0	0	17147.7	16785	22736.5	0	0	0
sp|Q8R4Y4|STAB1_MOUSE	Q8R4Y4	STAB1_MOUSE	Stab1	2571	Mus musculus	1:Experimental evidence at protein level	Stabilin-1	1	0.999	5	10	10	10	0	0	0	5	1	3	0	1	0	0	0	0	5	1	3	0	1	0	0	0	0	5	1	3	0	1	0	0	0	0	99596.3	62222.3	47294.6	0	37752.6	0
sp|Q8VDD5|MYH9_MOUSE	Q8VDD5	MYH9_MOUSE	Myh9	1960	Mus musculus	1:Experimental evidence at protein level	Myosin-9	1	0.999	223	3135	2391	3141	476	244	397	383	383	427	255	265	305	362	189	308	295	287	317	200	199	234	479	245	399	383	383	427	255	265	305	92740368	45472728	78853368	60884392	76459856	72235424	50764376	56757668	63474616
sp|Q8VDJ3|VIGLN_MOUSE	Q8VDJ3	VIGLN_MOUSE	Hdlbp	1268	Mus musculus	1:Experimental evidence at protein level	Vigilin	1	0.999	8	12	12	12	0	0	0	6	2	1	2	1	0	0	0	0	6	2	1	2	1	0	0	0	0	6	2	1	2	1	0	0	0	0	166555	57073.4	85249.9	122377	0	0
sp|Q8VDM4|PSMD2_MOUSE	Q8VDM4	PSMD2_MOUSE	Psmd2	908	Mus musculus	1:Experimental evidence at protein level	26S proteasome non-ATPase regulatory subunit 2	1	0.999	6	18	18	18	0	0	0	4	5	3	1	3	2	0	0	0	4	5	3	1	3	2	0	0	0	4	5	3	1	3	2	0	0	0	40388.4	82919.8	115641	5641.3	24388.3	30501.4
sp|Q8VE37|RCC1_MOUSE	Q8VE37	RCC1_MOUSE	Rcc1	421	Mus musculus	1:Experimental evidence at protein level	Regulator of chromosome condensation	0.8945	0.9976	1	2	2	2	0	0	0	0	1	1	0	0	0	0	0	0	0	1	1	0	0	0	0	0	0	0	1	1	0	0	0	0	0	0	0	11155.3	13467.5	0	0	0
sp|Q8VEK3|HNRPU_MOUSE	Q8VEK3	HNRPU_MOUSE	Hnrnpu	800	Mus musculus	1:Experimental evidence at protein level	Heterogeneous nuclear ribonucleoprotein U	1	0.999	8	18	18	18	1	0	0	7	5	3	1	1	0	1	0	0	7	5	3	1	1	0	1	0	0	7	5	3	1	1	0	0	0	0	404469	299262	113431	36554.4	0	0
sp|Q8VEM8|S25A3_MOUSE	Q8VEM8	S25A3_MOUSE	Slc25a3	357	Mus musculus	1:Experimental evidence at protein level	Solute carrier family 25 member 3	1	0.9986	5	7	7	7	0	0	0	2	3	2	0	0	0	0	0	0	2	3	2	0	0	0	0	0	0	2	3	2	0	0	0	0	0	0	21216.8	84887.2	85244.4	0	0	0
sp|Q8VH51|RBM39_MOUSE	Q8VH51	RBM39_MOUSE	Rbm39	530	Mus musculus	1:Experimental evidence at protein level	RNA-binding protein 39	0.943	0.9988	1	2	2	2	0	0	0	1	0	1	0	0	0	0	0	0	1	0	1	0	0	0	0	0	0	1	0	1	0	0	0	0	0	0	18248.8	0	11936.8	0	0	0
sp|Q8VHX6|FLNC_MOUSE	Q8VHX6	FLNC_MOUSE	Flnc	2726	Mus musculus	1:Experimental evidence at protein level	Filamin-C	1	0.999	13	12	12	71	0	0	1	4	3	2	2	0	0	0	0	1	4	3	2	2	0	0	2	4	4	16	12	12	10	5	6	0	0	19792.5	84696.7	87061.6	65292.5	33841.7	0	0
sp|Q8VIJ6|SFPQ_MOUSE	Q8VIJ6	SFPQ_MOUSE	Sfpq	699	Mus musculus	1:Experimental evidence at protein level	Splicing factor, proline- and glutamine-rich	1	0.999	6	9	9	17	1	0	0	4	3	1	0	0	0	1	0	0	4	3	1	0	0	0	1	0	0	5	5	2	1	1	2	0	0	0	92977.1	73701.6	35268.6	0	0	0
sp|Q91V12|BACH_MOUSE	Q91V12	BACH_MOUSE	Acot7	381	Mus musculus	1:Experimental evidence at protein level	Cytosolic acyl coenzyme A thioester hydrolase	1	0.9987	2	15	15	15	0	0	0	5	3	3	1	1	2	0	0	0	5	3	3	1	1	2	0	0	0	5	3	3	1	1	2	0	0	0	34635.6	36883.1	31926.6	25799.9	24428.2	24556.9
sp|Q91V41|RAB14_MOUSE	Q91V41	RAB14_MOUSE	Rab14	215	Mus musculus	1:Experimental evidence at protein level	Ras-related protein Rab-14	1	0.9989	2	2	2	2	0	0	0	0	0	0	2	0	0	0	0	0	0	0	0	2	0	0	0	0	0	0	0	0	2	0	0	0	0	0	0	0	0	79096.4	0	0
sp|Q91V61|SFXN3_MOUSE	Q91V61	SFXN3_MOUSE	Sfxn3	321	Mus musculus	1:Experimental evidence at protein level	Sideroflexin-3	1	0.999	7	27	27	27	1	2	1	2	6	5	2	4	4	1	2	1	2	6	5	2	4	4	1	2	1	2	6	5	2	4	4	28837.5	118805	92304.9	84273	224278	242249	145235	191377	260897
sp|Q91V92|ACLY_MOUSE	Q91V92	ACLY_MOUSE	Acly	1091	Mus musculus	1:Experimental evidence at protein level	ATP-citrate synthase	0.9527	0.999	1	3	3	3	0	0	0	1	2	0	0	0	0	0	0	0	1	2	0	0	0	0	0	0	0	1	2	0	0	0	0	0	0	0	3556.26	3552.04	0	0	0	0
sp|Q91VC3|IF4A3_MOUSE	Q91VC3	IF4A3_MOUSE	Eif4a3	411	Mus musculus	1:Experimental evidence at protein level	Eukaryotic initiation factor 4A-III	1	0.999	7	15	15	18	0	1	1	5	1	3	1	1	2	0	1	1	5	1	3	1	1	2	0	1	1	6	2	4	1	1	2	0	79040.9	23746	159104	56225	114706	61946.9	77473.1	63344.9
sp|Q91VD9|NDUS1_MOUSE	Q91VD9	NDUS1_MOUSE	Ndufs1	727	Mus musculus	1:Experimental evidence at protein level	NADH-ubiquinone oxidoreductase 75 kDa subunit, mitochondrial	1	0.999	3	7	7	7	0	0	0	3	1	2	0	1	0	0	0	0	3	1	2	0	1	0	0	0	0	3	1	2	0	1	0	0	0	0	71631.1	55437.8	63307	0	57525	0
sp|Q91VI7|RINI_MOUSE	Q91VI7	RINI_MOUSE	Rnh1	456	Mus musculus	1:Experimental evidence at protein level	Ribonuclease inhibitor	1	0.999	4	7	7	7	0	0	0	3	0	1	1	0	2	0	0	0	3	0	1	1	0	2	0	0	0	3	0	1	1	0	2	0	0	0	160442	42575.8	106303	52596.8	0	97675.8
sp|Q91VJ2|CAVN3_MOUSE	Q91VJ2	CAVN3_MOUSE	Cavin3	260	Mus musculus	1:Experimental evidence at protein level	Caveolae-associated protein 3	0.9017	0.9978	1	1	1	1	0	0	0	1	0	0	0	0	0	0	0	0	1	0	0	0	0	0	0	0	0	1	0	0	0	0	0	0	0	0	30656.9	0	0	0	0	0
sp|Q91VM5|RMXL1_MOUSE	Q91VM5	RMXL1_MOUSE	Rbmxl1	388	Mus musculus	2:Experimental evidence at transcript level	RNA binding motif protein, X-linked-like-1	1	0.999	11	66	8	66	13	6	11	5	11	9	2	7	2	1	1	1	0	1	2	0	2	0	13	6	11	5	11	9	2	7	2	1.63524e+06	405843	652605	207465	484106	311424	172847	300820	210141
sp|Q91VN4|MIC25_MOUSE	Q91VN4	MIC25_MOUSE	Chchd6	273	Mus musculus	1:Experimental evidence at protein level	MICOS complex subunit Mic25	0.9992	0.9989	2	2	2	2	0	0	0	0	0	2	0	0	0	0	0	0	0	0	2	0	0	0	0	0	0	0	0	2	0	0	0	0	0	0	0	36927	42441.6	0	0	0
sp|Q91VR2|ATPG_MOUSE	Q91VR2	ATPG_MOUSE	Atp5f1c	298	Mus musculus	1:Experimental evidence at protein level	ATP synthase F(1) complex subunit gamma, mitochondrial	1	0.999	5	15	15	15	0	0	0	5	2	2	4	1	1	0	0	0	5	2	2	4	1	1	0	0	0	5	2	2	4	1	1	0	0	0	178212	49815.9	8816.74	70081.2	17056.6	11716.7
sp|Q91VW3|SH3L3_MOUSE	Q91VW3	SH3L3_MOUSE	Sh3bgrl3	93	Mus musculus	1:Experimental evidence at protein level	SH3 domain-binding glutamic acid-rich-like protein 3	1	0.9989	2	14	14	14	1	1	0	3	3	3	1	1	1	1	1	0	3	3	3	1	1	1	1	1	0	3	3	3	1	1	1	41736.4	47073.2	0	284600	235514	246810	98834.5	71030.7	98594.7
sp|Q91W90|TXND5_MOUSE	Q91W90	TXND5_MOUSE	Txndc5	417	Mus musculus	1:Experimental evidence at protein level	Thioredoxin domain-containing protein 5	1	0.999	9	108	108	108	1	1	1	22	16	22	13	15	17	1	1	1	22	16	22	13	15	17	1	1	1	22	16	22	13	15	17	60272.3	70924.6	40252.9	691320	649231	845281	466713	629156	624707
sp|Q91WQ3|SYYC_MOUSE	Q91WQ3	SYYC_MOUSE	Yars1	528	Mus musculus	1:Experimental evidence at protein level	Tyrosine--tRNA ligase, cytoplasmic	0.7349	0.9928	1	2	2	2	0	0	0	0	1	0	0	0	1	0	0	0	0	1	0	0	0	1	0	0	0	0	1	0	0	0	1	0	0	0	0	10138.2	0	0	0	13567.1
sp|Q91XV3|BASP1_MOUSE	Q91XV3	BASP1_MOUSE	Basp1	226	Mus musculus	1:Experimental evidence at protein level	Brain acid soluble protein 1	1	0.999	2	2	2	2	0	0	0	2	0	0	0	0	0	0	0	0	2	0	0	0	0	0	0	0	0	2	0	0	0	0	0	0	0	0	20258.3	0	0	0	0	0
sp|Q91YJ2|SNX4_MOUSE	Q91YJ2	SNX4_MOUSE	Snx4	450	Mus musculus	1:Experimental evidence at protein level	Sorting nexin-4	0.9408	0.9987	1	1	1	1	0	0	0	0	0	0	1	0	0	0	0	0	0	0	0	1	0	0	0	0	0	0	0	0	1	0	0	0	0	0	0	0	0	16004.5	0	0
sp|Q91YQ5|RPN1_MOUSE	Q91YQ5	RPN1_MOUSE	Rpn1	608	Mus musculus	1:Experimental evidence at protein level	Dolichyl-diphosphooligosaccharide--protein glycosyltransferase subunit 1	1	0.999	10	23	23	23	0	1	1	4	5	5	5	1	1	0	1	1	4	5	5	5	1	1	0	1	1	4	5	5	5	1	1	0	49924.6	85491.6	129939	259271	188710	207860	27825.9	138693
sp|Q91YR1|TWF1_MOUSE	Q91YR1	TWF1_MOUSE	Twf1	350	Mus musculus	1:Experimental evidence at protein level	Twinfilin-1	1	0.999	3	4	3	4	0	0	0	0	2	1	1	0	0	0	0	0	0	1	1	1	0	0	0	0	0	0	2	1	1	0	0	0	0	0	0	19919.9	20969.7	55438.4	0	0
sp|Q91ZJ5|UGPA_MOUSE	Q91ZJ5	UGPA_MOUSE	Ugp2	508	Mus musculus	1:Experimental evidence at protein level	UTP--glucose-1-phosphate uridylyltransferase	0.9497	0.9989	1	1	1	1	0	0	0	1	0	0	0	0	0	0	0	0	1	0	0	0	0	0	0	0	0	1	0	0	0	0	0	0	0	0	8346.14	0	0	0	0	0
sp|Q91ZX7|LRP1_MOUSE	Q91ZX7	LRP1_MOUSE	Lrp1	4545	Mus musculus	1:Experimental evidence at protein level	Prolow-density lipoprotein receptor-related protein 1	1	0.999	10	30	30	30	0	0	0	9	7	4	3	3	4	0	0	0	9	7	4	3	3	4	0	0	0	9	7	4	3	3	4	0	0	0	155421	381670	79048.6	85952.2	130646	108056
sp|Q920A5|RISC_MOUSE	Q920A5	RISC_MOUSE	Scpep1	452	Mus musculus	1:Experimental evidence at protein level	Retinoid-inducible serine carboxypeptidase	0.9528	0.999	1	8	8	8	0	0	0	2	1	2	0	2	1	0	0	0	2	1	2	0	2	1	0	0	0	2	1	2	0	2	1	0	0	0	6361.96	5216.09	4787.9	0	6062.44	4179.03
sp|Q920C1|CRDL1_MOUSE	Q920C1	CRDL1_MOUSE	Chrdl1	447	Mus musculus	1:Experimental evidence at protein level	Chordin-like protein 1	1	0.999	2	3	3	3	0	3	0	0	0	0	0	0	0	0	3	0	0	0	0	0	0	0	0	3	0	0	0	0	0	0	0	0	188508	0	0	0	0	0	0	0
sp|Q920E5|FPPS_MOUSE	Q920E5	FPPS_MOUSE	Fdps	353	Mus musculus	1:Experimental evidence at protein level	Farnesyl pyrophosphate synthase	0.9521	0.999	1	7	7	7	0	0	0	3	2	2	0	0	0	0	0	0	3	2	2	0	0	0	0	0	0	3	2	2	0	0	0	0	0	0	5642.98	4307.31	4090.91	0	0	0
sp|Q921F2|TADBP_MOUSE	Q921F2	TADBP_MOUSE	Tardbp	414	Mus musculus	1:Experimental evidence at protein level	TAR DNA-binding protein 43	1	0.999	5	28	28	28	3	0	3	4	2	4	3	5	4	3	0	3	4	2	4	3	5	4	3	0	3	4	2	4	3	5	4	149207	0	92819.2	156965	106729	132697	81664.4	54801.6	111129
sp|Q921M3|SF3B3_MOUSE	Q921M3	SF3B3_MOUSE	Sf3b3	1217	Mus musculus	1:Experimental evidence at protein level	Splicing factor 3B subunit 3	1	0.9989	3	5	5	5	1	0	0	0	1	1	0	1	1	1	0	0	0	1	1	0	1	1	1	0	0	0	1	1	0	1	1	11607.7	0	0	0	55249.7	54712.8	0	68386.6	63765.4
sp|Q921N6|DDX27_MOUSE	Q921N6	DDX27_MOUSE	Ddx27	760	Mus musculus	1:Experimental evidence at protein level	Probable ATP-dependent RNA helicase DDX27	0.903	0.9978	1	3	3	3	0	0	0	0	1	0	0	2	0	0	0	0	0	1	0	0	2	0	0	0	0	0	1	0	0	2	0	0	0	0	0	1757.24	0	0	2315.33	0
sp|Q921T2|TOIP1_MOUSE	Q921T2	TOIP1_MOUSE	Tor1aip1	595	Mus musculus	1:Experimental evidence at protein level	Torsin-1A-interacting protein 1	0.9527	0.999	1	3	3	3	1	1	1	0	0	0	0	0	0	1	1	1	0	0	0	0	0	0	1	1	1	0	0	0	0	0	0	7624.24	5725.23	5966.1	0	0	0	0	0	0
sp|Q921W0|CHM1A_MOUSE	Q921W0	CHM1A_MOUSE	Chmp1a	196	Mus musculus	1:Experimental evidence at protein level	Charged multivesicular body protein 1a	1	0.9985	3	9	9	9	0	0	0	2	0	2	2	1	2	0	0	0	2	0	2	2	1	2	0	0	0	2	0	2	2	1	2	0	0	0	47040.4	0	47549.4	24735.2	18404.4	27752.7
sp|Q922B2|SYDC_MOUSE	Q922B2	SYDC_MOUSE	Dars1	501	Mus musculus	1:Experimental evidence at protein level	Aspartate--tRNA ligase, cytoplasmic	1	0.999	4	5	5	5	0	0	0	1	0	4	0	0	0	0	0	0	1	0	4	0	0	0	0	0	0	1	0	4	0	0	0	0	0	0	31705.8	31535.2	115774	0	0	0
sp|Q922F4|TBB6_MOUSE	Q922F4	TBB6_MOUSE	Tubb6	447	Mus musculus	1:Experimental evidence at protein level	Tubulin beta-6 chain	1	0.999	20	27	8	317	0	2	3	7	3	9	2	0	1	0	1	1	2	0	2	1	0	1	17	26	23	55	38	55	37	27	39	0	98609.7	135473	175517	171006	240316	135436	0	25331.8
sp|Q922Q8|LRC59_MOUSE	Q922Q8	LRC59_MOUSE	Lrrc59	307	Mus musculus	1:Experimental evidence at protein level	Leucine-rich repeat-containing protein 59	0.9523	0.999	1	6	6	6	0	0	0	2	2	2	0	0	0	0	0	0	2	2	2	0	0	0	0	0	0	2	2	2	0	0	0	0	0	0	37803.3	41667.5	40450.8	0	0	0
sp|Q922R8|PDIA6_MOUSE	Q922R8	PDIA6_MOUSE	Pdia6	440	Mus musculus	1:Experimental evidence at protein level	Protein disulfide-isomerase A6	1	0.999	9	50	50	50	0	1	0	14	11	10	5	5	4	0	1	0	14	11	10	5	5	4	0	1	0	14	11	10	5	5	4	0	26935.4	0	519912	560098	645969	237994	259844	157934
sp|Q922U2|K2C5_MOUSE	Q922U2	K2C5_MOUSE	Krt5	580	Mus musculus	1:Experimental evidence at protein level	Keratin, type II cytoskeletal 5	1	0.999	12	5	5	62	0	0	0	0	5	0	0	0	0	0	0	0	0	5	0	0	0	0	5	4	5	6	19	7	5	6	5	0	0	0	0	222584	0	0	0	0
sp|Q923D2|BLVRB_MOUSE	Q923D2	BLVRB_MOUSE	Blvrb	206	Mus musculus	1:Experimental evidence at protein level	Flavin reductase (NADPH)	1	0.9987	2	5	5	5	0	0	0	1	0	1	2	0	1	0	0	0	1	0	1	2	0	1	0	0	0	1	0	1	2	0	1	0	0	0	41481	31984.2	39274.8	185890	0	41937.1
sp|Q923G2|RPAB3_MOUSE	Q923G2	RPAB3_MOUSE	Polr2h	150	Mus musculus	1:Experimental evidence at protein level	DNA-directed RNA polymerases I, II, and III subunit RPABC3	1	0.999	2	9	9	9	1	0	1	1	1	2	1	1	1	1	0	1	1	1	2	1	1	1	1	0	1	1	1	2	1	1	1	41213.2	0	19018.6	0	5018.58	40412	0	0	2316.36
sp|Q923T9|KCC2G_MOUSE	Q923T9	KCC2G_MOUSE	Camk2g	529	Mus musculus	1:Experimental evidence at protein level	Calcium/calmodulin-dependent protein kinase type II subunit gamma	0.9686	0.9978	2	2	2	3	0	0	0	0	1	1	0	0	0	0	0	0	0	1	1	0	0	0	0	0	0	0	1	1	0	0	1	0	0	0	0	23139.5	24149.5	0	0	0
sp|Q925I7|PDGFD_MOUSE	Q925I7	PDGFD_MOUSE	Pdgfd	370	Mus musculus	2:Experimental evidence at transcript level	Platelet-derived growth factor D	0.9508	0.999	1	4	4	4	0	0	0	1	0	1	0	1	1	0	0	0	1	0	1	0	1	1	0	0	0	1	0	1	0	1	1	0	0	0	24596.9	17670.9	21585.6	0	30129.2	30164.6
sp|Q93092|TALDO_MOUSE	Q93092	TALDO_MOUSE	Taldo1	337	Mus musculus	1:Experimental evidence at protein level	Transaldolase	1	0.9989	3	5	5	5	0	0	0	3	0	1	1	0	0	0	0	0	3	0	1	1	0	0	0	0	0	3	0	1	1	0	0	0	0	0	85716.6	0	0	0	0	0
sp|Q99020|ROAA_MOUSE	Q99020	ROAA_MOUSE	Hnrnpab	285	Mus musculus	1:Experimental evidence at protein level	Heterogeneous nuclear ribonucleoprotein A/B	1	0.999	10	77	77	77	7	5	7	16	10	16	6	3	7	7	5	7	16	10	16	6	3	7	7	5	7	16	10	16	6	3	7	355039	280411	280517	759251	684672	733446	286104	51929.4	352889
sp|Q99104|MYO5A_MOUSE	Q99104	MYO5A_MOUSE	Myo5a	1853	Mus musculus	1:Experimental evidence at protein level	Unconventional myosin-Va	0.9953	0.9956	2	2	2	2	1	0	1	0	0	0	0	0	0	1	0	1	0	0	0	0	0	0	1	0	1	0	0	0	0	0	0	27268	0	9012.02	0	0	0	0	0	0
sp|Q99J56|DERL1_MOUSE	Q99J56	DERL1_MOUSE	Derl1	251	Mus musculus	1:Experimental evidence at protein level	Derlin-1	0.9997	0.9982	2	6	6	6	0	0	0	1	1	2	0	1	1	0	0	0	1	1	2	0	1	1	0	0	0	1	1	2	0	1	1	0	0	0	36738.1	40434.8	41201.9	0	10397.9	14973.5
sp|Q99JB2|STML2_MOUSE	Q99JB2	STML2_MOUSE	Stoml2	353	Mus musculus	1:Experimental evidence at protein level	Stomatin-like protein 2, mitochondrial	0.9997	0.999	2	19	19	19	0	0	0	3	3	4	4	1	4	0	0	0	3	3	4	4	1	4	0	0	0	3	3	4	4	1	4	0	0	0	18549.6	16686.6	14293.4	14458.3	22221.2	15359
sp|Q99JR5|TINAL_MOUSE	Q99JR5	TINAL_MOUSE	Tinagl1	466	Mus musculus	1:Experimental evidence at protein level	Tubulointerstitial nephritis antigen-like	1	0.999	14	136	136	136	5	2	2	23	28	23	17	15	21	5	2	2	23	28	23	17	15	21	5	2	2	23	28	23	17	15	21	167462	76958.7	95666.4	2.76911e+06	2.7156e+06	2.3431e+06	1.54418e+06	754403	3109160
sp|Q99JW4|LIMS1_MOUSE	Q99JW4	LIMS1_MOUSE	Lims1	325	Mus musculus	1:Experimental evidence at protein level	LIM and senescent cell antigen-like-containing domain protein 1	1	0.9989	2	5	5	5	0	1	1	0	0	1	1	0	1	0	1	1	0	0	1	1	0	1	0	1	1	0	0	1	1	0	1	0	0	3711.64	0	0	50452.5	50057.8	0	0
sp|Q99JY0|ECHB_MOUSE	Q99JY0	ECHB_MOUSE	Hadhb	475	Mus musculus	1:Experimental evidence at protein level	Trifunctional enzyme subunit beta, mitochondrial	1	0.999	3	13	13	13	1	1	1	3	2	1	2	1	1	1	1	1	3	2	1	2	1	1	1	1	1	3	2	1	2	1	1	9873.35	5989.7	8342.61	53592.8	21856.5	27563.1	76242.7	62643.5	43619.8
sp|Q99JY9|ARP3_MOUSE	Q99JY9	ARP3_MOUSE	Actr3	418	Mus musculus	1:Experimental evidence at protein level	Actin-related protein 3	1	0.999	10	68	44	68	10	8	8	12	10	8	5	4	3	6	5	5	9	6	5	3	3	2	10	8	8	12	10	8	5	4	3	601950	280901	540062	458438	526656	443177	203688	228033	257207
sp|Q99K41|EMIL1_MOUSE	Q99K41	EMIL1_MOUSE	Emilin1	1017	Mus musculus	1:Experimental evidence at protein level	EMILIN-1	1	0.999	44	326	313	326	34	42	38	37	56	46	21	25	27	33	41	37	36	54	44	19	24	25	34	42	38	37	56	46	21	25	27	3.04196e+06	6462027	4917744	2.17523e+06	4.31796e+06	3.85023e+06	1.06661e+06	1662607	1583526
sp|Q99K48|NONO_MOUSE	Q99K48	NONO_MOUSE	Nono	473	Mus musculus	1:Experimental evidence at protein level	Non-POU domain-containing octamer-binding protein	1	0.999	7	22	14	22	0	0	0	4	5	3	3	3	4	0	0	0	3	3	2	2	2	2	0	0	0	4	5	3	3	3	4	0	0	0	217245	203267	152925	183982	183385	210088
sp|Q99K51|PLST_MOUSE	Q99K51	PLST_MOUSE	Pls3	630	Mus musculus	1:Experimental evidence at protein level	Plastin-3	1	0.999	8	14	14	49	0	0	0	4	3	2	1	2	2	0	0	0	4	3	2	1	2	2	0	0	0	10	11	10	7	6	5	0	0	0	102630	82804.7	67101.3	47970.4	46136.3	57453.6
sp|Q99KC8|VMA5A_MOUSE	Q99KC8	VMA5A_MOUSE	Vwa5a	793	Mus musculus	1:Experimental evidence at protein level	von Willebrand factor A domain-containing protein 5A	1	0.999	3	6	6	6	0	0	0	3	1	2	0	0	0	0	0	0	3	1	2	0	0	0	0	0	0	3	1	2	0	0	0	0	2.87485e+06	0	36886	5511102	35719.5	0	0	0
sp|Q99KI0|ACON_MOUSE	Q99KI0	ACON_MOUSE	Aco2	780	Mus musculus	1:Experimental evidence at protein level	Aconitate hydratase, mitochondrial	1	0.999	3	4	4	4	0	0	0	3	1	0	0	0	0	0	0	0	3	1	0	0	0	0	0	0	0	3	1	0	0	0	0	0	0	0	45041.5	3050.08	0	0	0	0
sp|Q99KJ8|DCTN2_MOUSE	Q99KJ8	DCTN2_MOUSE	Dctn2	402	Mus musculus	1:Experimental evidence at protein level	Dynactin subunit 2	0.9527	0.999	1	1	1	1	0	0	0	1	0	0	0	0	0	0	0	0	1	0	0	0	0	0	0	0	0	1	0	0	0	0	0	0	0	0	50397.1	0	0	0	0	0
sp|Q99KP6|PRP19_MOUSE	Q99KP6	PRP19_MOUSE	Prpf19	504	Mus musculus	1:Experimental evidence at protein level	Pre-mRNA-processing factor 19	1	0.999	4	10	10	10	0	1	1	3	3	2	0	0	0	0	1	1	3	3	2	0	0	0	0	1	1	3	3	2	0	0	0	0	29598.7	37356	46916.1	97542.5	132985	0	0	0
sp|Q99KV1|DJB11_MOUSE	Q99KV1	DJB11_MOUSE	Dnajb11	358	Mus musculus	1:Experimental evidence at protein level	DnaJ homolog subfamily B member 11	1	0.999	3	6	5	6	0	0	0	2	1	2	0	0	1	0	0	0	2	1	2	0	0	0	0	0	0	2	1	2	0	0	1	0	0	0	95576.4	46494.5	26383.2	0	0	0
sp|Q99L13|3HIDH_MOUSE	Q99L13	3HIDH_MOUSE	Hibadh	335	Mus musculus	1:Experimental evidence at protein level	3-hydroxyisobutyrate dehydrogenase, mitochondrial	0.793	0.9948	1	1	1	1	0	0	0	1	0	0	0	0	0	0	0	0	1	0	0	0	0	0	0	0	0	1	0	0	0	0	0	0	0	0	6276.93	0	0	0	0	0
sp|Q99L47|F10A1_MOUSE	Q99L47	F10A1_MOUSE	St13	371	Mus musculus	1:Experimental evidence at protein level	Hsc70-interacting protein	0.9988	0.9986	2	7	7	7	0	0	0	3	1	2	1	0	0	0	0	0	3	1	2	1	0	0	0	0	0	3	1	2	1	0	0	0	0	0	90536.1	105421	33253.2	31666.6	0	0
sp|Q99LC3|NDUAA_MOUSE	Q99LC3	NDUAA_MOUSE	Ndufa10	355	Mus musculus	1:Experimental evidence at protein level	NADH dehydrogenase [ubiquinone] 1 alpha subcomplex subunit 10, mitochondrial	1	0.999	2	10	10	10	1	1	1	2	2	2	1	0	0	1	1	1	2	2	2	1	0	0	1	1	1	2	2	2	1	0	0	12803.4	15502.9	37074	9846.19	9414.65	10005.9	6081.52	0	0
sp|Q99LC5|ETFA_MOUSE	Q99LC5	ETFA_MOUSE	Etfa	333	Mus musculus	1:Experimental evidence at protein level	Electron transfer flavoprotein subunit alpha, mitochondrial	1	0.999	3	7	7	7	0	0	0	3	1	1	2	0	0	0	0	0	3	1	1	2	0	0	0	0	0	3	1	1	2	0	0	0	0	0	51920.6	14803.4	11841	41438.7	0	0
sp|Q99LD8|DDAH2_MOUSE	Q99LD8	DDAH2_MOUSE	Ddah2	285	Mus musculus	1:Experimental evidence at protein level	Putative hydrolase DDAH2	0.945	0.9988	1	2	2	2	0	0	0	1	0	0	0	0	1	0	0	0	1	0	0	0	0	1	0	0	0	1	0	0	0	0	1	0	0	0	16668.7	0	0	0	0	20831
sp|Q99LJ6|GPX7_MOUSE	Q99LJ6	GPX7_MOUSE	Gpx7	186	Mus musculus	1:Experimental evidence at protein level	Glutathione peroxidase 7	0.9999	0.9989	2	3	3	3	0	0	0	2	0	1	0	0	0	0	0	0	2	0	1	0	0	0	0	0	0	2	0	1	0	0	0	0	0	0	58230	14564.1	20193.9	0	0	0
sp|Q99LP6|GRPE1_MOUSE	Q99LP6	GRPE1_MOUSE	Grpel1	217	Mus musculus	1:Experimental evidence at protein level	GrpE protein homolog 1, mitochondrial	0.9429	0.9988	1	5	5	5	0	0	0	1	1	1	1	0	1	0	0	0	1	1	1	1	0	1	0	0	0	1	1	1	1	0	1	0	0	0	9213.37	9213.37	7698.15	8502.68	0	10937
sp|Q99LX0|PARK7_MOUSE	Q99LX0	PARK7_MOUSE	Park7	189	Mus musculus	1:Experimental evidence at protein level	Parkinson disease protein 7 homolog	1	0.999	3	5	5	5	0	0	0	2	1	2	0	0	0	0	0	0	2	1	2	0	0	0	0	0	0	2	1	2	0	0	0	0	0	0	59301.1	44526.5	46230.1	0	0	0
sp|Q99MN1|SYK_MOUSE	Q99MN1	SYK_MOUSE	Kars1	595	Mus musculus	1:Experimental evidence at protein level	Lysine--tRNA ligase	0.9041	0.9979	1	1	1	1	0	0	0	0	0	1	0	0	0	0	0	0	0	0	1	0	0	0	0	0	0	0	0	1	0	0	0	0	0	0	0	0	5981.61	0	0	0
sp|Q99MQ4|ASPN_MOUSE	Q99MQ4	ASPN_MOUSE	Aspn	373	Mus musculus	1:Experimental evidence at protein level	Asporin	1	0.999	50	533	531	533	113	110	129	35	33	41	26	22	24	113	109	128	35	33	41	26	22	24	113	110	129	35	33	41	26	22	24	16357692	22839736	19937028	4.09566e+06	3.60664e+06	4.85835e+06	3612529	2475518	2475245
sp|Q99N93|RM16_MOUSE	Q99N93	RM16_MOUSE	Mrpl16	251	Mus musculus	1:Experimental evidence at protein level	Large ribosomal subunit protein uL16m	0.9462	0.9989	1	1	1	1	0	1	0	0	0	0	0	0	0	0	1	0	0	0	0	0	0	0	0	1	0	0	0	0	0	0	0	0	293580	0	0	57621.9	0	0	0	0
sp|Q99NB9|SF3B1_MOUSE	Q99NB9	SF3B1_MOUSE	Sf3b1	1304	Mus musculus	1:Experimental evidence at protein level	Splicing factor 3B subunit 1	1	0.997	4	7	7	7	0	0	1	1	1	1	1	1	1	0	0	1	1	1	1	1	1	1	0	0	1	1	1	1	1	1	1	0	0	0	3523.01	0	9955.57	42664.6	38383.9	13722.8
sp|Q99P72|RTN4_MOUSE	Q99P72	RTN4_MOUSE	Rtn4	1162	Mus musculus	1:Experimental evidence at protein level	Reticulon-4	1	0.999	2	3	3	3	0	0	0	1	0	0	2	0	0	0	0	0	1	0	0	2	0	0	0	0	0	1	0	0	2	0	0	0	0	0	69733.6	0	0	53975.5	0	0
sp|Q99P91|GPNMB_MOUSE	Q99P91	GPNMB_MOUSE	Gpnmb	574	Mus musculus	1:Experimental evidence at protein level	Transmembrane glycoprotein NMB	1	0.999	3	3	3	3	0	0	0	2	0	1	0	0	0	0	0	0	2	0	1	0	0	0	0	0	0	2	0	1	0	0	0	0	0	0	48224.4	0	0	0	0	0
sp|Q99PL5|RRBP1_MOUSE	Q99PL5	RRBP1_MOUSE	Rrbp1	1605	Mus musculus	1:Experimental evidence at protein level	Ribosome-binding protein 1	1	0.999	32	158	148	158	2	4	4	34	28	34	17	18	17	2	4	4	32	25	32	16	17	16	2	4	4	34	28	34	17	18	17	54281.9	168525	260719	1.57564e+06	1.62085e+06	1.37421e+06	916323	931051	893337
sp|Q99PT1|GDIR1_MOUSE	Q99PT1	GDIR1_MOUSE	Arhgdia	204	Mus musculus	1:Experimental evidence at protein level	Rho GDP-dissociation inhibitor 1	1	0.999	6	17	17	17	0	0	1	7	1	2	4	0	2	0	0	1	7	1	2	4	0	2	0	0	1	7	1	2	4	0	2	0	0	98516.4	517281	243780	159170	356785	0	205722
sp|Q99PV0|PRP8_MOUSE	Q99PV0	PRP8_MOUSE	Prpf8	2335	Mus musculus	1:Experimental evidence at protein level	Pre-mRNA-processing-splicing factor 8	1	0.999	10	17	17	17	8	4	5	0	0	0	0	0	0	8	4	5	0	0	0	0	0	0	8	4	5	0	0	0	0	0	0	196678	46372.3	67979.3	0	0	0	0	0	0
sp|Q9CPP0|NPM3_MOUSE	Q9CPP0	NPM3_MOUSE	Npm3	175	Mus musculus	1:Experimental evidence at protein level	Nucleoplasmin-3	0.9372	0.9986	1	1	1	1	0	0	0	0	0	1	0	0	0	0	0	0	0	0	1	0	0	0	0	0	0	0	0	1	0	0	0	0	0	0	0	0	5748.45	0	0	0
sp|Q9CPQ1|COX6C_MOUSE	Q9CPQ1	COX6C_MOUSE	Cox6c	76	Mus musculus	1:Experimental evidence at protein level	Cytochrome c oxidase subunit 6C	0.8487	0.9964	1	2	2	2	0	0	0	1	0	1	0	0	0	0	0	0	1	0	1	0	0	0	0	0	0	1	0	1	0	0	0	0	0	0	40808.2	0	25641.3	0	0	0
sp|Q9CPR4|RL17_MOUSE	Q9CPR4	RL17_MOUSE	Rpl17	184	Mus musculus	1:Experimental evidence at protein level	Large ribosomal subunit protein uL22	1	0.999	2	11	11	11	2	1	1	1	2	1	1	2	0	2	1	1	1	2	1	1	2	0	2	1	1	1	2	1	1	2	0	92589.6	83403.6	56619.6	42313.5	101016	27742.7	29805.7	117614	0
sp|Q9CPW4|ARPC5_MOUSE	Q9CPW4	ARPC5_MOUSE	Arpc5	151	Mus musculus	1:Experimental evidence at protein level	Actin-related protein 2/3 complex subunit 5	1	0.999	4	28	28	28	1	1	1	7	4	6	2	3	3	1	1	1	7	4	6	2	3	3	1	1	1	7	4	6	2	3	3	98596.3	101585	103646	288069	174403	294246	160294	159770	265383
sp|Q9CQ19|MYL9_MOUSE	Q9CQ19	MYL9_MOUSE	Myl9	172	Mus musculus	1:Experimental evidence at protein level	Myosin regulatory light polypeptide 9	1	0.999	16	201	25	201	19	7	17	33	32	36	21	18	18	6	0	4	5	4	4	1	0	1	19	7	17	33	32	36	21	18	18	2.09822e+06	1.22071e+06	2.418e+06	6.00952e+06	5824265	5.52497e+06	4475672	3.46821e+06	3.96459e+06
sp|Q9CQ22|LTOR1_MOUSE	Q9CQ22	LTOR1_MOUSE	Lamtor1	161	Mus musculus	1:Experimental evidence at protein level	Ragulator complex protein LAMTOR1	0.9528	0.999	1	8	8	8	0	0	0	2	2	1	1	1	1	0	0	0	2	2	1	1	1	1	0	0	0	2	2	1	1	1	1	0	0	0	36276.6	54420.8	38372.9	39883.5	53313.4	37457.8
sp|Q9CQ45|NENF_MOUSE	Q9CQ45	NENF_MOUSE	Nenf	171	Mus musculus	1:Experimental evidence at protein level	Neudesin	0.9988	0.9979	2	4	4	4	1	1	0	1	0	0	0	0	1	1	1	0	1	0	0	0	0	1	1	1	0	1	0	0	0	0	1	71907	53842.9	0	18349.2	0	0	0	0	29852.5
sp|Q9CQ62|DECR_MOUSE	Q9CQ62	DECR_MOUSE	Decr1	335	Mus musculus	1:Experimental evidence at protein level	2,4-dienoyl-CoA reductase [(3E)-enoyl-CoA-producing], mitochondrial	0.951	0.999	1	1	1	1	0	0	0	1	0	0	0	0	0	0	0	0	1	0	0	0	0	0	0	0	0	1	0	0	0	0	0	0	0	0	4757.35	0	0	0	0	0
sp|Q9CQ92|FIS1_MOUSE	Q9CQ92	FIS1_MOUSE	Fis1	152	Mus musculus	1:Experimental evidence at protein level	Mitochondrial fission 1 protein	0.9526	0.999	1	1	1	1	0	0	0	0	1	0	0	0	0	0	0	0	0	1	0	0	0	0	0	0	0	0	1	0	0	0	0	0	0	0	0	3210.07	0	0	0	0
sp|Q9CQA3|SDHB_MOUSE	Q9CQA3	SDHB_MOUSE	Sdhb	282	Mus musculus	1:Experimental evidence at protein level	Succinate dehydrogenase [ubiquinone] iron-sulfur subunit, mitochondrial	0.879	0.9972	1	1	1	1	0	0	0	1	0	0	0	0	0	0	0	0	1	0	0	0	0	0	0	0	0	1	0	0	0	0	0	0	0	0	11870.3	0	0	0	0	0
sp|Q9CQD1|RAB5A_MOUSE	Q9CQD1	RAB5A_MOUSE	Rab5a	215	Mus musculus	1:Experimental evidence at protein level	Ras-related protein Rab-5A	0.984	0.9989	2	1	1	12	0	0	0	0	1	0	0	0	0	0	0	0	0	1	0	0	0	0	1	1	1	2	2	2	1	1	1	0	0	0	0	14449.7	0	0	0	0
sp|Q9CQE8|RTRAF_MOUSE	Q9CQE8	RTRAF_MOUSE	RTRAF	244	Mus musculus	1:Experimental evidence at protein level	RNA transcription, translation and transport factor protein	1	0.999	3	9	9	9	0	0	0	4	2	2	0	1	0	0	0	0	4	2	2	0	1	0	0	0	0	4	2	2	0	1	0	0	0	0	37831.6	29543.2	9932.33	0	14837.4	0
sp|Q9CQI6|COTL1_MOUSE	Q9CQI6	COTL1_MOUSE	Cotl1	142	Mus musculus	1:Experimental evidence at protein level	Coactosin-like protein	1	0.999	6	32	32	32	1	0	0	7	4	9	3	4	4	1	0	0	7	4	9	3	4	4	1	0	0	7	4	9	3	4	4	0	0	0	281417	280398	438614	153612	193666	219142
sp|Q9CQI7|RU2B_MOUSE	Q9CQI7	RU2B_MOUSE	Snrpb2	225	Mus musculus	1:Experimental evidence at protein level	U2 small nuclear ribonucleoprotein B''	1	0.9962	3	3	2	3	1	0	0	1	1	0	0	0	0	1	0	0	1	0	0	0	0	0	1	0	0	1	1	0	0	0	0	10758.2	0	0	23041.6	28275.6	0	0	0	0
sp|Q9CQM2|ERD22_MOUSE	Q9CQM2	ERD22_MOUSE	Kdelr2	212	Mus musculus	1:Experimental evidence at protein level	ER lumen protein-retaining receptor 2	0.8347	0.996	1	1	1	1	1	0	0	0	0	0	0	0	0	1	0	0	0	0	0	0	0	0	1	0	0	0	0	0	0	0	0	0	0	0	0	0	0	0	0	0
sp|Q9CQM5|TXD17_MOUSE	Q9CQM5	TXD17_MOUSE	Txndc17	123	Mus musculus	1:Experimental evidence at protein level	Thioredoxin domain-containing protein 17	0.9999	0.999	2	4	4	4	0	0	0	0	1	1	1	1	0	0	0	0	0	1	1	1	1	0	0	0	0	0	1	1	1	1	0	0	0	0	0	0	23060.5	6568.65	0	0
sp|Q9CQM9|GLRX3_MOUSE	Q9CQM9	GLRX3_MOUSE	Glrx3	337	Mus musculus	1:Experimental evidence at protein level	Glutaredoxin-3	1	0.9982	3	11	11	11	0	0	0	4	2	2	1	1	1	0	0	0	4	2	2	1	1	1	0	0	0	4	2	2	1	1	1	0	0	0	14562.4	9865.94	8873.8	13361.7	11989.3	8998.8
sp|Q9CQR2|RS21_MOUSE	Q9CQR2	RS21_MOUSE	Rps21	83	Mus musculus	1:Experimental evidence at protein level	Small ribosomal subunit protein eS21	1	0.999	2	17	17	17	0	0	0	4	2	4	2	2	3	0	0	0	4	2	4	2	2	3	0	0	0	4	2	4	2	2	3	0	0	0	111994	87729.4	100173	51891.7	7260.4	60796.1
sp|Q9CQV8|1433B_MOUSE	Q9CQV8	1433B_MOUSE	Ywhab	246	Mus musculus	1:Experimental evidence at protein level	14-3-3 protein beta/alpha	1	0.999	9	22	22	91	1	0	0	5	3	3	5	1	4	1	0	0	5	3	3	5	1	4	4	4	2	16	13	16	16	8	12	21591.6	0	0	240932	142359	163044	257936	18018.9	222315
sp|Q9CQW2|ARL8B_MOUSE	Q9CQW2	ARL8B_MOUSE	Arl8b	186	Mus musculus	1:Experimental evidence at protein level	ADP-ribosylation factor-like protein 8B	0.9527	0.999	1	4	4	4	0	0	0	2	1	1	0	0	0	0	0	0	2	1	1	0	0	0	0	0	0	2	1	1	0	0	0	0	0	0	11766.7	8244.02	12317.3	0	0	0
sp|Q9CQZ1|HSBP1_MOUSE	Q9CQZ1	HSBP1_MOUSE	Hsbp1	76	Mus musculus	1:Experimental evidence at protein level	Heat shock factor-binding protein 1	0.9443	0.9988	1	2	2	2	1	0	1	0	0	0	0	0	0	1	0	1	0	0	0	0	0	0	1	0	1	0	0	0	0	0	0	0	0	0	0	0	0	0	0	0
sp|Q9CR26|VTA1_MOUSE	Q9CR26	VTA1_MOUSE	Vta1	309	Mus musculus	1:Experimental evidence at protein level	Vacuolar protein sorting-associated protein VTA1 homolog	0.9146	0.9981	1	2	2	2	0	0	0	1	1	0	0	0	0	0	0	0	1	1	0	0	0	0	0	0	0	1	1	0	0	0	0	0	0	0	10394.2	6421.03	0	0	0	0
sp|Q9CR51|VATG1_MOUSE	Q9CR51	VATG1_MOUSE	Atp6v1g1	118	Mus musculus	1:Experimental evidence at protein level	V-type proton ATPase subunit G 1	1	0.999	2	10	10	10	0	0	0	2	1	3	2	1	1	0	0	0	2	1	3	2	1	1	0	0	0	2	1	3	2	1	1	0	0	0	93667.6	160165	151520	128192	160102	178136
sp|Q9CR57|RL14_MOUSE	Q9CR57	RL14_MOUSE	Rpl14	217	Mus musculus	1:Experimental evidence at protein level	Large ribosomal subunit protein eL14	1	0.999	4	17	17	17	3	6	4	0	3	0	0	1	0	3	6	4	0	3	0	0	1	0	3	6	4	0	3	0	0	1	0	261611	298369	242692	0	127035	0	0	39129.1	0
sp|Q9CR62|M2OM_MOUSE	Q9CR62	M2OM_MOUSE	Slc25a11	314	Mus musculus	1:Experimental evidence at protein level	Mitochondrial 2-oxoglutarate/malate carrier protein	0.8463	0.9963	1	2	2	2	0	0	0	0	1	1	0	0	0	0	0	0	0	1	1	0	0	0	0	0	0	0	1	1	0	0	0	0	0	0	0	8229.74	7155.5	0	0	0
sp|Q9CR67|TMM33_MOUSE	Q9CR67	TMM33_MOUSE	Tmem33	247	Mus musculus	1:Experimental evidence at protein level	Transmembrane protein 33	0.9523	0.999	1	5	5	5	0	0	0	1	2	1	1	0	0	0	0	0	1	2	1	1	0	0	0	0	0	1	2	1	1	0	0	0	0	0	20351	26944.1	24680.4	23350.9	0	0
sp|Q9CR68|UCRI_MOUSE	Q9CR68	UCRI_MOUSE	Uqcrfs1	274	Mus musculus	1:Experimental evidence at protein level	Cytochrome b-c1 complex subunit Rieske, mitochondrial	0.9999	0.9988	2	2	2	2	0	0	0	2	0	0	0	0	0	0	0	0	2	0	0	0	0	0	0	0	0	2	0	0	0	0	0	0	0	0	10454.6	0	0	0	0	0
sp|Q9CRB2|NHP2_MOUSE	Q9CRB2	NHP2_MOUSE	Nhp2	153	Mus musculus	1:Experimental evidence at protein level	H/ACA ribonucleoprotein complex subunit 2	0.9484	0.9989	1	1	1	1	0	0	0	0	0	1	0	0	0	0	0	0	0	0	1	0	0	0	0	0	0	0	0	1	0	0	0	0	0	0	0	0	0	0	0	0
sp|Q9CRB9|MIC19_MOUSE	Q9CRB9	MIC19_MOUSE	Chchd3	227	Mus musculus	1:Experimental evidence at protein level	MICOS complex subunit Mic19	1	0.999	5	16	16	16	0	0	0	5	2	3	3	1	2	0	0	0	5	2	3	3	1	2	0	0	0	5	2	3	3	1	2	0	0	0	130377	190453	39166.7	123625	29658.3	39422.8
sp|Q9CSN1|SNW1_MOUSE	Q9CSN1	SNW1_MOUSE	Snw1	536	Mus musculus	1:Experimental evidence at protein level	SNW domain-containing protein 1	0.9503	0.9989	1	1	1	1	1	0	0	0	0	0	0	0	0	1	0	0	0	0	0	0	0	0	1	0	0	0	0	0	0	0	0	30364.5	0	0	0	0	0	0	0	0
sp|Q9CVB6|ARPC2_MOUSE	Q9CVB6	ARPC2_MOUSE	Arpc2	300	Mus musculus	1:Experimental evidence at protein level	Actin-related protein 2/3 complex subunit 2	1	0.999	11	56	56	56	8	5	6	9	10	9	4	2	3	8	5	6	9	10	9	4	2	3	8	5	6	9	10	9	4	2	3	353586	214946	324618	489422	491108	634442	273368	93958.1	173099
sp|Q9CWF2|TBB2B_MOUSE	Q9CWF2	TBB2B_MOUSE	Tubb2b	445	Mus musculus	1:Experimental evidence at protein level	Tubulin beta-2B chain	1	0.999	25	62	4	476	4	5	7	10	9	11	7	2	7	0	0	0	0	0	1	1	0	2	37	43	40	78	62	77	49	37	53	176628	111285	177996	281928	235726	329777	77413.7	93868.8	160423
sp|Q9CWH6|PSMA8_MOUSE	Q9CWH6	PSMA8_MOUSE	Psma8	250	Mus musculus	1:Experimental evidence at protein level	Proteasome subunit alpha type-8	0.9462	0.9989	1	1	0	1	0	0	0	0	1	0	0	0	0	0	0	0	0	0	0	0	0	0	0	0	0	0	1	0	0	0	0	0	0	0	0	37273.6	0	0	0	0
sp|Q9CWK8|SNX2_MOUSE	Q9CWK8	SNX2_MOUSE	Snx2	519	Mus musculus	1:Experimental evidence at protein level	Sorting nexin-2	1	0.999	5	9	4	9	0	0	0	2	1	5	0	0	1	0	0	0	0	1	3	0	0	0	0	0	0	2	1	5	0	0	1	0	0	0	79691	117576	350686	0	0	65239.2
sp|Q9CWS0|DDAH1_MOUSE	Q9CWS0	DDAH1_MOUSE	Ddah1	285	Mus musculus	1:Experimental evidence at protein level	N(G),N(G)-dimethylarginine dimethylaminohydrolase 1	0.8187	0.9955	1	1	1	1	0	0	0	0	0	1	0	0	0	0	0	0	0	0	1	0	0	0	0	0	0	0	0	1	0	0	0	0	0	0	0	0	28541.9	0	0	0
sp|Q9CWZ3|RBM8A_MOUSE	Q9CWZ3	RBM8A_MOUSE	Rbm8a	174	Mus musculus	1:Experimental evidence at protein level	RNA-binding protein 8A	0.9981	0.9973	2	3	3	3	0	0	0	2	0	1	0	0	0	0	0	0	2	0	1	0	0	0	0	0	0	2	0	1	0	0	0	0	0	0	43406.3	0	0	0	0	0
sp|Q9CX86|ROA0_MOUSE	Q9CX86	ROA0_MOUSE	Hnrnpa0	305	Mus musculus	1:Experimental evidence at protein level	Heterogeneous nuclear ribonucleoprotein A0	1	0.999	4	14	14	14	1	0	0	4	3	4	1	1	0	1	0	0	4	3	4	1	1	0	1	0	0	4	3	4	1	1	0	60501.2	0	0	181588	162248	156582	48050	56769.2	0
sp|Q9CXI5|MANF_MOUSE	Q9CXI5	MANF_MOUSE	Manf	179	Mus musculus	1:Experimental evidence at protein level	Mesencephalic astrocyte-derived neurotrophic factor	0.9997	0.9985	2	8	8	8	0	0	0	3	0	2	1	0	2	0	0	0	3	0	2	1	0	2	0	0	0	3	0	2	1	0	2	0	0	0	77546.3	0	47703.4	51693.3	0	92066.2
sp|Q9CXS4|CENPV_MOUSE	Q9CXS4	CENPV_MOUSE	Cenpv	252	Mus musculus	1:Experimental evidence at protein level	Centromere protein V	1	0.999	5	20	20	20	3	2	3	3	1	3	2	2	1	3	2	3	3	1	3	2	2	1	3	2	3	3	1	3	2	2	1	156208	60025.1	146140	56126.2	77315.5	55611.3	51943.6	69177.3	31139.1
sp|Q9CXW4|RL11_MOUSE	Q9CXW4	RL11_MOUSE	Rpl11	178	Mus musculus	1:Experimental evidence at protein level	Large ribosomal subunit protein uL5	1	0.999	6	41	41	41	4	2	2	8	5	7	4	4	5	4	2	2	8	5	7	4	4	5	4	2	2	8	5	7	4	4	5	226240	213500	72142.3	579691	442226	432699	426143	346767	460708
sp|Q9CXY6|ILF2_MOUSE	Q9CXY6	ILF2_MOUSE	Ilf2	390	Mus musculus	1:Experimental evidence at protein level	Interleukin enhancer-binding factor 2	1	0.999	3	15	15	15	0	0	0	2	3	2	1	4	3	0	0	0	2	3	2	1	4	3	0	0	0	2	3	2	1	4	3	0	0	0	64545.3	88172.6	86452.8	75738.1	154708	158224
sp|Q9CY50|SSRA_MOUSE	Q9CY50	SSRA_MOUSE	Ssr1	286	Mus musculus	1:Experimental evidence at protein level	Translocon-associated protein subunit alpha	0.9999	0.999	2	10	10	10	0	0	0	3	3	2	2	0	0	0	0	0	3	3	2	2	0	0	0	0	0	3	3	2	2	0	0	0	0	0	61097	49500.5	37504.3	56965.7	0	0
sp|Q9CY58|SERB1_MOUSE	Q9CY58	SERB1_MOUSE	Serbp1	407	Mus musculus	1:Experimental evidence at protein level	SERPINE1 mRNA-binding protein 1	1	0.999	4	19	19	19	0	0	0	6	3	2	4	2	2	0	0	0	6	3	2	4	2	2	0	0	0	6	3	2	4	2	2	0	0	0	86134.7	52359.7	23035.5	98359.6	25409.1	57597.1
sp|Q9CY64|BIEA_MOUSE	Q9CY64	BIEA_MOUSE	Blvra	295	Mus musculus	1:Experimental evidence at protein level	Biliverdin reductase A	1	0.999	4	6	6	6	0	0	0	2	1	3	0	0	0	0	0	0	2	1	3	0	0	0	0	0	0	2	1	3	0	0	0	0	0	0	97404.8	58004.3	122081	0	0	0
sp|Q9CYD3|CRTAP_MOUSE	Q9CYD3	CRTAP_MOUSE	Crtap	400	Mus musculus	1:Experimental evidence at protein level	Cartilage-associated protein	0.928	0.9984	1	1	1	1	0	0	0	1	0	0	0	0	0	0	0	0	1	0	0	0	0	0	0	0	0	1	0	0	0	0	0	0	0	0	18387.1	0	0	0	0	0
sp|Q9CYR0|SSBP_MOUSE	Q9CYR0	SSBP_MOUSE	Ssbp1	152	Mus musculus	1:Experimental evidence at protein level	Single-stranded DNA-binding protein, mitochondrial	0.9521	0.999	1	2	2	2	0	0	0	1	0	1	0	0	0	0	0	0	1	0	1	0	0	0	0	0	0	1	0	1	0	0	0	0	0	0	7937.38	0	11184.8	0	0	0
sp|Q9CZ30|OLA1_MOUSE	Q9CZ30	OLA1_MOUSE	Ola1	396	Mus musculus	1:Experimental evidence at protein level	Obg-like ATPase 1	0.9084	0.998	1	1	1	1	0	0	0	0	0	0	0	1	0	0	0	0	0	0	0	0	1	0	0	0	0	0	0	0	0	1	0	0	0	0	0	0	0	0	10582.5	0
sp|Q9CZD3|GARS_MOUSE	Q9CZD3	GARS_MOUSE	Gars1	729	Mus musculus	1:Experimental evidence at protein level	Glycine--tRNA ligase	0.9953	0.999	2	7	7	7	0	0	0	3	1	1	1	0	1	0	0	0	3	1	1	1	0	1	0	0	0	3	1	1	1	0	1	0	0	0	0	16084.2	12374.1	0	0	13070.1
sp|Q9CZM2|RL15_MOUSE	Q9CZM2	RL15_MOUSE	Rpl15	204	Mus musculus	1:Experimental evidence at protein level	Large ribosomal subunit protein eL15	1	0.999	6	16	16	16	3	4	4	0	4	0	0	1	0	3	4	4	0	4	0	0	1	0	3	4	4	0	4	0	0	1	0	188229	346310	132038	0	114544	0	0	87219.7	0
sp|Q9CZN7|GLYM_MOUSE	Q9CZN7	GLYM_MOUSE	Shmt2	504	Mus musculus	1:Experimental evidence at protein level	Serine hydroxymethyltransferase, mitochondrial	1	0.999	8	14	10	14	0	0	0	7	3	2	1	1	0	0	0	0	5	2	1	1	1	0	0	0	0	7	3	2	1	1	0	0	0	0	223104	132571	66550	88504	63444.6	0
sp|Q9CZU6|CISY_MOUSE	Q9CZU6	CISY_MOUSE	Cs	464	Mus musculus	1:Experimental evidence at protein level	Citrate synthase, mitochondrial	1	0.999	5	8	8	8	1	0	0	5	1	1	0	0	0	1	0	0	5	1	1	0	0	0	1	0	0	5	1	1	0	0	0	29863.4	0	0	175298	44750.3	39296.7	0	0	0
sp|Q9CZX8|RS19_MOUSE	Q9CZX8	RS19_MOUSE	Rps19	145	Mus musculus	1:Experimental evidence at protein level	Small ribosomal subunit protein eS19	1	0.999	7	49	49	49	0	0	0	9	9	9	8	6	8	0	0	0	9	9	9	8	6	8	0	0	0	9	9	9	8	6	8	0	0	0	332861	364972	391013	372718	259282	314767
sp|Q9D051|ODPB_MOUSE	Q9D051	ODPB_MOUSE	Pdhb	359	Mus musculus	1:Experimental evidence at protein level	Pyruvate dehydrogenase E1 component subunit beta, mitochondrial	1	0.999	7	22	22	22	0	0	0	9	2	4	3	2	2	0	0	0	9	2	4	3	2	2	0	0	0	9	2	4	3	2	2	0	0	0	242533	143533	108499	80404.2	37377.6	85113.7
sp|Q9D071|MMS19_MOUSE	Q9D071	MMS19_MOUSE	Mms19	1031	Mus musculus	1:Experimental evidence at protein level	MMS19 nucleotide excision repair protein homolog	0.8207	0.9956	1	1	1	1	0	0	0	0	1	0	0	0	0	0	0	0	0	1	0	0	0	0	0	0	0	0	1	0	0	0	0	0	0	0	0	1720.76	0	0	0	0
sp|Q9D0E1|HNRPM_MOUSE	Q9D0E1	HNRPM_MOUSE	Hnrnpm	729	Mus musculus	1:Experimental evidence at protein level	Heterogeneous nuclear ribonucleoprotein M	1	0.999	12	45	45	45	0	0	0	13	11	8	7	3	3	0	0	0	13	11	8	7	3	3	0	0	0	13	11	8	7	3	3	0	0	0	256201	378932	240405	295324	147245	48093.3
sp|Q9D0F3|LMAN1_MOUSE	Q9D0F3	LMAN1_MOUSE	Lman1	517	Mus musculus	1:Experimental evidence at protein level	Protein ERGIC-53	1	0.9989	3	4	4	4	0	0	0	2	1	1	0	0	0	0	0	0	2	1	1	0	0	0	0	0	0	2	1	1	0	0	0	0	0	0	59845.6	54403.4	8696.91	0	0	0
sp|Q9D0I9|SYRC_MOUSE	Q9D0I9	SYRC_MOUSE	Rars1	660	Mus musculus	1:Experimental evidence at protein level	Arginine--tRNA ligase, cytoplasmic	1	0.999	3	9	9	9	0	0	0	2	2	4	0	0	1	0	0	0	2	2	4	0	0	1	0	0	0	2	2	4	0	0	1	0	0	0	36440.8	38680.9	93547.5	0	0	72477.4
sp|Q9D0J8|PTMS_MOUSE	Q9D0J8	PTMS_MOUSE	Ptms	101	Mus musculus	1:Experimental evidence at protein level	Parathymosin	1	0.999	2	5	5	5	0	0	0	1	1	1	2	0	0	0	0	0	1	1	1	2	0	0	0	0	0	1	1	1	2	0	0	0	0	0	16628.7	41259.5	39373.5	20442.6	0	0
sp|Q9D0K2|SCOT1_MOUSE	Q9D0K2	SCOT1_MOUSE	Oxct1	520	Mus musculus	1:Experimental evidence at protein level	Succinyl-CoA:3-ketoacid coenzyme A transferase 1, mitochondrial	1	0.999	2	6	6	6	0	0	0	2	1	2	1	0	0	0	0	0	2	1	2	1	0	0	0	0	0	2	1	2	1	0	0	0	0	0	33232.2	34300.4	23326.3	5579.05	0	0
sp|Q9D0R2|SYTC_MOUSE	Q9D0R2	SYTC_MOUSE	Tars1	722	Mus musculus	1:Experimental evidence at protein level	Threonine--tRNA ligase 1, cytoplasmic	0.9418	0.9988	1	1	1	1	0	0	0	0	0	0	1	0	0	0	0	0	0	0	0	1	0	0	0	0	0	0	0	0	1	0	0	0	0	0	0	0	0	80423.1	0	0
sp|Q9D0T1|NH2L1_MOUSE	Q9D0T1	NH2L1_MOUSE	Snu13	128	Mus musculus	1:Experimental evidence at protein level	NHP2-like protein 1	1	0.999	1	3	3	3	0	0	0	1	1	1	0	0	0	0	0	0	1	1	1	0	0	0	0	0	0	1	1	1	0	0	0	0	0	0	102531	88616.6	48337.5	0	0	0
sp|Q9D1A2|CNDP2_MOUSE	Q9D1A2	CNDP2_MOUSE	Cndp2	475	Mus musculus	1:Experimental evidence at protein level	Cytosolic non-specific dipeptidase	1	0.999	3	5	5	5	0	0	0	3	1	1	0	0	0	0	0	0	3	1	1	0	0	0	0	0	0	3	1	1	0	0	0	0	0	0	137207	62019.7	52579.2	0	0	0
sp|Q9D1D4|TMEDA_MOUSE	Q9D1D4	TMEDA_MOUSE	Tmed10	219	Mus musculus	1:Experimental evidence at protein level	Transmembrane emp24 domain-containing protein 10	1	0.999	5	15	15	15	0	0	0	3	4	3	3	2	0	0	0	0	3	4	3	3	2	0	0	0	0	3	4	3	3	2	0	0	0	0	127154	52375.2	58943	81744.2	64310.9	0
sp|Q9D1D6|CTHR1_MOUSE	Q9D1D6	CTHR1_MOUSE	Cthrc1	245	Mus musculus	2:Experimental evidence at transcript level	Collagen triple helix repeat-containing protein 1	0.9948	0.9971	2	26	17	26	3	3	3	3	3	4	2	1	4	2	2	2	2	2	2	2	1	2	3	3	3	3	3	4	2	1	4	143533	197791	168020	117059	115090	151897	91130.9	82631.6	188152
sp|Q9D1G1|RAB1B_MOUSE	Q9D1G1	RAB1B_MOUSE	Rab1b	201	Mus musculus	1:Experimental evidence at protein level	Ras-related protein Rab-1B	1	0.999	8	15	15	39	0	1	0	4	3	3	2	1	1	0	1	0	4	3	3	2	1	1	1	2	2	7	6	7	5	5	4	0	15500.8	0	62300.3	53066.8	53024	44546.3	21046	26499.4
sp|Q9D1H9|MFAP4_MOUSE	Q9D1H9	MFAP4_MOUSE	Mfap4	257	Mus musculus	1:Experimental evidence at protein level	Microfibril-associated glycoprotein 4	1	0.999	3	13	13	13	3	6	4	0	0	0	0	0	0	3	6	4	0	0	0	0	0	0	3	6	4	0	0	0	0	0	0	359897	535995	435898	0	0	0	0	0	0
sp|Q9D1K2|VATF_MOUSE	Q9D1K2	VATF_MOUSE	Atp6v1f	119	Mus musculus	1:Experimental evidence at protein level	V-type proton ATPase subunit F	1	0.999	4	9	9	9	0	0	0	3	3	3	0	0	0	0	0	0	3	3	3	0	0	0	0	0	0	3	3	3	0	0	0	0	0	0	94876.7	81400.6	97042.2	0	0	0
sp|Q9D1L9|LTOR5_MOUSE	Q9D1L9	LTOR5_MOUSE	Lamtor5	91	Mus musculus	1:Experimental evidence at protein level	Ragulator complex protein LAMTOR5	1	0.999	2	6	6	6	0	0	0	1	2	0	1	1	1	0	0	0	1	2	0	1	1	1	0	0	0	1	2	0	1	1	1	0	0	0	39104.4	55171.9	0	48443.9	19679.9	61615
sp|Q9D1Q6|ERP44_MOUSE	Q9D1Q6	ERP44_MOUSE	Erp44	406	Mus musculus	1:Experimental evidence at protein level	Endoplasmic reticulum resident protein 44	0.9431	0.9959	1	1	1	1	0	0	0	1	0	0	0	0	0	0	0	0	1	0	0	0	0	0	0	0	0	1	0	0	0	0	0	0	0	0	37048.1	0	0	0	0	0
sp|Q9D1R9|RL34_MOUSE	Q9D1R9	RL34_MOUSE	Rpl34	117	Mus musculus	1:Experimental evidence at protein level	Large ribosomal subunit protein eL34	1	0.9977	4	9	9	9	2	2	3	0	1	1	0	0	0	2	2	3	0	1	1	0	0	0	2	2	3	0	1	1	0	0	0	100270	69268.6	83392.3	0	194306	34351.2	0	0	0
sp|Q9D236|HTRA3_MOUSE	Q9D236	HTRA3_MOUSE	Htra3	459	Mus musculus	1:Experimental evidence at protein level	Serine protease HTRA3	1	0.999	14	56	56	59	21	11	14	4	0	2	2	0	2	21	11	14	4	0	2	2	0	2	23	11	15	4	0	2	2	0	2	1.36145e+06	821669	4440811	87639.8	149650	77844.4	108827	0	110361
sp|Q9D281|NXP20_MOUSE	Q9D281	NXP20_MOUSE	Fam114a1	569	Mus musculus	1:Experimental evidence at protein level	Protein Noxp20	0.9526	0.999	1	3	3	3	0	0	0	1	1	1	0	0	0	0	0	0	1	1	1	0	0	0	0	0	0	1	1	1	0	0	0	0	0	0	9961.15	10351.1	8247.94	0	0	0
sp|Q9D287|SPF27_MOUSE	Q9D287	SPF27_MOUSE	Bcas2	225	Mus musculus	1:Experimental evidence at protein level	Pre-mRNA-splicing factor SPF27	0.9527	0.999	1	1	1	1	0	0	0	1	0	0	0	0	0	0	0	0	1	0	0	0	0	0	0	0	0	1	0	0	0	0	0	0	0	0	0	0	0	0	0	0
sp|Q9D2G2|ODO2_MOUSE	Q9D2G2	ODO2_MOUSE	Dlst	454	Mus musculus	1:Experimental evidence at protein level	Dihydrolipoyllysine-residue succinyltransferase component of 2-oxoglutarate dehydrogenase complex, mitochondrial	1	0.9989	6	21	21	21	0	0	0	6	4	3	3	4	1	0	0	0	6	4	3	3	4	1	0	0	0	6	4	3	3	4	1	0	0	0	200478	173735	162761	194063	166658	85483.5
sp|Q9D2L5|CPXM2_MOUSE	Q9D2L5	CPXM2_MOUSE	Cpxm2	764	Mus musculus	2:Experimental evidence at transcript level	Inactive carboxypeptidase-like protein X2	0.9993	0.9983	2	1	1	19	0	1	0	0	0	0	0	0	0	0	1	0	0	0	0	0	0	0	2	3	2	2	2	2	2	2	2	0	0	0	0	0	0	0	0	0
sp|Q9D379|HYEP_MOUSE	Q9D379	HYEP_MOUSE	Ephx1	455	Mus musculus	1:Experimental evidence at protein level	Epoxide hydrolase 1	1	0.999	5	17	17	17	0	1	0	6	3	2	3	1	1	0	1	0	6	3	2	3	1	1	0	1	0	6	3	2	3	1	1	0	19234.3	0	173751	79658.3	20779.1	83133.8	37586.6	34865.5
sp|Q9D3D9|ATPD_MOUSE	Q9D3D9	ATPD_MOUSE	Atp5f1d	168	Mus musculus	1:Experimental evidence at protein level	ATP synthase F(1) complex subunit delta, mitochondrial	1	0.999	2	6	6	6	0	0	0	2	1	1	1	0	1	0	0	0	2	1	1	1	0	1	0	0	0	2	1	1	1	0	1	0	0	0	171610	45717.4	59795.1	123648	0	73682.5
sp|Q9D554|SF3A3_MOUSE	Q9D554	SF3A3_MOUSE	Sf3a3	501	Mus musculus	1:Experimental evidence at protein level	Splicing factor 3A subunit 3	1	0.999	2	11	11	11	0	0	0	2	1	2	2	2	2	0	0	0	2	1	2	2	2	2	0	0	0	2	1	2	2	2	2	0	0	0	71733.7	35672.3	78727.4	96754.8	82303.7	112851
sp|Q9D666|SUN1_MOUSE	Q9D666	SUN1_MOUSE	Sun1	913	Mus musculus	1:Experimental evidence at protein level	SUN domain-containing protein 1	1	0.999	12	22	22	22	9	6	6	0	0	1	0	0	0	9	6	6	0	0	1	0	0	0	9	6	6	0	0	1	0	0	0	553350	355543	332493	0	0	30281.5	0	0	0
sp|Q9D6F9|TBB4A_MOUSE	Q9D6F9	TBB4A_MOUSE	Tubb4a	444	Mus musculus	1:Experimental evidence at protein level	Tubulin beta-4A chain	0.9991	0.9965	19	1	1	423	0	0	0	0	0	0	0	0	1	0	0	0	0	0	0	0	0	1	30	37	27	75	54	71	42	38	49	0	0	0	0	0	0	0	0	0
sp|Q9D6J6|NDUV2_MOUSE	Q9D6J6	NDUV2_MOUSE	Ndufv2	248	Mus musculus	1:Experimental evidence at protein level	NADH dehydrogenase [ubiquinone] flavoprotein 2, mitochondrial	0.9166	0.9982	1	7	7	7	0	0	0	1	2	2	0	1	1	0	0	0	1	2	2	0	1	1	0	0	0	1	2	2	0	1	1	0	0	0	18166.5	14021.2	14872.3	0	10474.3	14595.9
sp|Q9D6R2|IDH3A_MOUSE	Q9D6R2	IDH3A_MOUSE	Idh3a	366	Mus musculus	1:Experimental evidence at protein level	Isocitrate dehydrogenase [NAD] subunit alpha, mitochondrial	0.9521	0.999	1	1	1	1	0	0	0	0	0	0	1	0	0	0	0	0	0	0	0	1	0	0	0	0	0	0	0	0	1	0	0	0	0	0	0	0	0	61829.6	0	0
sp|Q9D6X6|PRS23_MOUSE	Q9D6X6	PRS23_MOUSE	Prss23	382	Mus musculus	2:Experimental evidence at transcript level	Serine protease 23	1	0.999	6	45	45	45	1	1	1	10	7	9	5	4	7	1	1	1	10	7	9	5	4	7	1	1	1	10	7	9	5	4	7	97579.9	111439	87266.4	1.01379e+06	1.09036e+06	1.00315e+06	306602	486546	501615
sp|Q9D6Z1|NOP56_MOUSE	Q9D6Z1	NOP56_MOUSE	Nop56	580	Mus musculus	1:Experimental evidence at protein level	Nucleolar protein 56	1	0.999	5	5	5	5	2	0	0	1	1	0	0	1	0	2	0	0	1	1	0	0	1	0	2	0	0	1	1	0	0	1	0	77207.9	0	0	8748.35	143695	78562.8	0	65740.2	0
sp|Q9D883|U2AF1_MOUSE	Q9D883	U2AF1_MOUSE	U2af1	239	Mus musculus	1:Experimental evidence at protein level	Splicing factor U2AF 35 kDa subunit	1	0.999	2	30	1	30	2	2	2	4	6	3	5	3	3	0	0	0	1	0	0	0	0	0	2	2	2	4	6	3	5	3	3	22090.1	15361.8	27299.9	44274.4	14900.9	18564	18160.5	32481.8	25940.2
sp|Q9D898|ARP5L_MOUSE	Q9D898	ARP5L_MOUSE	Arpc5l	153	Mus musculus	1:Experimental evidence at protein level	Actin-related protein 2/3 complex subunit 5-like protein	0.9487	0.9989	1	1	1	1	0	0	0	1	0	0	0	0	0	0	0	0	1	0	0	0	0	0	0	0	0	1	0	0	0	0	0	0	0	0	24717.8	0	0	0	0	0
sp|Q9D8B3|CHM4B_MOUSE	Q9D8B3	CHM4B_MOUSE	Chmp4b	224	Mus musculus	1:Experimental evidence at protein level	Charged multivesicular body protein 4b	1	0.999	5	24	24	24	0	0	0	7	4	6	2	0	5	0	0	0	7	4	6	2	0	5	0	0	0	7	4	6	2	0	5	0	0	0	240608	195506	287153	66626.8	0	337395
sp|Q9D8C3|ALG13_MOUSE	Q9D8C3	ALG13_MOUSE	Alg13	1166	Mus musculus	1:Experimental evidence at protein level	UDP-N-acetylglucosamine transferase subunit ALG13	0.7726	0.9941	1	23	23	23	3	1	2	3	4	3	2	3	2	3	1	2	3	4	3	2	3	2	3	1	2	3	4	3	2	3	2	1.30602e+06	945444	1.00261e+06	281394	576514	324934	217673	489743	339498
sp|Q9D8E6|RL4_MOUSE	Q9D8E6	RL4_MOUSE	Rpl4	419	Mus musculus	1:Experimental evidence at protein level	Large ribosomal subunit protein uL4	1	0.999	7	34	34	34	6	6	5	2	6	2	1	4	2	6	6	5	2	6	2	1	4	2	6	6	5	2	6	2	1	4	2	304468	377725	286548	39762.1	225125	42996.5	46329.3	248141	55918.7
sp|Q9D8M3|HRG1_MOUSE	Q9D8M3	HRG1_MOUSE	Slc48a1	146	Mus musculus	2:Experimental evidence at transcript level	Heme transporter HRG1	0.9239	0.9983	1	4	4	4	0	1	0	1	1	1	0	0	0	0	1	0	1	1	1	0	0	0	0	1	0	1	1	1	0	0	0	0	4864.62	0	2646.37	1701.39	2087.22	0	0	0
sp|Q9D8N0|EF1G_MOUSE	Q9D8N0	EF1G_MOUSE	Eef1g	437	Mus musculus	1:Experimental evidence at protein level	Elongation factor 1-gamma	1	0.999	7	14	14	14	0	0	0	7	3	2	1	1	0	0	0	0	7	3	2	1	1	0	0	0	0	7	3	2	1	1	0	0	331057	0	195227	128701	123791	29155.2	25264.9	0
sp|Q9D8W5|PSD12_MOUSE	Q9D8W5	PSD12_MOUSE	Psmd12	456	Mus musculus	1:Experimental evidence at protein level	26S proteasome non-ATPase regulatory subunit 12	0.9511	0.999	1	5	5	5	0	1	0	2	1	1	0	0	0	0	1	0	2	1	1	0	0	0	0	1	0	2	1	1	0	0	0	0	15112.8	0	12483.3	10730.7	9465.92	0	0	0
sp|Q9D8Y0|EFHD2_MOUSE	Q9D8Y0	EFHD2_MOUSE	Efhd2	240	Mus musculus	1:Experimental evidence at protein level	EF-hand domain-containing protein D2	1	0.9983	2	4	2	4	0	0	0	1	1	1	1	0	0	0	0	0	1	0	0	1	0	0	0	0	0	1	1	1	1	0	0	0	0	0	0	6973.91	8382.95	0	0	0
sp|Q9DAS9|GBG12_MOUSE	Q9DAS9	GBG12_MOUSE	Gng12	72	Mus musculus	1:Experimental evidence at protein level	Guanine nucleotide-binding protein G(I)/G(S)/G(O) subunit gamma-12	1	0.9973	4	8	7	8	0	0	0	2	2	1	1	1	1	0	0	0	1	2	1	1	1	1	0	0	0	2	2	1	1	1	1	0	0	0	33962.5	79110.9	0	37543	49145.6	41063
sp|Q9DAW9|CNN3_MOUSE	Q9DAW9	CNN3_MOUSE	Cnn3	330	Mus musculus	1:Experimental evidence at protein level	Calponin-3	1	0.999	5	20	20	34	0	1	0	6	5	4	2	1	1	0	1	0	6	5	4	2	1	1	0	2	1	8	7	6	4	3	3	0	50443.6	0	368864	242582	264606	211498	90650.8	111907
sp|Q9DB05|SNAA_MOUSE	Q9DB05	SNAA_MOUSE	Napa	295	Mus musculus	1:Experimental evidence at protein level	Alpha-soluble NSF attachment protein	1	0.999	2	3	2	3	0	0	0	1	2	0	0	0	0	0	0	0	1	1	0	0	0	0	0	0	0	1	2	0	0	0	0	0	0	0	31404.2	16004.7	0	0	0	0
sp|Q9DB20|ATPO_MOUSE	Q9DB20	ATPO_MOUSE	Atp5po	213	Mus musculus	1:Experimental evidence at protein level	ATP synthase peripheral stalk subunit OSCP, mitochondrial	1	0.999	2	2	2	2	0	0	0	0	2	0	0	0	0	0	0	0	0	2	0	0	0	0	0	0	0	0	2	0	0	0	0	0	0	0	0	40638.1	23791.7	0	0	0
sp|Q9DB34|CHM2A_MOUSE	Q9DB34	CHM2A_MOUSE	Chmp2a	222	Mus musculus	1:Experimental evidence at protein level	Charged multivesicular body protein 2a	0.9383	0.9956	1	15	15	15	0	0	0	2	3	1	3	3	3	0	0	0	2	3	1	3	3	3	0	0	0	2	3	1	3	3	3	0	0	0	9785.8	7288.93	10981.1	18534.2	10365.8	20214.7
sp|Q9DB73|NB5R1_MOUSE	Q9DB73	NB5R1_MOUSE	Cyb5r1	305	Mus musculus	1:Experimental evidence at protein level	NADH-cytochrome b5 reductase 1	0.9136	0.9981	1	1	1	1	0	0	0	0	0	0	1	0	0	0	0	0	0	0	0	1	0	0	0	0	0	0	0	0	1	0	0	0	0	0	0	0	0	10198.2	0	0
sp|Q9DBG3|AP2B1_MOUSE	Q9DBG3	AP2B1_MOUSE	Ap2b1	937	Mus musculus	1:Experimental evidence at protein level	AP-2 complex subunit beta	0.9998	0.999	2	9	1	9	0	0	0	1	2	2	1	2	1	0	0	0	0	0	0	0	1	0	0	0	0	1	2	2	1	2	1	0	0	0	0	35655.8	27414.7	16875.1	30408.1	19155
sp|Q9DBG6|RPN2_MOUSE	Q9DBG6	RPN2_MOUSE	Rpn2	631	Mus musculus	1:Experimental evidence at protein level	Dolichyl-diphosphooligosaccharide--protein glycosyltransferase subunit 2	1	0.999	7	39	39	39	2	4	3	8	8	3	3	5	3	2	4	3	8	8	3	3	5	3	2	4	3	8	8	3	3	5	3	36623.3	81196.2	70230.7	42539.1	153351	20345.2	23682.9	33317.3	20966.3
sp|Q9DBJ1|PGAM1_MOUSE	Q9DBJ1	PGAM1_MOUSE	Pgam1	254	Mus musculus	1:Experimental evidence at protein level	Phosphoglycerate mutase 1	1	0.999	7	48	25	48	0	0	0	12	8	6	9	7	6	0	0	0	5	5	4	4	3	4	0	0	0	12	8	6	9	7	6	0	0	0	414441	331269	262494	391808	296263	230880
sp|Q9DBP5|KCY_MOUSE	Q9DBP5	KCY_MOUSE	Cmpk1	196	Mus musculus	1:Experimental evidence at protein level	UMP-CMP kinase	0.9524	0.999	1	4	4	4	0	0	0	1	0	1	1	0	1	0	0	0	1	0	1	1	0	1	0	0	0	1	0	1	1	0	1	0	0	0	63339.5	43176.6	62017.5	85856	0	87213.5
sp|Q9DBS1|TMM43_MOUSE	Q9DBS1	TMM43_MOUSE	Tmem43	400	Mus musculus	1:Experimental evidence at protein level	Transmembrane protein 43	1	0.999	14	66	66	66	8	4	7	11	13	8	6	5	4	8	4	7	11	13	8	6	5	4	8	4	7	11	13	8	6	5	4	463931	267946	373578	371839	614634	434242	259071	294538	128748
sp|Q9DBZ1|IKIP_MOUSE	Q9DBZ1	IKIP_MOUSE	Ikbip	373	Mus musculus	1:Experimental evidence at protein level	Inhibitor of nuclear factor kappa-B kinase-interacting protein	0.938	0.9987	1	2	2	2	0	0	0	1	0	0	1	0	0	0	0	0	1	0	0	1	0	0	0	0	0	1	0	0	1	0	0	0	0	0	0	0	0	0	0	0
sp|Q9DC23|DJC10_MOUSE	Q9DC23	DJC10_MOUSE	Dnajc10	793	Mus musculus	1:Experimental evidence at protein level	DnaJ homolog subfamily C member 10	1	0.999	3	9	9	9	0	0	0	3	1	3	0	1	1	0	0	0	3	1	3	0	1	1	0	0	0	3	1	3	0	1	1	0	0	0	23121	37459.6	53466.6	0	10594.4	9757.56
sp|Q9DCB1|HMGN3_MOUSE	Q9DCB1	HMGN3_MOUSE	Hmgn3	99	Mus musculus	1:Experimental evidence at protein level	High mobility group nucleosome-binding domain-containing protein 3	1	0.999	3	10	10	10	2	0	3	1	1	3	0	0	0	2	0	3	1	1	3	0	0	0	2	0	3	1	1	3	0	0	0	95625.7	0	108749	50651	34479.2	73726.1	0	0	0
sp|Q9DCD0|6PGD_MOUSE	Q9DCD0	6PGD_MOUSE	Pgd	483	Mus musculus	1:Experimental evidence at protein level	6-phosphogluconate dehydrogenase, decarboxylating	1	0.999	8	33	33	33	1	0	0	10	8	6	3	3	2	1	0	0	10	8	6	3	3	2	1	0	0	10	8	6	3	3	2	26565.5	0	0	280166	287238	189327	124231	80366.6	23484.9
sp|Q9DCF9|SSRG_MOUSE	Q9DCF9	SSRG_MOUSE	Ssr3	185	Mus musculus	1:Experimental evidence at protein level	Translocon-associated protein subunit gamma	1	0.999	1	9	9	9	1	0	0	2	2	2	1	0	1	1	0	0	2	2	2	1	0	1	1	0	0	2	2	2	1	0	1	33700	0	0	53939.1	56414.8	21582.5	11728	0	10429
sp|Q9DCH4|EIF3F_MOUSE	Q9DCH4	EIF3F_MOUSE	Eif3f	361	Mus musculus	1:Experimental evidence at protein level	Eukaryotic translation initiation factor 3 subunit F	0.9367	0.9986	1	1	1	1	0	0	0	1	0	0	0	0	0	0	0	0	1	0	0	0	0	0	0	0	0	1	0	0	0	0	0	0	0	0	0	0	0	0	0	0
sp|Q9DCN2|NB5R3_MOUSE	Q9DCN2	NB5R3_MOUSE	Cyb5r3	301	Mus musculus	1:Experimental evidence at protein level	NADH-cytochrome b5 reductase 3	1	0.999	6	17	17	17	1	1	1	6	4	0	3	1	0	1	1	1	6	4	0	3	1	0	1	1	1	6	4	0	3	1	0	0	72190.5	63602.1	257260	147386	57896.6	190076	63590.2	0
sp|Q9DCS3|MECR_MOUSE	Q9DCS3	MECR_MOUSE	Mecr	373	Mus musculus	1:Experimental evidence at protein level	Enoyl-[acyl-carrier-protein] reductase, mitochondrial	1	0.999	6	7	7	7	0	0	1	0	2	4	0	0	0	0	0	1	0	2	4	0	0	0	0	0	1	0	2	4	0	0	0	0	0	75598.8	0	92455.5	118579	0	0	0
sp|Q9DCT2|NDUS3_MOUSE	Q9DCT2	NDUS3_MOUSE	Ndufs3	263	Mus musculus	1:Experimental evidence at protein level	NADH dehydrogenase [ubiquinone] iron-sulfur protein 3, mitochondrial	0.9969	0.9984	2	2	2	2	0	0	0	1	1	0	0	0	0	0	0	0	1	1	0	0	0	0	0	0	0	1	1	0	0	0	0	0	0	0	13479.2	2469.57	0	0	0	0
sp|Q9DCW4|ETFB_MOUSE	Q9DCW4	ETFB_MOUSE	Etfb	255	Mus musculus	1:Experimental evidence at protein level	Electron transfer flavoprotein subunit beta	0.9105	0.998	1	1	1	1	0	0	0	0	0	0	1	0	0	0	0	0	0	0	0	1	0	0	0	0	0	0	0	0	1	0	0	0	0	0	0	0	0	34286	0	0
sp|Q9EP64|TNMD_MOUSE	Q9EP64	TNMD_MOUSE	Tnmd	317	Mus musculus	2:Experimental evidence at transcript level	Tenomodulin	1	0.999	4	17	17	17	0	9	8	0	0	0	0	0	0	0	9	8	0	0	0	0	0	0	0	9	8	0	0	0	0	0	0	0	663652	497056	0	0	0	0	0	0
sp|Q9EP71|RAI14_MOUSE	Q9EP71	RAI14_MOUSE	Rai14	979	Mus musculus	1:Experimental evidence at protein level	Ankycorbin	1	0.999	13	41	41	41	6	0	3	10	6	10	3	1	2	6	0	3	10	6	10	3	1	2	6	0	3	10	6	10	3	1	2	220934	0	97311.6	300044	244763	325976	121998	30810.1	42943.1
sp|Q9EPC1|PARVA_MOUSE	Q9EPC1	PARVA_MOUSE	Parva	372	Mus musculus	1:Experimental evidence at protein level	Alpha-parvin	0.7623	0.9937	1	1	1	1	0	1	0	0	0	0	0	0	0	0	1	0	0	0	0	0	0	0	0	1	0	0	0	0	0	0	0	0	10455.3	0	0	0	0	0	0	0
sp|Q9EPC2|FGF23_MOUSE	Q9EPC2	FGF23_MOUSE	Fgf23	251	Mus musculus	1:Experimental evidence at protein level	Fibroblast growth factor 23	1	0.999	5	38	38	38	0	0	0	10	4	8	7	4	5	0	0	0	10	4	8	7	4	5	0	0	0	10	4	8	7	4	5	0	0	0	410337	369052	621886	335921	226121	357057
sp|Q9EPK2|XRP2_MOUSE	Q9EPK2	XRP2_MOUSE	Rp2	347	Mus musculus	1:Experimental evidence at protein level	Protein XRP2	0.8772	0.9972	1	1	1	1	0	0	0	0	1	0	0	0	0	0	0	0	0	1	0	0	0	0	0	0	0	0	1	0	0	0	0	0	0	0	0	9368.28	0	0	0	0
sp|Q9EPK6|SIL1_MOUSE	Q9EPK6	SIL1_MOUSE	Sil1	465	Mus musculus	1:Experimental evidence at protein level	Nucleotide exchange factor SIL1	0.9508	0.999	1	2	2	2	0	0	0	1	1	0	0	0	0	0	0	0	1	1	0	0	0	0	0	0	0	1	1	0	0	0	0	0	0	0	6030.46	6659.89	0	0	0	0
sp|Q9EPU0|RENT1_MOUSE	Q9EPU0	RENT1_MOUSE	Upf1	1124	Mus musculus	1:Experimental evidence at protein level	Regulator of nonsense transcripts 1	0.9518	0.999	1	11	11	11	0	0	0	2	2	2	1	2	2	0	0	0	2	2	2	1	2	2	0	0	0	2	2	2	1	2	2	0	0	0	10491.6	16141.2	18507.6	9933.75	13060	12193.7
sp|Q9EQH3|VPS35_MOUSE	Q9EQH3	VPS35_MOUSE	Vps35	796	Mus musculus	1:Experimental evidence at protein level	Vacuolar protein sorting-associated protein 35	1	0.999	4	9	9	9	0	0	0	4	1	2	1	1	0	0	0	0	4	1	2	1	1	0	0	0	0	4	1	2	1	1	0	0	0	0	83257.6	10663.8	34323.1	30689.1	26428.1	0
sp|Q9EQK5|MVP_MOUSE	Q9EQK5	MVP_MOUSE	Mvp	861	Mus musculus	1:Experimental evidence at protein level	Major vault protein	1	0.999	31	154	154	154	2	3	3	35	29	32	17	10	23	2	3	3	35	29	32	17	10	23	2	3	3	35	29	32	17	10	23	342774	149953	120960	1.58526e+06	1.44852e+06	1.77387e+06	977895	634268	1.15639e+06
sp|Q9EQP2|EHD4_MOUSE	Q9EQP2	EHD4_MOUSE	Ehd4	541	Mus musculus	1:Experimental evidence at protein level	EH domain-containing protein 4	1	0.999	6	6	5	7	0	0	0	2	1	2	0	1	0	0	0	0	2	1	1	0	1	0	0	0	0	2	1	3	0	1	0	0	0	0	26181.2	59717.2	69155.8	0	5142.61	0
sp|Q9EQU5|SET_MOUSE	Q9EQU5	SET_MOUSE	Set	289	Mus musculus	1:Experimental evidence at protein level	Protein SET	0.9481	0.9989	1	5	5	5	0	0	0	1	1	1	1	1	0	0	0	0	1	1	1	1	1	0	0	0	0	1	1	1	1	1	0	0	0	0	56864	47002.1	59715.8	85763.9	66521	0
sp|Q9EQX4|AIF1L_MOUSE	Q9EQX4	AIF1L_MOUSE	Aif1l	150	Mus musculus	1:Experimental evidence at protein level	Allograft inflammatory factor 1-like	0.9259	0.9984	1	2	2	2	0	0	0	1	0	1	0	0	0	0	0	0	1	0	1	0	0	0	0	0	0	1	0	1	0	0	0	0	0	0	14469.1	0	14350.5	0	0	0
sp|Q9ERD7|TBB3_MOUSE	Q9ERD7	TBB3_MOUSE	Tubb3	450	Mus musculus	1:Experimental evidence at protein level	Tubulin beta-3 chain	1	0.999	20	6	6	408	0	0	0	1	1	1	1	2	0	0	0	0	1	1	1	1	2	0	23	33	27	70	52	68	46	41	48	0	0	0	38490.9	0	0	19164.7	0	0
sp|Q9ERG0|LIMA1_MOUSE	Q9ERG0	LIMA1_MOUSE	Lima1	753	Mus musculus	1:Experimental evidence at protein level	LIM domain and actin-binding protein 1	1	0.999	13	55	54	55	9	3	8	7	6	11	3	3	5	9	3	8	7	5	11	3	3	5	9	3	8	7	6	11	3	3	5	389062	218266	427482	289935	369539	353749	348220	196848	312148
sp|Q9ERS2|NDUAD_MOUSE	Q9ERS2	NDUAD_MOUSE	Ndufa13	144	Mus musculus	1:Experimental evidence at protein level	NADH dehydrogenase [ubiquinone] 1 alpha subcomplex subunit 13	0.9863	0.9972	2	2	2	2	0	0	0	1	0	0	0	1	0	0	0	0	1	0	0	0	1	0	0	0	0	1	0	0	0	1	0	0	0	0	12059.5	0	0	0	84433.9	0
sp|Q9ERS5|PKHA2_MOUSE	Q9ERS5	PKHA2_MOUSE	Plekha2	425	Mus musculus	1:Experimental evidence at protein level	Pleckstrin homology domain-containing family A member 2	0.9502	0.9989	1	1	1	1	0	0	0	1	0	0	0	0	0	0	0	0	1	0	0	0	0	0	0	0	0	1	0	0	0	0	0	0	0	0	7507.19	0	0	0	0	0
sp|Q9ES30|C1QT3_MOUSE	Q9ES30	C1QT3_MOUSE	C1qtnf3	246	Mus musculus	2:Experimental evidence at transcript level	Complement C1q tumor necrosis factor-related protein 3	1	0.999	4	16	16	16	5	5	6	0	0	0	0	0	0	5	5	6	0	0	0	0	0	0	5	5	6	0	0	0	0	0	0	137272	114749	189459	0	0	0	0	0	0
sp|Q9EST5|AN32B_MOUSE	Q9EST5	AN32B_MOUSE	Anp32b	272	Mus musculus	1:Experimental evidence at protein level	Acidic leucine-rich nuclear phosphoprotein 32 family member B	0.9812	0.9987	2	1	1	3	0	0	0	0	0	0	1	0	0	0	0	0	0	0	0	1	0	0	0	0	0	1	0	0	1	0	1	0	0	0	0	0	0	44013.9	0	0
sp|Q9ET22|DPP2_MOUSE	Q9ET22	DPP2_MOUSE	Dpp7	506	Mus musculus	1:Experimental evidence at protein level	Dipeptidyl peptidase 2	0.9406	0.9987	1	10	10	10	0	0	0	2	2	2	2	2	0	0	0	0	2	2	2	2	2	0	0	0	0	2	2	2	2	2	0	0	0	0	27385.1	16591.6	16649.4	15780.2	20690.7	0
sp|Q9ET54|PALLD_MOUSE	Q9ET54	PALLD_MOUSE	Palld	1408	Mus musculus	1:Experimental evidence at protein level	Palladin	1	0.9989	4	5	5	5	0	0	0	2	1	2	0	0	0	0	0	0	2	1	2	0	0	0	0	0	0	2	1	2	0	0	0	0	0	0	74792.8	40703.7	45666.2	0	0	0
sp|Q9JHJ0|TMOD3_MOUSE	Q9JHJ0	TMOD3_MOUSE	Tmod3	352	Mus musculus	1:Experimental evidence at protein level	Tropomodulin-3	1	0.999	20	226	191	226	19	6	17	36	32	40	26	23	27	17	6	16	31	26	34	21	18	22	19	6	17	36	32	40	26	23	27	850526	162331	648624	1.71511e+06	1630560	2.6103e+06	1.33848e+06	1.01423e+06	1.83787e+06
sp|Q9JHS3|LTOR2_MOUSE	Q9JHS3	LTOR2_MOUSE	Lamtor2	125	Mus musculus	1:Experimental evidence at protein level	Ragulator complex protein LAMTOR2	0.9392	0.9987	1	3	3	3	0	0	0	1	1	1	0	0	0	0	0	0	1	1	1	0	0	0	0	0	0	1	1	1	0	0	0	0	0	0	10365.5	0	10622.4	0	0	0
sp|Q9JHU4|DYHC1_MOUSE	Q9JHU4	DYHC1_MOUSE	Dync1h1	4644	Mus musculus	1:Experimental evidence at protein level	Cytoplasmic dynein 1 heavy chain 1	1	0.999	29	70	70	70	1	6	1	19	20	10	4	9	0	1	6	1	19	20	10	4	9	0	1	6	1	19	20	10	4	9	0	20330	145779	0	350665	468648	148374	163927	169727	0
sp|Q9JIF7|COPB_MOUSE	Q9JIF7	COPB_MOUSE	Copb1	953	Mus musculus	1:Experimental evidence at protein level	Coatomer subunit beta	0.9526	0.999	1	14	14	14	1	1	0	2	3	2	1	2	2	1	1	0	2	3	2	1	2	2	1	1	0	2	3	2	1	2	2	0	29719.3	0	10911	16550.8	11828.4	8081.16	17223	11314.4
sp|Q9JIG8|PRAF2_MOUSE	Q9JIG8	PRAF2_MOUSE	Praf2	178	Mus musculus	1:Experimental evidence at protein level	PRA1 family protein 2	0.9236	0.9983	1	2	2	2	0	0	0	0	1	0	0	1	0	0	0	0	0	1	0	0	1	0	0	0	0	0	1	0	0	1	0	0	0	0	0	0	0	0	3374.02	0
sp|Q9JII6|AK1A1_MOUSE	Q9JII6	AK1A1_MOUSE	Akr1a1	325	Mus musculus	1:Experimental evidence at protein level	Aldo-keto reductase family 1 member A1	1	0.999	8	36	34	36	0	0	0	7	8	7	5	6	3	0	0	0	7	7	7	4	6	3	0	0	0	7	8	7	5	6	3	0	0	0	188246	331725	285862	225363	150521	230575
sp|Q9JJ28|FLII_MOUSE	Q9JJ28	FLII_MOUSE	Flii	1271	Mus musculus	1:Experimental evidence at protein level	Protein flightless-1 homolog	1	0.999	3	10	10	10	0	0	0	2	1	3	2	1	1	0	0	0	2	1	3	2	1	1	0	0	0	2	1	3	2	1	1	0	0	0	11590.2	0	30765.1	18064.2	14519.5	17741.9
sp|Q9JJU8|SH3L1_MOUSE	Q9JJU8	SH3L1_MOUSE	Sh3bgrl	114	Mus musculus	1:Experimental evidence at protein level	Adapter Sh3bgrl	1	0.999	4	17	17	17	0	0	0	4	3	4	3	1	2	0	0	0	4	3	4	3	1	2	0	0	0	4	3	4	3	1	2	0	0	0	174774	134625	177535	151288	87942.5	146843
sp|Q9JK53|PRELP_MOUSE	Q9JK53	PRELP_MOUSE	Prelp	378	Mus musculus	1:Experimental evidence at protein level	Prolargin	1	0.999	59	1137	1137	1137	186	159	176	116	104	117	96	88	95	186	159	176	116	104	117	96	88	95	186	159	176	116	104	117	96	88	95	28829822	32851256	28578646	15952475	14145573	15878470	12706238	10693812	10707051
sp|Q9JKF1|IQGA1_MOUSE	Q9JKF1	IQGA1_MOUSE	Iqgap1	1657	Mus musculus	1:Experimental evidence at protein level	Ras GTPase-activating-like protein IQGAP1	1	0.999	38	170	161	170	3	3	3	34	40	34	19	13	21	3	3	3	32	37	31	19	12	21	3	3	3	34	40	34	19	13	21	122018	94532.1	124476	1.4691e+06	1.63405e+06	1.77115e+06	1.04821e+06	719779	1.16155e+06
sp|Q9JKR6|HYOU1_MOUSE	Q9JKR6	HYOU1_MOUSE	Hyou1	999	Mus musculus	1:Experimental evidence at protein level	Hypoxia up-regulated protein 1	1	0.999	19	100	100	100	0	0	0	27	15	17	18	13	10	0	0	0	27	15	17	18	13	10	0	0	0	27	15	17	18	13	10	0	0	0	771823	465886	453356	706065	265692	319927
sp|Q9JKV1|ADRM1_MOUSE	Q9JKV1	ADRM1_MOUSE	Adrm1	407	Mus musculus	1:Experimental evidence at protein level	Proteasomal ubiquitin receptor ADRM1	1	0.999	3	8	8	8	0	0	0	2	1	2	1	1	1	0	0	0	2	1	2	1	1	1	0	0	0	2	1	2	1	1	1	0	0	0	24820.8	457366	519693	131157	306724	28779.8
sp|Q9JLM8|DCLK1_MOUSE	Q9JLM8	DCLK1_MOUSE	Dclk1	756	Mus musculus	1:Experimental evidence at protein level	Serine/threonine-protein kinase DCLK1	0.986	0.9983	1	2	2	2	0	0	0	1	0	1	0	0	0	0	0	0	1	0	1	0	0	0	0	0	0	1	0	1	0	0	0	0	0	0	4619.19	0	4947.46	0	0	0
sp|Q9JM76|ARPC3_MOUSE	Q9JM76	ARPC3_MOUSE	Arpc3	178	Mus musculus	1:Experimental evidence at protein level	Actin-related protein 2/3 complex subunit 3	1	0.999	7	41	41	41	6	2	4	7	7	7	2	4	2	6	2	4	7	7	7	2	4	2	6	2	4	7	7	7	2	4	2	188988	59101.6	117983	140173	325070	322674	37729.2	68307.9	33607.4
sp|Q9JMH9|MY18A_MOUSE	Q9JMH9	MY18A_MOUSE	Myo18a	2050	Mus musculus	1:Experimental evidence at protein level	Unconventional myosin-XVIIIa	0.9524	0.9966	1	14	14	14	1	1	2	2	1	1	2	3	1	1	1	2	2	1	1	2	3	1	1	1	2	2	1	1	2	3	1	101965	114099	127172	121450	94102.4	103166	193386	142007	172636
sp|Q9QUI0|RHOA_MOUSE	Q9QUI0	RHOA_MOUSE	Rhoa	193	Mus musculus	1:Experimental evidence at protein level	Transforming protein RhoA	1	0.999	4	6	3	6	1	0	0	2	1	2	0	0	0	1	0	0	1	0	1	0	0	0	1	0	0	2	1	2	0	0	0	0	0	0	76320	53410	11011.6	0	0	0
sp|Q9QUM9|PSA6_MOUSE	Q9QUM9	PSA6_MOUSE	Psma6	246	Mus musculus	1:Experimental evidence at protein level	Proteasome subunit alpha type-6	0.9489	0.9989	1	2	2	2	0	0	0	1	0	1	0	0	0	0	0	0	1	0	1	0	0	0	0	0	0	1	0	1	0	0	0	0	0	0	71645.1	0	43849	0	0	0
sp|Q9QWR8|NAGAB_MOUSE	Q9QWR8	NAGAB_MOUSE	Naga	415	Mus musculus	1:Experimental evidence at protein level	Alpha-N-acetylgalactosaminidase	0.9432	0.9988	1	1	1	1	0	0	0	1	0	0	0	0	0	0	0	0	1	0	0	0	0	0	0	0	0	1	0	0	0	0	0	0	0	0	67619.8	0	0	0	0	0
sp|Q9QX15|CA3A1_MOUSE	Q9QX15	CA3A1_MOUSE	Clca3a1	902	Mus musculus	1:Experimental evidence at protein level	Calcium-activated chloride channel regulator 3A-1	0.9506	0.999	1	9	9	9	0	0	0	2	2	2	1	2	0	0	0	0	2	2	2	1	2	0	0	0	0	2	2	2	1	2	0	0	0	0	9794.89	12300.8	10657.3	9067.89	16636	0
sp|Q9QX47|SON_MOUSE	Q9QX47	SON_MOUSE	Son	2444	Mus musculus	1:Experimental evidence at protein level	Protein SON	0.9952	0.9981	2	2	2	2	1	0	0	1	0	0	0	0	0	1	0	0	1	0	0	0	0	0	1	0	0	1	0	0	0	0	0	3363.33	0	0	11766.3	0	0	0	0	0
sp|Q9QXS1|PLEC_MOUSE	Q9QXS1	PLEC_MOUSE	Plec	4691	Mus musculus	1:Experimental evidence at protein level	Plectin	1	0.999	220	1610	1579	1610	91	95	121	287	264	252	162	174	164	90	93	119	281	258	248	159	170	161	91	95	121	287	264	252	162	174	164	4.50945e+06	7486227	7.97187e+06	14057716	17259982	13507605	14097310	12389707	10368586
sp|Q9QXS6|DREB_MOUSE	Q9QXS6	DREB_MOUSE	Dbn1	706	Mus musculus	1:Experimental evidence at protein level	Drebrin	1	0.999	21	136	136	136	15	9	8	20	18	27	14	7	18	15	9	8	20	18	27	14	7	18	15	9	8	20	18	27	14	7	18	1.08359e+06	746320	745561	1.20609e+06	937378	1.43024e+06	1.13481e+06	670310	1.47825e+06
sp|Q9QXT0|CNPY2_MOUSE	Q9QXT0	CNPY2_MOUSE	Cnpy2	182	Mus musculus	1:Experimental evidence at protein level	Protein canopy homolog 2	0.9521	0.999	1	4	4	4	0	0	0	1	1	0	1	1	0	0	0	0	1	1	0	1	1	0	0	0	0	1	1	0	1	1	0	0	0	0	18634.3	0	0	30075.7	23258	0
sp|Q9QYA2|TOM40_MOUSE	Q9QYA2	TOM40_MOUSE	Tomm40	361	Mus musculus	1:Experimental evidence at protein level	Mitochondrial import receptor subunit TOM40 homolog	0.9362	0.9986	1	1	1	1	0	0	0	0	0	1	0	0	0	0	0	0	0	0	1	0	0	0	0	0	0	0	0	1	0	0	0	0	0	0	0	0	25316.1	0	0	0
sp|Q9QYB1|CLIC4_MOUSE	Q9QYB1	CLIC4_MOUSE	Clic4	253	Mus musculus	1:Experimental evidence at protein level	Chloride intracellular channel protein 4	0.8885	0.9975	1	1	1	1	0	0	0	0	0	1	0	0	0	0	0	0	0	0	1	0	0	0	0	0	0	0	0	1	0	0	0	0	0	0	0	33217.9	40759.1	0	0	0
sp|Q9QZB9|DCTN5_MOUSE	Q9QZB9	DCTN5_MOUSE	Dctn5	182	Mus musculus	1:Experimental evidence at protein level	Dynactin subunit 5	0.8566	0.9966	1	6	6	6	0	0	0	1	2	1	1	0	1	0	0	0	1	2	1	1	0	1	0	0	0	1	2	1	1	0	1	0	0	0	6006.82	5540.96	4220.61	7832.15	0	8507.37
sp|Q9QZE5|COPG1_MOUSE	Q9QZE5	COPG1_MOUSE	Copg1	874	Mus musculus	1:Experimental evidence at protein level	Coatomer subunit gamma-1	1	0.999	6	56	39	56	3	5	3	9	10	9	5	5	7	2	4	2	6	7	6	4	3	5	3	5	3	9	10	9	5	5	7	41421	59566.6	46972.2	177916	86539.5	75028.3	90268.1	76023.1	31809
sp|Q9QZJ6|MFAP5_MOUSE	Q9QZJ6	MFAP5_MOUSE	Mfap5	164	Mus musculus	1:Experimental evidence at protein level	Microfibrillar-associated protein 5	1	0.9989	4	72	72	72	6	8	11	12	10	9	5	5	6	6	8	11	12	10	9	5	5	6	6	8	11	12	10	9	5	5	6	142297	803725	679070	221358	229667	334977	121637	107665	138873
sp|Q9QZQ8|H2AY_MOUSE	Q9QZQ8	H2AY_MOUSE	Macroh2a1	369	Mus musculus	1:Experimental evidence at protein level	Core histone macro-H2A.1	1	0.999	21	170	77	170	40	29	36	8	21	12	5	14	5	16	11	14	5	11	8	2	7	3	40	29	36	8	21	12	5	14	5	3.31483e+06	3132771	3.29978e+06	274912	1.29498e+06	715025	173454	724396	257605
sp|Q9QZZ6|DERM_MOUSE	Q9QZZ6	DERM_MOUSE	Dpt	201	Mus musculus	1:Experimental evidence at protein level	Dermatopontin	1	0.999	6	16	16	16	4	6	4	2	0	0	0	0	0	4	6	4	2	0	0	0	0	0	4	6	4	2	0	0	0	0	0	797917	728715	593540	173746	0	106042	0	0	0
sp|Q9R045|ANGL2_MOUSE	Q9R045	ANGL2_MOUSE	Angptl2	493	Mus musculus	2:Experimental evidence at transcript level	Angiopoietin-related protein 2	1	0.9988	2	4	1	4	1	1	1	0	0	1	0	0	0	0	0	0	0	0	1	0	0	0	1	1	1	0	0	1	0	0	0	33395.2	21596.9	21733	0	0	0	0	0	0
sp|Q9R059|FHL3_MOUSE	Q9R059	FHL3_MOUSE	Fhl3	289	Mus musculus	1:Experimental evidence at protein level	Four and a half LIM domains protein 3	0.9483	0.9989	1	1	1	1	0	0	0	1	0	0	0	0	0	0	0	0	1	0	0	0	0	0	0	0	0	1	0	0	0	0	0	0	0	0	33731.4	25512	0	0	0	0
sp|Q9R0E1|PLOD3_MOUSE	Q9R0E1	PLOD3_MOUSE	Plod3	741	Mus musculus	1:Experimental evidence at protein level	Multifunctional procollagen lysine hydroxylase and glycosyltransferase LH3	1	0.999	6	12	12	12	0	0	0	6	4	1	1	0	0	0	0	0	6	4	1	1	0	0	0	0	0	6	4	1	1	0	0	0	0	0	223739	409966	210494	0	0	0
sp|Q9R0E2|PLOD1_MOUSE	Q9R0E2	PLOD1_MOUSE	Plod1	728	Mus musculus	1:Experimental evidence at protein level	Procollagen-lysine,2-oxoglutarate 5-dioxygenase 1	1	0.9989	4	10	10	10	0	0	0	4	3	3	0	0	0	0	0	0	4	3	3	0	0	0	0	0	0	4	3	3	0	0	0	0	0	0	85471.7	7118.78	31679.2	0	0	0
sp|Q9R0M3|SRPX_MOUSE	Q9R0M3	SRPX_MOUSE	Srpx	464	Mus musculus	2:Experimental evidence at transcript level	Sushi-repeat-containing protein SRPX	1	0.999	12	58	58	58	18	17	19	1	1	2	0	0	0	18	17	19	1	1	2	0	0	0	18	17	19	1	1	2	0	0	0	1537052	1.59594e+06	1442815	18429.6	92507.8	116218	0	0	0
sp|Q9R0N0|GALK1_MOUSE	Q9R0N0	GALK1_MOUSE	Galk1	392	Mus musculus	1:Experimental evidence at protein level	Galactokinase	1	0.999	3	12	12	12	0	0	0	2	1	2	3	2	2	0	0	0	2	1	2	3	2	2	0	0	0	2	1	2	3	2	2	0	0	0	52897.2	28159.4	51679.1	112735	55228.5	68343
sp|Q9R0P5|DEST_MOUSE	Q9R0P5	DEST_MOUSE	Dstn	165	Mus musculus	1:Experimental evidence at protein level	Destrin	1	0.999	6	26	26	43	0	0	0	6	7	5	2	2	4	0	0	0	6	7	5	2	2	4	1	1	1	7	11	7	4	5	6	0	0	0	178915	175276	167793	174427	145618	291570
sp|Q9R0P6|SC11A_MOUSE	Q9R0P6	SC11A_MOUSE	Sec11a	179	Mus musculus	1:Experimental evidence at protein level	Signal peptidase complex catalytic subunit SEC11A	0.979	0.9965	2	4	4	4	1	1	1	0	0	1	0	0	0	1	1	1	0	0	1	0	0	0	1	1	1	0	0	1	0	0	0	23626.7	16092.3	21885.4	0	0	2238.6	0	0	0
sp|Q9R0U0|SRS10_MOUSE	Q9R0U0	SRS10_MOUSE	Srsf10	262	Mus musculus	1:Experimental evidence at protein level	Serine/arginine-rich splicing factor 10	0.9425	0.9988	1	2	2	2	0	0	0	1	0	0	0	1	0	0	0	0	1	0	0	0	1	0	0	0	0	1	0	0	0	1	0	0	0	0	9625.62	0	0	0	6190.64	0
sp|Q9R0Y5|KAD1_MOUSE	Q9R0Y5	KAD1_MOUSE	Ak1	194	Mus musculus	1:Experimental evidence at protein level	Adenylate kinase isoenzyme 1	1	0.999	3	26	26	26	2	2	3	6	3	3	1	3	3	2	2	3	6	3	3	1	3	3	2	2	3	6	3	3	1	3	3	13676.2	11832	30021.4	129483	70506.3	4865.83	5740.2	7840.88	86705
sp|Q9R118|HTRA1_MOUSE	Q9R118	HTRA1_MOUSE	Htra1	480	Mus musculus	1:Experimental evidence at protein level	Serine protease HTRA1	1	0.999	33	251	201	251	54	52	54	20	19	20	9	12	11	46	46	46	15	13	14	6	8	7	54	52	54	20	19	20	9	12	11	5.90862e+06	9251942	6723270	916536	961823	1.05105e+06	555977	788718	606471
sp|Q9R1P0|PSA4_MOUSE	Q9R1P0	PSA4_MOUSE	Psma4	261	Mus musculus	1:Experimental evidence at protein level	Proteasome subunit alpha type-4	0.9244	0.9984	1	2	2	2	0	0	0	1	1	0	0	0	0	0	0	0	1	1	0	0	0	0	0	0	0	1	1	0	0	0	0	0	0	0	27424.5	24827.5	0	0	0	0
sp|Q9R1P1|PSB3_MOUSE	Q9R1P1	PSB3_MOUSE	Psmb3	205	Mus musculus	1:Experimental evidence at protein level	Proteasome subunit beta type-3	0.9523	0.999	1	1	1	1	0	0	0	1	0	0	0	0	0	0	0	0	1	0	0	0	0	0	0	0	0	1	0	0	0	0	0	0	0	0	5175.69	0	0	0	0	0
sp|Q9R1P3|PSB2_MOUSE	Q9R1P3	PSB2_MOUSE	Psmb2	201	Mus musculus	1:Experimental evidence at protein level	Proteasome subunit beta type-2	0.9264	0.9984	1	3	3	3	0	0	0	1	1	0	0	1	0	0	0	0	1	1	0	0	1	0	0	0	0	1	1	0	0	1	0	0	0	0	9670.14	14612.7	0	0	13362.4	0
sp|Q9WTI7|MYO1C_MOUSE	Q9WTI7	MYO1C_MOUSE	Myo1c	1063	Mus musculus	1:Experimental evidence at protein level	Unconventional myosin-Ic	1	0.999	42	383	360	385	55	28	51	52	56	46	30	34	31	53	26	50	47	53	42	29	31	29	55	28	51	53	57	46	30	34	31	3.27896e+06	1.78961e+06	3.14662e+06	2.30457e+06	2848602	2.10671e+06	1.59221e+06	1839056	1880008
sp|Q9WTM5|RUVB2_MOUSE	Q9WTM5	RUVB2_MOUSE	Ruvbl2	463	Mus musculus	1:Experimental evidence at protein level	RuvB-like 2	0.9999	0.999	2	5	5	5	0	0	0	2	1	0	1	1	0	0	0	0	2	1	0	1	1	0	0	0	0	2	1	0	1	1	0	0	0	0	37868.9	13283	0	17010.5	19009.6	0
sp|Q9WTQ5|AKA12_MOUSE	Q9WTQ5	AKA12_MOUSE	Akap12	1684	Mus musculus	1:Experimental evidence at protein level	A-kinase anchor protein 12	0.9442	0.9988	1	1	1	1	0	0	0	0	1	0	0	0	0	0	0	0	0	1	0	0	0	0	0	0	0	0	1	0	0	0	0	0	0	0	0	35458.3	0	0	0	0
sp|Q9WTR5|CAD13_MOUSE	Q9WTR5	CAD13_MOUSE	Cdh13	714	Mus musculus	1:Experimental evidence at protein level	Cadherin-13	1	0.999	3	5	5	5	1	0	1	1	1	1	0	0	0	1	0	1	1	1	1	0	0	0	1	0	1	1	1	1	0	0	0	28441.5	0	27365	14455.8	43732	34281.7	0	0	0
sp|Q9WU78|PDC6I_MOUSE	Q9WU78	PDC6I_MOUSE	Pdcd6ip	869	Mus musculus	1:Experimental evidence at protein level	Programmed cell death 6-interacting protein	1	0.999	7	17	17	17	0	1	1	4	5	5	0	0	1	0	1	1	4	5	5	0	0	1	0	1	1	4	5	5	0	0	1	0	4371.31	4007.08	69187.3	68362.9	85990.3	0	0	67770.5
sp|Q9WUA2|SYFB_MOUSE	Q9WUA2	SYFB_MOUSE	Farsb	589	Mus musculus	1:Experimental evidence at protein level	Phenylalanine--tRNA ligase beta subunit	0.9078	0.998	1	6	6	6	0	0	0	1	1	1	1	1	1	0	0	0	1	1	1	1	1	1	0	0	0	1	1	1	1	1	1	0	0	0	17654.8	18296	21103.7	25576.1	26613.2	25942
sp|Q9WUA3|PFKAP_MOUSE	Q9WUA3	PFKAP_MOUSE	Pfkp	784	Mus musculus	1:Experimental evidence at protein level	ATP-dependent 6-phosphofructokinase, platelet type	1	0.999	4	3	3	6	0	0	0	2	0	0	0	0	1	0	0	0	2	0	0	0	0	1	0	0	0	3	1	1	0	0	1	0	0	0	57463.1	0	0	0	0	0
sp|Q9WUK2|IF4H_MOUSE	Q9WUK2	IF4H_MOUSE	Eif4h	248	Mus musculus	1:Experimental evidence at protein level	Eukaryotic translation initiation factor 4H	0.9485	0.9989	1	1	1	1	0	0	0	0	0	0	1	0	0	0	0	0	0	0	0	1	0	0	0	0	0	0	0	0	1	0	0	0	0	0	0	28331.8	0	49880.3	0	0
sp|Q9WUM3|COR1B_MOUSE	Q9WUM3	COR1B_MOUSE	Coro1b	484	Mus musculus	1:Experimental evidence at protein level	Coronin-1B	1	0.9972	4	12	12	15	0	0	0	3	2	2	2	2	1	0	0	0	3	2	2	2	2	1	0	0	0	4	3	3	2	2	1	0	0	0	82000.4	55789.4	62731.6	47912.2	69679.9	22439.4
sp|Q9WUM4|COR1C_MOUSE	Q9WUM4	COR1C_MOUSE	Coro1c	474	Mus musculus	1:Experimental evidence at protein level	Coronin-1C	1	0.999	13	92	83	92	2	0	3	18	17	20	9	10	13	2	0	2	16	16	17	8	10	12	2	0	3	18	17	20	9	10	13	155006	0	166146	878121	707395	1.03713e+06	477506	480716	805470
sp|Q9WUU7|CATZ_MOUSE	Q9WUU7	CATZ_MOUSE	Ctsz	306	Mus musculus	1:Experimental evidence at protein level	Cathepsin Z	0.9485	0.9989	1	6	6	6	0	0	0	2	1	1	1	0	1	0	0	0	2	1	1	1	0	1	0	0	0	2	1	1	1	0	1	0	0	0	77519.4	53683	64914.7	79197.5	0	77257.6
sp|Q9WV32|ARC1B_MOUSE	Q9WV32	ARC1B_MOUSE	Arpc1b	372	Mus musculus	1:Experimental evidence at protein level	Actin-related protein 2/3 complex subunit 1B	1	0.999	7	30	30	30	3	2	3	6	6	5	1	2	2	3	2	3	6	6	5	1	2	2	3	2	3	6	6	5	1	2	2	215235	87399.4	222205	363603	410944	429897	99827.2	172156	128460
sp|Q9WV54|ASAH1_MOUSE	Q9WV54	ASAH1_MOUSE	Asah1	394	Mus musculus	1:Experimental evidence at protein level	Acid ceramidase	1	0.999	6	31	31	31	0	0	0	7	8	8	2	3	3	0	0	0	7	8	8	2	3	3	0	0	0	7	8	8	2	3	3	0	0	0	111652	132513	83596.3	29206	15137.1	17544.7
sp|Q9WVA4|TAGL2_MOUSE	Q9WVA4	TAGL2_MOUSE	Tagln2	199	Mus musculus	1:Experimental evidence at protein level	Transgelin-2	1	0.999	12	157	142	157	3	2	3	32	24	29	24	16	24	3	2	3	27	22	27	20	15	23	3	2	3	32	24	29	24	16	24	38981.1	153447	142150	1.99712e+06	1967775	1.74739e+06	1.57326e+06	1075747	1268044
sp|Q9WVH9|FBLN5_MOUSE	Q9WVH9	FBLN5_MOUSE	Fbln5	448	Mus musculus	1:Experimental evidence at protein level	Fibulin-5	1	0.999	14	208	208	208	8	13	11	28	40	37	18	30	23	8	13	11	28	40	37	18	30	23	8	13	11	28	40	37	18	30	23	474425	1.25282e+06	918148	2.10982e+06	5375251	3.36918e+06	1.52862e+06	4.65151e+06	2.70296e+06
sp|Q9WVJ9|FBLN4_MOUSE	Q9WVJ9	FBLN4_MOUSE	Efemp2	443	Mus musculus	1:Experimental evidence at protein level	EGF-containing fibulin-like extracellular matrix protein 2	1	0.999	17	98	98	98	17	28	29	4	8	6	1	2	3	17	28	29	4	8	6	1	2	3	17	28	29	4	8	6	1	2	3	950181	2.99731e+06	2480022	181939	338834	170622	112839	174610	154203
sp|Q9WVK4|EHD1_MOUSE	Q9WVK4	EHD1_MOUSE	Ehd1	534	Mus musculus	1:Experimental evidence at protein level	EH domain-containing protein 1	1	0.999	3	3	2	3	0	0	0	1	0	2	0	0	0	0	0	0	0	0	2	0	0	0	0	0	0	1	0	2	0	0	0	0	0	0	19561.4	0	147904	0	0	0
sp|Q9Z100|CPXM1_MOUSE	Q9Z100	CPXM1_MOUSE	Cpxm1	722	Mus musculus	2:Experimental evidence at transcript level	Probable carboxypeptidase X1	1	0.999	5	8	8	8	4	3	1	0	0	0	0	0	0	4	3	1	0	0	0	0	0	0	4	3	1	0	0	0	0	0	0	225586	139919	0	0	0	0	0	0	0
sp|Q9Z108|STAU1_MOUSE	Q9Z108	STAU1_MOUSE	Stau1	487	Mus musculus	1:Experimental evidence at protein level	Double-stranded RNA-binding protein Staufen homolog 1	0.9527	0.999	1	7	7	7	0	0	0	2	2	1	0	1	1	0	0	0	2	2	1	0	1	1	0	0	0	2	2	1	0	1	1	0	0	0	5107.77	6956.56	4184.54	0	8017.57	5507.19
sp|Q9Z110|P5CS_MOUSE	Q9Z110	P5CS_MOUSE	Aldh18a1	795	Mus musculus	1:Experimental evidence at protein level	Delta-1-pyrroline-5-carboxylate synthase	1	0.999	3	5	5	5	1	0	1	2	0	0	1	0	0	1	0	1	2	0	0	1	0	0	1	0	1	2	0	0	1	0	0	4581.87	0	2758.92	38548.2	0	0	0	0	0
sp|Q9Z130|HNRDL_MOUSE	Q9Z130	HNRDL_MOUSE	Hnrnpdl	301	Mus musculus	1:Experimental evidence at protein level	Heterogeneous nuclear ribonucleoprotein D-like	1	0.9989	4	7	7	25	1	0	1	0	2	2	1	0	0	1	0	1	0	2	2	1	0	0	2	2	2	3	5	4	3	2	2	33959.9	0	5349.76	0	61819.8	55994.1	8502.88	0	0
sp|Q9Z1D1|EIF3G_MOUSE	Q9Z1D1	EIF3G_MOUSE	Eif3g	320	Mus musculus	1:Experimental evidence at protein level	Eukaryotic translation initiation factor 3 subunit G	1	0.9986	2	2	2	2	0	0	0	1	0	1	0	0	0	0	0	0	1	0	1	0	0	0	0	0	0	1	0	1	0	0	0	0	0	0	69025.8	0	79459.6	0	0	0
sp|Q9Z1G3|VATC1_MOUSE	Q9Z1G3	VATC1_MOUSE	Atp6v1c1	382	Mus musculus	1:Experimental evidence at protein level	V-type proton ATPase subunit C 1	1	0.999	4	23	23	23	0	0	0	4	6	4	3	4	2	0	0	0	4	6	4	3	4	2	0	0	0	4	6	4	3	4	2	0	0	0	15270.3	33146.4	50933.4	56186.7	28660.9	16792.4
sp|Q9Z1G4|VPP1_MOUSE	Q9Z1G4	VPP1_MOUSE	Atp6v0a1	839	Mus musculus	1:Experimental evidence at protein level	V-type proton ATPase 116 kDa subunit a 1	1	0.999	6	11	11	11	1	0	0	2	4	1	1	2	0	1	0	0	2	4	1	1	2	0	1	0	0	2	4	1	1	2	0	0	0	0	41600.1	119510	54117.9	20764.8	105250	0
sp|Q9Z1N5|DX39B_MOUSE	Q9Z1N5	DX39B_MOUSE	Ddx39b	428	Mus musculus	1:Experimental evidence at protein level	Spliceosome RNA helicase Ddx39b	1	0.999	8	24	3	24	0	0	0	5	5	6	3	3	2	0	0	0	0	1	1	1	0	0	0	0	0	5	5	6	3	3	2	0	0	0	143703	224486	232060	336753	90424.3	103533
sp|Q9Z1Q5|CLIC1_MOUSE	Q9Z1Q5	CLIC1_MOUSE	Clic1	241	Mus musculus	1:Experimental evidence at protein level	Chloride intracellular channel protein 1	1	0.999	4	10	10	10	0	0	0	4	1	2	2	1	0	0	0	0	4	1	2	2	1	0	0	0	0	4	1	2	2	1	0	0	0	0	161453	200685	206230	126926	45552	0
sp|Q9Z1X4|ILF3_MOUSE	Q9Z1X4	ILF3_MOUSE	Ilf3	898	Mus musculus	1:Experimental evidence at protein level	Interleukin enhancer-binding factor 3	1	0.9989	5	9	7	9	0	0	0	1	1	1	2	2	2	0	0	0	1	1	1	1	1	2	0	0	0	1	1	1	2	2	2	0	0	0	13575.5	31122.3	35440.6	150555	150844	148316
sp|Q9Z1Z0|USO1_MOUSE	Q9Z1Z0	USO1_MOUSE	Uso1	959	Mus musculus	1:Experimental evidence at protein level	General vesicular transport factor p115	1	0.999	3	8	8	8	0	1	0	2	2	1	1	0	1	0	1	0	2	2	1	1	0	1	0	1	0	2	2	1	1	0	1	0	71923.3	0	6822574	19486.9	15165.7	15127	5890279	4.74452e+06
sp|Q9Z204|HNRPC_MOUSE	Q9Z204	HNRPC_MOUSE	Hnrnpc	313	Mus musculus	1:Experimental evidence at protein level	Heterogeneous nuclear ribonucleoproteins C1/C2	1	0.999	18	158	157	158	19	9	17	24	19	25	18	13	14	19	9	16	24	19	25	18	13	14	19	9	17	24	19	25	18	13	14	1.65812e+06	1.23474e+06	1.51774e+06	2.13567e+06	1.42758e+06	1.79457e+06	1.52537e+06	1.32241e+06	1.26119e+06
sp|Q9Z2D6|MECP2_MOUSE	Q9Z2D6	MECP2_MOUSE	Mecp2	484	Mus musculus	1:Experimental evidence at protein level	Methyl-CpG-binding protein 2	1	0.999	4	17	17	17	1	1	1	3	1	4	2	2	2	1	1	1	3	1	4	2	2	2	1	1	1	3	1	4	2	2	2	24376.5	27211	17559.2	26141.5	74181.6	122510	95205.9	95467.5	98712.5
sp|Q9Z2K1|K1C16_MOUSE	Q9Z2K1	K1C16_MOUSE	Krt16	469	Mus musculus	1:Experimental evidence at protein level	Keratin, type I cytoskeletal 16	0.9984	0.9989	4	2	2	28	0	0	1	0	1	0	0	0	0	0	0	1	0	1	0	0	0	0	3	2	6	2	8	4	0	2	1	0	0	129267	0	98268.1	0	0	0	0
sp|Q9Z2U1|PSA5_MOUSE	Q9Z2U1	PSA5_MOUSE	Psma5	241	Mus musculus	1:Experimental evidence at protein level	Proteasome subunit alpha type-5	0.9523	0.999	1	2	2	2	0	0	0	1	1	0	0	0	0	0	0	0	1	1	0	0	0	0	0	0	0	1	1	0	0	0	0	0	0	0	24000	26453.6	0	0	0	0
sp|Q9Z2X1|HNRPF_MOUSE	Q9Z2X1	HNRPF_MOUSE	Hnrnpf	415	Mus musculus	1:Experimental evidence at protein level	Heterogeneous nuclear ribonucleoprotein F	1	0.999	6	47	19	47	2	2	1	9	6	10	7	5	5	0	0	0	3	2	5	4	3	2	2	2	1	9	6	10	7	5	5	113931	46524.5	35798.1	327389	285112	322662	314202	196571	207598
[truncated: 10 more columns]

## Sheet: mouseHA_combined_protein
Protein	Protein ID	Entry Name	Gene	Protein Length	Organism	Protein Existence	Description	Protein Probability	Top Peptide Probability	Combined Total Peptides	Combined Spectral Count	Combined Unique Spectral Count	Combined Total Spectral Count	20220620_TT5600_D_BP_MK_004_10_Gud_HA_1_2 Spectral Count	20220620_TT5600_D_BP_MK_004_11_Gud_HA_2_3 Spectral Count	20220620_TT5600_D_BP_MK_004_12_Gud_HA_3_4 Spectral Count	20220620_TT5600_D_BP_MK_004_1__HA_1_1 Spectral Count	20220620_TT5600_D_BP_MK_004_2__HA_2_5 Spectral Count	20220620_TT5600_D_BP_MK_004_3__HA_3_6 Spectral Count	20220620_TT5600_D_BP_MK_004_4_HA_1_7 Spectral Count	20220620_TT5600_D_BP_MK_004_5_HA_2_8 Spectral Count	20220620_TT5600_D_BP_MK_004_6_HA_3_9 Spectral Count	20220620_TT5600_D_BP_MK_004_7__Gud_HA_1_10 Spectral Count	20220620_TT5600_D_BP_MK_004_8__Gud_HA_2_11 Spectral Count	20220620_TT5600_D_BP_MK_004_9__Gud_HA_3_12 Spectral Count	20220620_TT5600_D_BP_MK_004_10_Gud_HA_1_2 Unique Spectral Count	20220620_TT5600_D_BP_MK_004_11_Gud_HA_2_3 Unique Spectral Count	20220620_TT5600_D_BP_MK_004_12_Gud_HA_3_4 Unique Spectral Count	20220620_TT5600_D_BP_MK_004_1__HA_1_1 Unique Spectral Count	20220620_TT5600_D_BP_MK_004_2__HA_2_5 Unique Spectral Count	20220620_TT5600_D_BP_MK_004_3__HA_3_6 Unique Spectral Count	20220620_TT5600_D_BP_MK_004_4_HA_1_7 Unique Spectral Count	20220620_TT5600_D_BP_MK_004_5_HA_2_8 Unique Spectral Count	20220620_TT5600_D_BP_MK_004_6_HA_3_9 Unique Spectral Count	20220620_TT5600_D_BP_MK_004_7__Gud_HA_1_10 Unique Spectral Count	20220620_TT5600_D_BP_MK_004_8__Gud_HA_2_11 Unique Spectral Count	20220620_TT5600_D_BP_MK_004_9__Gud_HA_3_12 Unique Spectral Count	20220620_TT5600_D_BP_MK_004_10_Gud_HA_1_2 Total Spectral Count	20220620_TT5600_D_BP_MK_004_11_Gud_HA_2_3 Total Spectral Count	20220620_TT5600_D_BP_MK_004_12_Gud_HA_3_4 Total Spectral Count	20220620_TT5600_D_BP_MK_004_1__HA_1_1 Total Spectral Count	20220620_TT5600_D_BP_MK_004_2__HA_2_5 Total Spectral Count	20220620_TT5600_D_BP_MK_004_3__HA_3_6 Total Spectral Count	20220620_TT5600_D_BP_MK_004_4_HA_1_7 Total Spectral Count	20220620_TT5600_D_BP_MK_004_5_HA_2_8 Total Spectral Count	20220620_TT5600_D_BP_MK_004_6_HA_3_9 Total Spectral Count	20220620_TT5600_D_BP_MK_004_7__Gud_HA_1_10 Total Spectral Count	20220620_TT5600_D_BP_MK_004_8__Gud_HA_2_11 Total Spectral Count	20220620_TT5600_D_BP_MK_004_9__Gud_HA_3_12 Total Spectral Count
contam_sp|P00761|TRYP_PIG	P00761	TRYP_PIG		231	Sus scrofa	1:Experimental evidence at protein level	Trypsin	1	0.999	9	367	311	367	30	31	33	24	29	36	25	29	27	37	31	35	25	27	27	20	23	30	21	25	23	32	27	31	30	31	33	24	29	36	25	29	27	37	31	35
contam_sp|P02769|ALBU_BOVIN	P02769	ALBU_BOVIN	ALB	607	Bos taurus	1:Experimental evidence at protein level	Albumin	1	0.999	21	327	279	327	15	23	26	29	33	36	25	25	29	27	31	28	12	20	21	25	29	32	21	21	24	23	27	24	15	23	26	29	33	36	25	25	29	27	31	28
contam_sp|P04264|K2C1_HUMAN	P04264	K2C1_HUMAN	KRT1	644	Homo sapiens	1:Experimental evidence at protein level	Keratin, type II cytoskeletal 1	1	0.999	23	227	123	253	12	28	18	15	13	19	13	4	10	19	46	30	5	17	9	8	7	11	7	1	5	9	28	16	13	29	20	17	16	22	16	7	13	21	47	32
contam_sp|P10599|THIO_HUMAN	P10599	THIO_HUMAN	TXN	105	Homo sapiens	1:Experimental evidence at protein level	Thioredoxin	0.721	0.9948	1	5	5	5	0	0	0	0	2	1	0	1	1	0	0	0	0	0	0	0	2	1	0	1	1	0	0	0	0	0	0	0	2	1	0	1	1	0	0	0
contam_sp|P13645|K1C10_HUMAN	P13645	K1C10_HUMAN	KRT10	584	Homo sapiens	1:Experimental evidence at protein level	Keratin, type I cytoskeletal 10	1	0.999	22	132	38	132	4	23	8	8	11	10	5	1	5	8	33	16	0	8	3	1	4	2	1	0	1	0	14	4	4	23	8	8	11	10	5	1	5	8	33	16
contam_sp|P35527|K1C9_HUMAN	P35527	K1C9_HUMAN	KRT9	623	Homo sapiens	1:Experimental evidence at protein level	Keratin, type I cytoskeletal 9	1	0.999	15	74	74	87	1	16	4	1	1	3	2	1	2	6	26	11	1	16	4	1	1	3	2	1	2	6	26	11	1	18	5	2	2	5	2	1	3	7	28	13
contam_sp|P35908|K22E_HUMAN	P35908	K22E_HUMAN	KRT2	639	Homo sapiens	1:Experimental evidence at protein level	Keratin, type II cytoskeletal 2 epidermal	1	0.999	10	51	27	86	4	5	4	2	5	4	2	2	3	4	12	4	2	3	2	0	2	2	0	1	1	2	10	2	7	9	7	4	7	7	5	3	6	7	16	8
contam_sp|P68871|HBB_HUMAN	P68871	HBB_HUMAN	HBB	147	Homo sapiens	1:Experimental evidence at protein level	Hemoglobin subunit beta	1	0.999	3	89	20	89	5	5	7	8	11	10	7	8	7	7	6	8	1	0	1	2	3	3	2	2	2	1	1	2	5	5	7	8	11	10	7	8	7	7	6	8
contam_sp|P69905|HBA_HUMAN	P69905	HBA_HUMAN	HBA2	142	Homo sapiens	1:Experimental evidence at protein level	Hemoglobin subunit alpha	1	0.999	4	69	58	69	2	3	3	9	10	8	7	4	5	6	5	7	2	3	3	7	9	8	4	4	3	5	4	6	2	3	3	9	10	8	7	4	5	6	5	7
sp|A1L314|MPEG1_MOUSE	A1L314	MPEG1_MOUSE	Mpeg1	713	Mus musculus	1:Experimental evidence at protein level	Macrophage-expressed gene 1 protein	1	0.999	4	15	15	15	0	0	0	4	3	2	3	2	1	0	0	0	0	0	0	4	3	2	3	2	1	0	0	0	0	0	0	4	3	2	3	2	1	0	0	0
sp|A2ASQ1|AGRIN_MOUSE	A2ASQ1	AGRIN_MOUSE	Agrn	1950	Mus musculus	1:Experimental evidence at protein level	Agrin	0.7664	0.9959	1	6	6	6	0	0	0	2	1	1	1	1	0	0	0	0	0	0	0	2	1	1	1	1	0	0	0	0	0	0	0	2	1	1	1	1	0	0	0	0
sp|A6H6E2|MMRN2_MOUSE	A6H6E2	MMRN2_MOUSE	Mmrn2	943	Mus musculus	1:Experimental evidence at protein level	Multimerin-2	0.9999	0.9983	2	3	3	3	0	0	0	0	1	1	0	1	0	0	0	0	0	0	0	0	1	1	0	1	0	0	0	0	0	0	0	0	1	1	0	1	0	0	0	0
sp|B2RQC6|PYR1_MOUSE	B2RQC6	PYR1_MOUSE	Cad	2225	Mus musculus	1:Experimental evidence at protein level	Multifunctional protein CAD	0.9297	0.999	1	7	7	7	1	0	0	0	1	0	1	1	1	1	1	0	1	0	0	0	1	0	1	1	1	1	1	0	1	0	0	0	1	0	1	1	1	1	1	0
sp|E9PV86|MCTP1_MOUSE	E9PV86	MCTP1_MOUSE	Mctp1	951	Mus musculus	1:Experimental evidence at protein level	Multiple C2 and transmembrane domain-containing protein 1	0.7625	0.9958	1	33	0	33	2	3	2	3	3	3	3	3	3	3	4	1	0	0	0	0	0	0	0	0	0	0	0	0	2	3	2	3	3	3	3	3	3	3	4	1
sp|O08528|HXK2_MOUSE	O08528	HXK2_MOUSE	Hk2	917	Mus musculus	1:Experimental evidence at protein level	Hexokinase-2	0.999	0.999	7	5	5	20	0	0	0	1	1	1	1	1	0	0	0	0	0	0	0	1	1	1	1	1	0	0	0	0	0	0	0	7	3	2	4	2	2	0	0	0
sp|O08553|DPYL2_MOUSE	O08553	DPYL2_MOUSE	Dpysl2	572	Mus musculus	1:Experimental evidence at protein level	Dihydropyrimidinase-related protein 2	1	0.9989	4	12	12	12	0	0	0	4	3	3	0	1	1	0	0	0	0	0	0	4	3	3	0	1	1	0	0	0	0	0	0	4	3	3	0	1	1	0	0	0
sp|O08573|LEG9_MOUSE	O08573	LEG9_MOUSE	Lgals9	353	Mus musculus	1:Experimental evidence at protein level	Galectin-9	1	0.999	3	11	11	11	0	0	0	2	4	1	2	1	1	0	0	0	0	0	0	2	4	1	2	1	1	0	0	0	0	0	0	2	4	1	2	1	1	0	0	0
sp|O08585|CLCA_MOUSE	O08585	CLCA_MOUSE	Clta	235	Mus musculus	1:Experimental evidence at protein level	Clathrin light chain A	0.9999	0.998	2	5	5	5	0	0	0	1	1	1	1	1	0	0	0	0	0	0	0	1	1	1	1	1	0	0	0	0	0	0	0	1	1	1	1	1	0	0	0	0
sp|O08638|MYH11_MOUSE	O08638	MYH11_MOUSE	Myh11	1972	Mus musculus	1:Experimental evidence at protein level	Myosin-11	1	0.999	55	122	117	605	1	1	0	25	22	25	13	14	15	3	0	3	0	0	0	23	22	25	13	13	15	3	0	3	24	18	21	90	85	94	60	64	59	34	27	29
sp|O08709|PRDX6_MOUSE	O08709	PRDX6_MOUSE	Prdx6	224	Mus musculus	1:Experimental evidence at protein level	Peroxiredoxin-6	0.9282	0.999	1	2	2	2	0	0	0	0	1	0	0	0	1	0	0	0	0	0	0	0	1	0	0	0	1	0	0	0	0	0	0	0	1	0	0	0	1	0	0	0
sp|O08749|DLDH_MOUSE	O08749	DLDH_MOUSE	Dld	509	Mus musculus	1:Experimental evidence at protein level	Dihydrolipoyl dehydrogenase, mitochondrial	0.8416	0.9975	1	1	1	1	0	0	0	1	0	0	0	0	0	0	0	0	0	0	0	1	0	0	0	0	0	0	0	0	0	0	0	1	0	0	0	0	0	0	0	0
sp|O08810|U5S1_MOUSE	O08810	U5S1_MOUSE	Eftud2	971	Mus musculus	1:Experimental evidence at protein level	116 kDa U5 small nuclear ribonucleoprotein component	0.9999	0.9989	2	5	5	5	0	0	0	1	2	1	0	0	1	0	0	0	0	0	0	1	2	1	0	0	1	0	0	0	0	0	0	1	2	1	0	0	1	0	0	0
sp|O08917|FLOT1_MOUSE	O08917	FLOT1_MOUSE	Flot1	428	Mus musculus	1:Experimental evidence at protein level	Flotillin-1	1	0.999	3	20	20	20	0	0	0	4	5	3	1	2	3	1	0	1	0	0	0	4	5	3	1	2	3	1	0	1	0	0	0	4	5	3	1	2	3	1	0	1
sp|O08999|LTBP2_MOUSE	O08999	LTBP2_MOUSE	Ltbp2	1813	Mus musculus	1:Experimental evidence at protein level	Latent-transforming growth factor beta-binding protein 2	1	0.999	11	68	68	68	4	5	5	6	6	3	6	6	5	7	9	6	4	5	5	6	6	3	6	6	5	7	9	6	4	5	5	6	6	3	6	6	5	7	9	6
sp|O09167|RL21_MOUSE	O09167	RL21_MOUSE	Rpl21	160	Mus musculus	1:Experimental evidence at protein level	Large ribosomal subunit protein eL21	1	0.999	2	3	3	3	0	0	0	2	0	1	0	0	0	0	0	0	0	0	0	2	0	1	0	0	0	0	0	0	0	0	0	2	0	1	0	0	0	0	0	0
sp|O35206|COFA1_MOUSE	O35206	COFA1_MOUSE	Col15a1	1367	Mus musculus	1:Experimental evidence at protein level	Collagen alpha-1(XV) chain	1	0.999	20	343	341	343	7	4	9	50	50	51	43	44	44	17	7	17	7	4	9	50	50	51	43	44	44	16	7	16	7	4	9	50	50	51	43	44	44	17	7	17
sp|O35516|NOTC2_MOUSE	O35516	NOTC2_MOUSE	Notch2	2473	Mus musculus	1:Experimental evidence at protein level	Neurogenic locus notch homolog protein 2	0.7913	0.9964	1	11	11	11	1	2	3	1	0	0	0	0	0	0	1	3	1	2	3	1	0	0	0	0	0	0	1	3	1	2	3	1	0	0	0	0	0	0	1	3
sp|O35639|ANXA3_MOUSE	O35639	ANXA3_MOUSE	Anxa3	323	Mus musculus	1:Experimental evidence at protein level	Annexin A3	1	0.999	3	14	14	14	0	0	0	5	1	4	2	1	1	0	0	0	0	0	0	5	1	4	2	1	1	0	0	0	0	0	0	5	1	4	2	1	1	0	0	0
sp|O35643|AP1B1_MOUSE	O35643	AP1B1_MOUSE	Ap1b1	943	Mus musculus	1:Experimental evidence at protein level	AP-1 complex subunit beta-1	1	0.9989	2	9	0	9	0	0	0	2	2	2	1	1	1	0	0	0	0	0	0	0	0	0	0	0	0	0	0	0	0	0	0	2	2	2	1	1	1	0	0	0
sp|O35658|C1QBP_MOUSE	O35658	C1QBP_MOUSE	C1qbp	278	Mus musculus	1:Experimental evidence at protein level	Complement component 1 Q subcomponent-binding protein, mitochondrial	0.914	0.9987	1	6	6	6	0	0	0	1	1	1	1	1	1	0	0	0	0	0	0	1	1	1	1	1	1	0	0	0	0	0	0	1	1	1	1	1	1	0	0	0
sp|O35682|MYADM_MOUSE	O35682	MYADM_MOUSE	Myadm	320	Mus musculus	1:Experimental evidence at protein level	Myeloid-associated differentiation marker	1	0.999	3	14	14	14	0	0	1	3	0	3	2	0	2	1	1	1	0	0	1	3	0	3	2	0	2	1	1	1	0	0	1	3	0	3	2	0	2	1	1	1
sp|O35737|HNRH1_MOUSE	O35737	HNRH1_MOUSE	Hnrnph1	449	Mus musculus	1:Experimental evidence at protein level	Heterogeneous nuclear ribonucleoprotein H	1	0.999	6	42	8	42	0	0	1	8	8	9	4	7	2	1	0	2	0	0	1	2	1	1	1	2	0	0	0	0	0	0	1	8	8	9	4	7	2	1	0	2
sp|O35887|CALU_MOUSE	O35887	CALU_MOUSE	Calu	315	Mus musculus	1:Experimental evidence at protein level	Calumenin	1	0.999	8	22	22	22	0	0	0	7	8	4	0	3	0	0	0	0	0	0	0	7	8	4	0	3	0	0	0	0	0	0	0	7	8	4	0	3	0	0	0	0
sp|O35963|RB33B_MOUSE	O35963	RB33B_MOUSE	Rab33b	229	Mus musculus	1:Experimental evidence at protein level	Ras-related protein Rab-33B	0.791	0.9964	1	3	0	3	0	0	0	1	1	1	0	0	0	0	0	0	0	0	0	0	0	0	0	0	0	0	0	0	0	0	0	1	1	1	0	0	0	0	0	0
sp|O54724|CAVN1_MOUSE	O54724	CAVN1_MOUSE	Cavin1	392	Mus musculus	1:Experimental evidence at protein level	Caveolae-associated protein 1	1	0.9989	3	5	5	5	0	0	0	1	1	1	0	0	2	0	0	0	0	0	0	1	1	1	0	0	2	0	0	0	0	0	0	1	1	1	0	0	2	0	0	0
sp|O54734|OST48_MOUSE	O54734	OST48_MOUSE	Ddost	441	Mus musculus	1:Experimental evidence at protein level	Dolichyl-diphosphooligosaccharide--protein glycosyltransferase 48 kDa subunit	1	0.9985	2	14	14	14	0	0	1	2	2	2	1	2	1	1	0	2	0	0	1	2	2	2	1	2	1	1	0	2	0	0	1	2	2	2	1	2	1	1	0	2
sp|O54962|BAF_MOUSE	O54962	BAF_MOUSE	Banf1	89	Mus musculus	1:Experimental evidence at protein level	Barrier-to-autointegration factor	1	0.999	5	54	54	54	0	0	0	12	14	10	5	8	4	0	0	1	0	0	0	12	14	10	5	8	4	0	0	1	0	0	0	12	14	10	5	8	4	0	0	1
sp|O55131|SEPT7_MOUSE	O55131	SEPT7_MOUSE	Septin7	436	Mus musculus	1:Experimental evidence at protein level	Septin-7	0.818	0.997	1	3	0	3	0	0	0	2	0	1	0	0	0	0	0	0	0	0	0	0	0	0	0	0	0	0	0	0	0	0	0	2	0	1	0	0	0	0	0	0
sp|O55222|ILK_MOUSE	O55222	ILK_MOUSE	Ilk	452	Mus musculus	1:Experimental evidence at protein level	Scaffold protein ILK	0.8664	0.9979	1	1	1	1	0	0	0	1	0	0	0	0	0	0	0	0	0	0	0	1	0	0	0	0	0	0	0	0	0	0	0	1	0	0	0	0	0	0	0	0
sp|O70133|DHX9_MOUSE	O70133	DHX9_MOUSE	Dhx9	1380	Mus musculus	1:Experimental evidence at protein level	ATP-dependent RNA helicase A	1	0.999	5	16	16	16	0	0	0	2	4	3	4	1	2	0	0	0	0	0	0	2	4	3	4	1	2	0	0	0	0	0	0	2	4	3	4	1	2	0	0	0
sp|O70251|EF1B_MOUSE	O70251	EF1B_MOUSE	Eef1b	225	Mus musculus	1:Experimental evidence at protein level	Elongation factor 1-beta	1	0.999	2	12	12	12	0	0	0	3	2	2	1	2	2	0	0	0	0	0	0	3	2	2	1	2	2	0	0	0	0	0	0	3	2	2	1	2	2	0	0	0
sp|O70400|PDLI1_MOUSE	O70400	PDLI1_MOUSE	Pdlim1	327	Mus musculus	1:Experimental evidence at protein level	PDZ and LIM domain protein 1	1	0.999	5	9	9	9	0	0	0	1	3	4	0	1	0	0	0	0	0	0	0	1	3	4	0	1	0	0	0	0	0	0	0	1	3	4	0	1	0	0	0	0
sp|O70492|SNX3_MOUSE	O70492	SNX3_MOUSE	Snx3	162	Mus musculus	1:Experimental evidence at protein level	Sorting nexin-3	0.9157	0.9988	1	3	3	3	0	0	0	1	1	1	0	0	0	0	0	0	0	0	0	1	1	1	0	0	0	0	0	0	0	0	0	1	1	1	0	0	0	0	0	0
sp|O88207|CO5A1_MOUSE	O88207	CO5A1_MOUSE	Col5a1	1838	Mus musculus	1:Experimental evidence at protein level	Collagen alpha-1(V) chain	1	0.999	45	1077	1036	1077	93	91	67	94	105	89	78	78	83	111	109	79	89	89	65	92	100	87	76	76	81	104	104	73	93	91	67	94	105	89	78	78	83	111	109	79
sp|O88322|NID2_MOUSE	O88322	NID2_MOUSE	Nid2	1403	Mus musculus	1:Experimental evidence at protein level	Nidogen-2	1	0.999	26	175	175	187	2	0	2	30	34	35	23	22	14	3	3	7	2	0	2	30	34	35	23	22	14	3	3	7	2	0	2	31	36	37	24	23	15	5	4	8
sp|O88543|CSN3_MOUSE	O88543	CSN3_MOUSE	Cops3	423	Mus musculus	1:Experimental evidence at protein level	COP9 signalosome complex subunit 3	0.8005	0.9966	1	7	7	7	0	0	0	1	1	1	2	1	1	0	0	0	0	0	0	1	1	1	2	1	1	0	0	0	0	0	0	1	1	1	2	1	1	0	0	0
sp|O88569|ROA2_MOUSE	O88569	ROA2_MOUSE	Hnrnpa2b1	353	Mus musculus	1:Experimental evidence at protein level	Heterogeneous nuclear ribonucleoproteins A2/B1	1	0.999	15	137	121	137	0	1	4	26	27	24	18	17	12	4	0	4	0	1	3	22	23	21	17	16	11	4	0	3	0	1	4	26	27	24	18	17	12	4	0	4
sp|O88653|LTOR3_MOUSE	O88653	LTOR3_MOUSE	Lamtor3	124	Mus musculus	1:Experimental evidence at protein level	Ragulator complex protein LAMTOR3	0.9248	0.9989	1	12	12	12	0	0	0	2	3	2	1	2	2	0	0	0	0	0	0	2	3	2	1	2	2	0	0	0	0	0	0	2	3	2	1	2	2	0	0	0
sp|O88668|CREG1_MOUSE	O88668	CREG1_MOUSE	Creg1	220	Mus musculus	1:Experimental evidence at protein level	Protein CREG1	0.9109	0.9987	1	3	3	3	0	0	0	1	1	1	0	0	0	0	0	0	0	0	0	1	1	1	0	0	0	0	0	0	0	0	0	1	1	1	0	0	0	0	0	0
sp|O88685|PRS6A_MOUSE	O88685	PRS6A_MOUSE	Psmc3	442	Mus musculus	1:Experimental evidence at protein level	26S proteasome regulatory subunit 6A	1	0.999	3	19	19	19	0	0	1	5	4	4	2	2	1	0	0	0	0	0	1	5	4	4	2	2	1	0	0	0	0	0	1	5	4	4	2	2	1	0	0	0
sp|O89051|ITM2B_MOUSE	O89051	ITM2B_MOUSE	Itm2b	266	Mus musculus	1:Experimental evidence at protein level	Integral membrane protein 2B	0.8905	0.9983	1	4	4	4	0	0	0	1	0	0	0	2	1	0	0	0	0	0	0	1	0	0	0	2	1	0	0	0	0	0	0	1	0	0	0	2	1	0	0	0
sp|P00405|COX2_MOUSE	P00405	COX2_MOUSE	Mtco2	227	Mus musculus	1:Experimental evidence at protein level	Cytochrome c oxidase subunit 2	1	0.9989	2	14	14	14	1	1	1	1	3	1	1	1	1	1	1	1	1	1	1	1	3	1	1	1	1	1	1	1	1	1	1	1	3	1	1	1	1	1	1	1
sp|P01831|THY1_MOUSE	P01831	THY1_MOUSE	Thy1	162	Mus musculus	1:Experimental evidence at protein level	Thy-1 membrane glycoprotein	0.8589	0.9978	1	1	1	1	0	0	0	1	0	0	0	0	0	0	0	0	0	0	0	1	0	0	0	0	0	0	0	0	0	0	0	1	0	0	0	0	0	0	0	0
sp|P01942|HBA_MOUSE	P01942	HBA_MOUSE	Hba	142	Mus musculus	1:Experimental evidence at protein level	Hemoglobin subunit alpha	1	0.9973	4	10	10	21	0	0	2	1	1	1	1	1	1	1	0	1	0	0	2	1	1	1	1	1	1	1	0	1	0	0	2	3	2	1	4	1	3	2	1	2
sp|P02301|H3C_MOUSE	P02301	H3C_MOUSE	H3-5	136	Mus musculus	3:Protein inferred from homology	Histone H3.3C	0.9998	0.9989	10	1	0	66	0	0	0	0	1	0	0	0	0	0	0	0	0	0	0	0	0	0	0	0	0	0	0	0	2	2	3	10	9	6	13	8	7	4	2	0
sp|P02463|CO4A1_MOUSE	P02463	CO4A1_MOUSE	Col4a1	1669	Mus musculus	1:Experimental evidence at protein level	Collagen alpha-1(IV) chain	1	0.999	12	179	179	179	11	6	7	24	18	24	14	13	17	22	14	9	11	6	7	24	18	24	14	13	17	22	14	9	11	6	7	24	18	24	14	13	17	22	14	9
sp|P02468|LAMC1_MOUSE	P02468	LAMC1_MOUSE	Lamc1	1607	Mus musculus	1:Experimental evidence at protein level	Laminin subunit gamma-1	1	0.999	39	308	293	308	12	14	23	34	37	38	21	22	18	23	25	41	12	13	22	32	35	36	19	22	17	22	23	40	12	14	23	34	37	38	21	22	18	23	25	41
sp|P02469|LAMB1_MOUSE	P02469	LAMB1_MOUSE	Lamb1	1786	Mus musculus	1:Experimental evidence at protein level	Laminin subunit beta-1	1	0.999	22	180	180	180	9	8	12	20	25	20	15	16	14	11	11	19	9	8	12	20	25	20	15	16	14	11	11	19	9	8	12	20	25	20	15	16	14	11	11	19
sp|P05063|ALDOC_MOUSE	P05063	ALDOC_MOUSE	Aldoc	363	Mus musculus	1:Experimental evidence at protein level	Fructose-bisphosphate aldolase C	1	0.999	3	3	3	7	0	0	1	0	0	0	0	0	2	0	0	0	0	0	1	0	0	0	0	0	2	0	0	0	0	0	1	2	0	1	1	0	2	0	0	0
sp|P05064|ALDOA_MOUSE	P05064	ALDOA_MOUSE	Aldoa	364	Mus musculus	1:Experimental evidence at protein level	Fructose-bisphosphate aldolase A	1	0.999	14	90	17	90	1	0	1	20	16	18	12	10	9	0	0	3	0	0	0	4	3	3	2	2	2	0	0	1	1	0	1	20	16	18	12	10	9	0	0	3
sp|P05977|MYL1_MOUSE	P05977	MYL1_MOUSE	Myl1	188	Mus musculus	1:Experimental evidence at protein level	Myosin light chain 1/3, skeletal muscle isoform	1	0.999	3	46	0	46	0	0	1	7	8	7	6	7	5	1	2	2	0	0	0	0	0	0	0	0	0	0	0	0	0	0	1	7	8	7	6	7	5	1	2	2
sp|P06151|LDHA_MOUSE	P06151	LDHA_MOUSE	Ldha	332	Mus musculus	1:Experimental evidence at protein level	L-lactate dehydrogenase A chain	1	0.999	7	43	38	43	0	0	0	9	8	7	5	5	4	1	2	2	0	0	0	7	6	6	5	5	4	1	2	2	0	0	0	9	8	7	5	5	4	1	2	2
sp|P06745|G6PI_MOUSE	P06745	G6PI_MOUSE	Gpi	558	Mus musculus	1:Experimental evidence at protein level	Glucose-6-phosphate isomerase	1	0.999	4	7	7	7	0	0	0	3	1	2	1	0	0	0	0	0	0	0	0	3	1	2	1	0	0	0	0	0	0	0	0	3	1	2	1	0	0	0	0	0
sp|P07091|S10A4_MOUSE	P07091	S10A4_MOUSE	S100a4	101	Mus musculus	1:Experimental evidence at protein level	Protein S100-A4	1	0.999	9	129	129	129	0	0	3	20	27	19	17	15	18	2	2	6	0	0	3	20	27	19	17	15	18	2	2	6	0	0	3	20	27	19	17	15	18	2	2	6
sp|P07214|SPRC_MOUSE	P07214	SPRC_MOUSE	Sparc	302	Mus musculus	1:Experimental evidence at protein level	SPARC	0.999	0.9968	2	3	3	3	0	0	0	1	1	0	0	1	0	0	0	0	0	0	0	1	1	0	0	1	0	0	0	0	0	0	0	1	1	0	0	1	0	0	0	0
sp|P07356|ANXA2_MOUSE	P07356	ANXA2_MOUSE	Anxa2	339	Mus musculus	1:Experimental evidence at protein level	Annexin A2	1	0.999	27	352	352	352	10	8	15	50	59	48	41	42	41	8	13	17	10	8	15	50	59	48	41	42	41	8	13	17	10	8	15	50	59	48	41	42	41	8	13	17
sp|P08003|PDIA4_MOUSE	P08003	PDIA4_MOUSE	Pdia4	638	Mus musculus	1:Experimental evidence at protein level	Protein disulfide-isomerase A4	1	0.999	7	17	17	17	0	0	0	4	2	5	4	0	2	0	0	0	0	0	0	4	2	5	4	0	2	0	0	0	0	0	0	4	2	5	4	0	2	0	0	0
sp|P08113|ENPL_MOUSE	P08113	ENPL_MOUSE	Hsp90b1	802	Mus musculus	1:Experimental evidence at protein level	Endoplasmin	1	0.999	22	173	158	173	0	1	6	29	27	31	22	17	21	4	1	14	0	1	5	27	25	29	20	15	19	4	1	12	0	1	6	29	27	31	22	17	21	4	1	14
sp|P08121|CO3A1_MOUSE	P08121	CO3A1_MOUSE	Col3a1	1464	Mus musculus	1:Experimental evidence at protein level	Collagen alpha-1(III) chain	1	0.999	67	2501	2088	2501	186	203	216	194	224	208	172	170	177	256	257	238	153	173	185	160	186	172	143	146	148	215	216	191	186	203	216	194	224	208	172	170	177	256	257	238
sp|P08122|CO4A2_MOUSE	P08122	CO4A2_MOUSE	Col4a2	1707	Mus musculus	1:Experimental evidence at protein level	Collagen alpha-2(IV) chain	1	0.999	17	561	561	561	50	35	37	54	40	53	40	29	44	73	51	55	50	35	37	54	40	53	40	29	44	73	51	55	50	35	37	54	40	53	40	29	44	73	51	55
sp|P08207|S10AA_MOUSE	P08207	S10AA_MOUSE	S100a10	97	Mus musculus	1:Experimental evidence at protein level	Protein S100-A10	1	0.999	3	24	24	24	0	0	0	2	9	4	2	4	3	0	0	0	0	0	0	2	9	4	2	4	3	0	0	0	0	0	0	2	9	4	2	4	3	0	0	0
sp|P08226|APOE_MOUSE	P08226	APOE_MOUSE	Apoe	311	Mus musculus	1:Experimental evidence at protein level	Apolipoprotein E	1	0.9988	5	15	15	15	0	0	0	4	4	3	0	2	1	0	0	1	0	0	0	4	4	3	0	2	1	0	0	1	0	0	0	4	4	3	0	2	1	0	0	1
sp|P08249|MDHM_MOUSE	P08249	MDHM_MOUSE	Mdh2	338	Mus musculus	1:Experimental evidence at protein level	Malate dehydrogenase, mitochondrial	0.8666	0.9979	1	7	7	7	0	0	0	2	1	1	1	1	1	0	0	0	0	0	0	2	1	1	1	1	1	0	0	0	0	0	0	2	1	1	1	1	1	0	0	0
sp|P08752|GNAI2_MOUSE	P08752	GNAI2_MOUSE	Gnai2	355	Mus musculus	1:Experimental evidence at protein level	Guanine nucleotide-binding protein G(i) subunit alpha-2	1	0.999	4	21	5	21	0	0	0	3	3	5	2	2	3	1	1	1	0	0	0	1	1	2	0	0	1	0	0	0	0	0	0	3	3	5	2	2	3	1	1	1
sp|P09055|ITB1_MOUSE	P09055	ITB1_MOUSE	Itgb1	798	Mus musculus	1:Experimental evidence at protein level	Integrin beta-1	1	0.999	5	8	8	8	0	0	0	2	3	0	1	2	0	0	0	0	0	0	0	2	3	0	1	2	0	0	0	0	0	0	0	2	3	0	1	2	0	0	0	0
sp|P09103|PDIA1_MOUSE	P09103	PDIA1_MOUSE	P4hb	509	Mus musculus	1:Experimental evidence at protein level	Protein disulfide-isomerase	1	0.999	12	63	63	63	0	1	3	13	11	8	8	6	5	1	2	5	0	1	3	13	11	8	8	6	5	1	2	5	0	1	3	13	11	8	8	6	5	1	2	5
sp|P09405|NUCL_MOUSE	P09405	NUCL_MOUSE	Ncl	707	Mus musculus	1:Experimental evidence at protein level	Nucleolin	1	0.999	18	124	124	124	0	0	0	23	23	21	18	18	18	1	0	2	0	0	0	23	23	21	18	18	18	1	0	2	0	0	0	23	23	21	18	18	18	1	0	2
sp|P09411|PGK1_MOUSE	P09411	PGK1_MOUSE	Pgk1	417	Mus musculus	1:Experimental evidence at protein level	Phosphoglycerate kinase 1	1	0.999	13	109	88	109	1	0	4	20	20	19	14	16	7	3	0	5	1	0	3	15	16	15	12	13	6	3	0	4	1	0	4	20	20	19	14	16	7	3	0	5
sp|P0C0S6|H2AZ_MOUSE	P0C0S6	H2AZ_MOUSE	H2az1	128	Mus musculus	1:Experimental evidence at protein level	Histone H2A.Z	1	0.999	6	101	0	101	4	2	5	14	14	12	15	11	12	5	3	4	0	0	0	0	0	0	0	0	0	0	0	0	4	2	5	14	14	12	15	11	12	5	3	4
sp|P0DP26|CALM1_MOUSE	P0DP26	CALM1_MOUSE	Calm1	149	Mus musculus	1:Experimental evidence at protein level	Calmodulin-1	1	0.999	7	45	0	45	3	2	2	6	7	9	3	3	3	3	1	3	0	0	0	0	0	0	0	0	0	0	0	0	3	2	2	6	7	9	3	3	3	3	1	3
sp|P10107|ANXA1_MOUSE	P10107	ANXA1_MOUSE	Anxa1	346	Mus musculus	1:Experimental evidence at protein level	Annexin A1	1	0.999	9	76	76	76	2	1	2	11	14	10	9	8	9	3	1	6	2	1	2	11	14	10	9	8	9	3	1	6	2	1	2	11	14	10	9	8	9	3	1	6
sp|P10126|EF1A1_MOUSE	P10126	EF1A1_MOUSE	Eef1a1	462	Mus musculus	1:Experimental evidence at protein level	Elongation factor 1-alpha 1	1	0.999	16	176	64	176	4	2	5	29	33	28	21	16	14	6	8	10	0	0	1	13	13	11	9	6	6	2	1	2	4	2	5	29	33	28	21	16	14	6	8	10
sp|P10493|NID1_MOUSE	P10493	NID1_MOUSE	Nid1	1245	Mus musculus	1:Experimental evidence at protein level	Nidogen-1	1	0.999	34	346	334	346	9	4	8	53	53	47	41	44	38	23	7	19	9	4	8	52	51	45	40	43	37	21	6	18	9	4	8	53	53	47	41	44	38	23	7	19
sp|P10605|CATB_MOUSE	P10605	CATB_MOUSE	Ctsb	339	Mus musculus	1:Experimental evidence at protein level	Cathepsin B	1	0.999	13	69	69	69	0	1	1	11	22	9	5	7	4	2	2	5	0	1	1	11	22	9	5	7	4	2	2	5	0	1	1	11	22	9	5	7	4	2	2	5
sp|P10639|THIO_MOUSE	P10639	THIO_MOUSE	Txn	105	Mus musculus	1:Experimental evidence at protein level	Thioredoxin	0.9995	0.999	2	5	5	5	0	0	0	2	1	1	0	1	0	0	0	0	0	0	0	2	1	1	0	1	0	0	0	0	0	0	0	2	1	1	0	1	0	0	0	0
sp|P10649|GSTM1_MOUSE	P10649	GSTM1_MOUSE	Gstm1	218	Mus musculus	1:Experimental evidence at protein level	Glutathione S-transferase Mu 1	0.861	0.9978	1	1	0	1	0	0	0	1	0	0	0	0	0	0	0	0	0	0	0	0	0	0	0	0	0	0	0	0	0	0	0	1	0	0	0	0	0	0	0	0
sp|P10833|RRAS_MOUSE	P10833	RRAS_MOUSE	Rras	218	Mus musculus	1:Experimental evidence at protein level	Ras-related protein R-Ras	0.8439	0.9975	1	1	1	1	0	0	0	0	0	1	0	0	0	0	0	0	0	0	0	0	0	1	0	0	0	0	0	0	0	0	0	0	0	1	0	0	0	0	0	0
sp|P10853|H2B1F_MOUSE	P10853	H2B1F_MOUSE	H2bc7	126	Mus musculus	1:Experimental evidence at protein level	Histone H2B type 1-F/J/L	1	0.999	15	322	0	322	7	3	7	51	41	59	48	37	43	9	7	10	0	0	0	0	0	0	0	0	0	0	0	0	7	3	7	51	41	59	48	37	43	9	7	10
sp|P10922|H10_MOUSE	P10922	H10_MOUSE	H1-0	194	Mus musculus	2:Experimental evidence at transcript level	Histone H1.0	1	0.999	4	11	11	11	0	0	0	4	1	1	5	0	0	0	0	0	0	0	0	4	1	1	5	0	0	0	0	0	0	0	0	4	1	1	5	0	0	0	0	0
sp|P11087|CO1A1_MOUSE	P11087	CO1A1_MOUSE	Col1a1	1453	Mus musculus	1:Experimental evidence at protein level	Collagen alpha-1(I) chain	1	0.999	131	5398	4998	5399	451	470	449	429	482	433	381	376	377	547	525	478	414	432	414	402	446	403	348	350	350	501	487	451	452	470	449	429	482	433	381	376	377	547	525	478
sp|P11276|FINC_MOUSE	P11276	FINC_MOUSE	Fn1	2477	Mus musculus	1:Experimental evidence at protein level	Fibronectin	1	0.999	413	9239	9239	9239	691	606	734	822	949	820	657	653	688	965	765	889	691	606	734	822	949	820	657	653	688	965	765	889	691	606	734	822	949	820	657	653	688	965	765	889
sp|P11499|HS90B_MOUSE	P11499	HS90B_MOUSE	Hsp90ab1	724	Mus musculus	1:Experimental evidence at protein level	Heat shock protein HSP 90-beta	1	0.999	9	50	14	65	0	0	1	7	8	11	8	5	7	1	1	1	0	0	0	2	3	3	2	2	2	0	0	0	0	0	2	9	10	13	10	7	9	1	1	3
sp|P11688|ITA5_MOUSE	P11688	ITA5_MOUSE	Itga5	1053	Mus musculus	1:Experimental evidence at protein level	Integrin alpha-5	0.8818	0.9982	1	3	3	3	0	0	0	0	1	0	1	1	0	0	0	0	0	0	0	0	1	0	1	1	0	0	0	0	0	0	0	0	1	0	1	1	0	0	0	0
sp|P11983|TCPA_MOUSE	P11983	TCPA_MOUSE	Tcp1	556	Mus musculus	1:Experimental evidence at protein level	T-complex protein 1 subunit alpha	1	0.999	9	39	38	39	0	0	0	9	10	7	6	4	2	1	0	0	0	0	0	8	10	7	6	4	2	1	0	0	0	0	0	9	10	7	6	4	2	1	0	0
sp|P12382|PFKAL_MOUSE	P12382	PFKAL_MOUSE	Pfkl	780	Mus musculus	1:Experimental evidence at protein level	ATP-dependent 6-phosphofructokinase, liver type	1	0.9987	2	8	8	8	0	0	0	3	2	1	1	0	1	0	0	0	0	0	0	3	2	1	1	0	1	0	0	0	0	0	0	3	2	1	1	0	1	0	0	0
sp|P12815|PDCD6_MOUSE	P12815	PDCD6_MOUSE	Pdcd6	191	Mus musculus	1:Experimental evidence at protein level	Programmed cell death protein 6	1	0.9989	3	9	9	9	0	0	0	3	2	1	2	1	0	0	0	0	0	0	0	3	2	1	2	1	0	0	0	0	0	0	0	3	2	1	2	1	0	0	0	0
sp|P13020|GELS_MOUSE	P13020	GELS_MOUSE	Gsn	780	Mus musculus	1:Experimental evidence at protein level	Gelsolin	1	0.999	27	236	133	236	4	0	2	37	36	35	33	37	31	9	1	11	4	0	1	20	19	18	18	22	18	6	1	6	4	0	2	37	36	35	33	37	31	9	1	11
sp|P14069|S10A6_MOUSE	P14069	S10A6_MOUSE	S100a6	89	Mus musculus	1:Experimental evidence at protein level	Protein S100-A6	1	0.999	5	31	31	31	1	0	1	5	5	4	2	3	2	3	2	3	1	0	1	5	5	4	2	3	2	3	2	3	1	0	1	5	5	4	2	3	2	3	2	3
sp|P14106|C1QB_MOUSE	P14106	C1QB_MOUSE	C1qb	253	Mus musculus	1:Experimental evidence at protein level	Complement C1q subcomponent subunit B	1	0.999	7	21	21	21	0	0	0	4	8	3	2	2	2	0	0	0	0	0	0	4	8	3	2	2	2	0	0	0	0	0	0	4	8	3	2	2	2	0	0	0
sp|P14115|RL27A_MOUSE	P14115	RL27A_MOUSE	Rpl27a	148	Mus musculus	1:Experimental evidence at protein level	Large ribosomal subunit protein uL15	0.9128	0.9987	1	4	4	4	0	0	0	1	1	0	1	0	1	0	0	0	0	0	0	1	1	0	1	0	1	0	0	0	0	0	0	1	1	0	1	0	1	0	0	0
sp|P14131|RS16_MOUSE	P14131	RS16_MOUSE	Rps16	146	Mus musculus	1:Experimental evidence at protein level	Small ribosomal subunit protein uS9	1	0.9986	2	20	20	20	0	0	0	4	4	3	2	4	2	1	0	0	0	0	0	4	4	3	2	4	2	1	0	0	0	0	0	4	4	3	2	4	2	1	0	0
sp|P14148|RL7_MOUSE	P14148	RL7_MOUSE	Rpl7	270	Mus musculus	1:Experimental evidence at protein level	Large ribosomal subunit protein uL30	0.9174	0.9988	1	2	2	2	0	0	0	1	0	1	0	0	0	0	0	0	0	0	0	1	0	1	0	0	0	0	0	0	0	0	0	1	0	1	0	0	0	0	0	0
sp|P14206|RSSA_MOUSE	P14206	RSSA_MOUSE	Rpsa	295	Mus musculus	1:Experimental evidence at protein level	Small ribosomal subunit protein uS2	1	0.999	3	16	16	16	0	0	0	2	4	4	2	3	0	0	0	1	0	0	0	2	4	4	2	3	0	0	0	1	0	0	0	2	4	4	2	3	0	0	0	1
sp|P14211|CALR_MOUSE	P14211	CALR_MOUSE	Calr	416	Mus musculus	1:Experimental evidence at protein level	Calreticulin	1	0.999	9	51	51	51	0	0	0	12	10	11	6	6	5	0	0	1	0	0	0	12	10	11	6	6	5	0	0	1	0	0	0	12	10	11	6	6	5	0	0	1
sp|P14602|HSPB1_MOUSE	P14602	HSPB1_MOUSE	Hspb1	209	Mus musculus	1:Experimental evidence at protein level	Heat shock protein beta-1	0.8279	0.9972	1	1	1	1	0	0	0	0	1	0	0	0	0	0	0	0	0	0	0	0	1	0	0	0	0	0	0	0	0	0	0	0	1	0	0	0	0	0	0	0
sp|P14685|PSMD3_MOUSE	P14685	PSMD3_MOUSE	Psmd3	530	Mus musculus	1:Experimental evidence at protein level	26S proteasome non-ATPase regulatory subunit 3	0.9999	0.9989	2	4	4	4	0	0	0	1	0	2	0	1	0	0	0	0	0	0	0	1	0	2	0	1	0	0	0	0	0	0	0	1	0	2	0	1	0	0	0	0
sp|P14733|LMNB1_MOUSE	P14733	LMNB1_MOUSE	Lmnb1	588	Mus musculus	1:Experimental evidence at protein level	Lamin-B1	1	0.999	11	19	18	39	0	0	0	5	6	4	0	2	2	0	0	0	0	0	0	5	6	3	0	2	2	0	0	0	0	0	0	9	9	6	3	5	5	1	0	1
sp|P14824|ANXA6_MOUSE	P14824	ANXA6_MOUSE	Anxa6	673	Mus musculus	1:Experimental evidence at protein level	Annexin A6	1	0.999	7	37	28	37	0	0	1	6	8	7	3	6	6	0	0	0	0	0	0	4	7	6	3	4	4	0	0	0	0	0	1	6	8	7	3	6	6	0	0	0
sp|P14869|RLA0_MOUSE	P14869	RLA0_MOUSE	Rplp0	317	Mus musculus	1:Experimental evidence at protein level	Large ribosomal subunit protein uL10	1	0.999	10	56	56	56	1	0	1	9	13	8	7	7	7	1	1	1	1	0	1	9	13	8	7	7	7	1	1	1	1	0	1	9	13	8	7	7	7	1	1	1
sp|P15379|CD44_MOUSE	P15379	CD44_MOUSE	Cd44	778	Mus musculus	1:Experimental evidence at protein level	CD44 antigen	0.9998	0.999	2	19	19	19	0	0	1	2	3	3	2	3	3	1	0	1	0	0	1	2	3	3	2	3	3	1	0	1	0	0	1	2	3	3	2	3	3	1	0	1
sp|P15864|H12_MOUSE	P15864	H12_MOUSE	H1-2	212	Mus musculus	1:Experimental evidence at protein level	Histone H1.2	1	0.999	6	17	3	37	0	0	0	4	2	2	5	2	2	0	0	0	0	0	0	1	0	0	2	0	0	0	0	0	0	0	0	9	6	5	9	5	3	0	0	0
sp|P16045|LEG1_MOUSE	P16045	LEG1_MOUSE	Lgals1	135	Mus musculus	1:Experimental evidence at protein level	Galectin-1	1	0.999	24	353	353	353	10	10	12	49	73	46	34	35	29	17	13	25	10	10	12	49	73	46	34	35	29	17	13	25	10	10	12	49	73	46	34	35	29	17	13	25
sp|P16110|LEG3_MOUSE	P16110	LEG3_MOUSE	Lgals3	264	Mus musculus	1:Experimental evidence at protein level	Galectin-3	1	0.999	8	101	101	101	1	0	1	19	21	17	13	11	10	3	0	5	1	0	1	19	21	17	13	11	10	3	0	5	1	0	1	19	21	17	13	11	10	3	0	5
sp|P16460|ASSY_MOUSE	P16460	ASSY_MOUSE	Ass1	412	Mus musculus	1:Experimental evidence at protein level	Argininosuccinate synthase	1	0.999	3	5	5	5	0	0	0	1	3	1	0	0	0	0	0	0	0	0	0	1	3	1	0	0	0	0	0	0	0	0	0	1	3	1	0	0	0	0	0	0
sp|P16546|SPTN1_MOUSE	P16546	SPTN1_MOUSE	Sptan1	2472	Mus musculus	1:Experimental evidence at protein level	Spectrin alpha chain, non-erythrocytic 1	1	0.999	91	596	586	596	11	5	13	97	101	101	68	68	68	27	10	27	11	5	13	95	99	99	67	67	67	27	10	26	11	5	13	97	101	101	68	68	68	27	10	27
sp|P16858|G3P_MOUSE	P16858	G3P_MOUSE	Gapdh	333	Mus musculus	1:Experimental evidence at protein level	Glyceraldehyde-3-phosphate dehydrogenase	1	0.999	18	298	240	298	7	4	10	43	54	40	34	29	29	15	12	21	4	1	7	36	45	33	28	24	25	12	9	16	7	4	10	43	54	40	34	29	29	15	12	21
sp|P17182|ENOA_MOUSE	P17182	ENOA_MOUSE	Eno1	434	Mus musculus	1:Experimental evidence at protein level	Alpha-enolase	1	0.999	19	118	78	118	0	0	1	22	29	24	12	13	13	0	0	4	0	0	0	15	19	17	8	9	8	0	0	2	0	0	1	22	29	24	12	13	13	0	0	4
sp|P17225|PTBP1_MOUSE	P17225	PTBP1_MOUSE	Ptbp1	555	Mus musculus	1:Experimental evidence at protein level	Polypyrimidine tract-binding protein 1	1	0.999	6	41	24	41	0	0	1	8	10	9	3	4	3	2	0	1	0	0	1	4	5	5	1	2	3	2	0	1	0	0	1	8	10	9	3	4	3	2	0	1
sp|P17710|HXK1_MOUSE	P17710	HXK1_MOUSE	Hk1	974	Mus musculus	1:Experimental evidence at protein level	Hexokinase-1	1	0.999	18	64	49	64	0	0	0	18	11	13	8	7	7	0	0	0	0	0	0	12	9	12	5	6	5	0	0	0	0	0	0	18	11	13	8	7	7	0	0	0
sp|P17742|PPIA_MOUSE	P17742	PPIA_MOUSE	Ppia	164	Mus musculus	1:Experimental evidence at protein level	Peptidyl-prolyl cis-trans isomerase A	1	0.999	12	159	52	159	2	1	7	25	30	23	19	23	16	2	3	8	0	0	0	9	13	8	7	8	6	0	0	1	2	1	7	25	30	23	19	23	16	2	3	8
sp|P17751|TPIS_MOUSE	P17751	TPIS_MOUSE	Tpi1	249	Mus musculus	1:Experimental evidence at protein level	Triosephosphate isomerase	1	0.999	10	47	47	47	0	1	1	10	8	9	4	6	6	0	1	1	0	1	1	10	8	9	4	6	6	0	1	1	0	1	1	10	8	9	4	6	6	0	1	1
sp|P17809|GTR1_MOUSE	P17809	GTR1_MOUSE	Slc2a1	492	Mus musculus	1:Experimental evidence at protein level	Solute carrier family 2, facilitated glucose transporter member 1	0.9193	0.9988	1	13	13	13	0	0	0	2	2	2	2	1	2	1	0	1	0	0	0	2	2	2	2	1	2	1	0	1	0	0	0	2	2	2	2	1	2	1	0	1
sp|P18242|CATD_MOUSE	P18242	CATD_MOUSE	Ctsd	410	Mus musculus	1:Experimental evidence at protein level	Cathepsin D	1	0.9989	5	27	27	27	0	0	0	4	4	4	7	4	3	0	0	1	0	0	0	4	4	4	7	4	3	0	0	1	0	0	0	4	4	4	7	4	3	0	0	1
sp|P18608|HMGN1_MOUSE	P18608	HMGN1_MOUSE	Hmgn1	96	Mus musculus	1:Experimental evidence at protein level	Non-histone chromosomal protein HMG-14	0.9057	0.9986	1	4	4	4	0	0	0	2	1	1	0	0	0	0	0	0	0	0	0	2	1	1	0	0	0	0	0	0	0	0	0	2	1	1	0	0	0	0	0	0
sp|P18760|COF1_MOUSE	P18760	COF1_MOUSE	Cfl1	166	Mus musculus	1:Experimental evidence at protein level	Cofilin-1	1	0.999	9	67	54	67	1	0	1	15	13	14	7	9	5	1	1	0	1	0	1	11	12	11	6	6	4	1	1	0	1	0	1	15	13	14	7	9	5	1	1	0
sp|P19157|GSTP1_MOUSE	P19157	GSTP1_MOUSE	Gstp1	210	Mus musculus	1:Experimental evidence at protein level	Glutathione S-transferase P 1	0.8487	0.9976	1	5	5	5	0	0	0	1	1	1	1	0	1	0	0	0	0	0	0	1	1	1	1	0	1	0	0	0	0	0	0	1	1	1	1	0	1	0	0	0
sp|P19324|SERPH_MOUSE	P19324	SERPH_MOUSE	Serpinh1	417	Mus musculus	1:Experimental evidence at protein level	Serpin H1	1	0.999	47	666	666	666	7	2	9	116	131	112	84	89	73	14	8	21	7	2	9	116	131	112	84	89	73	14	8	21	7	2	9	116	131	112	84	89	73	14	8	21
sp|P20029|BIP_MOUSE	P20029	BIP_MOUSE	Hspa5	655	Mus musculus	1:Experimental evidence at protein level	Endoplasmic reticulum chaperone BiP	1	0.999	37	550	510	550	11	3	30	75	80	82	64	67	66	23	7	42	9	3	28	70	75	76	60	61	60	21	7	40	11	3	30	75	80	82	64	67	66	23	7	42
sp|P20060|HEXB_MOUSE	P20060	HEXB_MOUSE	Hexb	536	Mus musculus	1:Experimental evidence at protein level	Beta-hexosaminidase subunit beta	0.9994	0.999	2	2	2	2	0	0	0	0	1	1	0	0	0	0	0	0	0	0	0	0	1	1	0	0	0	0	0	0	0	0	0	0	1	1	0	0	0	0	0	0
sp|P20152|VIME_MOUSE	P20152	VIME_MOUSE	Vim	466	Mus musculus	1:Experimental evidence at protein level	Vimentin	1	0.999	65	1394	1165	1394	38	22	51	192	215	191	167	165	155	67	42	89	31	19	40	164	182	161	143	140	131	50	32	72	38	22	51	192	215	191	167	165	155	67	42	89
sp|P21107|TPM3_MOUSE	P21107	TPM3_MOUSE	Tpm3	285	Mus musculus	1:Experimental evidence at protein level	Tropomyosin alpha-3 chain	1	0.999	22	157	157	298	4	3	6	19	29	20	19	23	17	6	3	8	4	3	6	19	29	20	19	23	17	6	3	8	8	3	13	42	53	41	34	38	31	12	6	17
sp|P21271|MYO5B_MOUSE	P21271	MYO5B_MOUSE	Myo5b	1818	Mus musculus	1:Experimental evidence at protein level	Unconventional myosin-Vb	0.8509	0.9976	1	4	0	4	0	0	0	1	1	1	1	0	0	0	0	0	0	0	0	0	0	0	0	0	0	0	0	0	0	0	0	1	1	1	1	0	0	0	0	0
sp|P21550|ENOB_MOUSE	P21550	ENOB_MOUSE	Eno3	434	Mus musculus	1:Experimental evidence at protein level	Beta-enolase	0.9962	0.9988	5	2	2	32	0	0	0	0	0	0	1	1	0	0	0	0	0	0	0	0	0	0	1	1	0	0	0	0	0	0	1	5	8	5	4	5	4	0	0	0
sp|P21956|MFGM_MOUSE	P21956	MFGM_MOUSE	Mfge8	463	Mus musculus	1:Experimental evidence at protein level	Lactadherin	1	0.999	3	5	5	15	0	0	0	2	2	1	0	0	0	0	0	0	0	0	0	2	2	1	0	0	0	0	0	0	1	2	1	2	2	1	0	0	0	2	2	2
sp|P21981|TGM2_MOUSE	P21981	TGM2_MOUSE	Tgm2	686	Mus musculus	1:Experimental evidence at protein level	Protein-glutamine gamma-glutamyltransferase 2	1	0.999	26	252	248	252	11	9	9	31	35	28	29	27	22	17	17	17	11	9	9	31	34	28	28	26	21	17	17	17	11	9	9	31	35	28	29	27	22	17	17	17
sp|P22777|PAI1_MOUSE	P22777	PAI1_MOUSE	Serpine1	402	Mus musculus	1:Experimental evidence at protein level	Plasminogen activator inhibitor 1	1	0.999	17	94	94	94	1	0	2	16	24	19	8	12	8	0	1	3	1	0	2	16	24	19	8	12	8	0	1	3	1	0	2	16	24	19	8	12	8	0	1	3
sp|P24369|PPIB_MOUSE	P24369	PPIB_MOUSE	Ppib	216	Mus musculus	1:Experimental evidence at protein level	Peptidyl-prolyl cis-trans isomerase B	1	0.999	9	96	96	96	1	0	0	20	18	15	15	13	12	1	0	1	1	0	0	20	18	15	15	13	12	1	0	1	1	0	0	20	18	15	15	13	12	1	0	1
sp|P24452|CAPG_MOUSE	P24452	CAPG_MOUSE	Capg	352	Mus musculus	1:Experimental evidence at protein level	Macrophage-capping protein	0.8745	0.9981	1	3	3	3	0	0	0	0	2	1	0	0	0	0	0	0	0	0	0	0	2	1	0	0	0	0	0	0	0	0	0	0	2	1	0	0	0	0	0	0
sp|P25318|CO8A2_MOUSE	P25318	CO8A2_MOUSE	Col8a2	699	Mus musculus	2:Experimental evidence at transcript level	Collagen alpha-2(VIII) chain	1	0.9989	3	26	26	26	3	3	3	1	1	2	2	2	2	0	3	4	3	3	3	1	1	2	2	2	2	0	3	4	3	3	3	1	1	2	2	2	2	0	3	4
sp|P25444|RS2_MOUSE	P25444	RS2_MOUSE	Rps2	293	Mus musculus	1:Experimental evidence at protein level	Small ribosomal subunit protein uS5	1	0.999	3	22	22	22	0	0	0	4	5	4	3	3	3	0	0	0	0	0	0	4	5	4	3	3	3	0	0	0	0	0	0	4	5	4	3	3	3	0	0	0
sp|P26039|TLN1_MOUSE	P26039	TLN1_MOUSE	Tln1	2541	Mus musculus	1:Experimental evidence at protein level	Talin-1	1	0.999	7	35	34	35	1	0	1	6	5	5	4	4	5	1	1	2	1	0	1	5	5	5	4	4	5	1	1	2	1	0	1	6	5	5	4	4	5	1	1	2
sp|P26041|MOES_MOUSE	P26041	MOES_MOUSE	Msn	577	Mus musculus	1:Experimental evidence at protein level	Moesin	1	0.999	13	65	37	65	0	0	0	15	9	15	14	4	8	0	0	0	0	0	0	10	4	11	8	1	3	0	0	0	0	0	0	15	9	15	14	4	8	0	0	0
sp|P26369|U2AF2_MOUSE	P26369	U2AF2_MOUSE	U2af2	475	Mus musculus	1:Experimental evidence at protein level	Splicing factor U2AF 65 kDa subunit	1	0.9983	4	11	11	11	0	0	0	2	2	3	3	0	1	0	0	0	0	0	0	2	2	3	3	0	1	0	0	0	0	0	0	2	2	3	3	0	1	0	0	0
sp|P26443|DHE3_MOUSE	P26443	DHE3_MOUSE	Glud1	558	Mus musculus	1:Experimental evidence at protein level	Glutamate dehydrogenase 1, mitochondrial	0.7674	0.9959	1	2	2	2	0	0	0	2	0	0	0	0	0	0	0	0	0	0	0	2	0	0	0	0	0	0	0	0	0	0	0	2	0	0	0	0	0	0	0	0
sp|P27048|RSMB_MOUSE	P27048	RSMB_MOUSE	Snrpb	231	Mus musculus	1:Experimental evidence at protein level	Small nuclear ribonucleoprotein-associated protein B	0.9997	0.9972	2	8	0	8	0	0	0	2	1	2	1	2	0	0	0	0	0	0	0	0	0	0	0	0	0	0	0	0	0	0	0	2	1	2	1	2	0	0	0	0
sp|P27090|TGFB2_MOUSE	P27090	TGFB2_MOUSE	Tgfb2	414	Mus musculus	1:Experimental evidence at protein level	Transforming growth factor beta-2 proprotein	0.8126	0.9969	1	7	7	7	0	1	0	0	1	1	1	1	1	0	1	0	0	1	0	0	1	1	1	1	1	0	1	0	0	1	0	0	1	1	1	1	1	0	1	0
sp|P27546|MAP4_MOUSE	P27546	MAP4_MOUSE	Map4	1125	Mus musculus	1:Experimental evidence at protein level	Microtubule-associated protein 4	0.9249	0.9989	1	3	3	3	0	0	0	1	0	1	0	0	1	0	0	0	0	0	0	1	0	1	0	0	1	0	0	0	0	0	0	1	0	1	0	0	1	0	0	0
sp|P27773|PDIA3_MOUSE	P27773	PDIA3_MOUSE	Pdia3	505	Mus musculus	1:Experimental evidence at protein level	Protein disulfide-isomerase A3	1	0.999	18	139	139	139	0	1	3	24	24	23	18	18	18	2	1	7	0	1	3	24	24	23	18	18	18	2	1	7	0	1	3	24	24	23	18	18	18	2	1	7
sp|P28481|CO2A1_MOUSE	P28481	CO2A1_MOUSE	Col2a1	1487	Mus musculus	1:Experimental evidence at protein level	Collagen alpha-1(II) chain	1	0.999	32	163	163	915	14	24	6	18	12	12	11	7	10	16	22	11	14	24	6	18	12	12	11	7	10	16	22	11	77	84	69	75	80	73	67	54	65	95	94	82
sp|P28653|PGS1_MOUSE	P28653	PGS1_MOUSE	Bgn	369	Mus musculus	1:Experimental evidence at protein level	Biglycan	1	0.999	41	879	866	879	28	16	30	129	141	130	103	94	101	40	20	47	27	16	28	127	139	130	101	93	99	40	20	46	28	16	30	129	141	130	103	94	101	40	20	47
sp|P28654|PGS2_MOUSE	P28654	PGS2_MOUSE	Dcn	354	Mus musculus	1:Experimental evidence at protein level	Decorin	1	0.999	8	44	44	57	0	0	0	11	8	9	7	6	3	0	0	0	0	0	0	11	8	9	7	6	3	0	0	0	1	0	2	13	10	9	9	7	5	0	0	1
sp|P28656|NP1L1_MOUSE	P28656	NP1L1_MOUSE	Nap1l1	391	Mus musculus	1:Experimental evidence at protein level	Nucleosome assembly protein 1-like 1	0.8435	0.9975	1	3	3	3	0	0	0	0	1	0	1	0	1	0	0	0	0	0	0	0	1	0	1	0	1	0	0	0	0	0	0	0	1	0	1	0	1	0	0	0
sp|P29341|PABP1_MOUSE	P29341	PABP1_MOUSE	Pabpc1	636	Mus musculus	1:Experimental evidence at protein level	Polyadenylate-binding protein 1	1	0.999	5	17	17	17	0	0	0	4	5	3	3	2	0	0	0	0	0	0	0	4	5	3	3	2	0	0	0	0	0	0	0	4	5	3	3	2	0	0	0	0
sp|P29387|GBB4_MOUSE	P29387	GBB4_MOUSE	Gnb4	340	Mus musculus	1:Experimental evidence at protein level	Guanine nucleotide-binding protein subunit beta-4	1	0.9988	2	7	0	7	0	0	0	2	2	2	1	0	0	0	0	0	0	0	0	0	0	0	0	0	0	0	0	0	0	0	0	2	2	2	1	0	0	0	0	0
sp|P29391|FRIL1_MOUSE	P29391	FRIL1_MOUSE	Ftl1	183	Mus musculus	1:Experimental evidence at protein level	Ferritin light chain 1	0.9013	0.9985	1	1	1	1	0	0	0	1	0	0	0	0	0	0	0	0	0	0	0	1	0	0	0	0	0	0	0	0	0	0	0	1	0	0	0	0	0	0	0	0
sp|P29416|HEXA_MOUSE	P29416	HEXA_MOUSE	Hexa	528	Mus musculus	1:Experimental evidence at protein level	Beta-hexosaminidase subunit alpha	1	0.999	3	18	18	18	0	0	0	3	3	4	3	1	3	1	0	0	0	0	0	3	3	4	3	1	3	1	0	0	0	0	0	3	3	4	3	1	3	1	0	0
sp|P29533|VCAM1_MOUSE	P29533	VCAM1_MOUSE	Vcam1	739	Mus musculus	1:Experimental evidence at protein level	Vascular cell adhesion protein 1	0.9997	0.9986	2	5	5	5	0	0	0	1	0	2	1	1	0	0	0	0	0	0	0	1	0	2	1	1	0	0	0	0	0	0	0	1	0	2	1	1	0	0	0	0
sp|P29788|VTNC_MOUSE	P29788	VTNC_MOUSE	Vtn	478	Mus musculus	1:Experimental evidence at protein level	Vitronectin	0.931	0.999	1	17	17	17	0	0	2	0	3	1	1	1	0	1	3	5	0	0	2	0	3	1	1	1	0	1	3	5	0	0	2	0	3	1	1	1	0	1	3	5
sp|P30412|PPIC_MOUSE	P30412	PPIC_MOUSE	Ppic	212	Mus musculus	1:Experimental evidence at protein level	Peptidyl-prolyl cis-trans isomerase C	0.9998	0.9984	2	9	9	9	0	0	0	1	1	2	2	2	1	0	0	0	0	0	0	1	1	2	2	2	1	0	0	0	0	0	0	1	1	2	2	2	1	0	0	0
sp|P31230|AIMP1_MOUSE	P31230	AIMP1_MOUSE	Aimp1	310	Mus musculus	1:Experimental evidence at protein level	Aminoacyl tRNA synthase complex-interacting multifunctional protein 1	0.9262	0.9989	1	2	2	2	0	0	0	0	1	1	0	0	0	0	0	0	0	0	0	0	1	1	0	0	0	0	0	0	0	0	0	0	1	1	0	0	0	0	0	0
sp|P32067|LA_MOUSE	P32067	LA_MOUSE	Ssb	415	Mus musculus	1:Experimental evidence at protein level	Lupus La protein homolog	0.9283	0.999	1	8	8	8	0	0	0	1	2	2	1	1	1	0	0	0	0	0	0	1	2	2	1	1	1	0	0	0	0	0	0	1	2	2	1	1	1	0	0	0
sp|P34884|MIF_MOUSE	P34884	MIF_MOUSE	Mif	115	Mus musculus	1:Experimental evidence at protein level	Macrophage migration inhibitory factor	1	0.999	2	17	17	17	0	0	0	3	7	2	1	1	1	1	0	1	0	0	0	3	7	2	1	1	1	1	0	1	0	0	0	3	7	2	1	1	1	1	0	1
sp|P35278|RAB5C_MOUSE	P35278	RAB5C_MOUSE	Rab5c	216	Mus musculus	1:Experimental evidence at protein level	Ras-related protein Rab-5C	1	0.9987	2	5	1	5	0	0	0	1	1	2	1	0	0	0	0	0	0	0	0	0	0	1	0	0	0	0	0	0	0	0	0	1	1	2	1	0	0	0	0	0
sp|P35282|RAB21_MOUSE	P35282	RAB21_MOUSE	Rab21	222	Mus musculus	1:Experimental evidence at protein level	Ras-related protein Rab-21	0.7712	0.996	1	2	2	2	0	0	0	1	0	1	0	0	0	0	0	0	0	0	0	1	0	1	0	0	0	0	0	0	0	0	0	1	0	1	0	0	0	0	0	0
sp|P35441|TSP1_MOUSE	P35441	TSP1_MOUSE	Thbs1	1170	Mus musculus	1:Experimental evidence at protein level	Thrombospondin-1	1	0.999	115	2470	2328	2470	159	198	175	201	277	212	169	176	161	238	257	247	148	187	164	189	261	199	158	165	151	227	245	234	159	198	175	201	277	212	169	176	161	238	257	247
sp|P35564|CALX_MOUSE	P35564	CALX_MOUSE	Canx	591	Mus musculus	1:Experimental evidence at protein level	Calnexin	1	0.999	5	19	19	19	0	0	0	4	3	5	3	1	3	0	0	0	0	0	0	4	3	5	3	1	3	0	0	0	0	0	0	4	3	5	3	1	3	0	0	0
sp|P35700|PRDX1_MOUSE	P35700	PRDX1_MOUSE	Prdx1	199	Mus musculus	1:Experimental evidence at protein level	Peroxiredoxin-1	1	0.999	10	131	26	131	4	3	6	22	22	18	13	14	10	7	5	7	1	0	1	7	6	6	1	3	1	0	0	0	4	3	6	22	22	18	13	14	10	7	5	7
sp|P35979|RL12_MOUSE	P35979	RL12_MOUSE	Rpl12	165	Mus musculus	1:Experimental evidence at protein level	Large ribosomal subunit protein uL11	1	0.999	5	19	19	19	0	0	0	3	3	5	2	3	3	0	0	0	0	0	0	3	3	5	2	3	3	0	0	0	0	0	0	3	3	5	2	3	3	0	0	0
sp|P35980|RL18_MOUSE	P35980	RL18_MOUSE	Rpl18	188	Mus musculus	1:Experimental evidence at protein level	Large ribosomal subunit protein eL18	0.9294	0.999	1	3	3	3	0	0	0	2	0	0	0	0	1	0	0	0	0	0	0	2	0	0	0	0	1	0	0	0	0	0	0	2	0	0	0	0	1	0	0	0
sp|P35991|BTK_MOUSE	P35991	BTK_MOUSE	Btk	659	Mus musculus	1:Experimental evidence at protein level	Tyrosine-protein kinase BTK	0.7911	0.9964	1	1	1	1	0	0	0	0	1	0	0	0	0	0	0	0	0	0	0	0	1	0	0	0	0	0	0	0	0	0	0	0	1	0	0	0	0	0	0	0
sp|P37804|TAGL_MOUSE	P37804	TAGL_MOUSE	Tagln	201	Mus musculus	1:Experimental evidence at protein level	Transgelin	1	0.999	10	69	69	69	1	0	1	11	15	12	8	9	7	2	0	3	1	0	1	11	15	12	8	9	7	2	0	3	1	0	1	11	15	12	8	9	7	2	0	3
sp|P37889|FBLN2_MOUSE	P37889	FBLN2_MOUSE	Fbln2	1221	Mus musculus	1:Experimental evidence at protein level	Fibulin-2	1	0.999	54	1085	1085	1085	82	65	93	92	108	95	74	88	72	126	83	107	82	65	93	92	108	95	74	88	72	126	83	107	82	65	93	92	108	95	74	88	72	126	83	107
sp|P38647|HSPA9_MOUSE	P38647	HSPA9_MOUSE	Hspa9	679	Mus musculus	1:Experimental evidence at protein level	Stress-70 protein, mitochondrial	1	0.999	10	50	50	50	0	0	2	7	10	10	5	5	3	2	1	5	0	0	2	7	10	10	5	5	3	2	1	5	0	0	2	7	10	10	5	5	3	2	1	5
sp|P39061|COIA1_MOUSE	P39061	COIA1_MOUSE	Col18a1	1774	Mus musculus	1:Experimental evidence at protein level	Collagen alpha-1(XVIII) chain	1	0.999	16	147	147	149	0	0	0	30	27	28	24	18	16	2	1	1	0	0	0	30	27	28	24	18	16	2	1	1	0	0	0	30	27	28	24	18	16	3	1	2
sp|P40124|CAP1_MOUSE	P40124	CAP1_MOUSE	Cap1	474	Mus musculus	1:Experimental evidence at protein level	Adenylyl cyclase-associated protein 1	1	0.999	5	6	6	6	0	0	0	0	2	2	1	0	1	0	0	0	0	0	0	0	2	2	1	0	1	0	0	0	0	0	0	0	2	2	1	0	1	0	0	0
sp|P40142|TKT_MOUSE	P40142	TKT_MOUSE	Tkt	623	Mus musculus	1:Experimental evidence at protein level	Transketolase	1	0.999	3	7	7	7	0	0	0	1	2	2	1	0	1	0	0	0	0	0	0	1	2	2	1	0	1	0	0	0	0	0	0	1	2	2	1	0	1	0	0	0
sp|P41105|RL28_MOUSE	P41105	RL28_MOUSE	Rpl28	137	Mus musculus	1:Experimental evidence at protein level	Large ribosomal subunit protein eL28	0.9198	0.9988	1	5	5	5	0	0	0	1	1	1	1	0	1	0	0	0	0	0	0	1	1	1	1	0	1	0	0	0	0	0	0	1	1	1	1	0	1	0	0	0
sp|P42208|SEPT2_MOUSE	P42208	SEPT2_MOUSE	Septin2	361	Mus musculus	1:Experimental evidence at protein level	Septin-2	1	0.999	2	11	11	11	0	0	0	4	1	2	1	1	2	0	0	0	0	0	0	4	1	2	1	1	2	0	0	0	0	0	0	4	1	2	1	1	2	0	0	0
sp|P42669|PURA_MOUSE	P42669	PURA_MOUSE	Pura	321	Mus musculus	1:Experimental evidence at protein level	Transcriptional activator protein Pur-alpha	1	0.999	3	8	8	8	0	0	0	2	2	2	1	1	0	0	0	0	0	0	0	2	2	2	1	1	0	0	0	0	0	0	0	2	2	2	1	1	0	0	0	0
sp|P42932|TCPQ_MOUSE	P42932	TCPQ_MOUSE	Cct8	548	Mus musculus	1:Experimental evidence at protein level	T-complex protein 1 subunit theta	1	0.999	7	20	20	20	0	1	1	6	3	3	2	3	1	0	0	0	0	1	1	6	3	3	2	3	1	0	0	0	0	1	1	6	3	3	2	3	1	0	0	0
sp|P43274|H14_MOUSE	P43274	H14_MOUSE	H1-4	219	Mus musculus	1:Experimental evidence at protein level	Histone H1.4	1	0.999	5	25	11	43	0	0	0	6	5	3	7	2	2	0	0	0	0	0	0	3	2	1	4	0	1	0	0	0	0	0	0	10	8	6	10	5	4	0	0	0
sp|P43275|H11_MOUSE	P43275	H11_MOUSE	H1-1	213	Mus musculus	1:Experimental evidence at protein level	Histone H1.1	0.9683	0.9984	2	1	1	15	0	0	0	1	0	0	0	0	0	0	0	0	0	0	0	1	0	0	0	0	0	0	0	0	0	0	0	4	3	2	3	2	1	0	0	0
sp|P43276|H15_MOUSE	P43276	H15_MOUSE	H1-5	223	Mus musculus	1:Experimental evidence at protein level	Histone H1.5	1	0.999	5	27	21	27	0	0	0	9	3	3	7	4	1	0	0	0	0	0	0	7	2	2	6	3	1	0	0	0	0	0	0	9	3	3	7	4	1	0	0	0
sp|P43277|H13_MOUSE	P43277	H13_MOUSE	H1-3	221	Mus musculus	1:Experimental evidence at protein level	Histone H1.3	0.9968	0.999	5	1	1	35	0	0	0	0	0	0	1	0	0	0	0	0	0	0	0	0	0	0	1	0	0	0	0	0	0	0	0	8	6	5	8	5	3	0	0	0
sp|P46735|MYO1B_MOUSE	P46735	MYO1B_MOUSE	Myo1b	1107	Mus musculus	1:Experimental evidence at protein level	Unconventional myosin-Ib	1	0.9989	6	5	3	19	0	0	0	2	2	1	0	0	0	0	0	0	0	0	0	2	1	0	0	0	0	0	0	0	0	0	0	5	5	5	1	1	2	0	0	0
sp|P46935|NEDD4_MOUSE	P46935	NEDD4_MOUSE	Nedd4	887	Mus musculus	1:Experimental evidence at protein level	E3 ubiquitin-protein ligase NEDD4	1	0.999	6	27	26	27	0	0	0	7	3	5	4	3	3	0	1	1	0	0	0	6	3	5	4	3	3	0	1	1	0	0	0	7	3	5	4	3	3	0	1	1
sp|P47738|ALDH2_MOUSE	P47738	ALDH2_MOUSE	Aldh2	519	Mus musculus	1:Experimental evidence at protein level	Aldehyde dehydrogenase, mitochondrial	1	0.9989	5	19	19	19	0	0	1	3	3	5	1	2	2	0	0	2	0	0	1	3	3	5	1	2	2	0	0	2	0	0	1	3	3	5	1	2	2	0	0	2
sp|P47754|CAZA2_MOUSE	P47754	CAZA2_MOUSE	Capza2	286	Mus musculus	1:Experimental evidence at protein level	F-actin-capping protein subunit alpha-2	1	0.999	3	16	2	16	0	0	1	3	2	2	1	2	2	1	1	1	0	0	0	1	0	0	0	0	1	0	0	0	0	0	1	3	2	2	1	2	2	1	1	1
sp|P47757|CAPZB_MOUSE	P47757	CAPZB_MOUSE	Capzb	277	Mus musculus	1:Experimental evidence at protein level	F-actin-capping protein subunit beta	1	0.999	3	18	18	18	1	1	0	2	3	3	1	1	2	2	1	1	1	1	0	2	3	3	1	1	2	2	1	1	1	1	0	2	3	3	1	1	2	2	1	1
sp|P47911|RL6_MOUSE	P47911	RL6_MOUSE	Rpl6	296	Mus musculus	1:Experimental evidence at protein level	Large ribosomal subunit protein eL6	0.8523	0.9977	1	5	5	5	0	0	0	2	1	0	2	0	0	0	0	0	0	0	0	2	1	0	2	0	0	0	0	0	0	0	0	2	1	0	2	0	0	0	0	0
sp|P47955|RLA1_MOUSE	P47955	RLA1_MOUSE	Rplp1	114	Mus musculus	1:Experimental evidence at protein level	Large ribosomal subunit protein P1	0.9308	0.999	1	24	24	24	0	0	0	4	5	4	3	4	3	0	0	1	0	0	0	4	5	4	3	4	3	0	0	1	0	0	0	4	5	4	3	4	3	0	0	1
sp|P48024|EIF1_MOUSE	P48024	EIF1_MOUSE	Eif1	113	Mus musculus	1:Experimental evidence at protein level	Eukaryotic translation initiation factor 1	0.9993	0.999	2	4	4	4	0	0	0	0	2	0	1	1	0	0	0	0	0	0	0	0	2	0	1	1	0	0	0	0	0	0	0	0	2	0	1	1	0	0	0	0
sp|P48036|ANXA5_MOUSE	P48036	ANXA5_MOUSE	Anxa5	319	Mus musculus	1:Experimental evidence at protein level	Annexin A5	1	0.999	10	83	32	83	2	0	2	14	14	14	10	9	11	2	1	4	1	0	1	5	5	6	3	3	3	1	1	3	2	0	2	14	14	14	10	9	11	2	1	4
sp|P48678|LMNA_MOUSE	P48678	LMNA_MOUSE	Lmna	665	Mus musculus	1:Experimental evidence at protein level	Prelamin-A/C	1	0.999	49	560	540	560	12	2	13	81	104	87	68	74	59	27	6	27	12	2	13	77	101	85	65	71	56	26	6	26	12	2	13	81	104	87	68	74	59	27	6	27
sp|P48754|BRCA1_MOUSE	P48754	BRCA1_MOUSE	Brca1	1812	Mus musculus	1:Experimental evidence at protein level	Breast cancer type 1 susceptibility protein homolog	0.8058	0.9968	1	12	12	12	1	2	1	0	1	0	1	1	1	1	1	2	1	2	1	0	1	0	1	1	1	1	1	2	1	2	1	0	1	0	1	1	1	1	1	2
sp|P48759|PTX3_MOUSE	P48759	PTX3_MOUSE	Ptx3	381	Mus musculus	1:Experimental evidence at protein level	Pentraxin-related protein PTX3	1	0.999	13	127	127	127	3	4	7	15	20	17	16	11	16	5	7	6	3	4	7	15	20	17	16	11	16	5	7	6	3	4	7	15	20	17	16	11	16	5	7	6
sp|P48962|ADT1_MOUSE	P48962	ADT1_MOUSE	Slc25a4	298	Mus musculus	1:Experimental evidence at protein level	ADP/ATP translocase 1	1	0.999	10	119	57	119	5	6	2	16	17	19	11	8	7	9	10	9	2	3	2	6	7	9	6	5	5	5	3	4	5	6	2	16	17	19	11	8	7	9	10	9
sp|P49312|ROA1_MOUSE	P49312	ROA1_MOUSE	Hnrnpa1	320	Mus musculus	1:Experimental evidence at protein level	Heterogeneous nuclear ribonucleoprotein A1	1	0.999	10	43	43	73	0	1	1	11	10	6	4	4	4	1	0	1	0	1	1	11	10	6	4	4	4	1	0	1	0	1	2	18	18	11	6	6	6	2	0	3
sp|P49817|CAV1_MOUSE	P49817	CAV1_MOUSE	Cav1	178	Mus musculus	1:Experimental evidence at protein level	Caveolin-1	1	0.999	8	67	67	67	1	1	1	14	11	10	10	6	7	2	2	2	1	1	1	14	11	10	10	6	7	2	2	2	1	1	1	14	11	10	10	6	7	2	2	2
sp|P50516|VATA_MOUSE	P50516	VATA_MOUSE	Atp6v1a	617	Mus musculus	1:Experimental evidence at protein level	V-type proton ATPase catalytic subunit A	1	0.999	3	9	9	9	0	0	0	3	3	1	1	0	1	0	0	0	0	0	0	3	3	1	1	0	1	0	0	0	0	0	0	3	3	1	1	0	1	0	0	0
sp|P50543|S10AB_MOUSE	P50543	S10AB_MOUSE	S100a11	98	Mus musculus	1:Experimental evidence at protein level	Protein S100-A11	1	0.999	3	77	77	77	1	1	3	10	13	10	9	10	8	3	3	6	1	1	3	10	13	10	9	10	8	3	3	6	1	1	3	10	13	10	9	10	8	3	3	6
sp|P50608|FMOD_MOUSE	P50608	FMOD_MOUSE	Fmod	376	Mus musculus	2:Experimental evidence at transcript level	Fibromodulin	1	0.999	21	291	289	291	12	7	14	34	56	32	30	33	33	15	9	16	12	7	14	33	56	32	30	33	32	15	9	16	12	7	14	34	56	32	30	33	33	15	9	16
sp|P51150|RAB7A_MOUSE	P51150	RAB7A_MOUSE	Rab7a	207	Mus musculus	1:Experimental evidence at protein level	Ras-related protein Rab-7a	1	0.999	4	9	9	9	0	0	0	2	0	4	1	1	1	0	0	0	0	0	0	2	0	4	1	1	1	0	0	0	0	0	0	2	0	4	1	1	1	0	0	0
sp|P51410|RL9_MOUSE	P51410	RL9_MOUSE	Rpl9	192	Mus musculus	1:Experimental evidence at protein level	Large ribosomal subunit protein uL6	0.9996	0.999	2	5	5	5	0	0	0	1	2	0	1	1	0	0	0	0	0	0	0	1	2	0	1	1	0	0	0	0	0	0	0	1	2	0	1	1	0	0	0	0
sp|P51863|VA0D1_MOUSE	P51863	VA0D1_MOUSE	Atp6v0d1	351	Mus musculus	1:Experimental evidence at protein level	V-type proton ATPase subunit d 1	1	0.999	4	22	22	22	0	0	0	6	2	3	2	4	2	2	1	0	0	0	0	6	2	3	2	4	2	2	1	0	0	0	0	6	2	3	2	4	2	2	1	0
sp|P51881|ADT2_MOUSE	P51881	ADT2_MOUSE	Slc25a5	298	Mus musculus	1:Experimental evidence at protein level	ADP/ATP translocase 2	1	0.999	9	39	39	101	1	1	1	5	5	6	4	4	3	3	3	3	1	1	1	5	5	6	4	4	3	3	3	3	4	4	1	15	15	16	9	7	5	7	10	8
sp|P51885|LUM_MOUSE	P51885	LUM_MOUSE	Lum	338	Mus musculus	1:Experimental evidence at protein level	Lumican	1	0.999	18	332	332	332	2	5	11	52	55	48	42	42	37	11	10	17	2	5	11	52	55	48	42	42	37	11	10	17	2	5	11	52	55	48	42	42	37	11	10	17
sp|P52480|KPYM_MOUSE	P52480	KPYM_MOUSE	Pkm	531	Mus musculus	1:Experimental evidence at protein level	Pyruvate kinase PKM	1	0.999	22	137	125	137	1	0	2	30	26	26	17	13	12	2	3	5	1	0	2	28	25	24	15	11	11	2	2	4	1	0	2	30	26	26	17	13	12	2	3	5
sp|P53026|RL10A_MOUSE	P53026	RL10A_MOUSE	Rpl10a	217	Mus musculus	1:Experimental evidence at protein level	Large ribosomal subunit protein uL1	1	0.999	5	12	12	12	0	0	0	2	1	4	2	0	3	0	0	0	0	0	0	2	1	4	2	0	3	0	0	0	0	0	0	2	1	4	2	0	3	0	0	0
sp|P54116|STOM_MOUSE	P54116	STOM_MOUSE	Stom	284	Mus musculus	1:Experimental evidence at protein level	Stomatin	0.9996	0.9966	3	6	5	6	0	0	0	1	0	1	1	0	3	0	0	0	0	0	0	1	0	0	1	0	3	0	0	0	0	0	0	1	0	1	1	0	3	0	0	0
sp|P54320|ELN_MOUSE	P54320	ELN_MOUSE	Eln	860	Mus musculus	1:Experimental evidence at protein level	Elastin	1	0.999	4	68	68	68	6	5	5	7	8	7	5	4	6	6	4	5	6	5	5	7	8	7	5	4	6	6	4	5	6	5	5	7	8	7	5	4	6	6	4	5
sp|P54775|PRS6B_MOUSE	P54775	PRS6B_MOUSE	Psmc4	418	Mus musculus	1:Experimental evidence at protein level	26S proteasome regulatory subunit 6B	0.8224	0.9971	1	2	2	2	0	0	0	1	0	0	1	0	0	0	0	0	0	0	0	1	0	0	1	0	0	0	0	0	0	0	0	1	0	0	1	0	0	0	0	0
sp|P55002|MFAP2_MOUSE	P55002	MFAP2_MOUSE	Mfap2	183	Mus musculus	2:Experimental evidence at transcript level	Microfibrillar-associated protein 2	1	0.999	4	32	32	32	4	8	3	0	1	0	0	1	1	3	5	6	4	8	3	0	1	0	0	1	1	3	5	6	4	8	3	0	1	0	0	1	1	3	5	6
sp|P55302|AMRP_MOUSE	P55302	AMRP_MOUSE	Lrpap1	360	Mus musculus	1:Experimental evidence at protein level	Alpha-2-macroglobulin receptor-associated protein	0.987	0.9989	1	3	3	3	0	0	0	1	1	1	0	0	0	0	0	0	0	0	0	1	1	1	0	0	0	0	0	0	0	0	0	1	1	1	0	0	0	0	0	0
sp|P56480|ATPB_MOUSE	P56480	ATPB_MOUSE	Atp5f1b	529	Mus musculus	1:Experimental evidence at protein level	ATP synthase F(1) complex catalytic subunit beta, mitochondrial	1	0.999	13	81	81	81	0	0	2	12	15	14	13	9	11	1	0	4	0	0	2	12	15	14	13	9	11	1	0	4	0	0	2	12	15	14	13	9	11	1	0	4
sp|P56959|FUS_MOUSE	P56959	FUS_MOUSE	Fus	518	Mus musculus	1:Experimental evidence at protein level	RNA-binding protein FUS	0.8307	0.9973	1	1	1	1	0	0	0	1	0	0	0	0	0	0	0	0	0	0	0	1	0	0	0	0	0	0	0	0	0	0	0	1	0	0	0	0	0	0	0	0
sp|P57776|EF1D_MOUSE	P57776	EF1D_MOUSE	Eef1d	281	Mus musculus	1:Experimental evidence at protein level	Elongation factor 1-delta	1	0.999	2	16	16	16	0	0	0	3	3	3	3	2	2	0	0	0	0	0	0	3	3	3	3	2	2	0	0	0	0	0	0	3	3	3	3	2	2	0	0	0
sp|P57780|ACTN4_MOUSE	P57780	ACTN4_MOUSE	Actn4	912	Mus musculus	1:Experimental evidence at protein level	Alpha-actinin-4	1	0.999	43	293	111	293	6	4	6	47	56	49	34	27	31	12	6	15	0	1	1	20	27	21	12	9	13	3	0	4	6	4	6	47	56	49	34	27	31	12	6	15
sp|P58022|LOXL2_MOUSE	P58022	LOXL2_MOUSE	Loxl2	776	Mus musculus	1:Experimental evidence at protein level	Lysyl oxidase homolog 2	1	0.999	8	47	47	47	3	0	1	8	7	5	6	4	2	5	2	4	3	0	1	8	7	5	6	4	2	5	2	4	3	0	1	8	7	5	6	4	2	5	2	4
sp|P58252|EF2_MOUSE	P58252	EF2_MOUSE	Eef2	858	Mus musculus	1:Experimental evidence at protein level	Elongation factor 2	1	0.999	9	29	29	29	0	0	0	7	8	5	4	2	3	0	0	0	0	0	0	7	8	5	4	2	3	0	0	0	0	0	0	7	8	5	4	2	3	0	0	0
sp|P58771|TPM1_MOUSE	P58771	TPM1_MOUSE	Tpm1	284	Mus musculus	1:Experimental evidence at protein level	Tropomyosin alpha-1 chain	1	0.999	25	366	158	366	15	3	20	49	54	46	38	45	41	22	9	24	10	3	11	17	19	18	15	19	18	12	6	10	15	3	20	49	54	46	38	45	41	22	9	24
sp|P58774|TPM2_MOUSE	P58774	TPM2_MOUSE	Tpm2	284	Mus musculus	1:Experimental evidence at protein level	Tropomyosin beta chain	1	0.999	20	123	123	287	1	1	5	19	23	16	15	19	16	3	1	4	1	1	5	19	23	16	15	19	16	3	1	4	5	1	12	41	50	37	35	40	37	11	3	15
sp|P59108|CPNE2_MOUSE	P59108	CPNE2_MOUSE	Cpne2	548	Mus musculus	1:Experimental evidence at protein level	Copine-2	0.8706	0.998	1	20	0	20	1	2	1	2	2	2	2	2	2	1	2	1	0	0	0	0	0	0	0	0	0	0	0	0	1	2	1	2	2	2	2	2	2	1	2	1
sp|P59708|SF3B6_MOUSE	P59708	SF3B6_MOUSE	Sf3b6	125	Mus musculus	1:Experimental evidence at protein level	Splicing factor 3B subunit 6	0.9999	0.9985	2	2	2	2	0	0	0	2	0	0	0	0	0	0	0	0	0	0	0	2	0	0	0	0	0	0	0	0	0	0	0	2	0	0	0	0	0	0	0	0
sp|P59999|ARPC4_MOUSE	P59999	ARPC4_MOUSE	Arpc4	168	Mus musculus	1:Experimental evidence at protein level	Actin-related protein 2/3 complex subunit 4	1	0.999	4	26	26	26	0	0	0	3	5	6	5	4	2	0	0	1	0	0	0	3	5	6	5	4	2	0	0	1	0	0	0	3	5	6	5	4	2	0	0	1
sp|P60335|PCBP1_MOUSE	P60335	PCBP1_MOUSE	Pcbp1	356	Mus musculus	1:Experimental evidence at protein level	Poly(rC)-binding protein 1	1	0.9989	2	10	10	10	0	0	0	2	2	2	1	2	1	0	0	0	0	0	0	2	2	2	1	2	1	0	0	0	0	0	0	2	2	2	1	2	1	0	0	0
sp|P60710|ACTB_MOUSE	P60710	ACTB_MOUSE	Actb	375	Mus musculus	1:Experimental evidence at protein level	Actin, cytoplasmic 1	1	0.999	93	304	298	2572	26	26	28	21	24	31	23	16	30	28	22	29	26	26	28	20	23	31	21	15	29	28	22	29	127	112	128	311	368	307	256	270	272	150	121	150
sp|P60843|IF4A1_MOUSE	P60843	IF4A1_MOUSE	Eif4a1	406	Mus musculus	1:Experimental evidence at protein level	Eukaryotic initiation factor 4A-I	1	0.999	3	14	2	14	0	0	0	4	1	4	2	2	1	0	0	0	0	0	0	1	0	1	0	0	0	0	0	0	0	0	0	4	1	4	2	2	1	0	0	0
sp|P60867|RS20_MOUSE	P60867	RS20_MOUSE	Rps20	119	Mus musculus	1:Experimental evidence at protein level	Small ribosomal subunit protein uS10	1	0.9989	3	7	7	7	0	0	0	2	3	1	0	1	0	0	0	0	0	0	0	2	3	1	0	1	0	0	0	0	0	0	0	2	3	1	0	1	0	0	0	0
sp|P61027|RAB10_MOUSE	P61027	RAB10_MOUSE	Rab10	200	Mus musculus	1:Experimental evidence at protein level	Ras-related protein Rab-10	0.9757	0.9988	2	5	5	17	0	0	0	2	1	2	0	0	0	0	0	0	0	0	0	2	1	2	0	0	0	0	0	0	0	0	1	4	3	4	2	1	1	0	0	1
sp|P61161|ARP2_MOUSE	P61161	ARP2_MOUSE	Actr2	394	Mus musculus	1:Experimental evidence at protein level	Actin-related protein 2	1	0.999	7	21	21	21	0	0	0	5	3	5	3	2	3	0	0	0	0	0	0	5	3	5	3	2	3	0	0	0	0	0	0	5	3	5	3	2	3	0	0	0
sp|P61205|ARF3_MOUSE	P61205	ARF3_MOUSE	Arf3	181	Mus musculus	2:Experimental evidence at transcript level	ADP-ribosylation factor 3	1	0.999	6	27	0	27	0	0	0	6	5	5	5	4	2	0	0	0	0	0	0	0	0	0	0	0	0	0	0	0	0	0	0	6	5	5	5	4	2	0	0	0
sp|P61750|ARF4_MOUSE	P61750	ARF4_MOUSE	Arf4	180	Mus musculus	1:Experimental evidence at protein level	ADP-ribosylation factor 4	1	0.999	5	6	6	15	0	0	0	1	3	1	1	0	0	0	0	0	0	0	0	1	3	1	1	0	0	0	0	0	0	0	0	3	4	2	3	2	1	0	0	0
sp|P61979|HNRPK_MOUSE	P61979	HNRPK_MOUSE	Hnrnpk	463	Mus musculus	1:Experimental evidence at protein level	Heterogeneous nuclear ribonucleoprotein K	1	0.999	8	36	36	36	0	0	1	5	10	5	4	4	3	1	1	2	0	0	1	5	10	5	4	4	3	1	1	2	0	0	1	5	10	5	4	4	3	1	1	2
sp|P61982|1433G_MOUSE	P61982	1433G_MOUSE	Ywhag	247	Mus musculus	1:Experimental evidence at protein level	14-3-3 protein gamma	1	0.999	5	5	5	73	0	0	0	1	2	0	1	0	1	0	0	0	0	0	0	1	2	0	1	0	1	0	0	0	2	5	5	10	11	7	8	5	6	3	4	7
sp|P62082|RS7_MOUSE	P62082	RS7_MOUSE	Rps7	194	Mus musculus	1:Experimental evidence at protein level	Small ribosomal subunit protein eS7	1	0.9989	5	36	36	36	0	0	0	6	7	6	7	6	4	0	0	0	0	0	0	6	7	6	7	6	4	0	0	0	0	0	0	6	7	6	7	6	4	0	0	0
sp|P62137|PP1A_MOUSE	P62137	PP1A_MOUSE	Ppp1ca	330	Mus musculus	1:Experimental evidence at protein level	Serine/threonine-protein phosphatase PP1-alpha catalytic subunit	0.9307	0.999	1	2	0	2	0	0	0	0	2	0	0	0	0	0	0	0	0	0	0	0	0	0	0	0	0	0	0	0	0	0	0	0	2	0	0	0	0	0	0	0
sp|P62242|RS8_MOUSE	P62242	RS8_MOUSE	Rps8	208	Mus musculus	1:Experimental evidence at protein level	Small ribosomal subunit protein eS8	0.9285	0.999	1	1	1	1	0	0	0	1	0	0	0	0	0	0	0	0	0	0	0	1	0	0	0	0	0	0	0	0	0	0	0	1	0	0	0	0	0	0	0	0
sp|P62245|RS15A_MOUSE	P62245	RS15A_MOUSE	Rps15a	130	Mus musculus	1:Experimental evidence at protein level	Small ribosomal subunit protein uS8	1	0.999	3	15	15	15	0	0	0	2	4	4	3	1	1	0	0	0	0	0	0	2	4	4	3	1	1	0	0	0	0	0	0	2	4	4	3	1	1	0	0	0
sp|P62259|1433E_MOUSE	P62259	1433E_MOUSE	Ywhae	255	Mus musculus	1:Experimental evidence at protein level	14-3-3 protein epsilon	1	0.999	5	17	17	85	0	0	0	4	4	4	1	1	1	1	0	1	0	0	0	4	4	4	1	1	1	1	0	1	2	5	5	13	13	11	8	6	6	4	4	8
sp|P62267|RS23_MOUSE	P62267	RS23_MOUSE	Rps23	143	Mus musculus	1:Experimental evidence at protein level	Small ribosomal subunit protein uS12	1	0.999	2	13	13	13	0	0	0	2	3	2	2	2	2	0	0	0	0	0	0	2	3	2	2	2	2	0	0	0	0	0	0	2	3	2	2	2	2	0	0	0
sp|P62270|RS18_MOUSE	P62270	RS18_MOUSE	Rps18	152	Mus musculus	1:Experimental evidence at protein level	Small ribosomal subunit protein uS13	0.8257	0.9972	1	2	2	2	0	0	0	0	1	0	0	1	0	0	0	0	0	0	0	0	1	0	0	1	0	0	0	0	0	0	0	0	1	0	0	1	0	0	0	0
sp|P62301|RS13_MOUSE	P62301	RS13_MOUSE	Rps13	151	Mus musculus	1:Experimental evidence at protein level	Small ribosomal subunit protein uS15	0.9998	0.9987	3	6	6	6	0	0	0	2	0	0	1	2	1	0	0	0	0	0	0	2	0	0	1	2	1	0	0	0	0	0	0	2	0	0	1	2	1	0	0	0
sp|P62305|RUXE_MOUSE	P62305	RUXE_MOUSE	Snrpe	92	Mus musculus	1:Experimental evidence at protein level	Small nuclear ribonucleoprotein E	0.9999	0.9984	1	6	6	6	0	0	0	2	2	1	1	0	0	0	0	0	0	0	0	2	2	1	1	0	0	0	0	0	0	0	0	2	2	1	1	0	0	0	0	0
sp|P62309|RUXG_MOUSE	P62309	RUXG_MOUSE	Snrpg	76	Mus musculus	1:Experimental evidence at protein level	Small nuclear ribonucleoprotein G	0.9995	0.9982	2	5	5	5	0	0	0	0	1	2	1	0	1	0	0	0	0	0	0	0	1	2	1	0	1	0	0	0	0	0	0	0	1	2	1	0	1	0	0	0
sp|P62320|SMD3_MOUSE	P62320	SMD3_MOUSE	Snrpd3	126	Mus musculus	1:Experimental evidence at protein level	Small nuclear ribonucleoprotein Sm D3	1	0.9988	2	5	5	5	0	0	0	1	1	1	0	1	1	0	0	0	0	0	0	1	1	1	0	1	1	0	0	0	0	0	0	1	1	1	0	1	1	0	0	0
sp|P62334|PRS10_MOUSE	P62334	PRS10_MOUSE	Psmc6	389	Mus musculus	1:Experimental evidence at protein level	26S proteasome regulatory subunit 10B	0.9309	0.999	1	6	6	6	0	0	0	1	1	1	1	1	1	0	0	0	0	0	0	1	1	1	1	1	1	0	0	0	0	0	0	1	1	1	1	1	1	0	0	0
sp|P62702|RS4X_MOUSE	P62702	RS4X_MOUSE	Rps4x	263	Mus musculus	1:Experimental evidence at protein level	Small ribosomal subunit protein eS4	1	0.9988	4	11	11	11	0	0	0	4	4	3	0	0	0	0	0	0	0	0	0	4	4	3	0	0	0	0	0	0	0	0	0	4	4	3	0	0	0	0	0	0
sp|P62717|RL18A_MOUSE	P62717	RL18A_MOUSE	Rpl18a	176	Mus musculus	1:Experimental evidence at protein level	Large ribosomal subunit protein eL20	0.9995	0.9979	2	6	6	6	0	0	0	2	2	1	1	0	0	0	0	0	0	0	0	2	2	1	1	0	0	0	0	0	0	0	0	2	2	1	1	0	0	0	0	0
sp|P62751|RL23A_MOUSE	P62751	RL23A_MOUSE	Rpl23a	156	Mus musculus	1:Experimental evidence at protein level	Large ribosomal subunit protein uL23	0.9273	0.9989	1	3	3	3	0	0	0	1	0	1	1	0	0	0	0	0	0	0	0	1	0	1	1	0	0	0	0	0	0	0	0	1	0	1	1	0	0	0	0	0
sp|P62806|H4_MOUSE	P62806	H4_MOUSE	H4c1	103	Mus musculus	1:Experimental evidence at protein level	Histone H4	1	0.999	12	186	186	186	6	4	5	36	20	24	30	20	17	11	5	8	6	4	5	36	20	24	30	20	17	11	5	8	6	4	5	36	20	24	30	20	17	11	5	8
sp|P62814|VATB2_MOUSE	P62814	VATB2_MOUSE	Atp6v1b2	511	Mus musculus	1:Experimental evidence at protein level	V-type proton ATPase subunit B, brain isoform	1	0.999	5	6	3	6	0	0	0	0	3	1	1	0	1	0	0	0	0	0	0	0	3	0	0	0	0	0	0	0	0	0	0	0	3	1	1	0	1	0	0	0
sp|P62821|RAB1A_MOUSE	P62821	RAB1A_MOUSE	Rab1a	205	Mus musculus	1:Experimental evidence at protein level	Ras-related protein Rab-1A	0.9956	0.9987	3	22	6	22	0	0	1	4	3	5	4	2	2	0	0	1	0	0	0	2	1	3	0	0	0	0	0	0	0	0	1	4	3	5	4	2	2	0	0	1
sp|P62827|RAN_MOUSE	P62827	RAN_MOUSE	Ran	216	Mus musculus	1:Experimental evidence at protein level	GTP-binding nuclear protein Ran	1	0.9987	3	8	4	8	0	0	0	1	2	1	1	2	1	0	0	0	0	0	0	0	1	0	1	1	1	0	0	0	0	0	0	1	2	1	1	2	1	0	0	0
sp|P62830|RL23_MOUSE	P62830	RL23_MOUSE	Rpl23	140	Mus musculus	1:Experimental evidence at protein level	Large ribosomal subunit protein uL14	1	0.999	4	12	12	12	0	0	0	3	2	2	3	1	1	0	0	0	0	0	0	3	2	2	3	1	1	0	0	0	0	0	0	3	2	2	3	1	1	0	0	0
sp|P62835|RAP1A_MOUSE	P62835	RAP1A_MOUSE	Rap1a	184	Mus musculus	1:Experimental evidence at protein level	Ras-related protein Rap-1A	1	0.9986	2	5	0	5	0	0	0	1	1	1	1	0	1	0	0	0	0	0	0	0	0	0	0	0	0	0	0	0	0	0	0	1	1	1	1	0	1	0	0	0
sp|P62843|RS15_MOUSE	P62843	RS15_MOUSE	Rps15	145	Mus musculus	1:Experimental evidence at protein level	Small ribosomal subunit protein uS19	0.8449	0.9975	1	1	1	1	0	0	0	0	0	0	0	1	0	0	0	0	0	0	0	0	0	0	0	1	0	0	0	0	0	0	0	0	0	0	0	1	0	0	0	0
sp|P62849|RS24_MOUSE	P62849	RS24_MOUSE	Rps24	133	Mus musculus	1:Experimental evidence at protein level	Small ribosomal subunit protein eS24	1	0.999	2	12	12	12	0	0	0	3	1	2	2	3	1	0	0	0	0	0	0	3	1	2	2	3	1	0	0	0	0	0	0	3	1	2	2	3	1	0	0	0
sp|P62855|RS26_MOUSE	P62855	RS26_MOUSE	Rps26	115	Mus musculus	1:Experimental evidence at protein level	Small ribosomal subunit protein eS26	0.9986	0.9964	2	3	3	3	0	0	0	2	0	1	0	0	0	0	0	0	0	0	0	2	0	1	0	0	0	0	0	0	0	0	0	2	0	1	0	0	0	0	0	0
sp|P62858|RS28_MOUSE	P62858	RS28_MOUSE	Rps28	69	Mus musculus	1:Experimental evidence at protein level	Small ribosomal subunit protein eS28	1	0.999	2	13	13	13	1	0	1	0	3	1	1	1	1	1	1	2	1	0	1	0	3	1	1	1	1	1	1	2	1	0	1	0	3	1	1	1	1	1	1	2
sp|P62862|RS30_MOUSE	P62862	RS30_MOUSE	Fau	133	Mus musculus	1:Experimental evidence at protein level	Ubiquitin-like FUBI-ribosomal protein eS30 fusion protein	0.9211	0.9988	1	8	8	8	0	0	0	2	2	1	2	1	0	0	0	0	0	0	0	2	2	1	2	1	0	0	0	0	0	0	0	2	2	1	2	1	0	0	0	0
sp|P62889|RL30_MOUSE	P62889	RL30_MOUSE	Rpl30	115	Mus musculus	1:Experimental evidence at protein level	Large ribosomal subunit protein eL30	1	0.999	2	5	5	5	0	0	0	2	2	0	0	1	0	0	0	0	0	0	0	2	2	0	0	1	0	0	0	0	0	0	0	2	2	0	0	1	0	0	0	0
sp|P62900|RL31_MOUSE	P62900	RL31_MOUSE	Rpl31	125	Mus musculus	1:Experimental evidence at protein level	Large ribosomal subunit protein eL31	1	0.999	2	9	9	9	0	0	0	2	2	2	2	1	0	0	0	0	0	0	0	2	2	2	2	1	0	0	0	0	0	0	0	2	2	2	2	1	0	0	0	0
sp|P62908|RS3_MOUSE	P62908	RS3_MOUSE	Rps3	243	Mus musculus	1:Experimental evidence at protein level	Small ribosomal subunit protein uS3	1	0.999	8	38	38	38	0	0	0	7	9	7	6	5	4	0	0	0	0	0	0	7	9	7	6	5	4	0	0	0	0	0	0	7	9	7	6	5	4	0	0	0
sp|P62960|YBOX1_MOUSE	P62960	YBOX1_MOUSE	Ybx1	322	Mus musculus	1:Experimental evidence at protein level	Y-box-binding protein 1	1	0.9988	2	2	0	2	0	0	0	0	2	0	0	0	0	0	0	0	0	0	0	0	0	0	0	0	0	0	0	0	0	0	0	0	2	0	0	0	0	0	0	0
sp|P62962|PROF1_MOUSE	P62962	PROF1_MOUSE	Pfn1	140	Mus musculus	1:Experimental evidence at protein level	Profilin-1	1	0.999	6	66	66	66	1	2	4	10	10	9	6	7	6	3	3	5	1	2	4	10	10	9	6	7	6	3	3	5	1	2	4	10	10	9	6	7	6	3	3	5
sp|P62984|RL40_MOUSE	P62984	RL40_MOUSE	Uba52	128	Mus musculus	1:Experimental evidence at protein level	Ubiquitin-ribosomal protein eL40 fusion protein	1	0.999	5	40	3	40	0	0	0	7	8	6	5	5	5	1	1	2	0	0	0	1	0	0	1	1	0	0	0	0	0	0	0	7	8	6	5	5	5	1	1	2
sp|P62996|TRA2B_MOUSE	P62996	TRA2B_MOUSE	Tra2b	288	Mus musculus	1:Experimental evidence at protein level	Transformer-2 protein homolog beta	0.927	0.9989	1	3	3	3	0	0	0	1	1	1	0	0	0	0	0	0	0	0	0	1	1	1	0	0	0	0	0	0	0	0	0	1	1	1	0	0	0	0	0	0
sp|P63017|HSP7C_MOUSE	P63017	HSP7C_MOUSE	Hspa8	646	Mus musculus	1:Experimental evidence at protein level	Heat shock cognate 71 kDa protein	1	0.999	25	171	130	211	1	1	3	33	30	35	20	19	18	4	2	5	1	1	2	26	24	26	15	14	13	3	2	3	3	1	5	38	35	41	24	25	24	6	2	7
sp|P63038|CH60_MOUSE	P63038	CH60_MOUSE	Hspd1	573	Mus musculus	1:Experimental evidence at protein level	60 kDa heat shock protein, mitochondrial	1	0.9989	2	5	5	5	0	0	0	1	0	1	0	1	1	0	0	1	0	0	0	1	0	1	0	1	1	0	0	1	0	0	0	1	0	1	0	1	1	0	0	1
sp|P63101|1433Z_MOUSE	P63101	1433Z_MOUSE	Ywhaz	245	Mus musculus	1:Experimental evidence at protein level	14-3-3 protein zeta/delta	1	0.999	8	111	43	111	2	5	6	15	17	13	14	11	11	4	4	9	0	0	1	6	8	6	7	6	6	1	0	2	2	5	6	15	17	13	14	11	11	4	4	9
sp|P63242|IF5A1_MOUSE	P63242	IF5A1_MOUSE	Eif5a	154	Mus musculus	1:Experimental evidence at protein level	Eukaryotic translation initiation factor 5A-1	1	0.999	4	14	2	14	0	0	0	1	6	2	2	1	2	0	0	0	0	0	0	0	1	0	0	1	0	0	0	0	0	0	0	1	6	2	2	1	2	0	0	0
sp|P63260|ACTG_MOUSE	P63260	ACTG_MOUSE	Actg1	375	Mus musculus	1:Experimental evidence at protein level	Actin, cytoplasmic 2	1	0.999	95	2584	316	2588	128	107	124	315	371	316	250	273	284	151	120	145	27	21	24	25	27	40	17	19	42	29	21	24	128	107	124	315	371	316	252	274	285	151	120	145
sp|P63268|ACTH_MOUSE	P63268	ACTH_MOUSE	Actg2	376	Mus musculus	1:Experimental evidence at protein level	Actin, gamma-enteric smooth muscle	1	0.999	64	627	8	1548	24	19	24	82	106	76	65	77	71	29	23	31	0	0	0	1	2	1	1	1	1	0	0	1	73	65	76	186	220	186	148	173	162	91	74	94
sp|P63323|RS12_MOUSE	P63323	RS12_MOUSE	Rps12	132	Mus musculus	1:Experimental evidence at protein level	Small ribosomal subunit protein eS12	1	0.999	5	36	36	36	0	0	0	6	10	4	3	8	4	0	0	1	0	0	0	6	10	4	3	8	4	0	0	1	0	0	0	6	10	4	3	8	4	0	0	1
sp|P63325|RS10_MOUSE	P63325	RS10_MOUSE	Rps10	165	Mus musculus	1:Experimental evidence at protein level	Small ribosomal subunit protein eS10	0.9998	0.9987	2	14	14	14	0	0	0	2	2	2	3	3	2	0	0	0	0	0	0	2	2	2	3	3	2	0	0	0	0	0	0	2	2	2	3	3	2	0	0	0
sp|P67984|RL22_MOUSE	P67984	RL22_MOUSE	Rpl22	128	Mus musculus	1:Experimental evidence at protein level	Large ribosomal subunit protein eL22	0.9253	0.9989	1	2	2	2	0	0	0	1	1	0	0	0	0	0	0	0	0	0	0	1	1	0	0	0	0	0	0	0	0	0	0	1	1	0	0	0	0	0	0	0
sp|P68040|RACK1_MOUSE	P68040	RACK1_MOUSE	Rack1	317	Mus musculus	1:Experimental evidence at protein level	Small ribosomal subunit protein RACK1	1	0.9988	5	10	10	10	0	0	0	4	4	1	0	1	0	0	0	0	0	0	0	4	4	1	0	1	0	0	0	0	0	0	0	4	4	1	0	1	0	0	0	0
sp|P68134|ACTS_MOUSE	P68134	ACTS_MOUSE	Acta1	377	Mus musculus	1:Experimental evidence at protein level	Actin, alpha skeletal muscle	1	0.999	65	71	11	1520	6	3	4	7	8	8	8	9	8	4	2	4	2	1	0	0	1	1	2	2	2	0	0	0	78	67	80	180	209	182	147	168	159	89	71	90
sp|P68181|KAPCB_MOUSE	P68181	KAPCB_MOUSE	Prkacb	351	Mus musculus	1:Experimental evidence at protein level	cAMP-dependent protein kinase catalytic subunit beta	0.9985	0.9968	2	5	4	5	0	0	0	2	0	1	1	1	0	0	0	0	0	0	0	1	0	1	1	1	0	0	0	0	0	0	0	2	0	1	1	1	0	0	0	0
sp|P68254|1433T_MOUSE	P68254	1433T_MOUSE	Ywhaq	245	Mus musculus	1:Experimental evidence at protein level	14-3-3 protein theta	1	0.999	5	8	8	76	0	0	0	1	2	2	1	0	2	0	0	0	0	0	0	1	2	2	1	0	2	0	0	0	2	5	5	10	11	9	8	5	7	3	4	7
sp|P68368|TBA4A_MOUSE	P68368	TBA4A_MOUSE	Tuba4a	448	Mus musculus	1:Experimental evidence at protein level	Tubulin alpha-4A chain	1	0.999	16	32	1	244	1	1	1	5	5	5	3	3	3	2	1	2	0	0	0	0	0	0	0	0	1	0	0	0	6	6	6	39	43	37	26	25	20	11	10	15
sp|P68369|TBA1A_MOUSE	P68369	TBA1A_MOUSE	Tuba1a	451	Mus musculus	1:Experimental evidence at protein level	Tubulin alpha-1A chain	1	0.999	21	336	0	336	9	11	15	49	54	45	36	35	28	16	16	22	0	0	0	0	0	0	0	0	0	0	0	0	9	11	15	49	54	45	36	35	28	16	16	22
sp|P68372|TBB4B_MOUSE	P68372	TBB4B_MOUSE	Tubb4b	445	Mus musculus	1:Experimental evidence at protein level	Tubulin beta-4B chain	0.9999	0.999	29	38	5	359	0	0	0	10	9	6	5	4	4	0	0	0	0	0	0	1	2	2	0	0	0	0	0	0	3	4	2	74	68	56	44	41	39	8	5	15
sp|P70168|IMB1_MOUSE	P70168	IMB1_MOUSE	Kpnb1	876	Mus musculus	1:Experimental evidence at protein level	Importin subunit beta-1	0.9158	0.9988	1	12	12	12	0	0	0	2	2	2	2	2	2	0	0	0	0	0	0	2	2	2	2	2	2	0	0	0	0	0	0	2	2	2	2	2	2	0	0	0
sp|P70372|ELAV1_MOUSE	P70372	ELAV1_MOUSE	Elavl1	326	Mus musculus	1:Experimental evidence at protein level	ELAV-like protein 1	0.9305	0.999	1	6	6	6	0	0	0	1	0	2	0	1	2	0	0	0	0	0	0	1	0	2	0	1	2	0	0	0	0	0	0	1	0	2	0	1	2	0	0	0
sp|P80313|TCPH_MOUSE	P80313	TCPH_MOUSE	Cct7	544	Mus musculus	1:Experimental evidence at protein level	T-complex protein 1 subunit eta	1	0.999	3	5	5	5	0	0	0	1	2	0	2	0	0	0	0	0	0	0	0	1	2	0	2	0	0	0	0	0	0	0	0	1	2	0	2	0	0	0	0	0
sp|P80314|TCPB_MOUSE	P80314	TCPB_MOUSE	Cct2	535	Mus musculus	1:Experimental evidence at protein level	T-complex protein 1 subunit beta	1	0.999	9	54	54	54	2	0	2	8	11	9	6	6	5	2	1	2	2	0	2	8	11	9	6	6	5	2	1	2	2	0	2	8	11	9	6	6	5	2	1	2
sp|P80315|TCPD_MOUSE	P80315	TCPD_MOUSE	Cct4	539	Mus musculus	1:Experimental evidence at protein level	T-complex protein 1 subunit delta	1	0.999	7	17	17	18	0	0	0	6	3	2	2	3	1	0	0	0	0	0	0	6	3	2	2	3	1	0	0	0	0	0	0	7	3	2	2	3	1	0	0	0
sp|P80316|TCPE_MOUSE	P80316	TCPE_MOUSE	Cct5	541	Mus musculus	1:Experimental evidence at protein level	T-complex protein 1 subunit epsilon	1	0.999	8	20	20	20	0	0	0	7	4	3	1	3	2	0	0	0	0	0	0	7	4	3	1	3	2	0	0	0	0	0	0	7	4	3	1	3	2	0	0	0
sp|P80317|TCPZ_MOUSE	P80317	TCPZ_MOUSE	Cct6a	531	Mus musculus	1:Experimental evidence at protein level	T-complex protein 1 subunit zeta	1	0.999	8	21	21	21	0	0	0	5	8	3	1	1	1	1	0	1	0	0	0	5	8	3	1	1	1	1	0	1	0	0	0	5	8	3	1	1	1	1	0	1
sp|P80318|TCPG_MOUSE	P80318	TCPG_MOUSE	Cct3	545	Mus musculus	1:Experimental evidence at protein level	T-complex protein 1 subunit gamma	1	0.999	6	28	28	28	0	0	0	7	5	5	5	2	3	0	0	1	0	0	0	7	5	5	5	2	3	0	0	1	0	0	0	7	5	5	5	2	3	0	0	1
sp|P81117|NUCB2_MOUSE	P81117	NUCB2_MOUSE	Nucb2	420	Mus musculus	1:Experimental evidence at protein level	Nucleobindin-2	0.7514	0.9955	1	2	2	2	0	0	0	0	1	1	0	0	0	0	0	0	0	0	0	0	1	1	0	0	0	0	0	0	0	0	0	0	1	1	0	0	0	0	0	0
sp|P82198|BGH3_MOUSE	P82198	BGH3_MOUSE	Tgfbi	683	Mus musculus	1:Experimental evidence at protein level	Transforming growth factor-beta-induced protein ig-h3	1	0.999	15	125	125	125	2	5	5	11	25	17	13	15	10	4	8	10	2	5	5	11	25	17	13	15	10	4	8	10	2	5	5	11	25	17	13	15	10	4	8	10
sp|P84104|SRSF3_MOUSE	P84104	SRSF3_MOUSE	Srsf3	164	Mus musculus	1:Experimental evidence at protein level	Serine/arginine-rich splicing factor 3	0.9514	0.9975	2	3	3	20	0	0	0	1	1	1	0	0	0	0	0	0	0	0	0	1	1	1	0	0	0	0	0	0	0	0	0	4	4	3	3	3	2	0	0	1
sp|P84228|H32_MOUSE	P84228	H32_MOUSE	H3c2	136	Mus musculus	1:Experimental evidence at protein level	Histone H3.2	1	0.999	11	69	4	69	2	2	3	10	12	6	13	8	7	4	2	0	0	0	0	0	4	0	0	0	0	0	0	0	2	2	3	10	12	6	13	8	7	4	2	0
sp|P97298|PEDF_MOUSE	P97298	PEDF_MOUSE	Serpinf1	417	Mus musculus	1:Experimental evidence at protein level	Pigment epithelium-derived factor	0.9994	0.9989	2	3	3	3	0	0	0	1	0	0	1	1	0	0	0	0	0	0	0	1	0	0	1	1	0	0	0	0	0	0	0	1	0	0	1	1	0	0	0	0
sp|P97315|CSRP1_MOUSE	P97315	CSRP1_MOUSE	Csrp1	193	Mus musculus	1:Experimental evidence at protein level	Cysteine and glycine-rich protein 1	1	0.9989	2	3	3	3	0	0	0	1	1	0	1	0	0	0	0	0	0	0	0	1	1	0	1	0	0	0	0	0	0	0	0	1	1	0	1	0	0	0	0	0
sp|P97324|G6PD2_MOUSE	P97324	G6PD2_MOUSE	G6pd2	513	Mus musculus	1:Experimental evidence at protein level	Glucose-6-phosphate 1-dehydrogenase 2	0.8351	0.9973	1	1	0	1	0	0	0	1	0	0	0	0	0	0	0	0	0	0	0	0	0	0	0	0	0	0	0	0	0	0	0	1	0	0	0	0	0	0	0	0
sp|P97352|S10AD_MOUSE	P97352	S10AD_MOUSE	S100a13	98	Mus musculus	1:Experimental evidence at protein level	Protein S100-A13	0.9988	0.9977	2	8	8	8	0	0	0	1	1	1	1	3	1	0	0	0	0	0	0	1	1	1	1	3	1	0	0	0	0	0	0	1	1	1	1	3	1	0	0	0
sp|P97384|ANX11_MOUSE	P97384	ANX11_MOUSE	Anxa11	503	Mus musculus	1:Experimental evidence at protein level	Annexin A11	0.7754	0.9961	1	2	2	2	0	0	0	0	0	0	0	1	1	0	0	0	0	0	0	0	0	0	0	1	1	0	0	0	0	0	0	0	0	0	0	1	1	0	0	0
sp|P97429|ANXA4_MOUSE	P97429	ANXA4_MOUSE	Anxa4	319	Mus musculus	1:Experimental evidence at protein level	Annexin A4	1	0.999	3	6	6	15	0	0	0	2	2	1	1	0	0	0	0	0	0	0	0	2	2	1	1	0	0	0	0	0	0	0	1	4	3	2	1	2	2	0	0	0
sp|P97434|MPRIP_MOUSE	P97434	MPRIP_MOUSE	Mprip	1024	Mus musculus	1:Experimental evidence at protein level	Myosin phosphatase Rho-interacting protein	1	0.999	10	28	28	28	0	0	0	4	5	8	3	5	3	0	0	0	0	0	0	4	5	8	3	5	3	0	0	0	0	0	0	4	5	8	3	5	3	0	0	0
sp|P97449|AMPN_MOUSE	P97449	AMPN_MOUSE	Anpep	966	Mus musculus	1:Experimental evidence at protein level	Aminopeptidase N	1	0.999	5	31	31	31	0	0	0	8	5	6	4	5	3	0	0	0	0	0	0	8	5	6	4	5	3	0	0	0	0	0	0	8	5	6	4	5	3	0	0	0
sp|P97461|RS5_MOUSE	P97461	RS5_MOUSE	Rps5	204	Mus musculus	1:Experimental evidence at protein level	Small ribosomal subunit protein uS7	0.9308	0.999	1	8	8	8	0	0	0	1	2	2	1	1	1	0	0	0	0	0	0	1	2	2	1	1	1	0	0	0	0	0	0	1	2	2	1	1	1	0	0	0
sp|P97479|MYO7A_MOUSE	P97479	MYO7A_MOUSE	Myo7a	2215	Mus musculus	1:Experimental evidence at protein level	Unconventional myosin-VIIa	0.8371	0.9974	1	5	5	5	0	0	0	0	1	0	1	1	2	0	0	0	0	0	0	0	1	0	1	1	2	0	0	0	0	0	0	0	1	0	1	1	2	0	0	0
sp|P97855|G3BP1_MOUSE	P97855	G3BP1_MOUSE	G3bp1	465	Mus musculus	1:Experimental evidence at protein level	Ras GTPase-activating protein-binding protein 1	0.9072	0.9986	1	1	1	1	0	0	0	1	0	0	0	0	0	0	0	0	0	0	0	1	0	0	0	0	0	0	0	0	0	0	0	1	0	0	0	0	0	0	0	0
sp|P97873|LOXL1_MOUSE	P97873	LOXL1_MOUSE	Loxl1	607	Mus musculus	1:Experimental evidence at protein level	Lysyl oxidase homolog 1	0.9275	0.9989	1	19	19	19	0	2	1	1	2	3	0	2	0	2	3	3	0	2	1	1	2	3	0	2	0	2	3	3	0	2	1	1	2	3	0	2	0	2	3	3
sp|P97927|LAMA4_MOUSE	P97927	LAMA4_MOUSE	Lama4	1816	Mus musculus	1:Experimental evidence at protein level	Laminin subunit alpha-4	1	0.999	17	85	85	85	3	2	6	11	13	8	5	5	5	8	6	13	3	2	6	11	13	8	5	5	5	8	6	13	3	2	6	11	13	8	5	5	5	8	6	13
sp|P98078|DAB2_MOUSE	P98078	DAB2_MOUSE	Dab2	766	Mus musculus	1:Experimental evidence at protein level	Disabled homolog 2	0.9987	0.9983	2	9	9	9	0	0	0	2	2	2	1	1	1	0	0	0	0	0	0	2	2	2	1	1	1	0	0	0	0	0	0	2	2	2	1	1	1	0	0	0
sp|P98086|C1QA_MOUSE	P98086	C1QA_MOUSE	C1qa	245	Mus musculus	1:Experimental evidence at protein level	Complement C1q subcomponent subunit A	1	0.999	3	12	12	12	0	0	0	4	6	2	0	0	0	0	0	0	0	0	0	4	6	2	0	0	0	0	0	0	0	0	0	4	6	2	0	0	0	0	0	0
sp|P99024|TBB5_MOUSE	P99024	TBB5_MOUSE	Tubb5	444	Mus musculus	1:Experimental evidence at protein level	Tubulin beta-5 chain	1	0.999	31	469	111	469	9	8	9	81	77	68	57	54	51	15	13	27	3	2	3	15	16	14	15	14	13	4	5	7	9	8	9	81	77	68	57	54	51	15	13	27
sp|P99027|RLA2_MOUSE	P99027	RLA2_MOUSE	Rplp2	115	Mus musculus	1:Experimental evidence at protein level	Large ribosomal subunit protein P2	0.9297	0.999	1	13	13	13	0	0	0	2	2	2	1	2	2	1	0	1	0	0	0	2	2	2	1	2	2	1	0	1	0	0	0	2	2	2	1	2	2	1	0	1
sp|P99029|PRDX5_MOUSE	P99029	PRDX5_MOUSE	Prdx5	210	Mus musculus	1:Experimental evidence at protein level	Peroxiredoxin-5, mitochondrial	1	0.999	4	19	19	19	0	0	0	3	4	3	3	2	3	0	0	1	0	0	0	3	4	3	3	2	3	0	0	1	0	0	0	3	4	3	3	2	3	0	0	1
sp|Q00780|CO8A1_MOUSE	Q00780	CO8A1_MOUSE	Col8a1	744	Mus musculus	1:Experimental evidence at protein level	Collagen alpha-1(VIII) chain	1	0.999	6	117	117	117	8	5	5	15	10	15	15	8	12	8	10	6	8	5	5	15	10	15	15	8	12	8	10	6	8	5	5	15	10	15	15	8	12	8	10	6
sp|Q01149|CO1A2_MOUSE	Q01149	CO1A2_MOUSE	Col1a2	1372	Mus musculus	1:Experimental evidence at protein level	Collagen alpha-2(I) chain	1	0.999	175	6069	6068	6069	487	495	551	446	509	474	399	425	421	649	584	629	486	495	551	446	509	474	399	425	421	649	584	629	487	495	551	446	509	474	399	425	421	649	584	629
sp|Q01405|SC23A_MOUSE	Q01405	SC23A_MOUSE	Sec23a	765	Mus musculus	1:Experimental evidence at protein level	Protein transport protein Sec23A	1	0.999	3	19	12	19	0	0	0	4	4	4	3	1	3	0	0	0	0	0	0	3	2	3	2	0	2	0	0	0	0	0	0	4	4	4	3	1	3	0	0	0
sp|Q01768|NDKB_MOUSE	Q01768	NDKB_MOUSE	Nme2	152	Mus musculus	1:Experimental evidence at protein level	Nucleoside diphosphate kinase B	1	0.9989	5	19	9	19	0	0	0	5	4	4	2	1	3	0	0	0	0	0	0	2	2	2	1	0	2	0	0	0	0	0	0	5	4	4	2	1	3	0	0	0
sp|Q01853|TERA_MOUSE	Q01853	TERA_MOUSE	Vcp	806	Mus musculus	1:Experimental evidence at protein level	Transitional endoplasmic reticulum ATPase	1	0.999	10	64	64	64	0	0	0	14	15	12	6	5	11	0	0	1	0	0	0	14	15	12	6	5	11	0	0	1	0	0	0	14	15	12	6	5	11	0	0	1
sp|Q02013|AQP1_MOUSE	Q02013	AQP1_MOUSE	Aqp1	269	Mus musculus	1:Experimental evidence at protein level	Aquaporin-1	0.9996	0.9985	2	6	6	6	0	0	0	2	1	2	1	0	0	0	0	0	0	0	0	2	1	2	1	0	0	0	0	0	0	0	0	2	1	2	1	0	0	0	0	0
sp|Q02053|UBA1_MOUSE	Q02053	UBA1_MOUSE	Uba1	1058	Mus musculus	1:Experimental evidence at protein level	Ubiquitin-like modifier-activating enzyme 1	0.7451	0.9954	1	1	1	1	0	0	0	0	0	1	0	0	0	0	0	0	0	0	0	0	0	1	0	0	0	0	0	0	0	0	0	0	0	1	0	0	0	0	0	0
sp|Q02105|C1QC_MOUSE	Q02105	C1QC_MOUSE	C1qc	246	Mus musculus	1:Experimental evidence at protein level	Complement C1q subcomponent subunit C	1	0.9965	3	3	3	3	0	0	0	1	0	0	0	1	0	0	1	0	0	0	0	1	0	0	0	1	0	0	1	0	0	0	0	1	0	0	0	1	0	0	1	0
sp|Q02788|CO6A2_MOUSE	Q02788	CO6A2_MOUSE	Col6a2	1034	Mus musculus	1:Experimental evidence at protein level	Collagen alpha-2(VI) chain	1	0.999	61	1101	1099	1101	68	82	68	98	116	107	69	60	76	108	135	114	68	82	68	98	116	107	69	59	75	108	135	114	68	82	68	98	116	107	69	60	76	108	135	114
sp|Q02819|NUCB1_MOUSE	Q02819	NUCB1_MOUSE	Nucb1	459	Mus musculus	1:Experimental evidence at protein level	Nucleobindin-1	0.8952	0.9984	1	1	1	1	0	0	0	0	0	1	0	0	0	0	0	0	0	0	0	0	0	1	0	0	0	0	0	0	0	0	0	0	0	1	0	0	0	0	0	0
sp|Q03265|ATPA_MOUSE	Q03265	ATPA_MOUSE	Atp5f1a	553	Mus musculus	1:Experimental evidence at protein level	ATP synthase F(1) complex subunit alpha, mitochondrial	1	0.999	12	50	50	50	0	0	2	9	9	10	7	5	6	0	0	2	0	0	2	9	9	10	7	5	6	0	0	2	0	0	2	9	9	10	7	5	6	0	0	2
sp|Q03350|TSP2_MOUSE	Q03350	TSP2_MOUSE	Thbs2	1172	Mus musculus	1:Experimental evidence at protein level	Thrombospondin-2	1	0.999	14	55	55	197	1	0	1	10	11	6	5	7	3	3	3	5	1	0	1	10	11	6	5	7	3	3	3	5	12	11	12	22	27	19	16	18	13	14	15	18
sp|Q04447|KCRB_MOUSE	Q04447	KCRB_MOUSE	Ckb	381	Mus musculus	1:Experimental evidence at protein level	Creatine kinase B-type	0.9997	0.9979	2	8	8	8	0	0	0	0	3	1	1	1	1	0	0	1	0	0	0	0	3	1	1	1	1	0	0	1	0	0	0	0	3	1	1	1	1	0	0	1
sp|Q04857|CO6A1_MOUSE	Q04857	CO6A1_MOUSE	Col6a1	1025	Mus musculus	1:Experimental evidence at protein level	Collagen alpha-1(VI) chain	1	0.999	72	1362	1362	1362	99	125	118	109	111	115	95	91	108	110	155	126	99	125	118	109	111	115	95	91	108	110	155	126	99	125	118	109	111	115	95	91	108	110	155	126
sp|Q05186|RCN1_MOUSE	Q05186	RCN1_MOUSE	Rcn1	325	Mus musculus	1:Experimental evidence at protein level	Reticulocalbin-1	1	0.999	2	7	7	7	0	0	0	1	2	2	0	2	0	0	0	0	0	0	0	1	2	2	0	2	0	0	0	0	0	0	0	1	2	2	0	2	0	0	0	0
sp|Q05306|COAA1_MOUSE	Q05306	COAA1_MOUSE	Col10a1	680	Mus musculus	2:Experimental evidence at transcript level	Collagen alpha-1(X) chain	1	0.999	5	60	60	60	1	2	0	7	8	10	3	4	3	7	9	6	1	2	0	7	8	10	3	4	3	7	9	6	1	2	0	7	8	10	3	4	3	7	9	6
sp|Q05793|PGBM_MOUSE	Q05793	PGBM_MOUSE	Hspg2	3707	Mus musculus	1:Experimental evidence at protein level	Basement membrane-specific heparan sulfate proteoglycan core protein	1	0.999	157	2709	2709	2709	200	166	182	259	284	263	216	203	214	285	212	225	200	166	182	259	284	263	216	203	214	285	212	225	200	166	182	259	284	263	216	203	214	285	212	225
sp|Q06890|CLUS_MOUSE	Q06890	CLUS_MOUSE	Clu	448	Mus musculus	1:Experimental evidence at protein level	Clusterin	1	0.9989	4	17	17	17	0	0	0	3	4	4	1	1	0	1	1	2	0	0	0	3	4	4	1	1	0	1	1	2	0	0	0	3	4	4	1	1	0	1	1	2
sp|Q07235|GDN_MOUSE	Q07235	GDN_MOUSE	Serpine2	397	Mus musculus	1:Experimental evidence at protein level	Glia-derived nexin	0.9276	0.9989	1	7	7	7	0	0	0	2	2	1	1	1	0	0	0	0	0	0	0	2	2	1	1	1	0	0	0	0	0	0	0	2	2	1	1	1	0	0	0	0
sp|Q07797|LG3BP_MOUSE	Q07797	LG3BP_MOUSE	Lgals3bp	577	Mus musculus	1:Experimental evidence at protein level	Galectin-3-binding protein	1	0.999	4	12	12	12	0	0	0	3	3	3	1	1	1	0	0	0	0	0	0	3	3	3	1	1	1	0	0	0	0	0	0	3	3	3	1	1	1	0	0	0
sp|Q08091|CNN1_MOUSE	Q08091	CNN1_MOUSE	Cnn1	297	Mus musculus	1:Experimental evidence at protein level	Calponin-1	0.9994	0.9987	2	7	7	7	0	0	0	1	2	1	1	2	0	0	0	0	0	0	0	1	2	1	1	2	0	0	0	0	0	0	0	1	2	1	1	2	0	0	0	0
sp|Q08093|CNN2_MOUSE	Q08093	CNN2_MOUSE	Cnn2	305	Mus musculus	1:Experimental evidence at protein level	Calponin-2	1	0.999	5	24	19	24	0	0	0	5	6	5	1	4	3	0	0	0	0	0	0	4	5	4	1	3	2	0	0	0	0	0	0	5	6	5	1	4	3	0	0	0
sp|Q08879|FBLN1_MOUSE	Q08879	FBLN1_MOUSE	Fbln1	705	Mus musculus	1:Experimental evidence at protein level	Fibulin-1	1	0.9989	4	55	55	55	0	0	1	7	9	10	5	4	4	6	5	4	0	0	1	7	9	10	5	4	4	6	5	4	0	0	1	7	9	10	5	4	4	6	5	4
sp|Q08943|SSRP1_MOUSE	Q08943	SSRP1_MOUSE	Ssrp1	708	Mus musculus	1:Experimental evidence at protein level	FACT complex subunit SSRP1	0.8025	0.9967	1	4	4	4	0	0	0	1	1	1	0	1	0	0	0	0	0	0	0	1	1	1	0	1	0	0	0	0	0	0	0	1	1	1	0	1	0	0	0	0
sp|Q3THE2|ML12B_MOUSE	Q3THE2	ML12B_MOUSE	Myl12b	172	Mus musculus	1:Experimental evidence at protein level	Myosin regulatory light chain 12B	1	0.999	14	210	52	210	3	2	6	31	34	27	27	28	22	10	7	13	1	1	2	7	9	7	5	5	4	4	3	4	3	2	6	31	34	27	27	28	22	10	7	13
sp|Q3TTY5|K22E_MOUSE	Q3TTY5	K22E_MOUSE	Krt2	707	Mus musculus	1:Experimental evidence at protein level	Keratin, type II cytoskeletal 2 epidermal	0.984	0.9948	2	1	1	6	0	0	0	0	0	0	0	0	0	0	1	0	0	0	0	0	0	0	0	0	0	0	1	0	0	1	0	0	0	0	0	0	0	0	4	1
sp|Q3TXS7|PSMD1_MOUSE	Q3TXS7	PSMD1_MOUSE	Psmd1	953	Mus musculus	1:Experimental evidence at protein level	26S proteasome non-ATPase regulatory subunit 1	0.9301	0.999	1	7	7	7	0	0	0	2	1	2	0	1	1	0	0	0	0	0	0	2	1	2	0	1	1	0	0	0	0	0	0	2	1	2	0	1	1	0	0	0
sp|Q3TZZ7|ESYT2_MOUSE	Q3TZZ7	ESYT2_MOUSE	Esyt2	845	Mus musculus	1:Experimental evidence at protein level	Extended synaptotagmin-2	0.7201	0.9948	1	1	1	1	0	0	0	1	0	0	0	0	0	0	0	0	0	0	0	1	0	0	0	0	0	0	0	0	0	0	0	1	0	0	0	0	0	0	0	0
sp|Q3U7R1|ESYT1_MOUSE	Q3U7R1	ESYT1_MOUSE	Esyt1	1092	Mus musculus	1:Experimental evidence at protein level	Extended synaptotagmin-1	0.9999	0.9981	2	7	7	7	0	0	0	1	2	4	0	0	0	0	0	0	0	0	0	1	2	4	0	0	0	0	0	0	0	0	0	1	2	4	0	0	0	0	0	0
sp|Q3U962|CO5A2_MOUSE	Q3U962	CO5A2_MOUSE	Col5a2	1497	Mus musculus	1:Experimental evidence at protein level	Collagen alpha-2(V) chain	1	0.999	45	891	826	971	72	76	63	71	80	75	69	60	69	89	90	77	66	70	58	64	74	70	64	56	64	84	84	72	78	83	69	78	86	82	76	67	76	95	97	84
sp|Q3UQ28|PXDN_MOUSE	Q3UQ28	PXDN_MOUSE	Pxdn	1475	Mus musculus	1:Experimental evidence at protein level	Peroxidasin homolog	1	0.9989	5	34	34	34	2	2	1	5	3	2	4	4	3	3	3	2	2	2	1	5	3	2	4	4	3	3	3	2	2	2	1	5	3	2	4	4	3	3	3	2
sp|Q3UTY6|THSD4_MOUSE	Q3UTY6	THSD4_MOUSE	Thsd4	1018	Mus musculus	1:Experimental evidence at protein level	Thrombospondin type-1 domain-containing protein 4	0.7903	0.9964	1	1	1	1	0	0	0	0	1	0	0	0	0	0	0	0	0	0	0	0	1	0	0	0	0	0	0	0	0	0	0	0	1	0	0	0	0	0	0	0
sp|Q3V1M1|IGS10_MOUSE	Q3V1M1	IGS10_MOUSE	Igsf10	2594	Mus musculus	2:Experimental evidence at transcript level	Immunoglobulin superfamily member 10	1	0.999	9	53	53	53	1	1	2	8	9	8	4	3	5	3	5	4	1	1	2	8	9	8	4	3	5	3	5	4	1	1	2	8	9	8	4	3	5	3	5	4
sp|Q4KML4|ABRAL_MOUSE	Q4KML4	ABRAL_MOUSE	Abracl	81	Mus musculus	1:Experimental evidence at protein level	Costars family protein ABRACL	1	0.999	1	9	9	9	0	0	0	1	2	1	1	2	2	0	0	0	0	0	0	1	2	1	1	2	2	0	0	0	0	0	0	1	2	1	1	2	2	0	0	0
sp|Q501J6|DDX17_MOUSE	Q501J6	DDX17_MOUSE	Ddx17	650	Mus musculus	1:Experimental evidence at protein level	Probable ATP-dependent RNA helicase DDX17	0.8476	0.9976	1	1	0	1	0	0	0	1	0	0	0	0	0	0	0	0	0	0	0	0	0	0	0	0	0	0	0	0	0	0	0	1	0	0	0	0	0	0	0	0
sp|Q5SQX6|CYFP2_MOUSE	Q5SQX6	CYFP2_MOUSE	Cyfip2	1253	Mus musculus	1:Experimental evidence at protein level	Cytoplasmic FMR1-interacting protein 2	0.9834	0.998	2	2	1	2	0	0	0	0	1	1	0	0	0	0	0	0	0	0	0	0	0	1	0	0	0	0	0	0	0	0	0	0	1	1	0	0	0	0	0	0
sp|Q5SYD0|MYO1D_MOUSE	Q5SYD0	MYO1D_MOUSE	Myo1d	1006	Mus musculus	1:Experimental evidence at protein level	Unconventional myosin-Id	1	0.999	6	19	19	19	0	0	0	4	5	3	2	2	3	0	0	0	0	0	0	4	5	3	2	2	3	0	0	0	0	0	0	4	5	3	2	2	3	0	0	0
sp|Q5XJY5|COPD_MOUSE	Q5XJY5	COPD_MOUSE	Arcn1	511	Mus musculus	1:Experimental evidence at protein level	Coatomer subunit delta	1	0.9985	2	5	5	5	0	0	0	1	2	2	0	0	0	0	0	0	0	0	0	1	2	2	0	0	0	0	0	0	0	0	0	1	2	2	0	0	0	0	0	0
sp|Q60598|SRC8_MOUSE	Q60598	SRC8_MOUSE	Cttn	546	Mus musculus	1:Experimental evidence at protein level	Src substrate cortactin	1	0.999	10	60	60	60	0	0	0	9	11	9	9	9	11	1	0	1	0	0	0	9	11	9	9	9	11	1	0	1	0	0	0	9	11	9	9	9	11	1	0	1
sp|Q60605|MYL6_MOUSE	Q60605	MYL6_MOUSE	Myl6	151	Mus musculus	1:Experimental evidence at protein level	Myosin light polypeptide 6	1	0.999	16	434	394	434	17	13	24	48	71	52	42	49	50	26	18	24	16	10	20	43	66	48	38	45	45	24	17	22	17	13	24	48	71	52	42	49	50	26	18	24
sp|Q60634|FLOT2_MOUSE	Q60634	FLOT2_MOUSE	Flot2	428	Mus musculus	1:Experimental evidence at protein level	Flotillin-2	1	0.9988	4	8	8	8	0	0	0	2	1	2	2	1	0	0	0	0	0	0	0	2	1	2	2	1	0	0	0	0	0	0	0	2	1	2	2	1	0	0	0	0
sp|Q60668|HNRPD_MOUSE	Q60668	HNRPD_MOUSE	Hnrnpd	355	Mus musculus	1:Experimental evidence at protein level	Heterogeneous nuclear ribonucleoprotein D0	1	0.999	6	45	33	45	0	0	0	9	10	8	8	6	4	0	0	0	0	0	0	7	8	6	6	4	2	0	0	0	0	0	0	9	10	8	8	6	4	0	0	0
sp|Q60715|P4HA1_MOUSE	Q60715	P4HA1_MOUSE	P4ha1	534	Mus musculus	1:Experimental evidence at protein level	Prolyl 4-hydroxylase subunit alpha-1	1	0.999	2	10	10	10	0	0	0	2	3	3	1	0	1	0	0	0	0	0	0	2	3	3	1	0	1	0	0	0	0	0	0	2	3	3	1	0	1	0	0	0
sp|Q60847|COCA1_MOUSE	Q60847	COCA1_MOUSE	Col12a1	3120	Mus musculus	2:Experimental evidence at transcript level	Collagen alpha-1(XII) chain	1	0.999	301	7818	7815	7818	548	542	523	729	847	744	636	634	648	709	661	597	548	541	523	729	846	744	636	634	648	709	660	597	548	542	523	729	847	744	636	634	648	709	661	597
sp|Q60854|SPB6_MOUSE	Q60854	SPB6_MOUSE	Serpinb6	378	Mus musculus	1:Experimental evidence at protein level	Serpin B6	1	0.9983	3	3	3	3	0	0	0	2	0	0	0	0	1	0	0	0	0	0	0	2	0	0	0	0	1	0	0	0	0	0	0	2	0	0	0	0	1	0	0	0
sp|Q60930|VDAC2_MOUSE	Q60930	VDAC2_MOUSE	Vdac2	295	Mus musculus	1:Experimental evidence at protein level	Non-selective voltage-gated ion channel VDAC2	1	0.999	10	61	61	61	0	0	0	14	17	14	6	5	4	0	0	1	0	0	0	14	17	14	6	5	4	0	0	1	0	0	0	14	17	14	6	5	4	0	0	1
sp|Q60931|VDAC3_MOUSE	Q60931	VDAC3_MOUSE	Vdac3	283	Mus musculus	1:Experimental evidence at protein level	Non-selective voltage-gated ion channel VDAC3	1	0.999	6	29	29	52	0	0	0	7	7	6	2	2	2	1	1	1	0	0	0	7	7	6	2	2	2	1	1	1	0	0	0	11	11	10	5	5	5	1	1	3
sp|Q60932|VDAC1_MOUSE	Q60932	VDAC1_MOUSE	Vdac1	296	Mus musculus	1:Experimental evidence at protein level	Non-selective voltage-gated ion channel VDAC1	1	0.999	7	64	41	64	0	0	0	15	15	12	7	7	5	0	1	2	0	0	0	11	11	8	4	4	2	0	1	0	0	0	0	15	15	12	7	7	5	0	1	2
sp|Q61001|LAMA5_MOUSE	Q61001	LAMA5_MOUSE	Lama5	3718	Mus musculus	1:Experimental evidence at protein level	Laminin subunit alpha-5	1	0.999	18	79	79	79	4	4	2	12	9	9	5	4	4	10	6	10	4	4	2	12	9	9	5	4	4	10	6	10	4	4	2	12	9	9	5	4	4	10	6	10
sp|Q61171|PRDX2_MOUSE	Q61171	PRDX2_MOUSE	Prdx2	198	Mus musculus	1:Experimental evidence at protein level	Peroxiredoxin-2	1	0.999	4	13	11	13	0	0	0	2	4	4	1	1	1	0	0	0	0	0	0	2	3	3	1	1	1	0	0	0	0	0	0	2	4	4	1	1	1	0	0	0
sp|Q61207|SAP_MOUSE	Q61207	SAP_MOUSE	Psap	557	Mus musculus	1:Experimental evidence at protein level	Prosaposin	0.7863	0.9963	1	2	2	2	0	0	0	1	0	1	0	0	0	0	0	0	0	0	0	1	0	1	0	0	0	0	0	0	0	0	0	1	0	1	0	0	0	0	0	0
sp|Q61233|PLSL_MOUSE	Q61233	PLSL_MOUSE	Lcp1	627	Mus musculus	1:Experimental evidence at protein level	Plastin-2	1	0.9987	5	26	7	26	0	0	0	6	5	5	4	4	2	0	0	0	0	0	0	2	2	1	1	1	0	0	0	0	0	0	0	6	5	5	4	4	2	0	0	0
sp|Q61245|COBA1_MOUSE	Q61245	COBA1_MOUSE	Col11a1	1804	Mus musculus	1:Experimental evidence at protein level	Collagen alpha-1(XI) chain	1	0.999	18	120	120	177	11	12	5	13	13	14	4	10	8	12	10	8	11	12	5	13	13	14	4	10	8	12	10	8	17	15	7	16	20	18	7	13	11	22	17	14
sp|Q61292|LAMB2_MOUSE	Q61292	LAMB2_MOUSE	Lamb2	1799	Mus musculus	1:Experimental evidence at protein level	Laminin subunit beta-2	1	0.999	20	134	134	134	5	3	7	19	19	16	8	10	6	15	13	13	5	3	7	19	19	16	8	10	6	15	13	13	5	3	7	19	19	16	8	10	6	15	13	13
sp|Q61398|PCOC1_MOUSE	Q61398	PCOC1_MOUSE	Pcolce	468	Mus musculus	1:Experimental evidence at protein level	Procollagen C-endopeptidase enhancer 1	1	0.999	3	17	17	17	1	1	0	4	4	2	2	1	1	0	1	0	1	1	0	4	4	2	2	1	1	0	1	0	1	1	0	4	4	2	2	1	1	0	1	0
sp|Q61508|ECM1_MOUSE	Q61508	ECM1_MOUSE	Ecm1	559	Mus musculus	1:Experimental evidence at protein level	Extracellular matrix protein 1	1	0.999	4	29	29	29	3	2	2	2	3	3	2	3	2	2	3	2	3	2	2	2	3	3	2	3	2	2	3	2	3	2	2	2	3	3	2	3	2	2	3	2
sp|Q61548|AP180_MOUSE	Q61548	AP180_MOUSE	Snap91	901	Mus musculus	1:Experimental evidence at protein level	Clathrin coat assembly protein AP180	0.8934	0.9984	1	8	0	8	0	0	0	2	2	2	1	0	1	0	0	0	0	0	0	0	0	0	0	0	0	0	0	0	0	0	0	2	2	2	1	0	1	0	0	0
sp|Q61553|FSCN1_MOUSE	Q61553	FSCN1_MOUSE	Fscn1	493	Mus musculus	1:Experimental evidence at protein level	Fascin	1	0.999	16	79	79	79	1	0	0	18	22	15	6	6	6	2	1	2	1	0	0	18	22	15	6	6	6	2	1	2	1	0	0	18	22	15	6	6	6	2	1	2
sp|Q61554|FBN1_MOUSE	Q61554	FBN1_MOUSE	Fbn1	2873	Mus musculus	1:Experimental evidence at protein level	Fibrillin-1	1	0.999	219	3908	3666	3908	589	489	530	24	11	21	14	11	16	846	656	701	561	460	506	19	9	18	10	8	13	793	612	657	589	489	530	24	11	21	14	11	16	846	656	701
sp|Q61555|FBN2_MOUSE	Q61555	FBN2_MOUSE	Fbn2	2907	Mus musculus	1:Experimental evidence at protein level	Fibrillin-2	1	0.999	36	94	94	318	7	5	11	0	0	0	0	0	0	20	20	31	7	5	11	0	0	0	0	0	0	20	20	31	33	30	33	5	2	3	4	3	3	69	61	72
sp|Q61576|FKB10_MOUSE	Q61576	FKB10_MOUSE	Fkbp10	581	Mus musculus	1:Experimental evidence at protein level	Peptidyl-prolyl cis-trans isomerase FKBP10	0.6962	0.9941	1	1	1	1	0	0	0	1	0	0	0	0	0	0	0	0	0	0	0	1	0	0	0	0	0	0	0	0	0	0	0	1	0	0	0	0	0	0	0	0
sp|Q61581|IBP7_MOUSE	Q61581	IBP7_MOUSE	Igfbp7	281	Mus musculus	1:Experimental evidence at protein level	Insulin-like growth factor-binding protein 7	0.8461	0.9975	1	2	2	2	0	0	0	0	1	1	0	0	0	0	0	0	0	0	0	0	1	1	0	0	0	0	0	0	0	0	0	0	1	1	0	0	0	0	0	0
sp|Q61598|GDIB_MOUSE	Q61598	GDIB_MOUSE	Gdi2	445	Mus musculus	1:Experimental evidence at protein level	Rab GDP dissociation inhibitor beta	1	0.999	5	18	13	18	0	0	0	3	3	4	2	1	4	1	0	0	0	0	0	3	2	2	1	1	3	1	0	0	0	0	0	3	3	4	2	1	4	1	0	0
sp|Q61703|ITIH2_MOUSE	Q61703	ITIH2_MOUSE	Itih2	946	Mus musculus	1:Experimental evidence at protein level	Inter-alpha-trypsin inhibitor heavy chain H2	1	0.999	7	85	85	85	2	3	5	8	10	10	7	8	7	8	8	9	2	3	5	8	10	10	7	8	7	8	8	9	2	3	5	8	10	10	7	8	7	8	8	9
sp|Q61704|ITIH3_MOUSE	Q61704	ITIH3_MOUSE	Itih3	889	Mus musculus	1:Experimental evidence at protein level	Inter-alpha-trypsin inhibitor heavy chain H3	0.8777	0.9981	1	2	2	2	0	0	0	0	2	0	0	0	0	0	0	0	0	0	0	0	2	0	0	0	0	0	0	0	0	0	0	0	2	0	0	0	0	0	0	0
sp|Q61792|LASP1_MOUSE	Q61792	LASP1_MOUSE	Lasp1	263	Mus musculus	1:Experimental evidence at protein level	LIM and SH3 domain protein 1	1	0.999	4	19	19	19	0	0	1	3	3	2	3	3	3	0	0	1	0	0	1	3	3	2	3	3	3	0	0	1	0	0	1	3	3	2	3	3	3	0	0	1
sp|Q61879|MYH10_MOUSE	Q61879	MYH10_MOUSE	Myh10	1976	Mus musculus	1:Experimental evidence at protein level	Myosin-10	1	0.999	110	627	559	1012	14	11	10	96	103	110	67	66	76	34	18	22	11	9	7	88	93	98	61	60	70	29	14	19	31	22	25	153	161	158	106	106	112	60	37	41
sp|Q61937|NPM_MOUSE	Q61937	NPM_MOUSE	Npm1	292	Mus musculus	1:Experimental evidence at protein level	Nucleophosmin	1	0.999	5	19	19	19	0	0	0	4	7	3	2	2	1	0	0	0	0	0	0	4	7	3	2	2	1	0	0	0	0	0	0	4	7	3	2	2	1	0	0	0
sp|Q61990|PCBP2_MOUSE	Q61990	PCBP2_MOUSE	Pcbp2	362	Mus musculus	1:Experimental evidence at protein level	Poly(rC)-binding protein 2	0.9161	0.9988	1	6	6	6	0	0	0	2	1	1	1	1	0	0	0	0	0	0	0	2	1	1	1	1	0	0	0	0	0	0	0	2	1	1	1	1	0	0	0	0
sp|Q62000|MIME_MOUSE	Q62000	MIME_MOUSE	Ogn	298	Mus musculus	1:Experimental evidence at protein level	Mimecan	1	0.999	7	33	33	33	0	0	0	7	12	5	4	4	1	0	0	0	0	0	0	7	12	5	4	4	1	0	0	0	0	0	0	7	12	5	4	4	1	0	0	0
sp|Q62009|POSTN_MOUSE	Q62009	POSTN_MOUSE	Postn	838	Mus musculus	1:Experimental evidence at protein level	Periostin	1	0.999	87	1510	1510	1510	58	85	70	164	224	165	157	152	143	83	112	97	58	85	70	164	224	165	157	152	143	83	112	97	58	85	70	164	224	165	157	152	143	83	112	97
sp|Q62059|CSPG2_MOUSE	Q62059	CSPG2_MOUSE	Vcan	3357	Mus musculus	1:Experimental evidence at protein level	Versican core protein	1	0.999	3	22	22	22	0	0	0	4	4	4	4	3	1	0	0	2	0	0	0	4	4	4	4	3	1	0	0	2	0	0	0	4	4	4	4	3	1	0	0	2
sp|Q62167|DDX3X_MOUSE	Q62167	DDX3X_MOUSE	Ddx3x	662	Mus musculus	1:Experimental evidence at protein level	ATP-dependent RNA helicase DDX3X	1	0.999	4	23	1	23	0	0	0	4	5	4	4	2	4	0	0	0	0	0	0	0	1	0	0	0	0	0	0	0	0	0	0	4	5	4	4	2	4	0	0	0
sp|Q62186|SSRD_MOUSE	Q62186	SSRD_MOUSE	Ssr4	172	Mus musculus	1:Experimental evidence at protein level	Translocon-associated protein subunit delta	0.9849	0.999	1	7	7	7	0	0	0	1	1	2	0	0	0	1	1	1	0	0	0	1	1	2	0	0	0	1	1	1	0	0	0	1	1	2	0	0	0	1	1	1
sp|Q62230|SN_MOUSE	Q62230	SN_MOUSE	Siglec1	1695	Mus musculus	1:Experimental evidence at protein level	Sialoadhesin	0.9991	0.9954	2	4	4	4	0	0	0	1	1	2	0	0	0	0	0	0	0	0	0	1	1	2	0	0	0	0	0	0	0	0	0	1	1	2	0	0	0	0	0	0
sp|Q62261|SPTB2_MOUSE	Q62261	SPTB2_MOUSE	Sptbn1	2363	Mus musculus	1:Experimental evidence at protein level	Spectrin beta chain, non-erythrocytic 1	1	0.999	68	376	375	376	6	4	7	69	59	76	42	39	35	15	10	14	6	4	7	68	59	76	42	39	35	15	10	14	6	4	7	69	59	76	42	39	35	15	10	14
sp|Q62419|SH3G1_MOUSE	Q62419	SH3G1_MOUSE	Sh3gl1	368	Mus musculus	1:Experimental evidence at protein level	Endophilin-A2	0.7491	0.9955	1	3	3	3	0	0	0	1	0	1	0	0	1	0	0	0	0	0	0	1	0	1	0	0	1	0	0	0	0	0	0	1	0	1	0	0	1	0	0	0
sp|Q62422|OSTF1_MOUSE	Q62422	OSTF1_MOUSE	Ostf1	215	Mus musculus	1:Experimental evidence at protein level	Osteoclast-stimulating factor 1	0.9292	0.999	1	10	10	10	0	0	0	2	2	2	2	1	1	0	0	0	0	0	0	2	2	2	2	1	1	0	0	0	0	0	0	2	2	2	2	1	1	0	0	0
sp|Q62426|CYTB_MOUSE	Q62426	CYTB_MOUSE	Cstb	98	Mus musculus	1:Experimental evidence at protein level	Cystatin-B	0.9999	0.9987	1	9	9	9	0	0	0	1	3	3	0	1	1	0	0	0	0	0	0	1	3	3	0	1	1	0	0	0	0	0	0	1	3	3	0	1	1	0	0	0
sp|Q62465|VAT1_MOUSE	Q62465	VAT1_MOUSE	Vat1	406	Mus musculus	1:Experimental evidence at protein level	Synaptic vesicle membrane protein VAT-1 homolog	1	0.9989	3	5	5	5	0	0	0	2	0	1	1	0	1	0	0	0	0	0	0	2	0	1	1	0	1	0	0	0	0	0	0	2	0	1	1	0	1	0	0	0
sp|Q64012|RALY_MOUSE	Q64012	RALY_MOUSE	Raly	312	Mus musculus	1:Experimental evidence at protein level	RNA-binding protein Raly	0.9999	0.999	3	6	6	6	0	0	0	1	1	1	2	1	0	0	0	0	0	0	0	1	1	1	2	1	0	0	0	0	0	0	0	1	1	1	2	1	0	0	0	0
sp|Q640N1|AEBP1_MOUSE	Q640N1	AEBP1_MOUSE	Aebp1	1128	Mus musculus	1:Experimental evidence at protein level	Adipocyte enhancer-binding protein 1	1	0.999	18	164	152	164	3	3	4	27	28	25	19	24	15	4	6	6	3	3	4	25	26	23	18	22	14	4	5	5	3	3	4	27	28	25	19	24	15	4	6	6
sp|Q64277|BST1_MOUSE	Q64277	BST1_MOUSE	Bst1	311	Mus musculus	1:Experimental evidence at protein level	ADP-ribosyl cyclase/cyclic ADP-ribose hydrolase 2	1	0.999	3	11	11	11	0	0	1	2	3	1	1	1	0	1	0	1	0	0	1	2	3	1	1	1	0	1	0	1	0	0	1	2	3	1	1	1	0	1	0	1
sp|Q64310|SURF4_MOUSE	Q64310	SURF4_MOUSE	Surf4	269	Mus musculus	1:Experimental evidence at protein level	Surfeit locus protein 4	0.9985	0.9989	1	5	5	5	0	0	0	2	1	2	0	0	0	0	0	0	0	0	0	2	1	2	0	0	0	0	0	0	0	0	0	2	1	2	0	0	0	0	0	0
sp|Q64337|SQSTM_MOUSE	Q64337	SQSTM_MOUSE	Sqstm1	442	Mus musculus	1:Experimental evidence at protein level	Sequestosome-1	1	0.999	2	12	12	12	0	0	0	1	2	3	2	2	2	0	0	0	0	0	0	1	2	3	2	2	2	0	0	0	0	0	0	1	2	3	2	2	2	0	0	0
sp|Q64339|ISG15_MOUSE	Q64339	ISG15_MOUSE	Isg15	161	Mus musculus	1:Experimental evidence at protein level	Ubiquitin-like protein ISG15	0.9267	0.9989	1	2	2	2	0	0	0	1	1	0	0	0	0	0	0	0	0	0	0	1	1	0	0	0	0	0	0	0	0	0	0	1	1	0	0	0	0	0	0	0
sp|Q64449|MRC2_MOUSE	Q64449	MRC2_MOUSE	Mrc2	1479	Mus musculus	1:Experimental evidence at protein level	C-type mannose receptor 2	0.9198	0.9988	1	2	2	2	0	0	0	1	0	0	0	0	1	0	0	0	0	0	0	1	0	0	0	0	1	0	0	0	0	0	0	1	0	0	0	0	1	0	0	0
sp|Q64511|TOP2B_MOUSE	Q64511	TOP2B_MOUSE	Top2b	1612	Mus musculus	1:Experimental evidence at protein level	DNA topoisomerase 2-beta	1	0.9989	6	26	24	26	0	0	1	5	6	5	1	3	3	1	0	1	0	0	1	5	4	5	1	3	3	1	0	1	0	0	1	5	6	5	1	3	3	1	0	1
sp|Q64522|H2A2B_MOUSE	Q64522	H2A2B_MOUSE	H2ac21	130	Mus musculus	1:Experimental evidence at protein level	Histone H2A type 2-B	0.9899	0.999	16	178	0	235	4	0	1	33	33	27	29	24	19	7	0	1	0	0	0	0	0	0	0	0	0	0	0	0	7	2	4	40	41	33	35	30	25	11	3	4
sp|Q64727|VINC_MOUSE	Q64727	VINC_MOUSE	Vcl	1066	Mus musculus	1:Experimental evidence at protein level	Vinculin	1	0.999	7	44	44	44	1	0	1	7	7	6	6	7	7	0	0	2	1	0	1	7	7	6	6	7	7	0	0	2	1	0	1	7	7	6	6	7	7	0	0	2
sp|Q68FD5|CLH1_MOUSE	Q68FD5	CLH1_MOUSE	Cltc	1675	Mus musculus	1:Experimental evidence at protein level	Clathrin heavy chain 1	1	0.999	31	149	149	149	2	2	1	25	31	25	17	15	17	5	6	3	2	2	1	25	31	25	17	15	17	5	6	3	2	2	1	25	31	25	17	15	17	5	6	3
sp|Q6AW69|CGNL1_MOUSE	Q6AW69	CGNL1_MOUSE	Cgnl1	1297	Mus musculus	1:Experimental evidence at protein level	Cingulin-like protein 1	0.7182	0.9947	1	7	7	7	0	0	0	2	1	1	1	1	1	0	0	0	0	0	0	2	1	1	1	1	1	0	0	0	0	0	0	2	1	1	1	1	1	0	0	0
sp|Q6DFW4|NOP58_MOUSE	Q6DFW4	NOP58_MOUSE	Nop58	536	Mus musculus	1:Experimental evidence at protein level	Nucleolar protein 58	0.8889	0.9983	1	1	1	1	0	0	0	0	1	0	0	0	0	0	0	0	0	0	0	0	1	0	0	0	0	0	0	0	0	0	0	0	1	0	0	0	0	0	0	0
sp|Q6IFX2|K1C42_MOUSE	Q6IFX2	K1C42_MOUSE	Krt42	452	Mus musculus	1:Experimental evidence at protein level	Keratin, type I cytoskeletal 42	0.9995	0.9975	3	9	3	25	0	2	1	1	0	0	0	0	0	1	2	2	0	1	0	0	0	0	0	0	0	0	1	1	1	4	2	2	2	1	1	0	1	3	4	4
sp|Q6IRU2|TPM4_MOUSE	Q6IRU2	TPM4_MOUSE	Tpm4	248	Mus musculus	1:Experimental evidence at protein level	Tropomyosin alpha-4 chain	1	0.999	26	282	258	314	6	2	12	40	47	42	36	38	31	10	4	14	6	2	12	37	41	38	31	35	28	10	4	14	8	2	14	44	51	46	39	41	36	11	5	17
sp|Q6NZJ6|IF4G1_MOUSE	Q6NZJ6	IF4G1_MOUSE	Eif4g1	1600	Mus musculus	1:Experimental evidence at protein level	Eukaryotic translation initiation factor 4 gamma 1	0.9058	0.9986	1	5	5	5	0	0	0	1	0	1	1	0	0	1	0	1	0	0	0	1	0	1	1	0	0	1	0	1	0	0	0	1	0	1	1	0	0	1	0	1
sp|Q6P1F6|2ABA_MOUSE	Q6P1F6	2ABA_MOUSE	Ppp2r2a	447	Mus musculus	1:Experimental evidence at protein level	Serine/threonine-protein phosphatase 2A 55 kDa regulatory subunit B alpha isoform	0.9309	0.999	1	1	0	1	0	0	0	0	1	0	0	0	0	0	0	0	0	0	0	0	0	0	0	0	0	0	0	0	0	0	0	0	1	0	0	0	0	0	0	0
sp|Q6P4T2|U520_MOUSE	Q6P4T2	U520_MOUSE	Snrnp200	2136	Mus musculus	1:Experimental evidence at protein level	U5 small nuclear ribonucleoprotein 200 kDa helicase	1	0.999	4	14	14	14	0	0	0	2	3	3	1	3	2	0	0	0	0	0	0	2	3	3	1	3	2	0	0	0	0	0	0	2	3	3	1	3	2	0	0	0
sp|Q6PDM2|SRSF1_MOUSE	Q6PDM2	SRSF1_MOUSE	Srsf1	248	Mus musculus	1:Experimental evidence at protein level	Serine/arginine-rich splicing factor 1	1	0.999	2	14	14	14	0	0	0	4	1	2	2	4	1	0	0	0	0	0	0	4	1	2	2	4	1	0	0	0	0	0	0	4	1	2	2	4	1	0	0	0
sp|Q6PHZ2|KCC2D_MOUSE	Q6PHZ2	KCC2D_MOUSE	Camk2d	499	Mus musculus	1:Experimental evidence at protein level	Calcium/calmodulin-dependent protein kinase type II subunit delta	1	0.999	2	2	2	2	0	0	0	1	1	0	0	0	0	0	0	0	0	0	0	1	1	0	0	0	0	0	0	0	0	0	0	1	1	0	0	0	0	0	0	0
sp|Q6ZQ38|CAND1_MOUSE	Q6ZQ38	CAND1_MOUSE	Cand1	1230	Mus musculus	1:Experimental evidence at protein level	Cullin-associated NEDD8-dissociated protein 1	0.9033	0.9986	1	1	1	1	0	0	0	0	1	0	0	0	0	0	0	0	0	0	0	0	1	0	0	0	0	0	0	0	0	0	0	0	1	0	0	0	0	0	0	0
sp|Q6ZWN5|RS9_MOUSE	Q6ZWN5	RS9_MOUSE	Rps9	194	Mus musculus	1:Experimental evidence at protein level	Small ribosomal subunit protein uS4	1	0.9978	3	3	3	3	0	0	0	3	0	0	0	0	0	0	0	0	0	0	0	3	0	0	0	0	0	0	0	0	0	0	0	3	0	0	0	0	0	0	0	0
sp|Q6ZWV3|RL10_MOUSE	Q6ZWV3	RL10_MOUSE	Rpl10	214	Mus musculus	1:Experimental evidence at protein level	Large ribosomal subunit protein uL16	0.8492	0.9976	1	1	1	1	0	0	0	1	0	0	0	0	0	0	0	0	0	0	0	1	0	0	0	0	0	0	0	0	0	0	0	1	0	0	0	0	0	0	0	0
sp|Q6ZWX6|IF2A_MOUSE	Q6ZWX6	IF2A_MOUSE	Eif2s1	315	Mus musculus	1:Experimental evidence at protein level	Eukaryotic translation initiation factor 2 subunit 1	0.812	0.9969	1	1	1	1	0	0	0	0	0	0	0	0	1	0	0	0	0	0	0	0	0	0	0	0	1	0	0	0	0	0	0	0	0	0	0	0	1	0	0	0
sp|Q76MZ3|2AAA_MOUSE	Q76MZ3	2AAA_MOUSE	Ppp2r1a	589	Mus musculus	1:Experimental evidence at protein level	Serine/threonine-protein phosphatase 2A 65 kDa regulatory subunit A alpha isoform	0.9309	0.999	1	1	1	1	0	0	0	0	1	0	0	0	0	0	0	0	0	0	0	0	1	0	0	0	0	0	0	0	0	0	0	0	1	0	0	0	0	0	0	0
sp|Q78PY7|SND1_MOUSE	Q78PY7	SND1_MOUSE	Snd1	910	Mus musculus	1:Experimental evidence at protein level	Staphylococcal nuclease domain-containing protein 1	1	0.9988	7	20	20	20	0	0	0	3	5	4	3	2	3	0	0	0	0	0	0	3	5	4	3	2	3	0	0	0	0	0	0	3	5	4	3	2	3	0	0	0
sp|Q78XF5|OSTC_MOUSE	Q78XF5	OSTC_MOUSE	Ostc	149	Mus musculus	1:Experimental evidence at protein level	Oligosaccharyltransferase complex subunit OSTC	0.93	0.999	1	6	6	6	0	0	0	0	1	1	1	1	0	1	1	0	0	0	0	0	1	1	1	1	0	1	1	0	0	0	0	0	1	1	1	1	0	1	1	0
sp|Q7TMK9|HNRPQ_MOUSE	Q7TMK9	HNRPQ_MOUSE	Syncrip	623	Mus musculus	1:Experimental evidence at protein level	Heterogeneous nuclear ribonucleoprotein Q	1	0.999	9	42	42	42	0	0	0	9	8	9	6	6	4	0	0	0	0	0	0	9	8	9	6	6	4	0	0	0	0	0	0	9	8	9	6	6	4	0	0	0
sp|Q7TMM9|TBB2A_MOUSE	Q7TMM9	TBB2A_MOUSE	Tubb2a	445	Mus musculus	1:Experimental evidence at protein level	Tubulin beta-2A chain	0.9998	0.999	26	29	1	337	0	0	0	7	6	5	3	3	5	0	0	0	0	0	0	0	1	0	0	0	0	0	0	0	6	6	6	63	58	48	41	38	40	7	6	18
sp|Q7TPR4|ACTN1_MOUSE	Q7TPR4	ACTN1_MOUSE	Actn1	892	Mus musculus	1:Experimental evidence at protein level	Alpha-actinin-1	1	0.999	39	96	89	274	0	0	1	18	23	20	13	9	7	3	1	1	0	0	1	17	21	19	11	9	6	3	1	1	6	3	6	44	51	47	34	27	25	12	7	12
sp|Q7TPW1|NEXN_MOUSE	Q7TPW1	NEXN_MOUSE	Nexn	607	Mus musculus	1:Experimental evidence at protein level	Nexilin	1	0.9987	6	22	22	22	0	0	0	6	4	4	2	4	2	0	0	0	0	0	0	6	4	4	2	4	2	0	0	0	0	0	0	6	4	4	2	4	2	0	0	0
sp|Q80SU7|GVIN1_MOUSE	Q80SU7	GVIN1_MOUSE	Gvin1	2427	Mus musculus	1:Experimental evidence at protein level	Interferon-induced very large GTPase 1	0.6927	0.994	1	28	28	28	2	3	2	2	2	2	1	2	3	3	3	3	2	3	2	2	2	2	1	2	3	3	3	3	2	3	2	2	2	2	1	2	3	3	3	3
sp|Q80T21|ATL4_MOUSE	Q80T21	ATL4_MOUSE	Adamtsl4	1036	Mus musculus	2:Experimental evidence at transcript level	ADAMTS-like protein 4	0.9999	0.999	3	14	14	14	2	1	2	0	1	0	0	1	0	3	2	2	2	1	2	0	1	0	0	1	0	3	2	2	2	1	2	0	1	0	0	1	0	3	2	2
sp|Q80X19|COEA1_MOUSE	Q80X19	COEA1_MOUSE	Col14a1	1797	Mus musculus	1:Experimental evidence at protein level	Collagen alpha-1(XIV) chain	1	0.999	47	453	453	456	9	12	9	72	65	70	51	41	39	28	28	29	9	12	9	72	65	70	51	41	39	28	28	29	9	13	9	72	66	70	51	41	39	28	29	29
sp|Q80X90|FLNB_MOUSE	Q80X90	FLNB_MOUSE	Flnb	2602	Mus musculus	1:Experimental evidence at protein level	Filamin-B	1	0.999	41	189	189	224	4	3	7	32	30	30	13	18	17	10	11	14	4	3	7	32	30	30	13	18	17	10	11	14	4	3	7	39	35	38	18	20	21	10	12	17
sp|Q80YX1|TENA_MOUSE	Q80YX1	TENA_MOUSE	Tnc	2110	Mus musculus	1:Experimental evidence at protein level	Tenascin	1	0.999	82	1081	1081	1081	33	47	55	130	160	132	94	86	90	72	83	99	33	47	55	130	160	132	94	86	90	72	83	99	33	47	55	130	160	132	94	86	90	72	83	99
sp|Q80Z71|TENN_MOUSE	Q80Z71	TENN_MOUSE	Tnn	1560	Mus musculus	1:Experimental evidence at protein level	Tenascin-N	1	0.999	42	412	412	412	7	11	38	46	59	43	29	45	25	23	28	58	7	11	38	46	59	43	29	45	25	23	28	58	7	11	38	46	59	43	29	45	25	23	28	58
sp|Q8BFR5|EFTU_MOUSE	Q8BFR5	EFTU_MOUSE	Tufm	452	Mus musculus	1:Experimental evidence at protein level	Elongation factor Tu, mitochondrial	1	0.999	3	7	7	7	0	0	0	2	0	2	1	0	1	0	0	1	0	0	0	2	0	2	1	0	1	0	0	1	0	0	0	2	0	2	1	0	1	0	0	1
sp|Q8BFZ9|ERLN2_MOUSE	Q8BFZ9	ERLN2_MOUSE	Erlin2	340	Mus musculus	1:Experimental evidence at protein level	Erlin-2	1	0.9989	7	26	18	26	0	0	0	8	4	6	2	2	3	0	0	1	0	0	0	7	3	4	1	1	2	0	0	0	0	0	0	8	4	6	2	2	3	0	0	1
sp|Q8BG05|ROA3_MOUSE	Q8BG05	ROA3_MOUSE	Hnrnpa3	379	Mus musculus	1:Experimental evidence at protein level	Heterogeneous nuclear ribonucleoprotein A3	1	0.999	11	94	80	102	0	0	2	18	20	13	13	10	10	4	0	4	0	0	2	15	16	11	12	9	9	3	0	3	0	0	2	21	23	15	13	10	10	4	0	4
sp|Q8BG32|PSD11_MOUSE	Q8BG32	PSD11_MOUSE	Psmd11	422	Mus musculus	1:Experimental evidence at protein level	26S proteasome non-ATPase regulatory subunit 11	0.9866	0.9989	1	2	2	2	0	0	0	0	1	1	0	0	0	0	0	0	0	0	0	0	1	1	0	0	0	0	0	0	0	0	0	0	1	1	0	0	0	0	0	0
sp|Q8BG73|SH3L2_MOUSE	Q8BG73	SH3L2_MOUSE	Sh3bgrl2	107	Mus musculus	1:Experimental evidence at protein level	SH3 domain-binding glutamic acid-rich-like protein 2	0.9211	0.9988	1	3	3	3	0	0	0	1	1	1	0	0	0	0	0	0	0	0	0	1	1	1	0	0	0	0	0	0	0	0	0	1	1	1	0	0	0	0	0	0
sp|Q8BGH2|SAM50_MOUSE	Q8BGH2	SAM50_MOUSE	Samm50	469	Mus musculus	1:Experimental evidence at protein level	Sorting and assembly machinery component 50 homolog	0.9295	0.999	1	2	2	2	0	0	0	0	1	0	0	0	1	0	0	0	0	0	0	0	1	0	0	0	1	0	0	0	0	0	0	0	1	0	0	0	1	0	0	0
sp|Q8BGJ9|U2AF4_MOUSE	Q8BGJ9	U2AF4_MOUSE	U2af1l4	220	Mus musculus	1:Experimental evidence at protein level	Splicing factor U2AF 26 kDa subunit	0.9283	0.999	1	18	0	18	0	0	0	4	2	3	3	3	3	0	0	0	0	0	0	0	0	0	0	0	0	0	0	0	0	0	0	4	2	3	3	3	3	0	0	0
sp|Q8BH61|F13A_MOUSE	Q8BH61	F13A_MOUSE	F13a1	732	Mus musculus	1:Experimental evidence at protein level	Coagulation factor XIII A chain	1	0.999	20	159	159	159	1	3	1	27	30	25	17	20	15	9	5	6	1	3	1	27	30	25	17	20	15	9	5	6	1	3	1	27	30	25	17	20	15	9	5	6
sp|Q8BH64|EHD2_MOUSE	Q8BH64	EHD2_MOUSE	Ehd2	543	Mus musculus	1:Experimental evidence at protein level	EH domain-containing protein 2	1	0.999	7	11	11	11	0	0	0	2	5	3	1	0	0	0	0	0	0	0	0	2	5	3	1	0	0	0	0	0	0	0	0	2	5	3	1	0	0	0	0	0
sp|Q8BH97|RCN3_MOUSE	Q8BH97	RCN3_MOUSE	Rcn3	328	Mus musculus	1:Experimental evidence at protein level	Reticulocalbin-3	1	0.999	4	9	9	9	0	0	0	2	4	2	0	1	0	0	0	0	0	0	0	2	4	2	0	1	0	0	0	0	0	0	0	2	4	2	0	1	0	0	0	0
sp|Q8BL97|SRSF7_MOUSE	Q8BL97	SRSF7_MOUSE	Srsf7	267	Mus musculus	1:Experimental evidence at protein level	Serine/arginine-rich splicing factor 7	1	0.999	3	19	2	19	0	0	0	4	4	2	3	3	2	0	0	1	0	0	0	1	1	0	0	0	0	0	0	0	0	0	0	4	4	2	3	3	2	0	0	1
sp|Q8BMF4|ODP2_MOUSE	Q8BMF4	ODP2_MOUSE	Dlat	642	Mus musculus	1:Experimental evidence at protein level	Dihydrolipoyllysine-residue acetyltransferase component of pyruvate dehydrogenase complex, mitochondrial	1	0.999	3	17	17	17	0	0	0	3	4	4	2	2	2	0	0	0	0	0	0	3	4	4	2	2	2	0	0	0	0	0	0	3	4	4	2	2	2	0	0	0
sp|Q8BMK4|CKAP4_MOUSE	Q8BMK4	CKAP4_MOUSE	Ckap4	575	Mus musculus	1:Experimental evidence at protein level	Cytoskeleton-associated protein 4	1	0.999	7	26	26	26	0	0	0	7	7	4	3	3	2	0	0	0	0	0	0	7	7	4	3	3	2	0	0	0	0	0	0	7	7	4	3	3	2	0	0	0
sp|Q8BP67|RL24_MOUSE	Q8BP67	RL24_MOUSE	Rpl24	157	Mus musculus	1:Experimental evidence at protein level	Large ribosomal subunit protein eL24	0.9999	0.9988	2	2	2	2	0	0	0	2	0	0	0	0	0	0	0	0	0	0	0	2	0	0	0	0	0	0	0	0	0	0	0	2	0	0	0	0	0	0	0	0
sp|Q8BP92|RCN2_MOUSE	Q8BP92	RCN2_MOUSE	Rcn2	320	Mus musculus	1:Experimental evidence at protein level	Reticulocalbin-2	0.9275	0.9989	1	3	3	3	0	0	0	1	1	0	1	0	0	0	0	0	0	0	0	1	1	0	1	0	0	0	0	0	0	0	0	1	1	0	1	0	0	0	0	0
sp|Q8BTM8|FLNA_MOUSE	Q8BTM8	FLNA_MOUSE	Flna	2647	Mus musculus	1:Experimental evidence at protein level	Filamin-A	1	0.999	54	295	260	295	2	2	4	56	44	54	32	31	38	7	9	16	2	2	4	49	39	46	27	29	34	7	8	13	2	2	4	56	44	54	32	31	38	7	9	16
sp|Q8C0C7|SYFA_MOUSE	Q8C0C7	SYFA_MOUSE	Farsa	508	Mus musculus	1:Experimental evidence at protein level	Phenylalanine--tRNA ligase alpha subunit	1	0.999	2	20	20	20	0	0	0	3	3	3	3	5	3	0	0	0	0	0	0	3	3	3	3	5	3	0	0	0	0	0	0	3	3	3	3	5	3	0	0	0
sp|Q8C1B7|SEP11_MOUSE	Q8C1B7	SEP11_MOUSE	Septin11	431	Mus musculus	1:Experimental evidence at protein level	Septin-11	0.9142	0.9987	1	2	0	2	0	0	0	1	0	1	0	0	0	0	0	0	0	0	0	0	0	0	0	0	0	0	0	0	0	0	0	1	0	1	0	0	0	0	0	0
sp|Q8CAQ8|MIC60_MOUSE	Q8CAQ8	MIC60_MOUSE	Immt	757	Mus musculus	1:Experimental evidence at protein level	MICOS complex subunit Mic60	1	0.999	12	21	21	21	0	0	0	5	8	5	2	0	1	0	0	0	0	0	0	5	8	5	2	0	1	0	0	0	0	0	0	5	8	5	2	0	1	0	0	0
sp|Q8CG19|LTBP1_MOUSE	Q8CG19	LTBP1_MOUSE	Ltbp1	1712	Mus musculus	1:Experimental evidence at protein level	Latent-transforming growth factor beta-binding protein 1	1	0.999	7	13	13	13	1	1	0	0	2	1	0	0	0	2	2	4	1	1	0	0	2	1	0	0	0	2	2	4	1	1	0	0	2	1	0	0	0	2	2	4
sp|Q8CGB3|UACA_MOUSE	Q8CGB3	UACA_MOUSE	Uaca	1411	Mus musculus	1:Experimental evidence at protein level	Uveal autoantigen with coiled-coil domains and ankyrin repeats	0.8794	0.9981	1	1	1	1	0	0	0	0	0	1	0	0	0	0	0	0	0	0	0	0	0	1	0	0	0	0	0	0	0	0	0	0	0	1	0	0	0	0	0	0
sp|Q8CGC7|SYEP_MOUSE	Q8CGC7	SYEP_MOUSE	Eprs1	1512	Mus musculus	1:Experimental evidence at protein level	Bifunctional glutamate/proline--tRNA ligase	1	0.999	2	7	7	7	0	0	0	2	2	2	0	0	1	0	0	0	0	0	0	2	2	2	0	0	1	0	0	0	0	0	0	2	2	2	0	0	1	0	0	0
sp|Q8CI43|MYL6B_MOUSE	Q8CI43	MYL6B_MOUSE	Myl6b	207	Mus musculus	1:Experimental evidence at protein level	Myosin light chain 6B	0.9946	0.9983	2	3	3	43	0	0	0	1	1	1	0	0	0	0	0	0	0	0	0	1	1	1	0	0	0	0	0	0	1	3	4	6	6	5	4	4	5	2	1	2
[truncated: 148 more rows]
[truncated: 25 more columns]

## Sheet: human_combined_protein
Protein	Protein ID	Entry Name	Gene	Protein Length	Organism	Protein Existence	Description	Protein Probability	Top Peptide Probability	Combined Total Peptides	Combined Spectral Count	Combined Unique Spectral Count	Combined Total Spectral Count	20230227_TT5600_D_BP_MK_009_1_C1_1 Spectral Count	20230227_TT5600_D_BP_MK_009_2_C2_2 Spectral Count	20230227_TT5600_D_BP_MK_009_3_C3_3 Spectral Count	20230227_TT5600_D_BP_MK_009_4_T1_4 Spectral Count	20230227_TT5600_D_BP_MK_009_5_T2_5 Spectral Count	20230227_TT5600_D_BP_MK_009_6_T3_6 Spectral Count	20230227_TT5600_D_BP_MK_009_1_C1_1 Unique Spectral Count	20230227_TT5600_D_BP_MK_009_2_C2_2 Unique Spectral Count	20230227_TT5600_D_BP_MK_009_3_C3_3 Unique Spectral Count	20230227_TT5600_D_BP_MK_009_4_T1_4 Unique Spectral Count	20230227_TT5600_D_BP_MK_009_5_T2_5 Unique Spectral Count	20230227_TT5600_D_BP_MK_009_6_T3_6 Unique Spectral Count	20230227_TT5600_D_BP_MK_009_1_C1_1 Total Spectral Count	20230227_TT5600_D_BP_MK_009_2_C2_2 Total Spectral Count	20230227_TT5600_D_BP_MK_009_3_C3_3 Total Spectral Count	20230227_TT5600_D_BP_MK_009_4_T1_4 Total Spectral Count	20230227_TT5600_D_BP_MK_009_5_T2_5 Total Spectral Count	20230227_TT5600_D_BP_MK_009_6_T3_6 Total Spectral Count	20230227_TT5600_D_BP_MK_009_1_C1_1 Intensity	20230227_TT5600_D_BP_MK_009_2_C2_2 Intensity	20230227_TT5600_D_BP_MK_009_3_C3_3 Intensity	20230227_TT5600_D_BP_MK_009_4_T1_4 Intensity	20230227_TT5600_D_BP_MK_009_5_T2_5 Intensity	20230227_TT5600_D_BP_MK_009_6_T3_6 Intensity	20230227_TT5600_D_BP_MK_009_1_C1_1 MaxLFQ Intensity	20230227_TT5600_D_BP_MK_009_2_C2_2 MaxLFQ Intensity	20230227_TT5600_D_BP_MK_009_3_C3_3 MaxLFQ Intensity	20230227_TT5600_D_BP_MK_009_4_T1_4 MaxLFQ Intensity	20230227_TT5600_D_BP_MK_009_5_T2_5 MaxLFQ Intensity	20230227_TT5600_D_BP_MK_009_6_T3_6 MaxLFQ Intensity	Indistinguishable Proteins
[truncated: 507 more rows]
